# Supplementary material for: eIF6 coordinates insulin sensitivity and lipid metabolism by coupling translation to transcription
Source: Nat Commun. 2015 Sep 18;6:8261. doi: 10.1038/ncomms9261 (PMC4595657; doi:10.1038/ncomms9261)
Supplement: Supplementary Data 1 — Global analysis of eIF6 shRNA-infected and scramble shRNA infected AML12 cells. Data of subpolysomal (S) and polysomal (P) RNAs extracted from cells induced with doxycycline and treated 1 hour with insulin (DI). Raw signals sheet shows original data. Ratio normalization sheet shows ratio between polysomes and subpolysomes calculated taking in account either reduced polysome area or not. [file ncomms9261-s2.xlsx]

## Sheet: Ratio Normalization
HGNC	Scr Sol1/Scr Pol1	Scr Sol2/Scr Pol2	Scr Sol3/Scr Pol3	Scr Sol4/Scr Pol4	SheIF6Sol1/SheIF6.poly.1	SheIF6Sol2/SheIF6.poly.2	SheIF6Sol3/SheIF6.poly.3	SheIF6Sol4/SheIF6.poly.4	t-test	SheIF6Sol1/SheIF6.poly.1	SheIF6Sol2/SheIF6.poly.2	SheIF6Sol3/SheIF6.poly.3	SheIF6Sol4/SheIF6.poly.4	t-test	deltaav
Dpep1	0.687594	0.648681	0.647678	0.716251	0.273135	0.243762	0.197295	0.280545	3.0761e-05	0.245822	0.219386	0.177565	0.252491	1.37182e-06	0.451235
Hist1h2ag	0.49679	0.49565	0.5048	0.475772	0.548345	0.548121	0.559501	0.533586	3.74608e-05	0.493511	0.493309	0.503551	0.480227	0.940889	0.000603629
Usp50	0.512413	0.487216	0.519495	0.428601	0.576885	0.557054	0.587628	0.501625	3.80794e-05	0.519196	0.501348	0.528865	0.451463	0.638684	-0.0132869
Col6a2	0.491475	0.525459	0.500951	0.569153	0.207431	0.214597	0.188284	0.248346	3.86328e-05	0.186688	0.193137	0.169456	0.223512	3.95242e-06	0.328562
Rpl19	0.580809	0.596522	0.571241	0.592038	0.508579	0.53106	0.503195	0.518489	4.20969e-05	0.457721	0.477954	0.452875	0.466641	4.90143e-06	0.121355		RATIO RMA normalization
Pon3	0.618086	0.575861	0.586469	0.653932	0.507578	0.474221	0.489684	0.546124	5.71872e-05	0.45682	0.426799	0.440716	0.491511	0.000460257	0.154625
Thbd	0.432389	0.456632	0.44684	0.538377	0.211653	0.225956	0.199051	0.321673	6.07793e-05	0.190487	0.203361	0.179146	0.289505	0.000334521	0.252934
B020031M17Rik	0.411464	0.505346	0.555544	0.52164	0.256409	0.368869	0.402569	0.380832	6.58429e-05	0.230768	0.331982	0.362312	0.342749	0.00531806	0.181545		RATIO adjusted for polysome area/methionin labelling/input RNA
Klhl1	0.667276	0.616367	0.76824	0.68008	0.398272	0.374247	0.486654	0.418685	6.76938e-05	0.358445	0.336822	0.437989	0.376817	0.000208092	0.305473
Hsd11b1	0.788874	0.816575	0.815824	0.878676	0.556294	0.595936	0.581861	0.620766	7.92746e-05	0.500665	0.536342	0.523675	0.558689	1.22844e-05	0.295144
Cmtm8	0.640551	0.612419	0.629857	0.559637	0.706796	0.677697	0.704599	0.625264	8.12879e-05	0.636116	0.609928	0.63414	0.562738	0.996467	-0.000114342
Def8	0.544795	0.532789	0.548524	0.454596	0.605128	0.587735	0.608361	0.506876	8.84198e-05	0.544616	0.528961	0.547525	0.456189	0.978803	0.000853003
Zfp937	0.460048	0.463113	0.434585	0.421611	0.531572	0.527168	0.504023	0.48316	9.19561e-05	0.478415	0.474451	0.453621	0.434844	0.318127	-0.0154936
Hspb11	0.572707	0.561694	0.598531	0.492397	0.490638	0.47364	0.503673	0.396469	0.000100734	0.441574	0.426276	0.453306	0.356822	0.00472263	0.136838
Zbtb9	0.463447	0.448105	0.458095	0.452343	0.529492	0.505197	0.52524	0.514227	0.000104371	0.476543	0.454677	0.472716	0.462804	0.10994	-0.011188
Rsl1	0.410191	0.372633	0.368886	0.327694	0.496356	0.457105	0.448114	0.400845	0.000105188	0.44672	0.411395	0.403303	0.36076	0.19408	-0.0356935
Hist3h2ba	0.330863	0.381045	0.324166	0.219513	0.691093	0.681363	0.671328	0.564456	0.000126297	0.621984	0.613227	0.604196	0.508011	0.000722142	-0.272957
Slc27a3	0.288883	0.264632	0.263295	0.264621	0.180732	0.17387	0.170085	0.165948	0.000134857	0.162659	0.156483	0.153077	0.149354	2.7328e-06	0.114965
Fkbp10	0.476888	0.496446	0.4727	0.53056	0.309999	0.29725	0.273801	0.351992	0.000172232	0.278999	0.267525	0.246421	0.316793	3.44501e-05	0.216714
Rpl21	0.452228	0.467372	0.441728	0.4558	0.382822	0.382206	0.367062	0.38083	0.000178221	0.34454	0.343985	0.330356	0.342747	1.79495e-06	0.113875
Gm12618	0.491174	0.508213	0.49309	0.519182	0.427905	0.444312	0.432447	0.445597	0.000178704	0.385115	0.39988	0.389202	0.401038	7.76753e-06	0.109106
Trim47	0.299869	0.306617	0.324901	0.328896	0.345804	0.352147	0.375897	0.370067	0.000183702	0.311224	0.316932	0.338307	0.333061	0.342453	-0.00981013
Ptx3	0.718861	0.722684	0.650485	0.854262	0.257198	0.33386	0.270567	0.449036	0.000197841	0.231479	0.300474	0.24351	0.404132	0.000267707	0.441674
D10Jhu81e	0.709201	0.689416	0.65682	0.731273	0.656778	0.6386	0.614398	0.681624	0.00020288	0.5911	0.57474	0.552959	0.613462	0.00139533	0.113613
Cdh26	0.541422	0.482426	0.46899	0.508441	0.425268	0.374884	0.374007	0.409748	0.000204846	0.382741	0.337396	0.336607	0.368773	0.000335268	0.143941
Tfpi	0.29529	0.331229	0.299357	0.351199	0.225035	0.255121	0.224989	0.264545	0.000205369	0.202531	0.229609	0.20249	0.238091	0.000786227	0.101089
Slc17a5	0.123383	0.145781	0.143831	0.14161	0.215987	0.221413	0.233631	0.234706	0.00022534	0.194388	0.199272	0.210268	0.211235	6.3441e-05	-0.0651396
Adssl1	0.717967	0.686922	0.667499	0.697509	0.692671	0.658627	0.636112	0.670827	0.000225894	0.623404	0.592764	0.572501	0.603745	0.000740526	0.0943709
Rcn3	0.689662	0.693846	0.655265	0.762225	0.289348	0.373881	0.271715	0.398018	0.000230327	0.260413	0.336493	0.244543	0.358217	3.05304e-05	0.400333
Plek2	0.486925	0.477502	0.467391	0.471537	0.38018	0.371149	0.365256	0.346026	0.000231788	0.342162	0.334034	0.328731	0.311423	1.41543e-06	0.146751
Bdh2	0.258445	0.251089	0.29674	0.239191	0.619152	0.590598	0.598575	0.533945	0.000245422	0.557237	0.531538	0.538717	0.480551	1.3333e-05	-0.265644
Dhrs7	0.748148	0.740783	0.712991	0.764628	0.70313	0.684962	0.659902	0.709078	0.000245542	0.632817	0.616466	0.593912	0.63817	0.000168777	0.121296
Ppp1r13l	0.397121	0.361781	0.386049	0.364987	0.442408	0.415314	0.430851	0.417965	0.000246736	0.398167	0.373783	0.387766	0.376168	0.547337	-0.00648651
Pde10a	0.708617	0.701786	0.727282	0.731391	0.560255	0.561373	0.572559	0.608312	0.000246866	0.50423	0.505235	0.515303	0.547481	3.68542e-06	0.199206
Praf2	0.570955	0.586007	0.573499	0.470439	0.628791	0.631449	0.626552	0.523509	0.000256592	0.565912	0.568304	0.563896	0.471158	0.832517	0.00790701
Lox	0.560776	0.55946	0.538269	0.626875	0.207283	0.279017	0.220376	0.326938	0.00026715	0.186555	0.251115	0.198338	0.294244	3.78261e-05	0.338782
Sfrp2	0.78551	0.793955	0.739152	0.840799	0.210252	0.307611	0.118956	0.290256	0.000273748	0.189226	0.27685	0.10706	0.26123	1.17429e-05	0.581262
Brd8	0.186109	0.193885	0.222262	0.236905	0.250093	0.259681	0.274784	0.301924	0.000282088	0.225084	0.233713	0.247305	0.271732	0.0689397	-0.0346684
1700097N02Rik	0.36176	0.32081	0.396612	0.301352	0.495879	0.460768	0.524652	0.462232	0.000284978	0.446291	0.414692	0.472187	0.416009	0.0108494	-0.0921612
Cdc37	0.661194	0.673325	0.62031	0.698657	0.585791	0.604105	0.54561	0.638823	0.000298519	0.527212	0.543695	0.491049	0.574941	0.00166397	0.129147
Galnt18	0.715683	0.723195	0.69006	0.679396	0.536463	0.548862	0.470403	0.490547	0.000332171	0.482816	0.493976	0.423363	0.441492	1.77823e-05	0.241671
Adamts2	0.441608	0.454068	0.436291	0.465882	0.325016	0.310712	0.296572	0.347452	0.000342366	0.292515	0.279641	0.266915	0.312707	9.4532e-06	0.161518
Try4	0.444956	0.54505	0.509307	0.577903	0.784568	0.820307	0.776165	0.877482	0.000367496	0.706111	0.738276	0.698548	0.789734	0.000905002	-0.213863
H1fx	0.680063	0.590738	0.617283	0.66897	0.428324	0.337551	0.359153	0.354845	0.000377336	0.385491	0.303796	0.323237	0.31936	3.32498e-05	0.306292
Gdf1	0.566851	0.532719	0.536583	0.53242	0.500341	0.452971	0.462706	0.470658	0.000389989	0.450307	0.407674	0.416436	0.423592	7.74866e-05	0.117641
LOC101056029	0.269066	0.276231	0.272557	0.304475	0.213464	0.20899	0.210625	0.231803	0.000398113	0.192118	0.188091	0.189562	0.208622	9.53106e-05	0.0859838
4931406E20Rik	0.0898373	0.128578	0.140038	0.148069	0.138234	0.183628	0.204231	0.203628	0.000426088	0.12441	0.165265	0.183808	0.183266	0.0953824	-0.0375565
Syn1	0.678204	0.592411	0.589204	0.664322	0.457708	0.400542	0.395109	0.499113	0.000437155	0.411937	0.360488	0.355598	0.449202	0.000331251	0.236729
Use1	0.312156	0.328642	0.332514	0.299388	0.235397	0.253233	0.236587	0.210158	0.000443587	0.211858	0.22791	0.212928	0.189142	6.77784e-05	0.107716
Sipa1l2	0.498005	0.514441	0.485113	0.557521	0.381862	0.38421	0.336754	0.406932	0.00046137	0.343676	0.345789	0.303079	0.366239	0.000149178	0.174075
Syce2	0.409457	0.421172	0.445653	0.366243	0.451614	0.452512	0.483037	0.40313	0.000467978	0.406452	0.407261	0.434733	0.362817	0.737823	0.00781554
Gm7467	0.207616	0.194502	0.194193	0.190901	0.313173	0.326883	0.307984	0.327287	0.000480282	0.281856	0.294195	0.277185	0.294558	4.22903e-06	-0.0901454
Plcl1	0.370148	0.382723	0.290602	0.431356	0.631886	0.68962	0.555724	0.767173	0.000486648	0.568697	0.620658	0.500152	0.690456	0.00389242	-0.226284
Aebp1	0.550287	0.514479	0.511703	0.584828	0.472241	0.450146	0.452279	0.511315	0.000507902	0.425017	0.405131	0.407051	0.460184	0.00165218	0.115979
Sema3b	0.602244	0.577573	0.580948	0.606722	0.520339	0.502023	0.516584	0.543689	0.000561911	0.468305	0.451821	0.464926	0.48932	2.58292e-05	0.123279
Ak1	0.404592	0.414282	0.411381	0.361698	0.32552	0.317721	0.332752	0.261754	0.000562727	0.292968	0.285949	0.299477	0.235579	0.000761856	0.119495
Tril	0.768216	0.842887	0.847431	0.823707	0.224669	0.413215	0.437166	0.34234	0.000569087	0.202202	0.371894	0.393449	0.308106	3.804e-05	0.501647
Ednra	0.489689	0.52861	0.45931	0.633598	0.231171	0.26366	0.259547	0.40816	0.000569583	0.208054	0.237294	0.233592	0.367344	0.00223172	0.266231
Rpl35a	0.467239	0.458212	0.476158	0.450686	0.413279	0.401644	0.404837	0.386123	0.000571733	0.371951	0.361479	0.364354	0.347511	1.01076e-05	0.10175
Pdgfrl	0.810515	0.818953	0.781415	0.858552	0.391687	0.492458	0.340845	0.47983	0.000572252	0.352518	0.443212	0.30676	0.431847	2.07222e-05	0.433775
Gpr133	0.644306	0.61979	0.635033	0.623441	0.467605	0.485062	0.488781	0.450762	0.000586025	0.420844	0.436556	0.439903	0.405686	7.1503e-07	0.204895
Map3k14	0.321332	0.313468	0.348984	0.278718	0.39545	0.368373	0.421581	0.349172	0.000602221	0.355905	0.331536	0.379423	0.314254	0.19427	-0.0296539
Gm3556	0.287196	0.269859	0.271793	0.197887	0.323413	0.31089	0.314336	0.247565	0.00061697	0.291072	0.279801	0.282902	0.222808	0.640658	-0.0124622
Isca2	0.358115	0.358218	0.368535	0.291789	0.407989	0.398901	0.42139	0.333148	0.000625323	0.36719	0.359011	0.379251	0.299833	0.783883	-0.00715721
Hist2h3c2	0.462785	0.472337	0.449409	0.411956	0.68484	0.657531	0.652601	0.664178	0.000635694	0.616356	0.591778	0.58734	0.59776	5.34054e-05	-0.149187
Tpm2	0.701917	0.71588	0.688223	0.710603	0.539532	0.553835	0.491091	0.500262	0.000656899	0.485579	0.498452	0.441982	0.450236	4.10095e-06	0.235094
Cd74	0.775205	0.767944	0.752131	0.828143	0.708164	0.702407	0.675475	0.741108	0.000657497	0.637348	0.632167	0.607928	0.666998	0.000400197	0.144746
Dcc	0.30105	0.342889	0.338669	0.36922	0.18279	0.256966	0.229122	0.269962	0.000664409	0.164511	0.231269	0.206209	0.242966	0.00128801	0.126718
Rpl13	0.550381	0.555941	0.540755	0.53051	0.510539	0.511685	0.488575	0.491185	0.000673846	0.459485	0.460517	0.439717	0.442066	2.09579e-05	0.0939504
Rcn1	0.510991	0.560064	0.536905	0.544575	0.336499	0.388926	0.311185	0.365487	0.000690026	0.302849	0.350033	0.280066	0.328939	1.91597e-05	0.222662
Tgfbi	0.580078	0.505486	0.528945	0.738118	0.324242	0.282728	0.294583	0.436502	0.000699714	0.291818	0.254455	0.265125	0.392852	0.00334318	0.287094
Uba52	0.543911	0.533362	0.532291	0.540823	0.511466	0.504307	0.500961	0.501214	0.000706408	0.460319	0.453876	0.450865	0.451093	4.11868e-07	0.0835583
Ptrh1	0.437272	0.44177	0.446168	0.395499	0.359757	0.367914	0.358464	0.333124	0.00072331	0.323781	0.331123	0.322618	0.299812	0.000177583	0.110844
Zfp953	0.48893	0.462154	0.431825	0.48652	0.564466	0.551157	0.533028	0.563797	0.000725705	0.50802	0.496041	0.479725	0.507417	0.0863584	-0.0304432
Pfdn1	0.519462	0.542583	0.53759	0.480216	0.552325	0.566089	0.564428	0.5084	0.000731959	0.497093	0.50948	0.507986	0.45756	0.1987	0.0269331
Tmem45a	0.625137	0.663919	0.609157	0.71591	0.38088	0.469923	0.349992	0.445176	0.00073855	0.342792	0.422931	0.314993	0.400658	0.000176314	0.283187
LOC100505283	0.459415	0.456777	0.466464	0.481496	0.386403	0.392493	0.377963	0.411595	0.000747061	0.347763	0.353244	0.340167	0.370436	1.10454e-05	0.113136
Wdr13	0.48409	0.469203	0.487652	0.469121	0.550591	0.519679	0.539172	0.520391	0.000751103	0.495532	0.467711	0.485255	0.468352	0.845932	-0.00169602
Wnt10a	0.45524	0.480528	0.492901	0.422456	0.593205	0.587721	0.597652	0.528226	0.000758949	0.533885	0.528949	0.537887	0.475404	0.0389822	-0.0562498
Fam20a	0.684638	0.646465	0.65054	0.746124	0.497938	0.508557	0.465568	0.556222	0.00076552	0.448144	0.457702	0.419011	0.5006	0.000218696	0.225578
Hist3h2a	0.385154	0.417127	0.422866	0.284755	0.568654	0.547374	0.596818	0.445865	0.000791478	0.511789	0.492636	0.537137	0.401278	0.0475722	-0.108234
Radil	0.488364	0.480223	0.469636	0.566091	0.428712	0.401981	0.404304	0.508865	0.000811175	0.385841	0.361783	0.363873	0.457978	0.0136135	0.10871
Gm3032	0.681763	0.43594	0.539218	0.612747	0.591999	0.334291	0.466673	0.513224	0.000841893	0.532799	0.300862	0.420006	0.461901	0.10129	0.138525
Gpx7	0.753995	0.74445	0.760284	0.612681	0.453607	0.511647	0.518649	0.395271	0.000847042	0.408247	0.460483	0.466784	0.355744	0.000516233	0.295038
Rps27a	0.55667	0.558249	0.567451	0.556605	0.499415	0.516334	0.518479	0.498656	0.000865452	0.449474	0.464701	0.466632	0.44879	1.4724e-06	0.102345
Hecw2	0.431787	0.360587	0.427029	0.321695	0.57888	0.523429	0.629595	0.476037	0.000884984	0.520992	0.471086	0.566636	0.428433	0.0321439	-0.111512
Olfml3	0.755266	0.717519	0.671467	0.753928	0.548572	0.51151	0.42688	0.475078	0.000895679	0.493715	0.460359	0.384192	0.42757	9.0066e-05	0.283086
Crlf1	0.697726	0.696435	0.676447	0.70278	0.454062	0.484994	0.381826	0.477723	0.000902622	0.408656	0.436494	0.343643	0.429951	1.20138e-05	0.288661
Slit3	0.668402	0.650931	0.640058	0.709641	0.169084	0.299526	0.166268	0.291364	0.000921749	0.152175	0.269574	0.149641	0.262228	1.5706e-05	0.458854
Slc35d1	0.457141	0.529397	0.471062	0.480055	0.513184	0.579088	0.541673	0.536902	0.000932293	0.461866	0.521179	0.487505	0.483212	0.846624	-0.00402685
Foxp1	0.518395	0.5191	0.507471	0.539499	0.537639	0.540031	0.52235	0.555987	0.000944603	0.483875	0.486028	0.470115	0.500388	0.00751454	0.0360148
Eif3k	0.545176	0.533434	0.517937	0.540536	0.454913	0.461764	0.41962	0.466083	0.000953095	0.409422	0.415588	0.377658	0.419475	2.64484e-05	0.128735
Cstb	0.514496	0.520925	0.539855	0.441716	0.56752	0.557531	0.589743	0.489132	0.000959233	0.510768	0.501778	0.530769	0.440219	0.783145	0.00836462
Ercc3	0.616146	0.618559	0.587933	0.60953	0.580027	0.588476	0.555648	0.584701	0.00096519	0.522024	0.529629	0.500083	0.526231	9.35726e-05	0.0885501
Igbp1	0.48211	0.529697	0.476005	0.550399	0.352525	0.373251	0.331306	0.365159	0.00096617	0.317273	0.335926	0.298176	0.328643	7.69697e-05	0.189549
Ddah2	0.598495	0.552553	0.558786	0.542489	0.328715	0.366054	0.309523	0.284443	0.000995817	0.295843	0.329448	0.278571	0.255999	8.92089e-06	0.273115
Fkbp7	0.817739	0.834809	0.816962	0.807652	0.511637	0.561893	0.430193	0.510112	0.00102835	0.460474	0.505704	0.387173	0.459101	6.57907e-06	0.366178
Nme2	0.675406	0.665484	0.67018	0.662212	0.632059	0.626687	0.615248	0.619995	0.00103242	0.568853	0.564019	0.553724	0.557996	3.12293e-07	0.107173
Lime1	0.197603	0.18344	0.206785	0.174404	0.226263	0.207821	0.226286	0.197824	0.00103917	0.203636	0.187039	0.203657	0.178042	0.80095	-0.0025353
Tamm41	0.668146	0.660264	0.664514	0.676959	0.625217	0.609594	0.602171	0.627409	0.00104571	0.562695	0.548634	0.541954	0.564668	2.41358e-06	0.112983
Tlr2	0.58698	0.56749	0.573981	0.570355	0.460268	0.456211	0.48592	0.445952	0.00105109	0.414242	0.41059	0.437328	0.401356	1.8295e-06	0.158822
Dnm3os	0.0601055	0.104221	0.0561386	0.0738021	0.23316	0.348291	0.291325	0.325235	0.00107898	0.209844	0.313462	0.262192	0.292712	0.000228357	-0.195986
Ppp4c	0.546758	0.59595	0.546523	0.506309	0.58304	0.635209	0.580213	0.554371	0.00108441	0.524736	0.571688	0.522192	0.498934	0.444958	0.0194973
Col1a2	0.538897	0.519494	0.494885	0.661688	0.210376	0.207572	0.191874	0.239599	0.00111617	0.189339	0.186815	0.172687	0.215639	7.7395e-05	0.362621
Zfp251	0.632853	0.629477	0.605242	0.575199	0.692862	0.705871	0.659839	0.631052	0.00116508	0.623575	0.635284	0.593855	0.567947	0.793461	0.00552747
Caskin2	0.478887	0.476561	0.500287	0.499259	0.527146	0.518521	0.533373	0.546586	0.00116871	0.474432	0.466669	0.480036	0.491927	0.253887	0.0104828
Trmt1	0.403719	0.392152	0.386716	0.394229	0.364229	0.343769	0.333639	0.356514	0.00117272	0.327806	0.309392	0.300275	0.320862	2.88783e-05	0.0796201
Ambp	0.715635	0.684368	0.650985	0.782347	0.392195	0.455445	0.416198	0.515781	0.00119427	0.352976	0.4099	0.374578	0.464203	0.000164541	0.30792
Actg2	0.574927	0.57253	0.547099	0.638053	0.395465	0.443348	0.369311	0.444793	0.00120788	0.355918	0.399013	0.33238	0.400314	0.000170632	0.211246
1110038B12Rik	0.199821	0.192931	0.221983	0.156547	0.227145	0.216115	0.244473	0.174683	0.00121106	0.20443	0.194504	0.220026	0.157215	0.950896	-0.00122301
Nedd4l	0.463529	0.473639	0.48517	0.550669	0.528919	0.534061	0.567676	0.60858	0.00123977	0.476027	0.480655	0.510908	0.547722	0.69482	-0.0105762
Tma7	0.277633	0.257145	0.306203	0.196799	0.327463	0.297938	0.339277	0.240848	0.00124575	0.294716	0.268144	0.305349	0.216763	0.711938	-0.0117982
LOC101055820	0.431452	0.322627	0.39578	0.441276	0.373619	0.262408	0.346848	0.368084	0.00125021	0.336257	0.236167	0.312163	0.331275	0.0384303	0.0938181
LOC101055813	0.376015	0.396543	0.365788	0.426913	0.285	0.294207	0.288232	0.311508	0.00125236	0.2565	0.264786	0.259409	0.280357	0.000127438	0.126052
Klf3	0.481664	0.454763	0.453607	0.47112	0.536937	0.523961	0.504231	0.54277	0.0012573	0.483244	0.471565	0.453808	0.488493	0.413813	-0.00898868
Cbr3	0.68867	0.695606	0.647182	0.715543	0.558826	0.589425	0.486981	0.576328	0.00125932	0.502943	0.530483	0.438283	0.518695	0.000282025	0.189149
Rarres2	0.700841	0.757819	0.775918	0.807839	0.417175	0.410712	0.469551	0.577946	0.00126477	0.375458	0.369641	0.422596	0.520151	0.000180292	0.338643
LOC100046223	0.508711	0.51085	0.508524	0.503052	0.490672	0.49683	0.489889	0.489685	0.00129472	0.441605	0.447147	0.4409	0.440716	1.15051e-07	0.0651921
Efnb3	0.275729	0.2841	0.245235	0.202381	0.318177	0.331718	0.2775	0.238928	0.00130117	0.286359	0.298546	0.24975	0.215036	0.703326	-0.0105616
Adm2	0.751995	0.7626	0.787914	0.766417	0.59648	0.654911	0.652414	0.652322	0.00131185	0.536832	0.58942	0.587172	0.58709	1.30543e-05	0.192103
Ssr4	0.569631	0.585308	0.578953	0.543398	0.447029	0.474812	0.491276	0.411216	0.00131235	0.402326	0.427331	0.442148	0.370094	0.000127784	0.158848
Hist1h1c	0.282817	0.295149	0.3287	0.25324	0.406796	0.437996	0.423206	0.38777	0.00132522	0.366117	0.394196	0.380886	0.348993	0.00415572	-0.0825714
Arrdc1	0.493306	0.492599	0.487356	0.482431	0.44677	0.440606	0.45346	0.438671	0.0013696	0.402093	0.396545	0.408114	0.394804	5.05105e-07	0.088534
Nqo1	0.611154	0.678946	0.574166	0.701844	0.441668	0.544613	0.43015	0.505316	0.0013931	0.397501	0.490152	0.387135	0.454785	0.00157167	0.209134
Gpx3	0.707134	0.797015	0.831837	0.676523	0.434711	0.610364	0.632701	0.460576	0.00139712	0.39124	0.549328	0.569431	0.414519	0.00350604	0.271998
Zcwpw2	0.473673	0.374332	0.424664	0.466911	0.303194	0.256385	0.24522	0.304095	0.00139944	0.272874	0.230747	0.220698	0.273686	0.000450815	0.185394
Begain	0.546238	0.515408	0.495915	0.469613	0.716881	0.678757	0.60939	0.610693	0.00143356	0.645193	0.610882	0.548451	0.549623	0.0296757	-0.0817439
LOC433461	0.493614	0.461694	0.487435	0.470066	0.273279	0.307609	0.32796	0.303786	0.00143362	0.245951	0.276848	0.295164	0.273408	3.36519e-06	0.205359
Lilra6	0.617566	0.486301	0.506055	0.563636	0.457715	0.382486	0.371785	0.435377	0.00143566	0.411943	0.344237	0.334607	0.391839	0.00262353	0.172733
Hist2h2be	0.307973	0.375228	0.308725	0.267588	0.48801	0.492088	0.474941	0.429702	0.00144376	0.439209	0.442879	0.427447	0.386732	0.00543125	-0.109188
Arid3a	0.357941	0.385679	0.361183	0.423925	0.409933	0.444374	0.439268	0.487535	0.00144841	0.36894	0.399937	0.395341	0.438782	0.409768	-0.0185678
Pir	0.774465	0.779208	0.766404	0.78879	0.623992	0.670692	0.615108	0.674811	0.00144847	0.561593	0.603622	0.553597	0.60733	1.11254e-05	0.195681
Meig1	0.32584	0.452951	0.406295	0.430343	0.769633	0.826523	0.798228	0.71619	0.00145867	0.69267	0.743871	0.718405	0.644571	0.000146232	-0.296022
2210404O07Rik	0.521292	0.530022	0.525328	0.43662	0.355208	0.404375	0.362778	0.320012	0.00148419	0.319687	0.363938	0.3265	0.288011	0.000595585	0.178782
H2-M9	0.566966	0.581179	0.548012	0.560915	0.376362	0.410969	0.304841	0.316323	0.00149073	0.338725	0.369872	0.274357	0.284691	4.45597e-05	0.247357
Cbfa2t2	0.500691	0.493799	0.515644	0.506148	0.533968	0.528355	0.545128	0.528846	0.00149866	0.480571	0.475519	0.490615	0.475962	0.00680603	0.0234038
Cyp17a1	0.203459	0.216352	0.286744	0.291018	0.137529	0.163422	0.213733	0.240737	0.00150762	0.123776	0.14708	0.19236	0.216663	0.0436672	0.0794235
Tagln	0.583757	0.610141	0.596708	0.589179	0.36975	0.446966	0.345935	0.394092	0.00151	0.332775	0.40227	0.311342	0.354683	1.97045e-05	0.244679
Chpt1	0.290014	0.299253	0.305074	0.217672	0.306928	0.31047	0.318094	0.230572	0.00152444	0.276235	0.279423	0.286285	0.207515	0.589357	0.0156388
Bpifc	0.298826	0.292909	0.28982	0.302744	0.33699	0.331497	0.315602	0.334988	0.00152653	0.303291	0.298348	0.284042	0.301489	0.895704	-0.00071762
Rbm43	0.566161	0.551846	0.566475	0.573013	0.625079	0.597943	0.61061	0.61218	0.00152954	0.562571	0.538149	0.549549	0.550962	0.0804842	0.0140662
Zfp280b	0.348168	0.367274	0.370012	0.291601	0.397216	0.439477	0.444781	0.355143	0.00153158	0.357494	0.395529	0.400303	0.319628	0.395309	-0.0239748
Magee1	0.495298	0.575632	0.553969	0.537495	0.300211	0.368929	0.408218	0.388317	0.00154582	0.27019	0.332036	0.367396	0.349486	0.000238607	0.210821
Hist2h2ac	0.514958	0.506194	0.509563	0.502789	0.571442	0.571599	0.552769	0.551721	0.00155509	0.514298	0.514439	0.497492	0.496548	0.651433	0.00268167
Acnat1	0.675587	0.685662	0.682717	0.609471	0.821149	0.805153	0.823658	0.705786	0.00155591	0.739034	0.724638	0.741292	0.635207	0.183189	-0.0466835
Ggct	0.494567	0.5139	0.510973	0.48303	0.448173	0.452053	0.447918	0.41005	0.00155745	0.403356	0.406847	0.403126	0.369045	9.54113e-05	0.105024
Anapc16	0.469198	0.451253	0.460108	0.371313	0.506582	0.479418	0.488817	0.396123	0.00156577	0.455924	0.431477	0.439936	0.356511	0.609077	0.0170064
Rpl8	0.582869	0.583285	0.562545	0.590316	0.545278	0.550081	0.512242	0.54686	0.00156738	0.490751	0.495073	0.461018	0.492174	7.58636e-05	0.0949997
Id4	0.770572	0.712019	0.608754	0.806673	0.509401	0.35737	0.364058	0.548913	0.00158329	0.458461	0.321633	0.327653	0.494021	0.00195598	0.324062
Slc38a1	0.621304	0.63619	0.599387	0.699566	0.280677	0.350527	0.286922	0.481401	0.00159413	0.252609	0.315475	0.25823	0.433261	0.000465572	0.324218
Rnf144a	0.730584	0.651883	0.664099	0.702013	0.252106	0.316788	0.263654	0.373642	0.00159715	0.226896	0.285109	0.237288	0.336278	1.03541e-05	0.415752
Nsa2	0.394941	0.407869	0.373141	0.442803	0.297556	0.318141	0.297504	0.325452	0.00164185	0.267801	0.286327	0.267753	0.292907	0.000218069	0.125992
2310061I04Rik	0.496762	0.509926	0.485726	0.436655	0.468392	0.475012	0.45127	0.392387	0.00168819	0.421553	0.42751	0.406143	0.353149	0.013735	0.0801786
Cyp2c65	0.461837	0.494355	0.554261	0.68927	0.706792	0.809065	0.798974	0.891569	0.00169378	0.636113	0.728158	0.719076	0.802413	0.0300809	-0.171509
Polr2l	0.548272	0.528158	0.54358	0.456275	0.599175	0.58923	0.62196	0.528564	0.00170366	0.539258	0.530307	0.559764	0.475707	0.805322	-0.00718774
Prkrip1	0.483564	0.511258	0.501236	0.4553	0.432156	0.471412	0.440566	0.411066	0.00170896	0.38894	0.42427	0.396509	0.369959	0.00140673	0.0929194
Ptgis	0.628352	0.641095	0.614181	0.614283	0.483732	0.454975	0.424548	0.485169	0.00171282	0.435359	0.409477	0.382093	0.436652	6.83665e-06	0.208582
C1rl	0.54579	0.500469	0.48248	0.601344	0.222858	0.284279	0.248129	0.309574	0.00172936	0.200572	0.255851	0.223316	0.278616	8.98502e-05	0.292932
Rad9a	0.252872	0.230188	0.22932	0.218685	0.208127	0.199456	0.198556	0.183497	0.00173762	0.187314	0.17951	0.1787	0.165147	0.000657115	0.0550983
Rhox5	0.872717	0.808251	0.809326	0.832816	0.780609	0.747011	0.742797	0.75134	0.00174665	0.702548	0.67231	0.668518	0.676206	0.000111704	0.150882
Fam110c	0.301705	0.297428	0.328552	0.342564	0.19832	0.217101	0.200346	0.231685	0.00177035	0.178488	0.195391	0.180312	0.208516	6.38421e-05	0.126885
Fabp4	0.752502	0.794304	0.791533	0.845702	0.407363	0.562586	0.463364	0.588809	0.00178739	0.366627	0.506327	0.417027	0.529928	0.000205511	0.341033
Cmtm2a	0.801564	0.743356	0.809702	0.750405	0.763536	0.701633	0.751671	0.703533	0.00178999	0.687182	0.63147	0.676504	0.633179	0.00179419	0.119173
Aldoc	0.182752	0.215563	0.157692	0.277916	0.428808	0.458952	0.508121	0.530666	0.00180694	0.385927	0.413057	0.457309	0.4776	0.000512723	-0.224992
Pnma2	0.381644	0.440368	0.495473	0.520202	0.205722	0.317536	0.371476	0.395178	0.00182717	0.18515	0.285782	0.334328	0.355661	0.0134675	0.169192
Has2	0.453937	0.486724	0.460447	0.583441	0.297262	0.352327	0.278893	0.373812	0.00182864	0.267536	0.317094	0.251003	0.336431	0.00134876	0.203121
Atp5k	0.383721	0.360164	0.3938	0.306927	0.417314	0.392575	0.428226	0.328889	0.0018338	0.375582	0.353318	0.385403	0.296	0.768709	0.00857757
Plxdc2	0.627964	0.563857	0.595196	0.725734	0.728004	0.639028	0.664805	0.793754	0.00183576	0.655203	0.575125	0.598324	0.714378	0.877039	-0.00756967
Cd2bp2	0.539888	0.550916	0.539892	0.519943	0.45395	0.459404	0.431088	0.452106	0.00185074	0.408555	0.413464	0.387979	0.406896	4.34563e-06	0.133436
LOC634339	0.39671	0.423538	0.399197	0.400087	0.32697	0.324353	0.304512	0.330749	0.00186831	0.294273	0.291918	0.27406	0.297674	7.94769e-06	0.115402
Gyg	0.510113	0.501779	0.502103	0.517363	0.461123	0.43948	0.463269	0.466492	0.00187069	0.41501	0.395532	0.416942	0.419843	6.9536e-06	0.0960079
Pde4c	0.0510693	0.057199	0.072541	0.0619122	0.118204	0.11026	0.138299	0.146737	0.00191477	0.106384	0.0992344	0.12447	0.132063	0.000833876	-0.0548575
Cst8	0.221528	0.160857	0.171682	0.162673	0.624957	0.592652	0.477871	0.455801	0.00192272	0.562461	0.533386	0.430084	0.41022	0.000273848	-0.304853
Mrps21	0.350524	0.341473	0.395029	0.274037	0.436835	0.397711	0.458842	0.337237	0.00194607	0.393151	0.35794	0.412958	0.303513	0.471301	-0.026625
Sbk3	0.293284	0.185302	0.30001	0.281275	0.510336	0.508407	0.519888	0.540341	0.00194629	0.459302	0.457566	0.467899	0.486307	0.000327144	-0.202801
Polr1c	0.356762	0.386015	0.372761	0.348528	0.285156	0.31107	0.299403	0.301055	0.00195481	0.25664	0.279963	0.269463	0.270949	5.64734e-05	0.0967623
Slc43a3	0.602146	0.612627	0.572791	0.640352	0.477947	0.464407	0.444936	0.453979	0.00195719	0.430153	0.417967	0.400442	0.408582	1.56339e-05	0.192693
Ola1	0.555604	0.567735	0.569096	0.596601	0.476484	0.49866	0.461175	0.513835	0.00197417	0.428835	0.448794	0.415057	0.462452	6.47112e-05	0.133474
Kctd17	0.585031	0.635066	0.60088	0.530211	0.532817	0.560767	0.521192	0.471853	0.00200864	0.479535	0.504691	0.469073	0.424668	0.00508617	0.118305
Plat	0.630304	0.638225	0.565025	0.730228	0.4966	0.489801	0.474381	0.600887	0.00201651	0.44694	0.440821	0.426943	0.540799	0.00608087	0.17707
Zfp866	0.32192	0.317275	0.334149	0.296432	0.357513	0.36	0.361706	0.326634	0.00203303	0.321761	0.324	0.325535	0.293971	0.920674	0.00112713
Eif1	0.612044	0.611571	0.642536	0.588368	0.6956	0.683399	0.708335	0.639682	0.00203357	0.62604	0.615059	0.637502	0.575714	0.997743	5.13753e-05
Eif5a2	0.414798	0.383021	0.483413	0.400084	0.304126	0.31266	0.371283	0.298281	0.00203951	0.273713	0.281394	0.334155	0.268453	0.00271091	0.1309
Eif3m	0.447295	0.422615	0.452325	0.482152	0.330674	0.341521	0.333052	0.396284	0.00209186	0.297607	0.307369	0.299747	0.356656	0.000330329	0.135752
Nicn1	0.748153	0.755376	0.717576	0.659569	0.640682	0.651076	0.593142	0.584567	0.00212001	0.576614	0.585968	0.533828	0.52611	0.000800825	0.164538
0610007P14Rik	0.640416	0.634014	0.653259	0.5755	0.671433	0.659328	0.672127	0.599846	0.00212649	0.604289	0.593395	0.604914	0.539861	0.133525	0.0401822
Gm10336	0.410095	0.342944	0.388218	0.44728	0.540067	0.424891	0.501148	0.542079	0.00213121	0.486061	0.382402	0.451033	0.487871	0.147419	-0.0547077
Pdgfra	0.489329	0.530022	0.455997	0.621006	0.3329	0.34572	0.323449	0.408878	0.00215979	0.29961	0.311148	0.291104	0.36799	0.0019967	0.206626
Gpx4	0.565945	0.571794	0.583722	0.511905	0.634997	0.651584	0.656638	0.560085	0.00218285	0.571497	0.586426	0.590974	0.504077	0.854914	-0.00490213
Pilrb1	0.525351	0.525258	0.511391	0.43657	0.478136	0.459337	0.439578	0.386266	0.00221411	0.430322	0.413403	0.39562	0.34764	0.0100175	0.102896
Card6	0.451776	0.487629	0.440758	0.444885	0.490022	0.523422	0.494643	0.482004	0.00230146	0.44102	0.47108	0.445179	0.433804	0.550547	0.00849116
Lrig1	0.573606	0.575803	0.559889	0.58812	0.554723	0.545504	0.535038	0.558245	0.00230332	0.49925	0.490953	0.481534	0.502421	3.59906e-05	0.0808148
Mogat2	0.675622	0.631156	0.686085	0.692329	0.511421	0.50794	0.479974	0.527284	0.00230615	0.460279	0.457146	0.431976	0.474556	1.20987e-05	0.215309
Upk1b	0.582216	0.551921	0.546417	0.539503	0.642509	0.642786	0.612075	0.62841	0.00230622	0.578258	0.578507	0.550867	0.565569	0.290745	-0.0132863
Slc2a10	0.596758	0.634416	0.561223	0.546297	0.410271	0.412379	0.314582	0.395088	0.00234722	0.369244	0.371141	0.283124	0.355579	0.000158026	0.239901
Tubg2	0.528139	0.531993	0.533157	0.420459	0.455489	0.431633	0.462432	0.356104	0.00235958	0.40994	0.38847	0.416189	0.320493	0.0146833	0.119664
Adat2	0.620547	0.629423	0.639428	0.587202	0.560178	0.568363	0.577625	0.497791	0.00238794	0.50416	0.511526	0.519862	0.448012	0.000800842	0.12326
Hint1	0.620758	0.607461	0.612164	0.568137	0.678061	0.649143	0.658349	0.603092	0.00240668	0.610255	0.584229	0.592514	0.542783	0.326921	0.0196849
Hist1h2ae	0.237756	0.357621	0.229759	0.201895	0.521871	0.65846	0.668657	0.522339	0.00241092	0.469684	0.592614	0.601791	0.470105	0.00153165	-0.276791
Panx1	0.706229	0.670926	0.677226	0.634681	0.647918	0.617275	0.592372	0.568109	0.00241585	0.583126	0.555548	0.533135	0.511298	0.00101186	0.126489
Gabarap	0.613451	0.634194	0.632991	0.577762	0.651573	0.659153	0.668069	0.620059	0.00246907	0.586415	0.593238	0.601262	0.558053	0.114493	0.0298572
S100a6	0.567098	0.56837	0.567321	0.56135	0.63288	0.615909	0.619662	0.601345	0.00248572	0.569592	0.554318	0.557696	0.54121	0.138516	0.0103305
Tmem66	0.724793	0.734387	0.696845	0.728666	0.668303	0.66436	0.644258	0.645508	0.00252783	0.601473	0.597924	0.579833	0.580957	1.25901e-05	0.131126
Ddr2	0.482298	0.497136	0.414496	0.582924	0.399659	0.432905	0.344979	0.480554	0.00256424	0.359693	0.389615	0.310481	0.432499	0.0306906	0.121141
Jmjd7	0.456894	0.438494	0.46304	0.41476	0.376002	0.383487	0.36886	0.329104	0.0025852	0.338402	0.345138	0.331974	0.296194	0.0002911	0.11537
Ltbp2	0.465862	0.44578	0.441945	0.457083	0.331846	0.346255	0.357001	0.365943	0.00259029	0.298661	0.311629	0.321301	0.329348	3.71462e-06	0.137433
Tubb6	0.585312	0.585395	0.549125	0.624029	0.51244	0.532319	0.49592	0.579391	0.00259477	0.461196	0.479087	0.446328	0.521452	0.00276213	0.10895
Serpina11	0.371303	0.34166	0.371212	0.385627	0.296527	0.274729	0.324687	0.307069	0.00260497	0.266874	0.247256	0.292218	0.276362	0.000326157	0.0967732
Gm5445	0.464433	0.487184	0.474165	0.490444	0.418004	0.430118	0.412151	0.412668	0.00260838	0.376204	0.387106	0.370936	0.371401	6.79994e-06	0.102645
Atrx	0.444445	0.393594	0.432436	0.424723	0.485958	0.465063	0.490197	0.486427	0.00261863	0.437362	0.418556	0.441177	0.437784	0.44021	-0.00992044
Ssc5d	0.538433	0.604781	0.570046	0.665255	0.402962	0.396575	0.431634	0.479562	0.00262357	0.362666	0.356917	0.388471	0.431606	0.000609007	0.209714
Gm15706	0.400174	0.386161	0.376642	0.275594	0.485567	0.497647	0.449113	0.348162	0.00262605	0.43701	0.447882	0.404202	0.313346	0.364045	-0.0409671
Armcx1	0.628439	0.681471	0.631485	0.670077	0.541283	0.620902	0.526663	0.580569	0.00262823	0.487154	0.558812	0.473997	0.522512	0.000883699	0.142249
Lce1f	0.475667	0.49583	0.49908	0.396675	0.355365	0.362272	0.312411	0.270567	0.0026389	0.319829	0.326045	0.28117	0.24351	0.00128261	0.174175
Ino80d	0.571678	0.580071	0.57847	0.571899	0.593719	0.603881	0.599426	0.604666	0.00266807	0.534347	0.543493	0.539483	0.544199	3.06735e-05	0.0351487
Zfp658	0.102802	0.107774	0.127556	0.0914304	0.156351	0.150872	0.168423	0.156158	0.00268152	0.140716	0.135785	0.15158	0.140542	0.0055966	-0.0347655
Csrp2	0.684581	0.69949	0.677817	0.679398	0.602032	0.619099	0.563008	0.557088	0.00268211	0.541829	0.557189	0.506707	0.501379	3.35188e-05	0.158545
Rpl30	0.506518	0.515062	0.515416	0.48933	0.48921	0.487499	0.490066	0.459652	0.0026855	0.440289	0.438749	0.441059	0.413686	0.000185968	0.0731354
Rab11fip1	0.409746	0.50428	0.464194	0.553522	0.463182	0.554959	0.495745	0.597512	0.00270631	0.416864	0.499463	0.446171	0.537761	0.853093	0.00787102
Zfand5	0.568887	0.591796	0.579365	0.576504	0.58657	0.610802	0.592409	0.599041	0.00271212	0.527913	0.549722	0.533168	0.539137	0.000785704	0.041653
Ptchd3	0.337232	0.439761	0.348713	0.403192	0.564303	0.620256	0.519178	0.536365	0.0027145	0.507873	0.55823	0.46726	0.482729	0.00790974	-0.121798
Sepw1	0.114252	0.121814	0.143326	0.0956987	0.169946	0.181511	0.198697	0.130602	0.0027203	0.152952	0.16336	0.178827	0.117541	0.0796416	-0.0343975
Mzt2	0.793234	0.809116	0.795299	0.784826	0.730211	0.7456	0.697225	0.705543	0.00273523	0.65719	0.67104	0.627502	0.634989	1.17084e-05	0.147939
B4galt4	0.72714	0.748301	0.730123	0.715723	0.620661	0.660704	0.618317	0.648735	0.00274502	0.558594	0.594633	0.556485	0.583861	1.00702e-05	0.156928
Hap1	0.321934	0.326533	0.381835	0.427499	0.281308	0.272191	0.318476	0.358381	0.00275031	0.253177	0.244971	0.286629	0.322543	0.0288955	0.0876203
Rhox8	0.317497	0.33354	0.343826	0.388349	0.187631	0.258358	0.224927	0.269906	0.00276606	0.168868	0.232522	0.202434	0.242915	0.00100647	0.134118
Usf2	0.420961	0.436579	0.437664	0.381869	0.364685	0.392409	0.398459	0.34781	0.00277358	0.328216	0.353168	0.358613	0.313029	0.00299103	0.0810116
Agpat3	0.241225	0.232089	0.265788	0.192685	0.301508	0.268415	0.311992	0.235241	0.0027754	0.271357	0.241574	0.280793	0.211717	0.43067	-0.0184134
Hsd17b10	0.653887	0.646487	0.638904	0.67043	0.552412	0.559423	0.499281	0.536712	0.00277647	0.497171	0.50348	0.449353	0.483041	1.82057e-05	0.169166
Hist1h4h	0.437546	0.442211	0.303131	0.358046	0.578514	0.527716	0.427414	0.458183	0.00278042	0.520662	0.474944	0.384672	0.412364	0.215166	-0.0629272
Cd248	0.481288	0.475683	0.445298	0.569425	0.302744	0.334548	0.296597	0.344516	0.00278291	0.272469	0.301093	0.266937	0.310064	0.000377812	0.205282
Dap	0.471693	0.44625	0.476069	0.388157	0.50593	0.467081	0.506616	0.412505	0.00278825	0.455337	0.420373	0.455955	0.371254	0.511878	0.0198127
Fth1	0.380521	0.398702	0.389058	0.381712	0.459289	0.446625	0.463142	0.439795	0.00283339	0.41336	0.401963	0.416828	0.395815	0.0231847	-0.0194935
Acp5	0.785454	0.761787	0.758829	0.780061	0.68682	0.694027	0.642645	0.693688	0.002854	0.618138	0.624624	0.578381	0.624319	1.67497e-05	0.160167
Pfdn5	0.483337	0.509606	0.526705	0.454874	0.415836	0.461716	0.479021	0.382213	0.0028616	0.374253	0.415545	0.431119	0.343991	0.00670078	0.102404
Creb3l1	0.556639	0.50612	0.517426	0.528356	0.218212	0.30912	0.196216	0.246678	0.00286849	0.19639	0.278208	0.176595	0.22201	1.54307e-05	0.308834
Ptn	0.859084	0.880125	0.834179	0.903245	0.55481	0.698077	0.578004	0.689531	0.00288205	0.499329	0.628269	0.520204	0.620578	0.000168923	0.302064
Tbx15	0.557836	0.594212	0.536364	0.609433	0.601233	0.629576	0.592438	0.667362	0.00290096	0.54111	0.566618	0.533195	0.600626	0.555762	0.0140742
Erlec1	0.556982	0.558918	0.510835	0.596399	0.599777	0.618997	0.585639	0.654213	0.00290727	0.539799	0.557097	0.527075	0.588792	0.910167	0.00259266
Pik3ip1	0.648369	0.660468	0.628493	0.664997	0.630551	0.629873	0.604578	0.636878	0.00291019	0.567496	0.566886	0.54412	0.57319	0.000150826	0.0876589
Lcmt1	0.684312	0.718322	0.687024	0.656613	0.631934	0.630474	0.625347	0.588603	0.00291025	0.56874	0.567426	0.562812	0.529743	0.000168639	0.129387
Ebf1	0.544989	0.562732	0.510267	0.607264	0.423039	0.477554	0.43761	0.506853	0.0029364	0.380735	0.429798	0.393849	0.456167	0.00177926	0.141176
Xkr5	0.677275	0.714076	0.566494	0.698534	0.438279	0.569204	0.391616	0.532268	0.00294448	0.394451	0.512283	0.352455	0.479041	0.00365446	0.229537
Rpl28	0.529043	0.524781	0.525311	0.512732	0.492086	0.502457	0.487571	0.482174	0.00296557	0.442877	0.452212	0.438814	0.433956	4.67031e-06	0.0810024
Bri3bp	0.464444	0.481257	0.477739	0.432783	0.436102	0.431529	0.434023	0.393416	0.0029658	0.392492	0.388376	0.39062	0.354075	0.00118494	0.0826651
Acta2	0.708555	0.719711	0.689744	0.73486	0.410342	0.523447	0.358387	0.492763	0.00296798	0.369308	0.471102	0.322549	0.443487	0.00011756	0.311606
Mvd	0.393632	0.412868	0.392827	0.400896	0.290564	0.330483	0.334673	0.31582	0.00298756	0.261508	0.297435	0.301206	0.284238	2.893e-05	0.113959
Gm10523	0.478173	0.395428	0.451259	0.541993	0.389014	0.304083	0.397144	0.450447	0.00298795	0.350113	0.273675	0.357429	0.405402	0.0259799	0.120059
Gpc1	0.458767	0.506254	0.48043	0.464767	0.373169	0.4229	0.354217	0.382331	0.00300648	0.335852	0.38061	0.318795	0.344098	0.000218319	0.132716
Ms4a4a	0.354373	0.317059	0.355969	0.271024	0.532263	0.512406	0.555037	0.556641	0.00301277	0.479036	0.461166	0.499533	0.500977	0.000346837	-0.160572
Prl3d1	0.527902	0.522216	0.439956	0.568493	0.378912	0.392648	0.356264	0.43942	0.00301999	0.341021	0.353383	0.320638	0.395478	0.00203999	0.162012
Fgfr3	0.507269	0.491477	0.511577	0.48667	0.599147	0.575509	0.575547	0.54274	0.00306038	0.539232	0.517958	0.517992	0.488466	0.215752	-0.0166638
Ube3b	0.413122	0.419676	0.413822	0.358895	0.452471	0.452697	0.435836	0.393254	0.00308235	0.407224	0.407427	0.392252	0.353929	0.578311	0.0111706
Zfp169	0.313826	0.336798	0.31746	0.314459	0.42906	0.408515	0.408932	0.388829	0.0030884	0.386154	0.367663	0.368039	0.349946	0.00210786	-0.0473146
Rufy2	0.361347	0.370319	0.34741	0.411692	0.424324	0.420663	0.434282	0.485736	0.00309212	0.381892	0.378596	0.390854	0.437162	0.254434	-0.0244343
Rbm3	0.703651	0.70981	0.675529	0.723469	0.62812	0.66683	0.612135	0.666753	0.00310189	0.565308	0.600147	0.550922	0.600078	0.000245981	0.124001
Cyp2c44	0.697503	0.792683	0.825963	0.640483	0.534239	0.670441	0.632572	0.517072	0.00311911	0.480816	0.603397	0.569315	0.465365	0.00840179	0.209435
Rpl27a	0.562978	0.557875	0.551908	0.551393	0.515756	0.513372	0.505265	0.481629	0.0031318	0.464181	0.462035	0.454738	0.433466	9.77616e-06	0.102434
Gbp6	0.268013	0.299064	0.382724	0.494836	0.674797	0.62231	0.717545	0.722143	0.0031324	0.607318	0.560079	0.645791	0.649929	0.00353395	-0.25462
Pdlim2	0.661902	0.681781	0.670004	0.597567	0.554178	0.603511	0.556028	0.52634	0.00313633	0.49876	0.54316	0.500425	0.473706	0.000765339	0.148801
Alg5	0.649063	0.657092	0.648126	0.601879	0.624591	0.6198	0.615882	0.578775	0.00313925	0.562131	0.55782	0.554294	0.520898	0.00120562	0.0902541
Pacrg	0.507991	0.50658	0.514334	0.466189	0.612681	0.591312	0.604587	0.52456	0.00316013	0.551413	0.532181	0.544128	0.472104	0.261772	-0.0261829
Adam11	0.253612	0.263219	0.271225	0.290674	0.198555	0.206233	0.182587	0.21571	0.00323967	0.178699	0.185609	0.164329	0.194139	0.000117484	0.0889885
Fstl1	0.603808	0.650794	0.625048	0.630824	0.390346	0.458239	0.327487	0.444777	0.00325507	0.351311	0.412415	0.294739	0.400299	9.1325e-05	0.262928
Phf21b	0.269873	0.296377	0.328434	0.20615	0.331981	0.342358	0.373582	0.278128	0.00326844	0.298783	0.308122	0.336224	0.250316	0.490214	-0.0231525
Ost4	0.254086	0.271608	0.318941	0.180662	0.31109	0.311519	0.357123	0.240604	0.00327389	0.279981	0.280367	0.32141	0.216544	0.629788	-0.0182511
Nradd	0.669447	0.678028	0.649561	0.613916	0.419211	0.493186	0.402743	0.462269	0.00327589	0.37729	0.443868	0.362469	0.416042	3.67368e-05	0.252821
Gm13298	0.571192	0.550822	0.595821	0.617724	0.453396	0.343373	0.405367	0.416088	0.00328737	0.408056	0.309036	0.36483	0.37448	0.000125327	0.219789
Psmb3	0.696556	0.700417	0.670292	0.716985	0.636006	0.662449	0.607305	0.671554	0.00329752	0.572406	0.596204	0.546575	0.604398	0.00037291	0.116167
1500015A07Rik	0.069683	0.0748611	0.0850633	0.0749054	0.0587906	0.0609727	0.0680121	0.0560091	0.00330102	0.0529115	0.0548755	0.0612109	0.0504082	0.00171278	0.0212767
Mapk1ip1	0.429566	0.382042	0.418043	0.425837	0.461044	0.431004	0.474697	0.469948	0.00333144	0.41494	0.387903	0.427227	0.422953	0.966356	0.000615933
Gm8460	0.425408	0.428531	0.410257	0.395642	0.352619	0.388566	0.349993	0.333033	0.00334004	0.317357	0.34971	0.314994	0.299729	0.00033788	0.094512
Rps18	0.492605	0.50503	0.493371	0.494645	0.445325	0.463164	0.447592	0.4263	0.0033776	0.400792	0.416848	0.402833	0.38367	1.33484e-05	0.0953771
Impad1	0.600724	0.608148	0.612118	0.572929	0.670446	0.66039	0.704891	0.654894	0.0033851	0.603402	0.594351	0.634402	0.589404	0.624977	-0.00690993
Krt23	0.789704	0.714039	0.802896	0.722412	0.48867	0.527276	0.493686	0.499331	0.00338804	0.439803	0.474548	0.444317	0.449398	1.46675e-05	0.305246
Ldhb	0.755324	0.77387	0.778528	0.780476	0.56475	0.651416	0.554337	0.593569	0.00339815	0.508275	0.586274	0.498903	0.534212	2.28434e-05	0.240133
Fam134b	0.532816	0.555747	0.501857	0.469224	0.593778	0.610462	0.58005	0.560872	0.00340332	0.5344	0.549416	0.522045	0.504785	0.566965	-0.0127506
Atf5	0.42979	0.41093	0.423721	0.337448	0.567454	0.486833	0.530484	0.45365	0.00340887	0.510708	0.43815	0.477435	0.408285	0.109302	-0.0581726
Tmem173	0.575977	0.561982	0.577276	0.635987	0.384673	0.449172	0.374042	0.456183	0.00343068	0.346206	0.404254	0.336638	0.410565	0.000150357	0.213389
Serpinb2	0.491696	0.572408	0.571653	0.628319	0.310902	0.309513	0.261708	0.418022	0.00349966	0.279812	0.278562	0.235537	0.376219	0.000543251	0.273487
2410015M20Rik	0.683746	0.670766	0.670159	0.647101	0.613281	0.630719	0.605779	0.576164	0.00350423	0.551953	0.567647	0.545201	0.518547	7.45564e-05	0.122106
Gcm1	0.291897	0.31157	0.358878	0.338868	0.165523	0.225192	0.238626	0.261587	0.00351545	0.148971	0.202673	0.214763	0.235428	0.00185837	0.124844
Rpl34	0.554782	0.559909	0.554699	0.531665	0.530811	0.525031	0.534733	0.504482	0.00355292	0.47773	0.472528	0.48126	0.454034	0.00010446	0.078876
2310039H08Rik	0.428315	0.423015	0.456711	0.309576	0.48207	0.465588	0.531936	0.365243	0.00357363	0.433863	0.41903	0.478743	0.328718	0.82104	-0.0106841
Ifi27	0.780282	0.768808	0.749375	0.788608	0.490372	0.570529	0.391126	0.527367	0.00360705	0.441334	0.513476	0.352013	0.47463	9.27753e-05	0.326405
Camk2a	0.569018	0.495266	0.607112	0.533954	0.467861	0.371104	0.483655	0.463235	0.00361436	0.421075	0.333993	0.43529	0.416912	0.00405996	0.14952
Myl9	0.725113	0.688376	0.681561	0.710984	0.481293	0.540852	0.413773	0.45627	0.00362389	0.433164	0.486767	0.372396	0.410643	4.07561e-05	0.275766
Pcolce	0.682582	0.628172	0.60051	0.793926	0.370049	0.438259	0.403991	0.542636	0.00362841	0.333044	0.394433	0.363592	0.488372	0.00206258	0.281437
Pip5k1a	0.26867	0.277952	0.29257	0.220994	0.317483	0.329475	0.367492	0.266895	0.00363678	0.285735	0.296528	0.330743	0.240205	0.374891	-0.0232564
Palld	0.5278	0.561467	0.508374	0.65379	0.467021	0.468903	0.444267	0.556412	0.00364548	0.420319	0.422013	0.399841	0.50077	0.0175688	0.127122
Gpr107	0.497387	0.494876	0.477632	0.478864	0.463973	0.457164	0.421687	0.440399	0.00365015	0.417576	0.411447	0.379519	0.396359	0.000133213	0.0859647
Mia2	0.610752	0.664302	0.650663	0.675239	0.699375	0.757487	0.703227	0.768773	0.00365471	0.629437	0.681738	0.632905	0.691895	0.697714	-0.00875482
Prim2	0.608601	0.56553	0.594406	0.675523	0.481555	0.486664	0.475532	0.529234	0.00366045	0.433399	0.437998	0.427979	0.47631	0.000637817	0.167093
Ndufb4	0.493733	0.483632	0.5208	0.419812	0.558042	0.519022	0.568234	0.469384	0.00367716	0.502238	0.46712	0.51141	0.422445	0.904222	0.00369075
Mark3	0.526029	0.583842	0.527002	0.553335	0.584461	0.623451	0.600454	0.610759	0.00370771	0.526015	0.561106	0.540408	0.549683	0.84127	0.00324924
Gm8675	0.624258	0.610371	0.614861	0.645615	0.558811	0.557206	0.565495	0.610108	0.00372681	0.50293	0.501486	0.508945	0.549098	0.000221677	0.108162
Hscb	0.548894	0.541631	0.569914	0.532565	0.503923	0.472479	0.498247	0.448123	0.00379607	0.453531	0.425231	0.448422	0.40331	0.000172064	0.115628
2210016F16Rik	0.792303	0.841426	0.810931	0.805635	0.465435	0.270878	0.385842	0.424435	0.00385548	0.418891	0.24379	0.347258	0.381992	2.14668e-05	0.464591
Clmp	0.735747	0.73225	0.708429	0.647494	0.520512	0.418885	0.380108	0.445154	0.00389946	0.46846	0.376996	0.342098	0.400638	9.31049e-05	0.308932
Rnase4	0.842872	0.838109	0.81434	0.823346	0.671125	0.698196	0.563776	0.628892	0.00391691	0.604013	0.628376	0.507398	0.566002	8.62977e-05	0.253219
Pdgfrb	0.418876	0.422817	0.403479	0.52811	0.24239	0.309335	0.282362	0.343303	0.00395729	0.218151	0.278401	0.254126	0.308973	0.0020493	0.178408
Eif6	0.743721	0.738189	0.73253	0.752479	0.525688	0.604682	0.492311	0.578272	0.00396074	0.473119	0.544213	0.44308	0.520445	4.09627e-05	0.246516
Clk1	0.256646	0.250731	0.294425	0.214316	0.323043	0.296594	0.33144	0.270713	0.00397893	0.290739	0.266935	0.298296	0.243642	0.348852	-0.0208735
Snora74a	0.0201271	0.0233511	0.0260864	0.0177423	0.0341066	0.0323686	0.042186	0.0288408	0.00401718	0.0306959	0.0291317	0.0379674	0.0259567	0.0269578	-0.00911121
Pdia5	0.710472	0.714393	0.699028	0.763514	0.491227	0.575475	0.451183	0.591056	0.00401982	0.442104	0.517928	0.406065	0.53195	0.000309896	0.24734
Leprel2	0.579478	0.588946	0.582043	0.642492	0.433977	0.506899	0.429122	0.506543	0.0040241	0.390579	0.45621	0.386209	0.455888	0.000373612	0.176018
Adck1	0.640293	0.629318	0.639661	0.643427	0.624214	0.615403	0.626107	0.634993	0.0040399	0.561793	0.553863	0.563496	0.571493	3.88276e-06	0.0755134
Serpinf1	0.759921	0.712256	0.698834	0.822812	0.422524	0.531353	0.376632	0.528136	0.00405799	0.380271	0.478217	0.338969	0.475322	0.000316818	0.330261
H2afy2	0.435313	0.479198	0.46019	0.514444	0.337529	0.295418	0.317392	0.351792	0.00407552	0.303776	0.265876	0.285653	0.316613	0.000107696	0.179307
Slc5a3	0.509551	0.464884	0.552385	0.606879	0.554822	0.550723	0.630257	0.680053	0.00407861	0.49934	0.49565	0.567231	0.612048	0.81444	-0.0101425
4833419E13Rik	0.436992	0.481776	0.424546	0.468874	0.523113	0.574686	0.517113	0.519509	0.0041072	0.470802	0.517218	0.465401	0.467558	0.186105	-0.0271974
Fbln1	0.640909	0.601514	0.607494	0.71623	0.521927	0.507341	0.444379	0.554507	0.00413765	0.469734	0.456606	0.399941	0.499057	0.00149177	0.185202
Ubc	0.384914	0.36116	0.371779	0.398797	0.412943	0.396788	0.418174	0.426813	0.00416334	0.371648	0.357109	0.376356	0.384131	0.516282	0.0068511
Mfap5	0.709404	0.716584	0.726519	0.633848	0.499196	0.576852	0.514767	0.502393	0.00416919	0.449277	0.519167	0.463291	0.452154	0.000152359	0.225617
Lemd2	0.479153	0.467132	0.446629	0.482395	0.460494	0.448152	0.427198	0.45242	0.00417515	0.414445	0.403337	0.384478	0.407178	0.000660539	0.0664676
Psmb1	0.613068	0.601646	0.605714	0.578049	0.460652	0.463529	0.419237	0.479425	0.00420717	0.414586	0.417176	0.377313	0.431482	9.33179e-06	0.18948
Nsun5	0.499827	0.504564	0.48968	0.493609	0.441109	0.468776	0.439147	0.458118	0.00426422	0.396998	0.421898	0.395232	0.412306	1.54329e-05	0.0903113
Krtap19-5	0.238367	0.244998	0.258748	0.331384	0.140958	0.188001	0.18882	0.233113	0.00430154	0.126862	0.169201	0.169938	0.209802	0.0108306	0.0994236
Rgcc	0.514753	0.595426	0.573255	0.5726	0.287369	0.380579	0.452003	0.35376	0.00430532	0.258632	0.342521	0.406802	0.318384	0.000577954	0.232423
Cryba4	0.320746	0.330033	0.342854	0.339923	0.249014	0.260257	0.238359	0.280349	0.00431464	0.224113	0.234231	0.214523	0.252314	3.87378e-05	0.102094
Zfp446	0.573224	0.563656	0.539034	0.555641	0.59644	0.587693	0.552513	0.581388	0.00435213	0.536796	0.528923	0.497261	0.523249	0.0176808	0.0363311
Eef1d	0.674797	0.656405	0.628466	0.72476	0.593372	0.597173	0.580352	0.640562	0.00435964	0.534035	0.537456	0.522317	0.576506	0.00153525	0.128529
Lphn1	0.631856	0.637304	0.594476	0.6454	0.678338	0.676419	0.660096	0.685693	0.00437145	0.610505	0.608777	0.594087	0.617123	0.160878	0.0196359
Rdh5	0.379802	0.383874	0.404101	0.3265	0.348537	0.345493	0.383586	0.289327	0.00438396	0.313684	0.310943	0.345227	0.260395	0.0339216	0.0660068
Mgea5	0.2767	0.336414	0.334625	0.342012	0.380242	0.412942	0.421142	0.477431	0.00440685	0.342218	0.371648	0.379027	0.429688	0.0499241	-0.0582074
Cpz	0.676137	0.474738	0.613365	0.680871	0.434339	0.269872	0.360639	0.31722	0.00443339	0.390906	0.242885	0.324575	0.285498	0.00195601	0.300312
Ccdc80	0.665217	0.638442	0.599089	0.793958	0.344572	0.399667	0.315998	0.363446	0.00444417	0.310115	0.3597	0.284398	0.327102	0.000224736	0.353848
Mdm2	0.547717	0.548729	0.54146	0.531887	0.520509	0.516442	0.495493	0.503574	0.00446573	0.468458	0.464798	0.445944	0.453216	1.26405e-05	0.0843442
Gm13215	0.5623	0.565273	0.569166	0.544682	0.528369	0.532611	0.517275	0.513322	0.00448122	0.475532	0.47935	0.465547	0.46199	1.14931e-05	0.0897505
Gba	0.667281	0.630642	0.640155	0.641057	0.530923	0.534137	0.5259	0.56889	0.00453815	0.477831	0.480724	0.47331	0.512001	1.04643e-05	0.158817
Efs	0.387303	0.308438	0.318134	0.418832	0.297839	0.250801	0.266712	0.358678	0.00465883	0.268055	0.225721	0.240041	0.32281	0.0336918	0.0940199
Rhd	0.863861	0.891442	0.908503	0.741849	0.443917	0.287716	0.477951	0.418268	0.00468284	0.399525	0.258945	0.430156	0.376441	9.66613e-05	0.485147
Zfyve19	0.540333	0.553548	0.548648	0.512495	0.557941	0.571696	0.572603	0.524876	0.00470008	0.502147	0.514526	0.515343	0.472388	0.0324172	0.0376552
Mt1	0.464813	0.462443	0.483076	0.430433	0.526904	0.513419	0.515655	0.490885	0.0047155	0.474214	0.462077	0.464089	0.441797	0.979028	-0.00035277
Fos	0.403695	0.405115	0.433355	0.392646	0.48016	0.479739	0.473782	0.453944	0.00471699	0.432144	0.431765	0.426404	0.40855	0.17095	-0.0160129
Mmp2	0.603687	0.655532	0.630888	0.671118	0.298066	0.357568	0.345393	0.511646	0.00471946	0.268259	0.321811	0.310853	0.460482	0.000501362	0.299955
Fgfr2	0.648803	0.632851	0.589067	0.700133	0.677531	0.687327	0.643875	0.748787	0.00473566	0.609778	0.618594	0.579488	0.673908	0.489	0.0222716
Ptpn22	0.431361	0.512493	0.412775	0.336826	0.639379	0.64343	0.571161	0.452705	0.0047797	0.575441	0.579087	0.514045	0.407435	0.12642	-0.0956382
Lrrfip1	0.439484	0.436967	0.444464	0.489223	0.372002	0.376077	0.398487	0.452491	0.00481199	0.334802	0.338469	0.358638	0.407242	0.00421731	0.0927464
Pmm1	0.538736	0.527768	0.543408	0.476882	0.515535	0.502032	0.510254	0.459606	0.00481297	0.463981	0.451829	0.459228	0.413645	0.00797742	0.0745279
Dynlrb1	0.518945	0.508098	0.52174	0.469907	0.556543	0.553501	0.560744	0.492634	0.0048284	0.500888	0.498151	0.50467	0.443371	0.3781	0.0179022
Trmt44	0.28749	0.262544	0.308423	0.291375	0.271825	0.248669	0.300552	0.277476	0.00486459	0.244642	0.223802	0.270497	0.249728	0.0243143	0.0402908
Uqcrh	0.503271	0.500216	0.535165	0.424712	0.545635	0.526062	0.559189	0.457149	0.00488026	0.491072	0.473456	0.50327	0.411434	0.523462	0.0210331
Pfkfb4	0.224215	0.234346	0.258171	0.191174	0.331422	0.328058	0.312007	0.287398	0.0048836	0.29828	0.295252	0.280806	0.258658	0.014592	-0.0562724
Fbxw5	0.432121	0.428086	0.446783	0.345292	0.487705	0.457065	0.497666	0.400884	0.00488798	0.438935	0.411359	0.447899	0.360795	0.957498	-0.00167636
Gm5766	0.582245	0.584783	0.55195	0.60947	0.520121	0.531958	0.473785	0.51263	0.00490046	0.468109	0.478763	0.426407	0.461367	0.00027968	0.123451
Capn6	0.474741	0.495962	0.450233	0.698665	0.221316	0.307174	0.187819	0.337835	0.00490576	0.199184	0.276456	0.169037	0.304051	0.00417171	0.292718
Lce1c	0.449662	0.485149	0.466637	0.382859	0.25057	0.348893	0.304807	0.278563	0.00491615	0.225513	0.314004	0.274327	0.250707	0.000832424	0.179939
Psmd14	0.727128	0.719792	0.702242	0.748113	0.615211	0.636025	0.625347	0.689417	0.00491746	0.55369	0.572422	0.562812	0.620475	0.000162679	0.146969
Angptl6	0.52183	0.537209	0.572948	0.447764	0.496471	0.502065	0.527198	0.419154	0.0049192	0.446824	0.451859	0.474478	0.377239	0.0501543	0.082338
Smo	0.317366	0.316889	0.323838	0.272866	0.394311	0.373647	0.388364	0.31196	0.0049342	0.35488	0.336282	0.349528	0.280764	0.315202	-0.0226236
Aftph	0.409378	0.395175	0.391456	0.430978	0.447649	0.437704	0.414903	0.459009	0.00494801	0.402884	0.393934	0.373412	0.413108	0.409232	0.010912
Lipe	0.45905	0.313014	0.337416	0.411472	0.588491	0.393673	0.433467	0.48353	0.00495279	0.529641	0.354305	0.390121	0.435177	0.388558	-0.0470733
Ftl1	0.355107	0.357798	0.355842	0.372504	0.396027	0.426425	0.396121	0.420678	0.00495907	0.356424	0.383782	0.356509	0.37861	0.344396	-0.00851862
Rab39b	0.80689	0.710842	0.818159	0.79422	0.661285	0.5	0.542457	0.609467	0.00496713	0.595157	0.45	0.488211	0.54852	0.000631689	0.262056
Hist1h2ak	0.492736	0.512749	0.507518	0.481455	0.549993	0.543748	0.550163	0.51833	0.00500749	0.494993	0.489373	0.495146	0.466497	0.264686	0.012112
Rps27l	0.465593	0.474636	0.5	0.378901	0.570513	0.528938	0.604336	0.468905	0.00501873	0.513461	0.476044	0.543903	0.422015	0.394681	-0.0340735
Arhgap36	0.802001	0.760367	0.826582	0.939851	0.290796	0.459907	0.23294	0.371217	0.00508848	0.261716	0.413916	0.209646	0.334095	0.000106474	0.527357
Pcbp2	0.486665	0.526727	0.488879	0.525698	0.530803	0.58154	0.572244	0.590642	0.00509018	0.477723	0.523386	0.51502	0.531578	0.771967	-0.00493406
C1qtnf5	0.935782	0.909399	0.881842	0.955452	0.554294	0.472099	0.197637	0.491564	0.00509773	0.498865	0.424889	0.177874	0.442408	0.00032932	0.53461
H2-M3	0.705481	0.6908	0.685992	0.728307	0.626327	0.646389	0.634672	0.676654	0.00517443	0.563695	0.58175	0.571205	0.608989	0.000117317	0.121235
Vdr	0.555991	0.536805	0.502424	0.652241	0.493196	0.494553	0.43142	0.567727	0.00517763	0.443877	0.445098	0.388278	0.510954	0.0304213	0.114813
Abcc2	0.592879	0.529288	0.568635	0.553374	0.616406	0.566534	0.608247	0.601144	0.00519684	0.554765	0.509881	0.547422	0.54103	0.219308	0.0227699
Pcdhb9	0.833529	0.816038	0.779531	0.85464	0.474565	0.497396	0.399568	0.664048	0.00519785	0.427108	0.447657	0.359611	0.597643	0.000460642	0.36293
Ccdc6	0.363701	0.392548	0.386743	0.391534	0.428373	0.433096	0.422056	0.438911	0.00521164	0.385536	0.389787	0.37985	0.39502	0.61972	-0.00391668
5830415F09Rik	0.290217	0.36713	0.345372	0.316872	0.384179	0.413835	0.421753	0.386812	0.00521728	0.345762	0.372452	0.379578	0.348131	0.144045	-0.0315828
Stbd1	0.620859	0.632059	0.589393	0.56058	0.585732	0.592132	0.527151	0.502598	0.00522258	0.527159	0.532919	0.474436	0.452338	0.00656354	0.10401
Kank3	0.579328	0.535583	0.576757	0.570891	0.520917	0.503204	0.532545	0.5097	0.0052327	0.468825	0.452884	0.47929	0.45873	0.000136241	0.100708
Lpl	0.664646	0.630519	0.590181	0.776137	0.368473	0.452373	0.42078	0.569737	0.00523662	0.331626	0.407136	0.378702	0.512763	0.00348444	0.257814
AY761184	0.169967	0.246559	0.419499	0.263223	0.67366	0.68187	0.676904	0.616005	0.00533923	0.606294	0.613683	0.609213	0.554405	0.00102577	-0.321087
Emc9	0.864247	0.833015	0.830411	0.820329	0.845117	0.81996	0.814188	0.81047	0.00534419	0.760605	0.737964	0.73277	0.729423	0.000177294	0.0968101
Ctu2	0.462298	0.435761	0.447768	0.428442	0.433429	0.418297	0.414577	0.393319	0.00541874	0.390086	0.376467	0.373119	0.353987	0.000544734	0.0701524
Bri3	0.39767	0.402365	0.42633	0.314287	0.457211	0.439077	0.485452	0.389735	0.00542027	0.41149	0.395169	0.436907	0.350761	0.674576	-0.0134188
Fam110b	0.746499	0.788343	0.80504	0.76627	0.635342	0.611255	0.583396	0.611341	0.00546639	0.571808	0.55013	0.525057	0.550207	7.49571e-06	0.227238
Npas4	0.381395	0.319323	0.362498	0.275197	0.428519	0.378175	0.436315	0.314149	0.00547446	0.385667	0.340358	0.392684	0.282734	0.665638	-0.0157572
Hist1h3g	0.166548	0.176749	0.201938	0.182684	0.263128	0.292341	0.330932	0.246942	0.00548064	0.236815	0.263107	0.297838	0.222248	0.00699555	-0.0730221
Ccl1	0.638749	0.568293	0.605596	0.740261	0.512846	0.464924	0.409829	0.598509	0.00551242	0.461562	0.418431	0.368846	0.538658	0.0099572	0.19135
Efemp1	0.654625	0.53725	0.624831	0.785724	0.479264	0.447881	0.482973	0.667478	0.0055149	0.431337	0.403093	0.434676	0.600731	0.0365691	0.183148
H2afj	0.53252	0.535471	0.532567	0.528513	0.623063	0.615764	0.603606	0.572736	0.0055223	0.560757	0.554187	0.543246	0.515462	0.31182	-0.0111455
Dnmt3l	0.337724	0.340115	0.325372	0.3068	0.406172	0.422102	0.395713	0.426212	0.00555882	0.365555	0.379891	0.356142	0.383591	0.00452859	-0.043792
Knstrn	0.567047	0.573237	0.569423	0.557962	0.502997	0.518135	0.511601	0.461671	0.00556044	0.452697	0.466322	0.460441	0.415504	5.95984e-05	0.118176
Bicc1	0.622508	0.61104	0.612831	0.633756	0.685899	0.666003	0.671409	0.664477	0.00565872	0.617309	0.599403	0.604268	0.59803	0.0664292	0.0152811
LOC101055744	0.437832	0.414421	0.461906	0.464767	0.330346	0.329152	0.29646	0.33746	0.00567075	0.297312	0.296237	0.266814	0.303714	3.93367e-05	0.153712
Sprr2i	0.714143	0.658151	0.693072	0.782086	0.438476	0.481081	0.484203	0.44879	0.00567789	0.394628	0.432973	0.435783	0.403911	4.35536e-05	0.295039
Rasl2-9	0.597481	0.628583	0.5974	0.624572	0.569707	0.600662	0.550311	0.580512	0.00569749	0.512736	0.540596	0.49528	0.522461	0.000306177	0.0942407
Usp31	0.367349	0.384415	0.377156	0.350873	0.427681	0.430865	0.43596	0.381446	0.0057206	0.384913	0.387779	0.392364	0.343302	0.615434	-0.00714123
Htatsf1	0.449538	0.488011	0.455093	0.546409	0.492536	0.557906	0.495615	0.589869	0.00572363	0.443283	0.502115	0.446054	0.530882	0.897066	0.00417922
Rela	0.538307	0.547093	0.535907	0.536025	0.598267	0.57597	0.581171	0.583727	0.005724	0.538441	0.518373	0.523054	0.525354	0.0416863	0.0130276
Ndufa10	0.611473	0.629994	0.593554	0.608263	0.530984	0.510775	0.517943	0.544055	0.00573161	0.477885	0.459697	0.466149	0.489649	9.14835e-06	0.137476
Rpl26	0.516875	0.530823	0.526693	0.497217	0.486816	0.477551	0.472325	0.434113	0.00573531	0.438134	0.429796	0.425092	0.390701	0.000279866	0.0969711
2810025M15Rik	0.700162	0.712359	0.720171	0.624473	0.636122	0.667012	0.650754	0.587297	0.00577647	0.572509	0.600311	0.585679	0.528568	0.00472052	0.117524
Mrps9	0.539992	0.553178	0.551785	0.556752	0.501693	0.491986	0.492266	0.521648	0.00582749	0.451524	0.442788	0.443039	0.469483	9.66387e-06	0.0987183
Nav1	0.56408	0.562225	0.550931	0.600555	0.530326	0.544148	0.530565	0.573758	0.00593079	0.477293	0.489733	0.477508	0.516382	0.0013861	0.0792185
Oas1b	0.354759	0.356095	0.36484	0.38957	0.371226	0.375657	0.396327	0.413251	0.0059557	0.334103	0.338091	0.356694	0.371926	0.224703	0.0161123
Pmp22	0.651034	0.678755	0.69432	0.595318	0.411017	0.428508	0.370161	0.4405	0.00601214	0.369916	0.385657	0.333145	0.39645	3.36737e-05	0.283565
Fetub	0.719643	0.693746	0.615625	0.699639	0.318178	0.312954	0.316968	0.500875	0.00613055	0.28636	0.281659	0.285271	0.450788	0.000290004	0.356144
Tomm7	0.401841	0.396778	0.424577	0.314056	0.439074	0.437766	0.493955	0.367782	0.00616332	0.395166	0.39399	0.44456	0.331003	0.844625	-0.00686719
F9	0.394305	0.29137	0.365952	0.398945	0.354105	0.252023	0.300648	0.331775	0.00616573	0.318694	0.226821	0.270583	0.298598	0.0386758	0.0839691
Hoxa1	0.350337	0.354804	0.38919	0.276901	0.416691	0.397139	0.436507	0.310895	0.00617393	0.375022	0.357425	0.392857	0.279806	0.813308	-0.00846933
Gm14635	0.394348	0.336577	0.366548	0.478052	0.282268	0.240268	0.295433	0.333794	0.00618333	0.254041	0.216241	0.26589	0.300414	0.00850467	0.134735
AI790442	0.228401	0.44087	0.391179	0.201883	0.411117	0.627997	0.488433	0.332685	0.00618547	0.370005	0.565198	0.43959	0.299416	0.255242	-0.102969
Gm13637	0.631101	0.617137	0.628103	0.546592	0.685684	0.681338	0.670605	0.631186	0.00620961	0.617116	0.613204	0.603544	0.568067	0.825972	0.00525015
Imp3	0.595224	0.566262	0.600237	0.572872	0.483728	0.474477	0.439201	0.482639	0.00629696	0.435355	0.427029	0.395281	0.434375	1.40548e-05	0.160638
Rnf41	0.560099	0.556242	0.548731	0.462731	0.600018	0.579211	0.587577	0.486811	0.00635652	0.540016	0.52129	0.52882	0.43813	0.477701	0.0248867
Nudcd3	0.613727	0.59326	0.584766	0.649269	0.570725	0.558343	0.543097	0.583265	0.00636215	0.513652	0.502509	0.488788	0.524938	0.000742837	0.102784
Rnf157	0.510771	0.496001	0.516849	0.389145	0.495537	0.473222	0.49697	0.377816	0.00636865	0.445984	0.4259	0.447273	0.340034	0.157934	0.0633937
1700026L06Rik	0.780982	0.705378	0.725876	0.665692	0.659583	0.646733	0.608762	0.570865	0.00642715	0.593625	0.58206	0.547886	0.513778	0.00177026	0.160144
Lhfpl5	0.698045	0.560586	0.623573	0.667833	0.637504	0.46729	0.559227	0.55669	0.00644792	0.573753	0.420561	0.503304	0.501021	0.0189191	0.137849
Osgep	0.766841	0.73985	0.755532	0.743276	0.698498	0.687521	0.651472	0.672385	0.00648596	0.628648	0.618769	0.586325	0.605146	1.37896e-05	0.141652
Slc25a25	0.530178	0.549076	0.52372	0.520306	0.506772	0.529225	0.50309	0.484706	0.00649745	0.456095	0.476302	0.452781	0.436235	0.00035424	0.0754665
Loxl1	0.611246	0.659593	0.642181	0.535589	0.478758	0.51936	0.422257	0.414854	0.00650431	0.430882	0.467424	0.380031	0.373369	0.00132679	0.199225
Hoxb3	0.437468	0.44611	0.473211	0.46985	0.502298	0.499189	0.523735	0.499568	0.00655141	0.452068	0.44927	0.471362	0.449611	0.919485	0.00108202
Krt8	0.453122	0.428271	0.46069	0.585292	0.490791	0.491057	0.532678	0.629395	0.0065613	0.441712	0.441951	0.47941	0.566456	0.991005	-0.000538636
Trib2	0.749497	0.668613	0.660665	0.694976	0.355765	0.483215	0.382039	0.391189	0.00656152	0.320189	0.434894	0.343835	0.35207	4.8404e-05	0.330691
Zfp420	0.504196	0.427817	0.530668	0.365509	0.586759	0.572561	0.609711	0.467967	0.00657601	0.528083	0.515305	0.54874	0.421171	0.362303	-0.0462771
4931440P22Rik	0.218944	0.220378	0.258469	0.209407	0.259605	0.252899	0.281385	0.256959	0.00660665	0.233644	0.227609	0.253247	0.231263	0.46151	-0.00964162
Endou	0.366496	0.38027	0.418667	0.289068	0.638274	0.568707	0.583738	0.602131	0.00664803	0.574446	0.511836	0.525365	0.541918	0.00119748	-0.174766
Apol10b	0.608938	0.619368	0.615833	0.656862	0.525669	0.578535	0.550832	0.603229	0.00666714	0.473102	0.520681	0.495749	0.542906	0.000739414	0.117141
Dot1l	0.313398	0.308116	0.32925	0.292475	0.352996	0.330518	0.370237	0.341812	0.00667456	0.317696	0.297466	0.333213	0.307631	0.776525	-0.00319226
Upp1	0.596709	0.640253	0.598998	0.672171	0.521612	0.522285	0.540788	0.579881	0.00668865	0.469451	0.470056	0.486709	0.521893	0.000681799	0.140005
Nup37	0.588039	0.570704	0.578402	0.598751	0.550769	0.548686	0.538693	0.575072	0.00669011	0.495692	0.493817	0.484823	0.517565	8.63052e-05	0.0859997
Ptma	0.655097	0.671845	0.658879	0.663392	0.672943	0.698013	0.696589	0.694701	0.00669204	0.605649	0.628212	0.62693	0.625231	0.000715879	0.0407977
Chpf	0.509154	0.53156	0.516529	0.502427	0.458569	0.469907	0.480643	0.469748	0.00673161	0.412712	0.422916	0.432579	0.422774	1.70246e-05	0.0921726
Col6a3	0.429514	0.432186	0.423637	0.474782	0.306767	0.354742	0.282126	0.307461	0.00674111	0.27609	0.319267	0.253914	0.276715	0.000118911	0.158533
Cenpp	0.681377	0.648817	0.643768	0.734437	0.556919	0.579893	0.530931	0.583783	0.00677944	0.501227	0.521903	0.477838	0.525405	0.000353237	0.170506
Cyb5d2	0.456705	0.442881	0.463171	0.37365	0.478247	0.4803	0.493407	0.418647	0.00679386	0.430422	0.43227	0.444067	0.376783	0.622526	0.0132165
Ndufs6	0.620619	0.621985	0.623665	0.586093	0.670811	0.64677	0.675208	0.625396	0.00680858	0.60373	0.582093	0.607687	0.562857	0.131887	0.0239986
5033411D12Rik	0.575204	0.558514	0.590719	0.663723	0.668291	0.616179	0.63711	0.734087	0.00684896	0.601462	0.554561	0.573399	0.660678	0.988665	-0.000485137
Gm1993	0.385117	0.327906	0.377734	0.30133	0.487968	0.4292	0.432083	0.368528	0.00687682	0.439171	0.38628	0.388875	0.331675	0.243603	-0.0384785
Naaa	0.788925	0.771683	0.754334	0.775635	0.679083	0.708459	0.623162	0.688982	0.00688056	0.611175	0.637613	0.560846	0.620084	9.26819e-05	0.165215
Trpt1	0.628839	0.571357	0.566274	0.535065	0.576295	0.537735	0.52409	0.467212	0.00690072	0.518666	0.483961	0.471681	0.420491	0.0112924	0.101684
Slc6a8	0.45687	0.45806	0.455668	0.402852	0.554285	0.502395	0.527271	0.481728	0.00697063	0.498857	0.452156	0.474543	0.433555	0.31513	-0.0214152
Orm3	0.31396	0.338882	0.36915	0.266207	0.239134	0.230916	0.22473	0.181943	0.00697663	0.215221	0.207825	0.202257	0.163748	0.00228663	0.124787
Hist1h2be	0.44889	0.487184	0.528849	0.415875	0.634011	0.667804	0.613967	0.581933	0.00710226	0.57061	0.601023	0.552571	0.52374	0.0201832	-0.0917863
Spef1	0.276869	0.271981	0.283404	0.243496	0.397497	0.345553	0.405218	0.311677	0.00711366	0.357747	0.310997	0.364696	0.280509	0.0341196	-0.0595504
Aebp2	0.444739	0.47049	0.436827	0.435002	0.488548	0.49049	0.470899	0.475178	0.00711556	0.439693	0.441441	0.423809	0.427661	0.192677	0.0136136
Defa-rs12	0.492279	0.424342	0.483385	0.453719	0.338881	0.315198	0.282453	0.343539	0.00711783	0.304993	0.283678	0.254208	0.309185	0.000118253	0.175415
Lce1j	0.370359	0.377222	0.396185	0.319827	0.205607	0.208623	0.215789	0.238142	0.00715471	0.185046	0.18776	0.19421	0.214328	6.9046e-05	0.170562
Gm9958	0.228048	0.265891	0.278361	0.222369	0.254145	0.300298	0.310722	0.238354	0.00715869	0.22873	0.270268	0.27965	0.214519	0.986302	0.000375555
Gm10334	0.498883	0.477777	0.501845	0.552369	0.326177	0.348867	0.303964	0.283848	0.00716668	0.29356	0.31398	0.273567	0.255463	3.27564e-05	0.223576
Sod2	0.758756	0.745961	0.735984	0.769293	0.701917	0.714776	0.665665	0.714036	0.00720255	0.631725	0.643299	0.599099	0.642632	6.77934e-05	0.123309
Hmgn2	0.602023	0.595205	0.595495	0.546987	0.631632	0.631947	0.639247	0.567474	0.00720328	0.568469	0.568752	0.575323	0.510727	0.191316	0.0291101
Tmem260	0.660535	0.62898	0.614009	0.660613	0.597153	0.599933	0.558535	0.614708	0.00721312	0.537438	0.539939	0.502682	0.553237	0.000506426	0.10771
Mapk8ip1	0.465718	0.485499	0.503723	0.358724	0.42194	0.422508	0.422954	0.314651	0.00725405	0.379746	0.380257	0.380659	0.283186	0.0530933	0.097454
Crtc1	0.448457	0.435123	0.461758	0.44444	0.497352	0.474368	0.493472	0.508797	0.00726805	0.447617	0.426931	0.444125	0.457917	0.711136	0.0032971
Golga7	0.348918	0.350859	0.346935	0.32334	0.403388	0.379327	0.399648	0.357837	0.0072842	0.363049	0.341394	0.359683	0.322054	0.736451	-0.00403201
Sun1	0.555048	0.568879	0.546523	0.479926	0.509805	0.482785	0.493558	0.426735	0.00730728	0.458824	0.434507	0.444202	0.384061	0.00574419	0.107195
Dysf	0.455282	0.410247	0.444001	0.485512	0.393422	0.38137	0.380489	0.428196	0.00732766	0.354079	0.343233	0.34244	0.385376	0.00246313	0.0924785
Tmc4	0.488758	0.402587	0.460083	0.523628	0.266944	0.277948	0.244467	0.241873	0.00736392	0.24025	0.250153	0.220021	0.217685	0.000116632	0.236737
Olfr159	0.494444	0.461261	0.505038	0.503821	0.389908	0.402194	0.385529	0.429331	0.00743165	0.350917	0.361975	0.346976	0.386398	7.44545e-05	0.129575
Cmc2	0.434772	0.436963	0.452244	0.353016	0.508902	0.485836	0.507405	0.387604	0.00744082	0.458011	0.437252	0.456665	0.348843	0.867903	-0.00594423
LOC101055913	0.509639	0.461247	0.486898	0.445036	0.556528	0.528625	0.518234	0.505211	0.00744433	0.500875	0.475763	0.466411	0.45469	0.943776	0.00127028
Gja3	0.513489	0.375123	0.37819	0.543157	0.444628	0.301407	0.345264	0.475495	0.00745699	0.400165	0.271266	0.310738	0.427946	0.133114	0.0999612
Myocd	0.599066	0.676613	0.570092	0.57884	0.703618	0.738352	0.691713	0.71736	0.007503	0.633256	0.664517	0.622542	0.645624	0.221104	-0.0353322
Mmp17	0.542515	0.591876	0.552506	0.579525	0.449264	0.405994	0.433987	0.405821	0.00750505	0.404338	0.365395	0.390588	0.365239	1.74428e-05	0.185216
Gm9112	0.549886	0.744043	0.479652	0.543518	0.293168	0.384072	0.225412	0.379623	0.00753752	0.263851	0.345664	0.202871	0.341661	0.00474523	0.290763
Smim14	0.438051	0.440705	0.44022	0.354194	0.509989	0.479995	0.478904	0.404771	0.00755326	0.45899	0.431996	0.431014	0.364294	0.914742	-0.00328071
Rap2b	0.568291	0.6119	0.595642	0.572148	0.619056	0.639686	0.632235	0.629395	0.0075586	0.557151	0.575717	0.569012	0.566456	0.119282	0.0199113
Naa10	0.590233	0.607512	0.591569	0.557011	0.506738	0.532831	0.474152	0.501143	0.0076095	0.456064	0.479548	0.426737	0.451029	0.000120353	0.133236
Atp6v1f	0.593578	0.557854	0.586945	0.51449	0.643566	0.601892	0.60886	0.553857	0.00763679	0.579209	0.541703	0.547974	0.498471	0.416463	0.0213769
Rplp2	0.554246	0.544029	0.555653	0.551229	0.497244	0.519111	0.505349	0.5	0.00763927	0.44752	0.4672	0.454814	0.45	1.39156e-06	0.0964055
Zbtb24	0.372129	0.372365	0.410805	0.410394	0.490267	0.428943	0.486589	0.490734	0.00765812	0.44124	0.386049	0.43793	0.441661	0.0906174	-0.035297
Rad51b	0.7151	0.721979	0.645653	0.658185	0.589217	0.616547	0.588676	0.571357	0.00769535	0.530296	0.554893	0.529808	0.514221	0.000358662	0.152925
Zfp26	0.499202	0.510134	0.496435	0.472608	0.551643	0.538923	0.55539	0.509576	0.00774129	0.496479	0.485031	0.499851	0.458618	0.462683	0.00960012
Gm8618	0.40382	0.367915	0.453395	0.452452	0.219575	0.272164	0.24483	0.308841	0.00774177	0.197618	0.244948	0.220347	0.277957	0.00047952	0.184178
Aldh1b1	0.724077	0.748585	0.655907	0.842951	0.454851	0.557583	0.52166	0.684979	0.00775943	0.409366	0.501824	0.469494	0.616481	0.0057895	0.243589
Gm10406	0.214903	0.2209	0.223433	0.151966	0.266776	0.274698	0.3066	0.193054	0.00778996	0.240098	0.247228	0.27594	0.173748	0.296535	-0.0314536
2700060E02Rik	0.494827	0.527337	0.502043	0.512427	0.426592	0.441861	0.456346	0.412064	0.00780694	0.383932	0.397674	0.410712	0.370858	4.06756e-05	0.118364
Chi3l1	0.713379	0.657633	0.665342	0.713789	0.441792	0.497079	0.319486	0.492111	0.00782211	0.397613	0.447371	0.287538	0.4429	0.000332661	0.293681
Gmip	0.310507	0.30231	0.326833	0.333538	0.353442	0.340128	0.348398	0.383038	0.00784965	0.318098	0.306115	0.313558	0.344734	0.840252	-0.00232932
Gm4532	0.0340462	0.0398527	0.0424062	0.0386682	0.0275676	0.0306115	0.0282623	0.0278661	0.00787213	0.0248109	0.0275503	0.0254361	0.0250795	0.000419108	0.0130241
Ctsl	0.68869	0.660709	0.655303	0.779035	0.575706	0.582465	0.604253	0.69902	0.00787628	0.518135	0.524218	0.543828	0.629118	0.0101724	0.14211
Ndufa9	0.659279	0.658906	0.626504	0.68585	0.629999	0.637292	0.583263	0.642231	0.00789705	0.566999	0.573563	0.524937	0.578008	0.00135183	0.0967582
Ism1	0.667531	0.709309	0.581633	0.637941	0.496956	0.434142	0.402902	0.502575	0.00790489	0.44726	0.390727	0.362612	0.452318	0.000491425	0.235874
Sco2	0.674173	0.664452	0.660035	0.675368	0.602505	0.626596	0.58341	0.626755	0.00790725	0.542254	0.563937	0.525069	0.564079	2.24715e-05	0.119672
Ppp1r16a	0.380422	0.375683	0.388361	0.323055	0.429742	0.398225	0.427363	0.355277	0.00792503	0.386768	0.358402	0.384627	0.31975	0.841626	0.00449356
Pddc1	0.636738	0.662515	0.615724	0.607472	0.596801	0.629677	0.596258	0.563455	0.0079931	0.537121	0.566709	0.536632	0.50711	0.00163363	0.0937192
Med31	0.510225	0.528784	0.552109	0.434212	0.5919	0.578967	0.590985	0.501233	0.00799685	0.53271	0.52107	0.531886	0.451109	0.931967	-0.00286131
Zfp358	0.486626	0.442034	0.470053	0.369125	0.533056	0.502155	0.499682	0.434349	0.0080045	0.47975	0.45194	0.449714	0.390914	0.973199	-0.00112019
Gjb1	0.66251	0.695762	0.694242	0.746733	0.550117	0.575712	0.483139	0.552673	0.00800595	0.495105	0.518141	0.434825	0.497406	0.00014183	0.213442
Miox	0.45291	0.526937	0.405428	0.494291	0.304913	0.406218	0.303723	0.42848	0.00801846	0.274422	0.365596	0.273351	0.385632	0.0105454	0.145141
Safb2	0.244696	0.252805	0.264579	0.286099	0.264755	0.272761	0.300105	0.320791	0.00802004	0.238279	0.245485	0.270095	0.288712	0.926928	0.00140179
Stc1	0.675583	0.81014	0.830418	0.560404	0.262098	0.284668	0.460422	0.329893	0.00804195	0.235888	0.256201	0.41438	0.296903	0.00137683	0.418293
Hspe1	0.636419	0.619227	0.639836	0.599608	0.613883	0.598312	0.599213	0.571157	0.00809338	0.552495	0.538481	0.539291	0.514041	0.000370943	0.0876954
4930426L09Rik	0.651743	0.588477	0.53462	0.53739	0.714957	0.684163	0.594409	0.583414	0.00810019	0.643461	0.615747	0.534968	0.525073	0.966639	-0.0017543
Foxred2	0.397883	0.384787	0.400193	0.360106	0.441893	0.464195	0.468289	0.401533	0.00813603	0.397704	0.417776	0.42146	0.36138	0.435134	-0.0138375
Adam23	0.681025	0.671116	0.657565	0.636031	0.619454	0.603731	0.564144	0.514726	0.00814531	0.557509	0.543358	0.50773	0.463254	0.000817739	0.143472
Nsun4	0.367221	0.394103	0.39162	0.369456	0.391664	0.413463	0.411304	0.405818	0.00814548	0.352498	0.372116	0.370174	0.365236	0.11175	0.0155943
Slc7a8	0.65395	0.760039	0.666449	0.679628	0.406924	0.209599	0.250018	0.314443	0.00814952	0.366231	0.18864	0.225017	0.282999	8.63775e-05	0.424295
Acsl3	0.574127	0.610674	0.537392	0.647694	0.643847	0.745433	0.697528	0.8012	0.00817777	0.579462	0.670889	0.627775	0.72108	0.186211	-0.0573299
Dlk1	0.762867	0.723572	0.700642	0.775362	0.534625	0.620152	0.477484	0.602727	0.00818859	0.481162	0.558137	0.429736	0.542455	0.000439475	0.237738
Pla2g6	0.536982	0.539884	0.5135	0.465478	0.562834	0.55448	0.534158	0.497519	0.00819937	0.50655	0.499032	0.480742	0.447767	0.208839	0.0304381
AI607873	0.536809	0.555194	0.551264	0.566264	0.46116	0.493095	0.49888	0.533009	0.0082086	0.415044	0.443785	0.448992	0.479708	0.000353082	0.105501
Mgmt	0.645222	0.653208	0.644871	0.629781	0.625437	0.626335	0.616679	0.587676	0.00821869	0.562893	0.563702	0.555011	0.528908	7.57357e-05	0.0906418
Erbb3	0.344657	0.485073	0.269838	0.463969	0.621618	0.664052	0.667849	0.733899	0.00825758	0.559456	0.597647	0.601064	0.660509	0.00806802	-0.213785
1600029O15Rik	0.407559	0.372939	0.381885	0.401315	0.340547	0.344755	0.326163	0.345932	0.00826382	0.306493	0.310279	0.293547	0.311339	8.17802e-05	0.0855099
Angpt4	0.728289	0.773883	0.705183	0.782968	0.243582	0.262345	0.43622	0.485507	0.00828076	0.219224	0.23611	0.392598	0.436956	0.00032178	0.426359
Tmem129	0.450394	0.450724	0.45736	0.407695	0.415178	0.418817	0.394121	0.362268	0.00830903	0.37366	0.376935	0.354709	0.326041	0.00215606	0.0837068
Bcap29	0.526926	0.532035	0.50737	0.546836	0.463273	0.502372	0.46805	0.495271	0.00831142	0.416946	0.452135	0.421245	0.445744	0.000221324	0.0942744
Rtn2	0.213786	0.229191	0.228102	0.152603	0.2538	0.284547	0.292956	0.24014	0.00835477	0.22842	0.256092	0.26366	0.216126	0.15032	-0.0351543
Scara5	0.699907	0.751375	0.768328	0.720187	0.558986	0.534278	0.504999	0.58209	0.00841221	0.503087	0.48085	0.454499	0.523881	2.69969e-05	0.24437
LOC101056205	0.5662	0.509408	0.564301	0.527075	0.358459	0.391334	0.425289	0.422505	0.00841233	0.322613	0.3522	0.38276	0.380254	9.53653e-05	0.182289
Scrn1	0.823567	0.786434	0.748711	0.841555	0.564699	0.649111	0.575688	0.702854	0.00843115	0.508229	0.5842	0.518119	0.632569	0.000543571	0.239287
Hilpda	0.513309	0.531923	0.544839	0.424637	0.55527	0.570246	0.573996	0.486546	0.0084366	0.499743	0.513222	0.516596	0.437891	0.730706	0.0118139
Shank2	0.734487	0.730818	0.592987	0.652369	0.557811	0.546231	0.50249	0.535777	0.00847571	0.50203	0.491608	0.452241	0.482199	0.00153001	0.195646
Adamts5	0.659469	0.736497	0.732651	0.660209	0.20936	0.460854	0.414709	0.450056	0.00850114	0.188424	0.414769	0.373238	0.40505	0.000852982	0.351836
Lxn	0.724292	0.731981	0.709473	0.737222	0.540981	0.630163	0.467384	0.535644	0.00852478	0.486883	0.567147	0.420646	0.48208	0.00024793	0.236553
Rps13	0.529853	0.528372	0.537019	0.528406	0.516243	0.513494	0.510155	0.505896	0.00855948	0.464619	0.462144	0.459139	0.455307	3.02279e-07	0.0706104
Lcn2	0.653365	0.616115	0.618953	0.650628	0.487892	0.533471	0.437621	0.454739	0.00856911	0.439103	0.480124	0.393859	0.409265	7.68441e-05	0.204177
Fam45a	0.32798	0.293548	0.318344	0.382634	0.354754	0.34598	0.348731	0.415006	0.00862198	0.319278	0.311382	0.313858	0.373506	0.964116	0.00112062
Gm13084	0.0742573	0.131606	0.128221	0.156243	0.209003	0.438412	0.361822	0.358953	0.00865313	0.188103	0.394571	0.32564	0.323058	0.00727598	-0.185261
Uts2	0.30329	0.26681	0.296957	0.215131	0.408902	0.368704	0.383925	0.260421	0.00865958	0.368012	0.331834	0.345532	0.234378	0.215628	-0.0493921
Hist2h2aa2	0.529906	0.523222	0.53476	0.530632	0.58337	0.598431	0.583356	0.564357	0.00866756	0.525033	0.538588	0.525021	0.507921	0.445172	0.00548949
Nop9	0.575276	0.533399	0.533401	0.559899	0.539686	0.500397	0.47133	0.499814	0.00866793	0.485717	0.450357	0.424197	0.449833	0.000967625	0.0979676
Mrps36	0.441503	0.446903	0.480204	0.368319	0.470981	0.461323	0.497359	0.387856	0.00868596	0.423883	0.415191	0.447623	0.34907	0.454605	0.0252903
Eml1	0.392867	0.38435	0.409101	0.392322	0.50905	0.483152	0.478166	0.546947	0.00869509	0.458145	0.434837	0.430349	0.492252	0.00773964	-0.059236
Pcdhb6	0.834071	0.71189	0.666078	0.85018	0.453417	0.263969	0.251638	0.662635	0.00872694	0.408075	0.237572	0.226474	0.596372	0.00663224	0.398432
Ldlrad4	0.634729	0.686231	0.621436	0.697194	0.727949	0.734151	0.699073	0.747367	0.00876241	0.655154	0.660736	0.629166	0.672631	0.801438	0.00547597
Paox	0.399423	0.415036	0.419304	0.363029	0.485911	0.497288	0.528073	0.523147	0.00876843	0.43732	0.447559	0.475266	0.470832	0.00978157	-0.058546
Luzp1	0.376481	0.392141	0.406205	0.416471	0.436174	0.432489	0.497953	0.488128	0.0087954	0.392556	0.38924	0.448158	0.439315	0.311953	-0.0194931
Atp5h	0.684246	0.675235	0.684475	0.698836	0.620878	0.637327	0.597318	0.640183	0.00880635	0.558791	0.573594	0.537586	0.576165	1.77417e-05	0.124164
Rimkla	0.83116	0.856164	0.765916	0.859315	0.674691	0.694865	0.462872	0.610016	0.00881203	0.607222	0.625378	0.416585	0.549014	0.00172495	0.278589
Anapc5	0.36189	0.353613	0.37417	0.350732	0.441979	0.439994	0.455629	0.387089	0.00884843	0.397781	0.395995	0.410066	0.34838	0.103452	-0.0279543
Cdkn2aip	0.485559	0.46087	0.504772	0.524245	0.55057	0.55526	0.606454	0.670076	0.00888701	0.495513	0.499734	0.545809	0.603069	0.189488	-0.0421697
Hps4	0.585158	0.543598	0.547967	0.503091	0.638227	0.597714	0.577543	0.574212	0.00889443	0.574405	0.537943	0.519789	0.516791	0.730321	0.00772189
Commd3	0.58863	0.574765	0.596624	0.517271	0.618676	0.608976	0.615712	0.534534	0.00891325	0.556808	0.548079	0.554141	0.481081	0.226585	0.0342957
Klc1	0.564405	0.602073	0.591795	0.544594	0.478586	0.4388	0.389889	0.404837	0.00891982	0.430727	0.39492	0.3509	0.364353	0.000132106	0.190492
Slc41a2	0.572427	0.541871	0.453752	0.642128	0.409925	0.447561	0.375083	0.500841	0.00896981	0.368932	0.402805	0.337574	0.450757	0.0122682	0.162527
Ripk3	0.416646	0.447985	0.445397	0.5707	0.360972	0.359231	0.383495	0.457842	0.00898386	0.324875	0.323308	0.345146	0.412058	0.0251493	0.118835
Nlk	0.488156	0.508857	0.529333	0.451034	0.566148	0.558572	0.566729	0.497824	0.00902349	0.509533	0.502714	0.510056	0.448042	0.940002	0.00175886
Rragd	0.538155	0.489553	0.692484	0.499289	0.902458	0.658816	0.908028	0.79336	0.00902923	0.812212	0.592935	0.817225	0.714024	0.0442906	-0.179229
Adra2a	0.439063	0.506524	0.449977	0.501188	0.304341	0.287186	0.351264	0.333807	0.00904494	0.273907	0.258468	0.316137	0.300426	0.000131817	0.186953
9330199F22Rik	0.543827	0.533002	0.616044	0.463012	0.649302	0.655692	0.668115	0.548962	0.00908608	0.584372	0.590123	0.601303	0.494066	0.501922	-0.0284947
Eef1b2	0.457703	0.441299	0.439848	0.475981	0.411551	0.412143	0.371523	0.420687	0.0090887	0.370395	0.370928	0.334371	0.378618	0.00045206	0.0901296
Gm10778	0.390709	0.372167	0.369854	0.342148	0.447917	0.507263	0.464116	0.440186	0.00909852	0.403125	0.456537	0.417705	0.396167	0.0253852	-0.049664
Ninj1	0.339035	0.352843	0.353078	0.312241	0.401124	0.395576	0.426787	0.347297	0.00910641	0.361012	0.356019	0.384109	0.312567	0.456406	-0.0141273
Mrgprb3	0.335196	0.493675	0.459134	0.493574	0.411185	0.677559	0.591707	0.640357	0.00918415	0.370067	0.609803	0.532536	0.576322	0.282763	-0.0767874
Zfp53	0.326761	0.453874	0.398643	0.498757	0.432523	0.560361	0.485983	0.544044	0.00922765	0.389271	0.504325	0.437385	0.48964	0.462467	-0.0356465
Arhgdib	0.654017	0.662875	0.670425	0.611671	0.540845	0.576264	0.497573	0.516706	0.00923812	0.486761	0.518637	0.447815	0.465036	0.000149828	0.170185
Atf2	0.465622	0.472649	0.473075	0.435382	0.518298	0.508548	0.495548	0.472805	0.00924043	0.466468	0.457693	0.445993	0.425524	0.349395	0.0127621
Suclg1	0.752133	0.707118	0.68855	0.75042	0.633941	0.646078	0.591793	0.689032	0.00926402	0.570547	0.58147	0.532614	0.620128	0.0008264	0.148365
Lgals2	0.729783	0.736819	0.734116	0.682957	0.710807	0.70312	0.68785	0.646459	0.00928128	0.639726	0.632808	0.619065	0.581813	0.00131342	0.102566
Maged2	0.547183	0.522286	0.507742	0.731089	0.336072	0.370538	0.418336	0.539874	0.00928624	0.302465	0.333484	0.376502	0.485887	0.0215301	0.20249
Ifna5	0.623703	0.567897	0.537203	0.721648	0.537457	0.491033	0.493841	0.673881	0.0092964	0.483711	0.441929	0.444457	0.606493	0.0787541	0.118465
Cfhr2	0.336511	0.282621	0.33181	0.397093	0.234257	0.232905	0.275467	0.325048	0.00931184	0.210831	0.209615	0.24792	0.292543	0.0193447	0.0967816
Thbs2	0.632548	0.637861	0.550431	0.624085	0.449012	0.551878	0.431762	0.446026	0.0093255	0.404111	0.49669	0.388586	0.401424	0.00110087	0.188528
Gm14851	0.332477	0.485739	0.454789	0.477201	0.760021	0.716032	0.767386	0.6877	0.00934042	0.684019	0.644429	0.690647	0.61893	0.00134812	-0.221955
Otud4	0.511414	0.494648	0.496973	0.57837	0.479649	0.470489	0.482843	0.54572	0.00936804	0.431684	0.42344	0.434559	0.491148	0.0240405	0.0751434
Usmg5	0.355752	0.347566	0.396101	0.291393	0.480864	0.427213	0.503683	0.346625	0.00940659	0.432778	0.384492	0.453315	0.311962	0.254982	-0.0479338
Mical1	0.429261	0.451896	0.453373	0.49259	0.371571	0.390248	0.387284	0.381597	0.00940931	0.334414	0.351223	0.348556	0.343437	0.000174319	0.112372
Trub2	0.443445	0.446025	0.455171	0.397801	0.424735	0.436772	0.440244	0.387807	0.00948174	0.382261	0.393095	0.39622	0.349026	0.0163251	0.0554601
Zscan25	0.511441	0.502231	0.537654	0.525448	0.60609	0.606401	0.681615	0.719162	0.00950582	0.545481	0.54576	0.613453	0.647246	0.0413153	-0.0687915
H2-Ke2	0.808084	0.802657	0.78647	0.786365	0.758195	0.739942	0.738267	0.761234	0.00952153	0.682375	0.665948	0.664441	0.685111	4.32002e-06	0.121425
Sparc	0.762113	0.765508	0.740275	0.789999	0.447172	0.483953	0.52772	0.654493	0.00953216	0.402455	0.435557	0.474948	0.589043	0.000458984	0.288973
Aga	0.805481	0.762443	0.75544	0.800706	0.672967	0.709337	0.653995	0.695262	0.0095347	0.60567	0.638403	0.588595	0.625736	6.34755e-05	0.166417
Krtap19-4	0.179841	0.25842	0.249337	0.291193	0.141151	0.180191	0.205025	0.242668	0.00954334	0.127036	0.162172	0.184523	0.218402	0.055765	0.0716648
Id2	0.460785	0.452237	0.460114	0.450057	0.520047	0.530581	0.54434	0.486142	0.00955375	0.468042	0.477523	0.489906	0.437528	0.320633	-0.0124519
Lima1	0.532539	0.552559	0.530201	0.580778	0.477727	0.520966	0.497643	0.55331	0.0095591	0.429954	0.46887	0.447879	0.497979	0.00336439	0.087849
Tma7-ps	0.257668	0.236435	0.278278	0.190397	0.290056	0.267466	0.294071	0.230007	0.0095612	0.26105	0.24072	0.264664	0.207007	0.911486	-0.00266569
Ptp4a2	0.479961	0.489369	0.466666	0.474965	0.504684	0.51569	0.514194	0.502852	0.00964564	0.454216	0.464121	0.462774	0.452567	0.013447	0.0193208
Gm10374	0.197777	0.206612	0.234653	0.140022	0.291158	0.255495	0.334346	0.197764	0.00966707	0.262042	0.229946	0.300911	0.177988	0.193145	-0.0479559
Zfp235	0.440552	0.501682	0.500644	0.425874	0.585848	0.603608	0.570258	0.505725	0.00968703	0.527263	0.543247	0.513232	0.455153	0.174335	-0.0425359
Prdx4	0.787301	0.761472	0.793654	0.748955	0.686889	0.672864	0.624966	0.65788	0.00970036	0.6182	0.605577	0.56247	0.592092	3.0776e-05	0.178261
Mrpl24	0.590668	0.602333	0.587406	0.590634	0.501454	0.548345	0.519706	0.551256	0.00970224	0.451308	0.493511	0.467736	0.49613	4.91354e-05	0.115589
Igfbp6	0.741202	0.745065	0.768083	0.685574	0.688316	0.688995	0.663153	0.61765	0.00971669	0.619484	0.620095	0.596838	0.555885	0.0010282	0.136905
Neat1	0.0458749	0.0506081	0.0493049	0.0434768	0.070676	0.0653452	0.0755399	0.0567346	0.0097494	0.0636084	0.0588106	0.0679859	0.0510612	0.016681	-0.0130504
Ifitm3	0.687154	0.691114	0.698486	0.647936	0.456511	0.583157	0.448746	0.479052	0.00976744	0.41086	0.524841	0.403871	0.431147	0.000218414	0.238493
Gm6225	0.194782	0.236134	0.186276	0.217597	0.244283	0.269973	0.264461	0.272303	0.00978483	0.219855	0.242976	0.238015	0.245073	0.070621	-0.0277826
Kdelr1	0.715866	0.708261	0.697952	0.663993	0.580531	0.594927	0.52653	0.592463	0.00980553	0.522478	0.535435	0.473877	0.533216	6.50777e-05	0.180266
2010315B03Rik	0.548592	0.540254	0.514448	0.514587	0.617822	0.663524	0.584239	0.579197	0.00981037	0.55604	0.597171	0.525815	0.521278	0.333152	-0.0206057
Sparcl1	0.40129	0.417006	0.392651	0.526384	0.512377	0.603637	0.482921	0.704983	0.00981203	0.461139	0.543273	0.434629	0.634485	0.175769	-0.0840489
Mmp23	0.76411	0.797966	0.785753	0.6844	0.584403	0.614204	0.469006	0.523662	0.00989245	0.525962	0.552783	0.422105	0.471296	0.000477422	0.26502
Gfpt1	0.345039	0.375677	0.360908	0.502896	0.409258	0.418524	0.445604	0.545876	0.00992256	0.368332	0.376671	0.401044	0.491289	0.782944	-0.013204
Slc6a1	0.760742	0.46647	0.533597	0.684262	0.651723	0.416526	0.452381	0.622542	0.00996866	0.58655	0.374874	0.407143	0.560287	0.184243	0.129054
Cox7b	0.680656	0.678875	0.695768	0.618087	0.715652	0.726153	0.741422	0.693854	0.0099972	0.644087	0.653538	0.66728	0.624468	0.32024	0.0210033
Ly6h	0.399616	0.387028	0.507143	0.465998	0.575369	0.483102	0.62489	0.550163	0.0100752	0.517832	0.434792	0.562401	0.495147	0.15797	-0.0625967
Gm4943	0.669463	0.649656	0.682862	0.593258	0.634006	0.609987	0.626561	0.569191	0.0100985	0.570606	0.548988	0.563905	0.512271	0.00554257	0.0998672
Trim59	0.445718	0.460909	0.46879	0.453691	0.503773	0.48489	0.50828	0.504005	0.0101085	0.453395	0.436401	0.457452	0.453605	0.33981	0.00706356
Prss57	0.491241	0.635981	0.559083	0.707013	0.380389	0.402958	0.399324	0.580069	0.0101238	0.34235	0.362662	0.359391	0.522062	0.0184244	0.201713
Pxdn	0.412368	0.433647	0.435022	0.461352	0.345463	0.313152	0.288425	0.295241	0.0101369	0.310917	0.281837	0.259582	0.265717	5.04896e-05	0.156084
Tmsb10	0.417359	0.414502	0.405348	0.372153	0.486075	0.48502	0.490025	0.404973	0.0101489	0.437467	0.436518	0.441023	0.364476	0.440056	-0.0175306
Mlh3	0.66301	0.651347	0.632948	0.768305	0.434217	0.445654	0.47459	0.419331	0.010188	0.390795	0.401089	0.427131	0.377398	0.000128384	0.279799
Ctdspl	0.623321	0.636758	0.626026	0.615099	0.668109	0.659336	0.649878	0.6555	0.0101898	0.601299	0.593403	0.584891	0.58995	0.00111982	0.0329156
1700028B04Rik	0.671549	0.669798	0.676624	0.641568	0.702348	0.681743	0.702012	0.665824	0.010197	0.632113	0.613569	0.631811	0.599241	0.00650457	0.0457014
Zfp467	0.620341	0.599619	0.601591	0.590973	0.482093	0.532432	0.522322	0.508477	0.0102024	0.433884	0.479189	0.47009	0.457629	1.74687e-05	0.142933
Brap	0.548412	0.533765	0.53758	0.552784	0.59631	0.563472	0.563999	0.576221	0.0102064	0.536679	0.507125	0.507599	0.518599	0.0207979	0.025635
Dusp3	0.533506	0.524712	0.545994	0.476084	0.572787	0.552969	0.563621	0.517189	0.0102099	0.515508	0.497672	0.507259	0.46547	0.256547	0.0235966
Dyrk4	0.633452	0.649184	0.7176	0.708562	0.81294	0.857494	0.829247	0.810282	0.0102235	0.731646	0.771744	0.746322	0.729254	0.0269238	-0.0675423
Kcns3	0.263425	0.447207	0.413342	0.40868	0.73245	0.656231	0.745993	0.681944	0.0102418	0.659205	0.590608	0.671394	0.61375	0.00142583	-0.250576
9430008C03Rik	0.274235	0.281711	0.276296	0.212791	0.301908	0.314721	0.308376	0.225983	0.0102961	0.271717	0.283249	0.277539	0.203385	0.929405	0.002286
Pde1b	0.553026	0.532153	0.529838	0.600743	0.395858	0.47057	0.414579	0.474974	0.0103039	0.356272	0.423513	0.373121	0.427477	0.000614134	0.158844
Apoe	0.194225	0.186662	0.190345	0.198694	0.150256	0.166027	0.150962	0.145907	0.0103055	0.13523	0.149425	0.135865	0.131317	2.53495e-05	0.0545223
Prkcdbp	0.751781	0.717302	0.748104	0.681816	0.638475	0.630732	0.553691	0.545611	0.0103141	0.574628	0.567659	0.498322	0.49105	0.000431012	0.191836
5830458C19Rik	0.384896	0.539109	0.36028	0.34011	0.483721	0.598117	0.449566	0.480304	0.0103162	0.435349	0.538305	0.404609	0.432274	0.421678	-0.0465357
4930442P07Rik	0.417275	0.458361	0.566704	0.38116	0.275384	0.368936	0.452627	0.321588	0.0103434	0.247846	0.332043	0.407364	0.289429	0.0408825	0.136705
Rhoc	0.632689	0.628858	0.62783	0.61213	0.579124	0.600515	0.578782	0.584925	0.0103774	0.521211	0.540464	0.520904	0.526433	5.0875e-06	0.098124
Tpmt	0.748817	0.73379	0.713295	0.771114	0.691507	0.694913	0.635627	0.679799	0.0103828	0.622356	0.625421	0.572065	0.611819	0.000246676	0.133839
Hp	0.65171	0.63122	0.608327	0.729392	0.587365	0.568488	0.54271	0.703089	0.0103848	0.528629	0.511639	0.488439	0.63278	0.0320789	0.114791
Maats1	0.67484	0.704788	0.746571	0.597928	0.263099	0.521358	0.495668	0.335451	0.0104106	0.236789	0.469223	0.446101	0.301906	0.00261385	0.317527
Grhpr	0.712223	0.685026	0.684291	0.699479	0.639637	0.652052	0.631221	0.65894	0.0104324	0.575673	0.586847	0.568099	0.593046	1.18387e-05	0.114338
Msx1	0.63823	0.577583	0.619656	0.551006	0.565114	0.495745	0.474903	0.469194	0.010445	0.508602	0.446171	0.427413	0.422274	0.00203239	0.145503
Nans	0.640331	0.646819	0.616806	0.634266	0.608815	0.621456	0.560583	0.591197	0.0104993	0.547933	0.55931	0.504525	0.532077	0.000337697	0.0985941
Tmem101	0.551953	0.565966	0.557874	0.55413	0.519781	0.520007	0.483311	0.504093	0.0105019	0.467803	0.468006	0.434979	0.453683	1.9518e-05	0.101363
Ptprr	0.536323	0.536919	0.557029	0.533558	0.491064	0.462046	0.457723	0.423877	0.0105025	0.441957	0.415841	0.411951	0.381489	7.83299e-05	0.128147
Mrps25	0.679849	0.644862	0.665218	0.62336	0.595891	0.607331	0.602187	0.575781	0.0105063	0.536302	0.546598	0.541968	0.518203	0.000142282	0.117554
LOC101056691	0.438467	0.445516	0.446298	0.310164	0.550821	0.5292	0.515731	0.462147	0.0105458	0.495739	0.47628	0.464158	0.415932	0.207275	-0.0529159
2610001J05Rik	0.379403	0.387479	0.400282	0.334743	0.428208	0.40811	0.453241	0.384196	0.0105575	0.385387	0.367299	0.407917	0.345776	0.955976	-0.00111797
Bloc1s6	0.56623	0.526626	0.574262	0.451012	0.62012	0.563495	0.603027	0.476597	0.0105617	0.558108	0.507146	0.542725	0.428937	0.6323	0.020304
LOC101055889	0.260426	0.295739	0.365457	0.22586	0.390224	0.351554	0.443004	0.320496	0.0105698	0.351202	0.316398	0.398704	0.288446	0.223125	-0.051817
Trpm1	0.230618	0.294252	0.349971	0.2973	0.138044	0.208138	0.239497	0.255001	0.0105698	0.124239	0.187324	0.215548	0.229501	0.0218142	0.103882
Rcl1	0.608625	0.620396	0.580129	0.587747	0.582148	0.595716	0.529661	0.554731	0.0105895	0.523934	0.536144	0.476695	0.499257	0.00140023	0.0902168
B230354K17Rik	0.495932	0.550237	0.57796	0.505371	0.624813	0.643953	0.629605	0.623636	0.0106027	0.562332	0.579558	0.566645	0.561272	0.125575	-0.0350768
Specc1	0.439419	0.407027	0.426118	0.494509	0.487997	0.472034	0.528784	0.599958	0.0106072	0.439197	0.424831	0.475906	0.539963	0.409649	-0.0282058
Dtx4	0.426241	0.433194	0.450667	0.413122	0.493892	0.477992	0.510543	0.441058	0.0106621	0.444503	0.430193	0.459489	0.396952	0.902479	-0.00197819
Btnl5-ps	0.777059	0.474285	0.722101	0.652578	0.534156	0.342299	0.419945	0.476399	0.0106694	0.48074	0.308069	0.377951	0.428759	0.0142486	0.257626
Thy1	0.641492	0.625819	0.624721	0.60969	0.451534	0.549632	0.430711	0.437346	0.0106791	0.406381	0.494669	0.38764	0.393611	0.000213733	0.204855
B330016D10Rik	0.270142	0.327967	0.398151	0.309222	0.422788	0.440524	0.58515	0.568888	0.0106797	0.380509	0.396471	0.526635	0.512	0.0336501	-0.127533
Ralgapa2	0.465684	0.469305	0.470238	0.508359	0.522178	0.501313	0.528495	0.537787	0.0106864	0.469961	0.451182	0.475646	0.484008	0.527151	0.00819754
Nol3	0.586659	0.618294	0.568203	0.645385	0.513785	0.451371	0.397338	0.454421	0.010694	0.462407	0.406234	0.357604	0.408979	0.000377061	0.195829
Slc22a28	0.339134	0.368201	0.359681	0.426843	0.276806	0.263851	0.315167	0.34443	0.0107547	0.249125	0.237466	0.28365	0.309987	0.00615107	0.103407
Eva1c	0.66233	0.571682	0.562234	0.600964	0.558473	0.425575	0.450093	0.544156	0.0107569	0.502626	0.383018	0.405084	0.489741	0.00627043	0.154185
Abhd14b	0.6157	0.591225	0.613608	0.553197	0.518619	0.495433	0.473705	0.497042	0.0107869	0.466757	0.44589	0.426335	0.447338	0.000119765	0.146853
Nat9	0.830422	0.817322	0.806662	0.813731	0.779982	0.771588	0.730658	0.780732	0.0107874	0.701983	0.694429	0.657592	0.702659	3.64397e-05	0.127869
Tpd52	0.593744	0.581554	0.60995	0.488065	0.648282	0.623706	0.634845	0.549848	0.0108223	0.583454	0.561336	0.571361	0.494864	0.661174	0.0155748
Nova1	0.364166	0.296928	0.316971	0.436508	0.285334	0.231056	0.258045	0.406372	0.0108378	0.2568	0.207951	0.232241	0.365735	0.108124	0.0879619
Parp4	0.417317	0.416589	0.424631	0.484851	0.462895	0.481675	0.509507	0.523953	0.0108413	0.416606	0.433508	0.458556	0.471558	0.669797	-0.00920986
Gadd45g	0.491189	0.482629	0.472381	0.467401	0.549557	0.534304	0.521493	0.489453	0.0108743	0.494601	0.480874	0.469344	0.440508	0.596997	0.00706851
Nnmt	0.700068	0.717614	0.686704	0.650379	0.57738	0.532318	0.569097	0.572591	0.0108937	0.519642	0.479086	0.512187	0.515332	3.91861e-05	0.18213
Fndc4	0.443334	0.442089	0.431049	0.363909	0.499489	0.504286	0.505756	0.392344	0.0108949	0.44954	0.453857	0.45518	0.35311	0.811078	-0.00782668
Scand1	0.607013	0.595739	0.612296	0.557586	0.642389	0.649022	0.677168	0.587341	0.0109085	0.57815	0.58412	0.609451	0.528607	0.421198	0.0180762
Cnih1	0.502443	0.491732	0.489599	0.50253	0.452575	0.449059	0.42656	0.410257	0.0109212	0.407317	0.404153	0.383904	0.369231	3.38325e-05	0.105424
Rint1	0.395099	0.395868	0.380483	0.446069	0.456533	0.438499	0.481947	0.519621	0.0109323	0.410879	0.394649	0.433752	0.467659	0.335503	-0.0223554
LOC101056141	0.54954	0.55378	0.551613	0.538611	0.638357	0.607322	0.623493	0.576106	0.0109386	0.574521	0.54659	0.561144	0.518495	0.889843	-0.00180177
Sdcbp2	0.593004	0.590762	0.610811	0.522242	0.480843	0.481571	0.451741	0.459227	0.0109677	0.432759	0.433414	0.406567	0.413304	0.000264459	0.157694
Crtap	0.726617	0.700552	0.721853	0.656449	0.498665	0.566045	0.399661	0.458838	0.010998	0.448799	0.509441	0.359695	0.412954	0.000267661	0.268646
Bcdin3d	0.414095	0.39472	0.403869	0.376439	0.427518	0.416243	0.412803	0.391392	0.0110062	0.384766	0.374619	0.371523	0.352253	0.0450077	0.0264906
Ptprb	0.736342	0.680795	0.69039	0.746875	0.507016	0.563381	0.380973	0.495973	0.0110128	0.456314	0.507043	0.342876	0.446375	0.000357553	0.275448
Zfp398	0.3857	0.344652	0.374013	0.342592	0.470154	0.416884	0.405927	0.407455	0.0110296	0.423138	0.375196	0.365334	0.366709	0.275816	-0.0208556
Cntf	0.3631	0.369815	0.369207	0.330626	0.427958	0.396644	0.432234	0.3762	0.0110476	0.385162	0.35698	0.389011	0.33858	0.564586	-0.00924597
Sdsl	0.682328	0.661363	0.646879	0.689579	0.644224	0.64375	0.606281	0.64253	0.0110616	0.579802	0.579375	0.545653	0.578277	0.000249024	0.0992607
F730043M19Rik	0.0953068	0.268088	0.190517	0.222454	0.300675	0.388042	0.455435	0.523475	0.0110661	0.270607	0.349237	0.409891	0.471127	0.018236	-0.181124
Pnrc2	0.53292	0.531596	0.552333	0.448567	0.637788	0.574782	0.616856	0.526553	0.0111075	0.574009	0.517303	0.555171	0.473898	0.682461	-0.0137413
Sun5	0.29548	0.29181	0.325281	0.326625	0.255608	0.226649	0.225078	0.249602	0.0111352	0.230048	0.203984	0.202571	0.224642	0.000194252	0.0944883
Fstl3	0.486448	0.507486	0.480876	0.434092	0.423389	0.43517	0.365024	0.379512	0.0111848	0.38105	0.391653	0.328522	0.341561	0.00171014	0.116529
Exosc8	0.612023	0.6227	0.593948	0.600903	0.564166	0.59849	0.532053	0.559527	0.0112127	0.507749	0.538641	0.478848	0.503574	0.000346831	0.100191
Neurl2	0.614006	0.577621	0.608041	0.553563	0.529792	0.543735	0.523564	0.465365	0.011219	0.476813	0.489362	0.471208	0.418828	0.0010269	0.124255
Phlda3	0.585404	0.596838	0.602426	0.552679	0.643637	0.627364	0.631407	0.587512	0.0112447	0.579273	0.564628	0.568266	0.52876	0.173471	0.024105
Kdm3a	0.371787	0.360713	0.393572	0.377964	0.398108	0.398257	0.413609	0.42409	0.0112603	0.358297	0.358432	0.372248	0.381681	0.385576	0.00834461
Pcdhb7	0.495642	0.665932	0.589085	0.814837	0.168231	0.416875	0.299041	0.691074	0.011288	0.151408	0.375188	0.269137	0.621967	0.0551394	0.286949
Ccdc61	0.584058	0.599883	0.588141	0.595825	0.529256	0.538119	0.555484	0.566257	0.0113066	0.476331	0.484307	0.499935	0.509631	2.09032e-05	0.0994258
Rps11	0.545724	0.558576	0.561282	0.53524	0.53109	0.524929	0.526503	0.495768	0.011309	0.477981	0.472436	0.473852	0.446191	0.000122157	0.0825905
Akt2	0.422691	0.444915	0.459766	0.352826	0.500955	0.488956	0.495916	0.400622	0.0113107	0.450859	0.440061	0.446324	0.36056	0.894818	-0.00440172
2900001G08Rik	0.347164	0.287465	0.348081	0.438058	0.277447	0.242491	0.280555	0.3305	0.0113371	0.249702	0.218242	0.2525	0.29745	0.0283421	0.100718
Zfp408	0.132889	0.143836	0.149264	0.132063	0.164852	0.167278	0.171278	0.178242	0.0114134	0.148367	0.15055	0.154151	0.160418	0.0316458	-0.0138581
Lix1l	0.708144	0.727572	0.713062	0.638483	0.628209	0.673541	0.611328	0.592196	0.011419	0.565388	0.606187	0.550195	0.532977	0.00189406	0.133129
Cdc5l	0.417404	0.367101	0.417036	0.517503	0.435245	0.376642	0.432034	0.541318	0.011427	0.39172	0.338978	0.38883	0.487186	0.548675	0.0280824
Cgn	0.328412	0.331336	0.355298	0.441712	0.417745	0.372742	0.467021	0.526522	0.0114424	0.37597	0.335468	0.420319	0.47387	0.386328	-0.0372173
Ostn	0.849704	0.806474	0.855744	0.758262	0.751468	0.589915	0.66791	0.639045	0.0114567	0.676321	0.530923	0.601119	0.575141	0.00110916	0.22167
Katnal1	0.605525	0.597461	0.604217	0.596745	0.582125	0.56134	0.582169	0.581489	0.0114725	0.523913	0.505206	0.523952	0.52334	3.9612e-06	0.0818846
Snx8	0.447588	0.460076	0.470526	0.424776	0.475794	0.484994	0.513471	0.443389	0.0114849	0.428215	0.436494	0.462124	0.39905	0.281899	0.0192707
Krtcap2	0.546917	0.552652	0.565755	0.538644	0.495225	0.51243	0.5097	0.44861	0.0115062	0.445702	0.461187	0.45873	0.403749	0.000289242	0.10865
LOC100046091	0.338609	0.523923	0.424801	0.295294	0.617335	0.637114	0.635377	0.465764	0.0115211	0.555602	0.573403	0.571839	0.419188	0.0759137	-0.134351
Magoh	0.775191	0.769068	0.755304	0.765082	0.728941	0.748951	0.703474	0.711989	0.0115244	0.656047	0.674056	0.633126	0.64079	2.51422e-05	0.115156
Lrrc8a	0.48281	0.45112	0.466703	0.45164	0.541846	0.532415	0.498396	0.505383	0.0115763	0.487662	0.479174	0.448556	0.454845	0.721875	-0.0044907
Eif4a2	0.200356	0.214502	0.202721	0.209826	0.24943	0.248366	0.283432	0.262673	0.0115803	0.224487	0.223529	0.255089	0.236406	0.012995	-0.0280266
Apex1	0.714686	0.712321	0.696535	0.706872	0.637475	0.673333	0.614	0.661504	0.011586	0.573727	0.605999	0.5526	0.595354	5.67904e-05	0.125683
Hnrnpab	0.737883	0.756559	0.692734	0.76615	0.688639	0.72705	0.625851	0.729812	0.0116268	0.619775	0.654345	0.563266	0.656831	0.00558	0.114778
Ehd3	0.76254	0.753167	0.690101	0.728739	0.669496	0.707176	0.579988	0.662988	0.0116393	0.602547	0.636458	0.521989	0.59669	0.00253734	0.144216
Aym1	0.279646	0.266649	0.286979	0.368694	0.219557	0.205867	0.25247	0.280212	0.0116456	0.197601	0.185281	0.227223	0.252191	0.0217075	0.0849178
Emp1	0.713223	0.723875	0.719093	0.726948	0.654806	0.66034	0.596133	0.620821	0.011663	0.589325	0.594306	0.53652	0.558739	3.60024e-05	0.151062
Eef2	0.306771	0.306346	0.324108	0.355594	0.369003	0.347821	0.378271	0.450738	0.0117028	0.332102	0.313039	0.340444	0.405664	0.32974	-0.0246076
Hmgxb4	0.399887	0.434902	0.452335	0.421043	0.422172	0.447095	0.462155	0.436481	0.0117359	0.379954	0.402386	0.415939	0.392833	0.0723515	0.0292637
Zkscan6	0.453889	0.4547	0.488024	0.433392	0.510838	0.495879	0.547332	0.528804	0.0117429	0.459754	0.446291	0.492599	0.475923	0.488712	-0.0111409
Ddhd2	0.542233	0.53372	0.533392	0.577816	0.582608	0.56981	0.560617	0.593666	0.0117506	0.524347	0.512829	0.504556	0.5343	0.0661856	0.0277829
Gcat	0.708636	0.713798	0.705419	0.703741	0.65419	0.671177	0.618316	0.659678	0.01177	0.588771	0.60406	0.556485	0.593711	2.43075e-05	0.122142
Mrpl15	0.671496	0.661276	0.641286	0.661654	0.632633	0.636021	0.583669	0.601409	0.0117708	0.56937	0.572419	0.525302	0.541268	0.000175348	0.106838
Wrn	0.502947	0.53366	0.466938	0.599123	0.565933	0.587065	0.58568	0.693612	0.0117727	0.509339	0.528359	0.527112	0.624251	0.592742	-0.0215982
Pcdh19	0.718478	0.702429	0.671979	0.794433	0.507887	0.62446	0.472632	0.605283	0.0117972	0.457098	0.562014	0.425368	0.544754	0.00179533	0.224521
Kif26b	0.49007	0.515015	0.511689	0.509139	0.413667	0.329013	0.401896	0.366357	0.011827	0.3723	0.296112	0.361707	0.329721	9.24145e-05	0.166519
Sema5a	0.687366	0.631299	0.612211	0.729728	0.550604	0.525137	0.472711	0.675681	0.0118486	0.495544	0.472624	0.42544	0.608113	0.012877	0.164721
2810417H13Rik	0.599974	0.604871	0.626814	0.595827	0.512925	0.571592	0.54697	0.533171	0.011863	0.461633	0.514432	0.492273	0.479854	9.4356e-05	0.119823
Gm10487	0.343363	0.342458	0.410785	0.304315	0.444842	0.471697	0.470029	0.37096	0.0118664	0.400358	0.424528	0.423026	0.333864	0.191169	-0.0452136
Lrrn4cl	0.676448	0.650233	0.660721	0.603815	0.523479	0.577267	0.477538	0.488752	0.0118665	0.471131	0.519541	0.429784	0.439876	0.000374091	0.182721
1700047G07Rik	0.426468	0.411311	0.459303	0.275071	0.559895	0.680046	0.589854	0.503874	0.0118997	0.503905	0.612041	0.530869	0.453487	0.0452513	-0.132037
4933440N22Rik	0.512739	0.507028	0.522728	0.497756	0.59976	0.551555	0.611623	0.544812	0.011912	0.539784	0.4964	0.550461	0.490331	0.587566	-0.00918092
Sgcd	0.756406	0.766683	0.734987	0.748882	0.495628	0.513674	0.470044	0.258016	0.0119246	0.446065	0.462306	0.423039	0.232215	0.000540071	0.360833
Tmem165	0.583815	0.576565	0.571757	0.60844	0.641301	0.619902	0.626548	0.630338	0.0119441	0.577171	0.557911	0.563893	0.567305	0.0871371	0.0185744
Mbtd1	0.520885	0.517095	0.512256	0.538101	0.558271	0.568425	0.565278	0.559133	0.0119736	0.502444	0.511583	0.50875	0.50322	0.0417162	0.0155851
Dhdds	0.734824	0.734133	0.694466	0.767414	0.662426	0.702109	0.650922	0.697275	0.0119796	0.596184	0.631898	0.58583	0.627547	0.000624947	0.122344
Golga4	0.542151	0.540878	0.532311	0.581064	0.583067	0.560884	0.55452	0.621244	0.0119888	0.524761	0.504795	0.499068	0.559119	0.169177	0.0271655
Stc2	0.786361	0.771218	0.733754	0.794692	0.725858	0.723231	0.697099	0.708838	0.0120125	0.653272	0.650908	0.627389	0.637954	0.000124138	0.129126
Zfp689	0.388643	0.354241	0.389645	0.322776	0.432268	0.400731	0.413625	0.345717	0.0120236	0.389042	0.360658	0.372263	0.311145	0.818496	0.00554943
Gm13157	0.357866	0.332781	0.390096	0.36199	0.271507	0.276824	0.261904	0.227207	0.0120359	0.244356	0.249142	0.235714	0.204486	0.000172667	0.127259
Gm6921	0.468391	0.480371	0.450105	0.468679	0.408134	0.442352	0.413451	0.391391	0.0120895	0.367321	0.398117	0.372106	0.352252	0.00016835	0.0944379
Nudt1	0.778448	0.765854	0.767964	0.765422	0.734012	0.73604	0.698155	0.696712	0.0120898	0.66061	0.662436	0.62834	0.627041	1.86023e-05	0.124815
Katna1	0.523932	0.513569	0.547834	0.538149	0.480895	0.482198	0.479031	0.501063	0.0120923	0.432806	0.433978	0.431128	0.450956	4.24379e-05	0.0936543
Map4k5	0.454269	0.471171	0.463357	0.559261	0.492627	0.506283	0.510974	0.57657	0.012104	0.443364	0.455654	0.459877	0.518913	0.574589	0.0175625
Raph1	0.393139	0.40234	0.412292	0.455244	0.445761	0.425871	0.469279	0.490854	0.012139	0.401185	0.383284	0.422351	0.441768	0.853448	0.00360665
Rspry1	0.652922	0.623371	0.609156	0.589266	0.681163	0.644396	0.622681	0.602914	0.0121935	0.613047	0.579957	0.560413	0.542623	0.0686576	0.0446688
B130055M24Rik	0.396099	0.438222	0.439532	0.39249	0.575266	0.548357	0.515223	0.501019	0.0121958	0.517739	0.493522	0.463701	0.450917	0.0168903	-0.0648836
Epb4.1l3	0.413323	0.442951	0.389464	0.511842	0.306906	0.348326	0.325634	0.354555	0.0122735	0.276215	0.313493	0.293071	0.319099	0.0026746	0.138925
Pbk	0.717367	0.692272	0.688124	0.727741	0.635343	0.656403	0.592713	0.662423	0.012276	0.571809	0.590763	0.533441	0.596181	0.000238236	0.133327
Ppp1r3d	0.762527	0.581702	0.539731	0.524088	0.434787	0.418962	0.369152	0.339447	0.0123449	0.391309	0.377066	0.332237	0.305502	0.00513231	0.250484
Rtn4	0.798123	0.779321	0.745189	0.820306	0.690128	0.730444	0.648823	0.762191	0.0123599	0.621115	0.657399	0.58394	0.685972	0.00158334	0.148628
Gm13981	0.494122	0.496728	0.493236	0.511046	0.46696	0.4618	0.450787	0.447827	0.0123719	0.420264	0.41562	0.405708	0.403044	5.37198e-06	0.0876236
B230307C23Rik	0.422515	0.436409	0.425225	0.371186	0.498296	0.530044	0.526515	0.408619	0.0123891	0.448466	0.47704	0.473864	0.367757	0.377605	-0.0279478
Nup43	0.617242	0.607268	0.588493	0.665657	0.549387	0.562762	0.546512	0.575438	0.0124046	0.494448	0.506486	0.491861	0.517894	0.00054383	0.116993
Sox21	0.365606	0.342228	0.377401	0.347928	0.319	0.219199	0.294989	0.26226	0.0124052	0.2871	0.197279	0.26549	0.236034	0.00181612	0.111815
Gtf2a2	0.444768	0.451751	0.481606	0.380309	0.507028	0.473828	0.530775	0.428624	0.0124612	0.456325	0.426445	0.477698	0.385762	0.920148	0.00305084
Tsen2	0.578929	0.546702	0.553372	0.604456	0.497893	0.496628	0.520651	0.531955	0.0124664	0.448104	0.446965	0.468586	0.47876	0.000364928	0.110261
Sema3c	0.568266	0.56788	0.564164	0.647188	0.545638	0.533938	0.52065	0.627892	0.0124685	0.491074	0.480545	0.468585	0.565102	0.027803	0.0855481
Nhlrc2	0.450118	0.460128	0.463986	0.489128	0.508459	0.498463	0.556964	0.576966	0.0124727	0.457613	0.448616	0.501268	0.51927	0.434186	-0.0158515
Mgst3	0.828296	0.824612	0.828734	0.814474	0.753774	0.798002	0.772266	0.751414	0.012473	0.678396	0.718202	0.695039	0.676273	1.34308e-05	0.132051
Surf1	0.523977	0.513513	0.502383	0.499058	0.493951	0.492444	0.45051	0.458616	0.0124885	0.444556	0.443199	0.405459	0.412754	0.000374388	0.083241
Snx18	0.51538	0.553954	0.513124	0.572721	0.541187	0.609352	0.585458	0.635097	0.0125061	0.487069	0.548417	0.526913	0.571587	0.826957	0.00529836
Parp9	0.538481	0.499912	0.515868	0.564823	0.582459	0.579606	0.614022	0.615594	0.0125259	0.524213	0.521645	0.552619	0.554034	0.633152	-0.00835711
Frg1	0.75982	0.787965	0.752914	0.777304	0.698988	0.753782	0.662083	0.713793	0.0125451	0.629089	0.678404	0.595875	0.642413	0.000405504	0.133056
Bend4	0.483391	0.447118	0.375255	0.48801	0.435832	0.312937	0.269918	0.371649	0.0125526	0.392249	0.281643	0.242926	0.334484	0.0172714	0.135618
Prss46	0.678898	0.921415	0.706742	0.794617	0.464395	0.424602	0.126746	0.394023	0.0125527	0.417956	0.382142	0.114071	0.354621	0.0019913	0.45822
1700016J18Rik	0.225983	0.286395	0.237455	0.154006	0.326981	0.352095	0.278876	0.213914	0.0125831	0.294283	0.316885	0.250988	0.192523	0.367247	-0.0377102
Fam217b	0.586714	0.571237	0.546481	0.52756	0.397564	0.433862	0.404846	0.459499	0.0125973	0.357807	0.390476	0.364362	0.413549	7.14279e-05	0.17645
Nek2	0.669962	0.670458	0.632995	0.735532	0.620729	0.642956	0.609702	0.686158	0.0126363	0.558656	0.57866	0.548732	0.617542	0.00827321	0.10134
Ppfia4	0.461053	0.547263	0.381062	0.474297	0.361422	0.375639	0.309088	0.321194	0.0126655	0.32528	0.338075	0.278179	0.289075	0.00517059	0.158266
Snhg3	0.102244	0.102941	0.127534	0.0781468	0.150855	0.127724	0.159517	0.100351	0.0126671	0.13577	0.114951	0.143566	0.0903161	0.282401	-0.0184343
Pilra	0.51531	0.523158	0.509249	0.531862	0.489527	0.473174	0.458635	0.461076	0.0127434	0.440574	0.425857	0.412772	0.414969	2.0273e-05	0.0963518
Serf2	0.45607	0.458771	0.472795	0.395045	0.51893	0.530034	0.562118	0.427169	0.0127723	0.467037	0.477031	0.505906	0.384452	0.69337	-0.0129363
Mtmr3	0.513818	0.540929	0.544018	0.508783	0.539191	0.577095	0.599278	0.570009	0.012782	0.485272	0.519385	0.53935	0.513008	0.413941	0.012633
Zfp772	0.466049	0.462955	0.482754	0.453119	0.484965	0.508473	0.513592	0.478752	0.0127825	0.436469	0.457626	0.462233	0.430877	0.0969658	0.0194183
Kcnh3	0.349615	0.350998	0.398061	0.46047	0.250169	0.287226	0.324995	0.317571	0.0127869	0.225152	0.258504	0.292495	0.285813	0.00632119	0.124295
Mnd1	0.767509	0.747745	0.73738	0.769459	0.684265	0.713099	0.643549	0.673181	0.0127885	0.615838	0.641789	0.579194	0.605863	7.34033e-05	0.144852
4933434E20Rik	0.241105	0.241372	0.260008	0.193586	0.301583	0.270287	0.288718	0.235542	0.0128313	0.271425	0.243258	0.259846	0.211987	0.535278	-0.0126115
0610037L13Rik	0.547723	0.556206	0.561344	0.51458	0.508923	0.536647	0.516019	0.489948	0.0128315	0.458031	0.482982	0.464417	0.440954	0.000872121	0.083367
Des	0.694655	0.768647	0.771935	0.724314	0.50367	0.452479	0.464025	0.589074	0.012851	0.453303	0.407231	0.417623	0.530166	0.000135947	0.287807
Porcn	0.500932	0.508366	0.530254	0.461627	0.541698	0.523294	0.558338	0.496654	0.01286	0.487528	0.470965	0.502504	0.446989	0.257226	0.0232982
Gm3970	0.432656	0.406625	0.424018	0.3181	0.337306	0.267096	0.354631	0.254234	0.0128832	0.303575	0.240386	0.319168	0.22881	0.0123156	0.122365
Rpl15	0.574686	0.559176	0.536117	0.589991	0.52322	0.526637	0.490935	0.511164	0.012952	0.470898	0.473973	0.441842	0.460047	0.000270757	0.103303
Slc22a14	0.432927	0.416328	0.512869	0.456333	0.627174	0.701314	0.629188	0.618738	0.0129811	0.564457	0.631183	0.566269	0.556864	0.0037376	-0.125079
Btbd19	0.406454	0.366748	0.4184	0.306336	0.47069	0.399599	0.459018	0.335658	0.0130051	0.423621	0.359639	0.413117	0.302092	0.997304	-0.000132677
Gjb4	0.426818	0.418149	0.438201	0.3617	0.443418	0.434559	0.471096	0.393834	0.0131075	0.399076	0.391103	0.423986	0.354451	0.425014	0.0190627
Hist1h2ah	0.493813	0.507235	0.493813	0.5	0.571959	0.558431	0.56006	0.528992	0.013127	0.514763	0.502587	0.504054	0.476093	0.942864	-0.000659016
Rps19	0.415652	0.435107	0.419951	0.392021	0.365304	0.402818	0.39666	0.366973	0.0131357	0.328774	0.362536	0.356994	0.330275	0.00129993	0.0710378
Defa-rs10	0.405277	0.361465	0.448336	0.450948	0.224475	0.287415	0.233862	0.284416	0.013162	0.202028	0.258674	0.210476	0.255975	0.000376553	0.184718
Postn	0.575229	0.558957	0.706589	0.742936	0.180968	0.414393	0.314562	0.339696	0.0131703	0.162871	0.372954	0.283106	0.305727	0.00122963	0.364763
Dnajc5	0.335255	0.35293	0.362594	0.344463	0.389609	0.376301	0.402347	0.406116	0.0131792	0.350648	0.338671	0.362112	0.365505	0.544008	-0.00542359
Rnaseh2a	0.717323	0.70942	0.69481	0.674889	0.626315	0.645013	0.572431	0.622854	0.0131951	0.563684	0.580511	0.515188	0.560569	0.000137662	0.144122
Phldb1	0.397196	0.38899	0.414982	0.405362	0.452255	0.424018	0.488672	0.496367	0.0132034	0.40703	0.381616	0.439805	0.44673	0.327682	-0.0171627
Pcbp4	0.324218	0.342028	0.346967	0.258107	0.274383	0.289098	0.278029	0.233953	0.0132296	0.246945	0.260188	0.250226	0.210557	0.0170181	0.0758508
Pcdhb5	0.845395	0.82744	0.775121	0.821342	0.521424	0.484223	0.487118	0.701686	0.0133152	0.469282	0.435801	0.438407	0.631517	0.000573297	0.323573
Flot1	0.681687	0.674673	0.651341	0.665529	0.592877	0.634845	0.574828	0.620177	0.0133391	0.533589	0.57136	0.517345	0.55816	0.000109239	0.123194
Prelid2	0.72509	0.724413	0.726164	0.677466	0.50357	0.643262	0.57535	0.527697	0.0133662	0.453213	0.578936	0.517815	0.474928	0.000471319	0.20706
BC028789	0.576728	0.610714	0.572744	0.705882	0.348385	0.508277	0.298045	0.415104	0.0134312	0.313547	0.457449	0.26824	0.373594	0.00215347	0.26331
1110008F13Rik	0.507741	0.49754	0.51088	0.43037	0.581634	0.529616	0.559705	0.46881	0.0134513	0.523471	0.476654	0.503735	0.421929	0.864334	0.00518534
Plcxd1	0.454242	0.390883	0.474361	0.467667	0.233183	0.313915	0.273882	0.298702	0.0135043	0.209865	0.282524	0.246493	0.268832	0.000226281	0.194859
Dcps	0.639211	0.648951	0.645837	0.643777	0.563322	0.590986	0.55231	0.608745	0.0135054	0.50699	0.531887	0.497079	0.547871	4.37776e-05	0.123488
Zhx3	0.600417	0.594838	0.539947	0.615238	0.644134	0.671314	0.634497	0.660485	0.0135466	0.579721	0.604183	0.571047	0.594437	0.988827	0.000263442
Psme2b	0.749627	0.733764	0.724467	0.737962	0.69554	0.708872	0.676419	0.710932	0.0136036	0.625986	0.637985	0.608777	0.639839	1.81325e-05	0.108308
Spdl1	0.554191	0.53464	0.527214	0.726238	0.480876	0.482687	0.501694	0.671823	0.0136787	0.432788	0.434418	0.451525	0.60464	0.14677	0.104728
AI448005	0.219054	0.114261	0.23483	0.162784	0.354253	0.476552	0.483091	0.390631	0.0136859	0.318827	0.428897	0.434782	0.351568	0.00234675	-0.200786
Fsd1	0.634144	0.644076	0.582596	0.535033	0.506468	0.399007	0.393739	0.431838	0.0137084	0.455821	0.359106	0.354365	0.388654	0.000889911	0.209476
Ttc39c	0.627228	0.597902	0.55792	0.546372	0.616999	0.573995	0.527593	0.520499	0.0137205	0.555299	0.516595	0.474833	0.468449	0.0287843	0.0785617
Ivns1abp	0.399335	0.403228	0.432553	0.349073	0.471567	0.435602	0.497393	0.442128	0.0137293	0.424411	0.392042	0.447654	0.397915	0.401414	-0.0194584
Tcf24	0.526398	0.565674	0.576035	0.564839	0.732539	0.646396	0.710719	0.687117	0.0137313	0.659285	0.581756	0.639647	0.618405	0.0154115	-0.0665369
Gm6987	0.459968	0.39882	0.439206	0.435024	0.25511	0.302815	0.280945	0.340023	0.0137631	0.229599	0.272533	0.252851	0.30602	0.000181386	0.168004
Zfp46	0.506081	0.470314	0.479787	0.478273	0.54166	0.524617	0.502367	0.535289	0.0137705	0.487494	0.472155	0.452131	0.48176	0.387578	0.010229
Hist1h2bc	0.589275	0.595012	0.635336	0.482563	0.727561	0.655542	0.717554	0.624226	0.0137845	0.654804	0.589988	0.645798	0.561803	0.378935	-0.037552
Il1rapl1	0.282955	0.0656189	0.137628	0.422142	0.60998	0.598206	0.644845	0.635377	0.0138006	0.548982	0.538386	0.580361	0.571839	0.00586976	-0.332806
Mpst	0.502766	0.46161	0.412897	0.52731	0.374655	0.301729	0.356077	0.421381	0.013808	0.337189	0.271556	0.320469	0.379243	0.00435127	0.149031
Smap1	0.44688	0.441636	0.487155	0.400497	0.513704	0.485115	0.518334	0.477623	0.0138687	0.462334	0.436604	0.466501	0.42986	0.818455	-0.00478264
Sdf2	0.652239	0.624992	0.639751	0.634097	0.59012	0.597397	0.55945	0.577264	0.0139004	0.531108	0.537657	0.503505	0.519537	1.84423e-05	0.114818
Golt1a	0.581185	0.546785	0.606795	0.514388	0.533119	0.529588	0.55657	0.472293	0.0139225	0.479807	0.476629	0.500913	0.425064	0.0120138	0.0916848
Tmem167	0.310968	0.311252	0.335016	0.230191	0.368708	0.333325	0.380455	0.26389	0.0139358	0.331837	0.299992	0.342409	0.237501	0.859524	-0.00607815
Clta	0.707717	0.692651	0.664792	0.720886	0.666515	0.660893	0.59535	0.646445	0.013971	0.599863	0.594804	0.535815	0.581801	0.000770882	0.118441
Glipr1	0.643301	0.661169	0.61608	0.592972	0.563567	0.531022	0.521616	0.406797	0.0139735	0.50721	0.47792	0.469455	0.366117	0.00231166	0.173205
Ppib	0.685467	0.650531	0.641713	0.722609	0.495181	0.583955	0.512551	0.581941	0.0139826	0.445663	0.52556	0.461296	0.523747	0.00054013	0.186014
4933433H22Rik	0.400764	0.310977	0.368092	0.40779	0.355095	0.269119	0.313483	0.389496	0.0139851	0.319586	0.242207	0.282135	0.350546	0.0631085	0.0732873
Pmvk	0.625631	0.613817	0.627873	0.597954	0.563621	0.575229	0.539116	0.5538	0.0140425	0.507259	0.517706	0.485204	0.49842	2.29359e-05	0.114171
1700055N04Rik	0.251401	0.268113	0.295216	0.373158	0.150041	0.217368	0.243757	0.269412	0.0140435	0.135037	0.195631	0.219381	0.24247	0.0318114	0.0988421
Ndufaf1	0.571587	0.551768	0.548522	0.611617	0.64195	0.594368	0.604056	0.637726	0.014057	0.577755	0.534931	0.543651	0.573954	0.488867	0.0133008
Vamp5	0.174129	0.202011	0.213342	0.194987	0.234341	0.266538	0.2577	0.218346	0.0141042	0.210906	0.239884	0.23193	0.196511	0.115293	-0.0236906
Egr1	0.350069	0.379107	0.370281	0.393702	0.399655	0.398825	0.429992	0.444548	0.014106	0.35969	0.358942	0.386993	0.400093	0.826483	-0.00313997
Fam178a	0.50263	0.497934	0.509414	0.5183	0.487046	0.483768	0.478639	0.500429	0.0141591	0.438341	0.435391	0.430775	0.450386	2.9929e-05	0.0683461
Zscan4c	0.693551	0.773679	0.51143	0.602046	0.303658	0.442787	0.36579	0.365106	0.0142359	0.273292	0.398508	0.329211	0.328595	0.00239196	0.312775
Cbr2	0.749978	0.7106	0.729299	0.733384	0.585471	0.621443	0.476907	0.550281	0.0143004	0.526924	0.559299	0.429216	0.495253	0.000219522	0.228142
Mtch1	0.594123	0.589565	0.597912	0.557538	0.643651	0.621759	0.627693	0.5764	0.0143077	0.579286	0.559583	0.564924	0.51876	0.117073	0.0291464
Cebpd	0.502568	0.535026	0.543709	0.451187	0.419051	0.364069	0.348813	0.349954	0.0143519	0.377146	0.327662	0.313932	0.314959	0.000496773	0.174698
Mib1	0.549907	0.578374	0.550932	0.542907	0.617718	0.601292	0.606196	0.590847	0.0143732	0.555946	0.541163	0.545576	0.531763	0.246995	0.011918
Bmper	0.52746	0.549606	0.483209	0.639351	0.38714	0.497026	0.332366	0.482741	0.0143768	0.348426	0.447323	0.29913	0.434467	0.0132865	0.16757
Eny2	0.496821	0.522249	0.527114	0.458396	0.559001	0.548555	0.592453	0.497087	0.0143948	0.503101	0.4937	0.533207	0.447378	0.784159	0.00679865
Timm13	0.498015	0.527101	0.533788	0.444152	0.544361	0.547945	0.576775	0.467785	0.014434	0.489925	0.49315	0.519098	0.421006	0.520414	0.0199693
Ccbe1	0.650328	0.64408	0.649247	0.641422	0.588835	0.6054	0.569858	0.606883	0.0144491	0.529952	0.54486	0.512872	0.546195	8.37307e-06	0.1128
Hist1h2an	0.533767	0.51945	0.526558	0.528074	0.588976	0.608551	0.589998	0.560335	0.0144576	0.530078	0.547696	0.530998	0.504302	0.894371	-0.00130587
Gstm5	0.600307	0.590111	0.576905	0.585277	0.55062	0.560132	0.499897	0.508329	0.0145802	0.495558	0.504119	0.449907	0.457496	0.000243068	0.11138
Ptpla	0.280043	0.267431	0.302007	0.232463	0.344091	0.308348	0.336275	0.258794	0.014596	0.309682	0.277513	0.302648	0.232915	0.668157	-0.0102034
Uqcrq	0.599115	0.599072	0.643639	0.538312	0.682506	0.650326	0.68236	0.632817	0.014614	0.614256	0.585293	0.614124	0.569535	0.975842	-0.00076725
Cpeb2	0.559316	0.604616	0.55362	0.550786	0.650503	0.64502	0.646408	0.601949	0.0146205	0.585453	0.580518	0.581767	0.541754	0.756278	-0.00528839
Plce1	0.63377	0.656285	0.619745	0.690955	0.591295	0.568957	0.562926	0.652363	0.0146485	0.532165	0.512062	0.506633	0.587127	0.00297901	0.115692
Zfp128	0.31825	0.315278	0.298758	0.275021	0.417223	0.395976	0.421211	0.317252	0.0147047	0.375501	0.356379	0.37909	0.285527	0.0954434	-0.0472976
Lhb	0.413256	0.386429	0.402479	0.449735	0.351172	0.262671	0.324072	0.396123	0.0147165	0.316055	0.236404	0.291664	0.356511	0.00743764	0.112816
Slpi	0.572182	0.604017	0.621124	0.508995	0.502638	0.511093	0.446257	0.377035	0.0147453	0.452374	0.459984	0.401631	0.339332	0.00464669	0.163249
Coil	0.302744	0.27526	0.32991	0.370241	0.317359	0.313344	0.368458	0.395454	0.0147734	0.285623	0.282009	0.331612	0.355909	0.839007	0.00575049
Rpl18	0.5972	0.625504	0.592278	0.632853	0.539911	0.569485	0.547391	0.529831	0.014806	0.48592	0.512536	0.492651	0.476848	7.75584e-05	0.11997
Krtap4-8	0.137674	0.111893	0.133809	0.148089	0.0867626	0.0923208	0.0900533	0.0887085	0.0148199	0.0780864	0.0830887	0.081048	0.0798376	0.000490963	0.0523515
1810014B01Rik	0.322096	0.305778	0.359993	0.273936	0.371365	0.364852	0.404445	0.293177	0.0148325	0.334229	0.328366	0.364	0.263859	0.804283	-0.0071632
Sgsm1	0.572368	0.534869	0.562494	0.427754	0.636128	0.57479	0.607818	0.520575	0.0148499	0.572515	0.517311	0.547036	0.468518	0.962234	-0.00197379
Tor1aip1	0.558974	0.544501	0.527709	0.492417	0.524852	0.522069	0.480401	0.471669	0.014865	0.472367	0.469862	0.432361	0.424502	0.00523024	0.0811268
Fst	0.538402	0.581535	0.574643	0.565136	0.429037	0.541992	0.46395	0.486537	0.0149563	0.386133	0.487793	0.417555	0.437884	0.00128055	0.132588
Cep44	0.853033	0.837647	0.874651	0.853303	0.782141	0.783073	0.744414	0.731059	0.0149655	0.703927	0.704766	0.669972	0.657953	1.96912e-05	0.170504
Pigk	0.792678	0.757021	0.735711	0.810307	0.653363	0.643444	0.646008	0.762147	0.0150309	0.588027	0.579099	0.581407	0.685932	0.00173582	0.165313
Ngrn	0.486469	0.486567	0.461366	0.533764	0.521628	0.523031	0.496648	0.545819	0.0150688	0.469466	0.470728	0.446983	0.491237	0.249863	0.0224381
Kidins220	0.291277	0.269279	0.266655	0.374784	0.200712	0.234214	0.212122	0.288672	0.0150758	0.180641	0.210793	0.190909	0.259804	0.0268073	0.0899616
Hpgds	0.652584	0.537886	0.632409	0.65868	0.763599	0.737727	0.709493	0.82563	0.0150781	0.687239	0.663955	0.638544	0.743067	0.130277	-0.0628116
Chst15	0.6865	0.692339	0.660144	0.664659	0.634338	0.661543	0.634685	0.604175	0.0150979	0.570904	0.595389	0.571216	0.543758	0.000203931	0.105594
Lepre1	0.400606	0.402653	0.462794	0.385472	0.291119	0.328141	0.271624	0.267303	0.0151108	0.262007	0.295327	0.244462	0.240573	0.00036311	0.152289
Ift88	0.419383	0.391592	0.434006	0.473226	0.451003	0.409286	0.475914	0.523571	0.0151211	0.405903	0.368357	0.428322	0.471214	0.699553	0.0111024
Klf2	0.327892	0.357027	0.361026	0.348861	0.244699	0.231717	0.304138	0.291237	0.0151609	0.220229	0.208545	0.273724	0.262113	0.000838339	0.107549
Fkbp14	0.671746	0.667488	0.686914	0.628296	0.532899	0.536986	0.434494	0.514521	0.0151723	0.479609	0.483288	0.391044	0.463069	0.000153673	0.209358
Nkain4	0.8356	0.818695	0.793288	0.803205	0.750694	0.731277	0.763457	0.711238	0.0152021	0.675624	0.658149	0.687111	0.640114	4.01486e-05	0.147447
Dkkl1	0.45067	0.396031	0.330912	0.417841	0.361867	0.339587	0.300322	0.347682	0.0152298	0.32568	0.305628	0.27029	0.312914	0.0143108	0.0952356
Olfml2b	0.762094	0.717604	0.654914	0.846296	0.439987	0.599007	0.469079	0.617461	0.0152503	0.395989	0.539106	0.422171	0.555715	0.00339213	0.266982
Ndufa1	0.528788	0.53746	0.540665	0.46768	0.617173	0.573916	0.606342	0.511623	0.0153054	0.555456	0.516525	0.545708	0.460461	0.97517	-0.000889186
Abcc8	0.387127	0.357168	0.3549	0.424646	0.455718	0.493213	0.484592	0.485739	0.015326	0.410146	0.443891	0.436133	0.437165	0.0296201	-0.0508736
Meox1	0.358171	0.207937	0.285573	0.318572	0.493411	0.448257	0.494083	0.410694	0.0153623	0.44407	0.403431	0.444674	0.369625	0.0153431	-0.122887
Gm216	0.497941	0.468878	0.508706	0.522398	0.460762	0.391321	0.400934	0.454124	0.0153789	0.414686	0.352189	0.36084	0.408712	0.00109026	0.115374
Retsat	0.773299	0.732654	0.715792	0.794219	0.62827	0.68356	0.599807	0.700054	0.0153971	0.565443	0.615204	0.539826	0.630049	0.000969316	0.16636
Ngdn	0.552983	0.549918	0.542354	0.574897	0.502342	0.529462	0.484053	0.510904	0.0154874	0.452108	0.476516	0.435648	0.459814	0.000104865	0.0990168
Arhgap31	0.456787	0.424278	0.414367	0.523479	0.320402	0.375945	0.332867	0.422536	0.0155114	0.288361	0.338351	0.29958	0.380283	0.00737835	0.128084
Rps9	0.598159	0.607898	0.58011	0.605462	0.556796	0.567176	0.524652	0.516188	0.0155259	0.501117	0.510458	0.472186	0.464569	0.000127136	0.110824
Hebp2	0.550005	0.559514	0.565547	0.429829	0.573247	0.58376	0.575615	0.443079	0.0155627	0.515923	0.525384	0.518054	0.398771	0.439184	0.036691
Hhip	0.748607	0.703411	0.602368	0.737181	0.306736	0.420011	0.448636	0.346104	0.0155982	0.276063	0.37801	0.403772	0.311494	0.000202453	0.355557
Snhg5	0.279631	0.268757	0.319012	0.215152	0.351698	0.316448	0.348979	0.296003	0.0156128	0.316528	0.284803	0.314081	0.266403	0.351698	-0.024816
Zfp58	0.437102	0.464432	0.435395	0.446435	0.537989	0.546723	0.511435	0.478247	0.0156287	0.48419	0.492051	0.460292	0.430423	0.222979	-0.0208979
2700094K13Rik	0.350123	0.350859	0.379534	0.288629	0.430755	0.418532	0.498873	0.332956	0.0156572	0.387679	0.376679	0.448986	0.299661	0.358078	-0.0359648
Blvrb	0.777117	0.724508	0.738787	0.765429	0.64063	0.666012	0.555711	0.632033	0.0157091	0.576567	0.59941	0.50014	0.56883	0.000241973	0.190223
Adam12	0.631924	0.609194	0.602375	0.608607	0.51201	0.568128	0.473078	0.50446	0.0157118	0.460809	0.511315	0.42577	0.454014	0.000215621	0.150048
Nudt4	0.482712	0.457538	0.506773	0.444887	0.555752	0.535678	0.537085	0.489745	0.0157522	0.500177	0.48211	0.483376	0.44077	0.852167	-0.0036311
Cdsn	0.548178	0.522731	0.501035	0.635254	0.384443	0.471216	0.378742	0.506915	0.0157708	0.345999	0.424094	0.340868	0.456223	0.00806132	0.160004
Dlx6as2	0.510407	0.365256	0.451899	0.504698	0.391018	0.325797	0.373079	0.414037	0.0157773	0.351916	0.293217	0.335771	0.372633	0.0190125	0.119681
Zfp955a	0.400144	0.394489	0.447581	0.354717	0.457729	0.424517	0.470884	0.405119	0.0157866	0.411956	0.382065	0.423795	0.364607	0.881708	0.00362699
Adhfe1	0.231441	0.287088	0.33703	0.272596	0.514874	0.37842	0.566105	0.469934	0.015794	0.463387	0.340578	0.509495	0.422941	0.0110269	-0.152061
Slc22a18	0.779494	0.685643	0.692085	0.800254	0.595561	0.61638	0.577561	0.61959	0.0158163	0.536005	0.554742	0.519805	0.557631	0.000680427	0.197323
Rps6	0.487074	0.475883	0.452658	0.513529	0.4148	0.448146	0.402328	0.434721	0.0158498	0.37332	0.403331	0.362095	0.391249	0.00069304	0.0997872
Cyp4a12a	0.451471	0.437543	0.326018	0.538125	0.545722	0.730658	0.595514	0.757939	0.0158965	0.491149	0.657592	0.535963	0.682145	0.0523128	-0.153423
1300014J16Rik	0.131554	0.0980096	0.112771	0.109754	0.0487756	0.0628056	0.0671089	0.065448	0.0159058	0.043898	0.056525	0.060398	0.0589032	0.000324464	0.0580911
Psmd6	0.612383	0.598217	0.584879	0.655546	0.527269	0.567636	0.517734	0.606626	0.0159389	0.474542	0.510872	0.465961	0.545963	0.00317393	0.113422
St14	0.698358	0.629755	0.585595	0.633646	0.457035	0.522992	0.351842	0.511389	0.0159792	0.411332	0.470693	0.316658	0.46025	0.00188094	0.222105
Fastkd5	0.385847	0.402644	0.383047	0.403418	0.451521	0.43394	0.454051	0.438167	0.015986	0.406369	0.390546	0.408646	0.39435	0.406452	-0.00623852
1700034P13Rik	0.441266	0.402285	0.482905	0.407598	0.377531	0.334756	0.408838	0.384714	0.0160566	0.339778	0.301281	0.367954	0.346243	0.00649196	0.0946997
Naa60	0.512819	0.458157	0.488401	0.380108	0.547325	0.50116	0.510755	0.396836	0.0160829	0.492592	0.451044	0.45968	0.357152	0.646602	0.0197544
P2rx1	0.43665	0.404531	0.429999	0.478986	0.387618	0.264951	0.325257	0.331491	0.0161008	0.348856	0.238456	0.292731	0.298342	0.00196495	0.142945
Lrpap1	0.665833	0.659554	0.637496	0.697736	0.595428	0.63495	0.584093	0.623145	0.0161516	0.535885	0.571455	0.525684	0.560831	0.000384103	0.116691
Bgn	0.644018	0.680761	0.697636	0.536903	0.348551	0.317058	0.311016	0.413459	0.01617	0.313696	0.285353	0.279914	0.372113	0.000230544	0.327061
G6bos	0.260177	0.269476	0.267948	0.357104	0.187401	0.192319	0.241674	0.271477	0.0161749	0.168661	0.173087	0.217507	0.24433	0.0239802	0.0877803
4933402P03Rik	0.19194	0.178974	0.206964	0.220589	0.12432	0.103633	0.177007	0.125373	0.016193	0.111888	0.0932698	0.159306	0.112835	0.00299189	0.0802917
F2r	0.527347	0.523572	0.517406	0.561419	0.4683	0.468883	0.403265	0.438713	0.0162439	0.42147	0.421995	0.362938	0.394841	0.000247802	0.132125
Gnal	0.350989	0.358497	0.413475	0.305803	0.496768	0.551883	0.480507	0.420422	0.0162544	0.447091	0.496694	0.432456	0.37838	0.0478782	-0.0814644
Ssna1	0.449546	0.473798	0.485147	0.388818	0.440679	0.445555	0.465072	0.365779	0.0162754	0.396611	0.400999	0.418565	0.329201	0.0736881	0.0629833
Gfra3	0.440198	0.464169	0.461838	0.588142	0.523222	0.576535	0.503959	0.648101	0.0162848	0.4709	0.518882	0.453563	0.583291	0.698277	-0.018072
LOC269472	0.56369	0.59812	0.497904	0.55146	0.481289	0.437316	0.403356	0.353957	0.0163183	0.43316	0.393584	0.36302	0.318561	0.00150842	0.175712
Ube2g1	0.583201	0.651497	0.616898	0.601541	0.683775	0.690237	0.672089	0.66305	0.0163992	0.615397	0.621214	0.60488	0.596745	0.817724	0.00372546
2610507I01Rik	0.432426	0.432005	0.45002	0.401817	0.228371	0.277514	0.258092	0.337104	0.0164449	0.205534	0.249762	0.232283	0.303393	0.000218296	0.181324
H2-DMb1	0.824195	0.838939	0.821574	0.796227	0.677957	0.78497	0.658027	0.687227	0.0164948	0.610161	0.706473	0.592225	0.618504	0.000428656	0.188393
1600025M17Rik	0.624311	0.577694	0.656563	0.563562	0.418055	0.418581	0.431961	0.491173	0.0165273	0.376249	0.376723	0.388765	0.442055	0.000216908	0.209584
Pltp	0.5338	0.493171	0.498678	0.412677	0.305852	0.379194	0.348197	0.321651	0.0165817	0.275267	0.341275	0.313377	0.289485	0.000874965	0.17973
Map1b	0.466528	0.422272	0.437182	0.470083	0.500928	0.503581	0.476422	0.520213	0.0165933	0.450836	0.453223	0.42878	0.468191	0.932895	-0.00124106
Fn3k	0.48311	0.485253	0.449841	0.71159	0.790723	0.696887	0.845942	0.858555	0.0166026	0.711651	0.627198	0.761348	0.7727	0.0354889	-0.185776
Mphosph9	0.634405	0.556422	0.536472	0.549834	0.666822	0.632177	0.630442	0.653089	0.016661	0.600139	0.568959	0.567398	0.58778	0.633272	-0.011786
Tst	0.619541	0.593861	0.59779	0.645761	0.50975	0.557105	0.530186	0.56705	0.0166803	0.458775	0.501395	0.477168	0.510345	0.000266944	0.127318
Bcl11b	0.706775	0.816997	0.699129	0.707832	0.513397	0.214169	0.282161	0.167717	0.0166975	0.462057	0.192753	0.253945	0.150945	0.000762218	0.467758
Zfp35	0.356403	0.301797	0.337416	0.2494	0.372968	0.352247	0.370751	0.294251	0.0167079	0.335671	0.317022	0.333676	0.264826	0.958893	-0.00154461
Wtip	0.267166	0.234903	0.254094	0.217544	0.279766	0.259408	0.283374	0.231043	0.0167262	0.25179	0.233467	0.255037	0.207938	0.692325	0.00636845
Apopt1	0.184283	0.193165	0.198207	0.161191	0.222774	0.211205	0.22383	0.20963	0.0168312	0.200496	0.190084	0.201447	0.188667	0.262182	-0.0109623
Msrb3	0.520309	0.590534	0.545711	0.5347	0.61639	0.650327	0.577305	0.607933	0.0168313	0.554751	0.585294	0.519575	0.54714	0.854908	-0.00387644
Isg15	0.760651	0.746457	0.751038	0.729526	0.619916	0.663232	0.586871	0.664523	0.0168353	0.557924	0.596908	0.528184	0.59807	6.57226e-05	0.176646
Kif1c	0.495817	0.489576	0.484336	0.454948	0.568864	0.540682	0.551569	0.478409	0.0168357	0.511977	0.486614	0.496412	0.430568	0.991402	-0.00022358
Cdh17	0.630339	0.585902	0.630303	0.609619	0.454902	0.479939	0.451136	0.542136	0.0168862	0.409412	0.431945	0.406023	0.487922	0.000164405	0.180215
Fbxo2	0.714109	0.682332	0.700783	0.685582	0.566271	0.608742	0.471168	0.51405	0.0170238	0.509644	0.547867	0.424051	0.462645	0.000293881	0.20965
D030056L22Rik	0.543584	0.551515	0.547762	0.49729	0.530828	0.533659	0.515078	0.478422	0.0170282	0.477745	0.480293	0.46357	0.43058	0.00558707	0.0719906
Prim1	0.540729	0.524566	0.526797	0.565511	0.518625	0.504189	0.478302	0.530609	0.0170524	0.466762	0.45377	0.430472	0.477548	0.00100805	0.0822628
Acp2	0.61385	0.598096	0.574248	0.632733	0.469732	0.5343	0.484784	0.567866	0.0170689	0.422759	0.48087	0.436306	0.511079	0.000996406	0.141978
Sptbn1	0.356804	0.363442	0.355539	0.359661	0.412702	0.382583	0.395017	0.392181	0.0171519	0.371432	0.344325	0.355515	0.352963	0.652683	0.00280309
Rad51d	0.642882	0.643853	0.649719	0.581333	0.610859	0.601357	0.568548	0.506912	0.0171693	0.549773	0.541222	0.511693	0.456221	0.00500204	0.11472
BC005537	0.562464	0.601408	0.567472	0.569136	0.621292	0.67752	0.636216	0.59203	0.0171819	0.559163	0.609768	0.572594	0.532827	0.733553	0.0065321
Sall4	0.44709	0.395552	0.371646	0.442745	0.310548	0.311162	0.327059	0.342391	0.0172134	0.279493	0.280045	0.294353	0.308152	0.000737941	0.123747
Khk	0.683813	0.627019	0.649238	0.647169	0.565481	0.58881	0.538872	0.518006	0.0172163	0.508933	0.529929	0.484985	0.466205	0.000148346	0.154297
Pla2g16	0.605394	0.599991	0.606108	0.617522	0.672299	0.697174	0.65026	0.65847	0.0172305	0.605069	0.627457	0.585234	0.592623	0.65621	0.00465793
Lrrc28	0.403962	0.394393	0.401539	0.319328	0.478432	0.421359	0.491389	0.384824	0.0172622	0.430589	0.379223	0.44225	0.346341	0.536698	-0.0197954
Muc20	0.597004	0.364752	0.650513	0.536552	0.514037	0.181307	0.389106	0.364119	0.0172846	0.462633	0.163177	0.350195	0.327707	0.0522912	0.211277
Gm4129	0.412502	0.330825	0.417595	0.326245	0.517742	0.461949	0.514419	0.365316	0.0172871	0.465968	0.415754	0.462977	0.328785	0.295119	-0.0465794
LOC666692	0.301067	0.497547	0.337295	0.372064	0.257015	0.394094	0.290907	0.300974	0.0173014	0.231314	0.354685	0.261816	0.270877	0.100717	0.0973204
Sh3bp1	0.562886	0.535635	0.536219	0.561899	0.514158	0.455578	0.427878	0.516276	0.0173309	0.462742	0.41002	0.38509	0.464649	0.00138867	0.118535
Krtap1-5	0.760482	0.76062	0.819853	0.75271	0.632879	0.650312	0.551556	0.58219	0.0173858	0.569591	0.585281	0.4964	0.523971	0.000110351	0.229605
Ebna1bp2	0.688037	0.713128	0.690366	0.707446	0.662488	0.648208	0.604079	0.64088	0.0173923	0.596239	0.583387	0.543671	0.576792	6.74844e-05	0.124722
Hes6	0.656972	0.660208	0.648133	0.632026	0.62509	0.60818	0.622256	0.56626	0.0174465	0.562581	0.547362	0.560031	0.509634	0.000271163	0.104433
Maf1	0.526603	0.549459	0.549248	0.433312	0.586958	0.583402	0.572864	0.46623	0.0174623	0.528262	0.525062	0.515577	0.419607	0.660295	0.0175287
Synj1	0.428451	0.414795	0.453443	0.48528	0.522892	0.457048	0.496106	0.540737	0.0174803	0.470603	0.411344	0.446495	0.486663	0.725857	-0.00828406
Frmd8	0.619866	0.625443	0.598692	0.599976	0.636352	0.642046	0.630255	0.637632	0.017496	0.572717	0.577842	0.567229	0.573869	0.00181701	0.0380798
Timp3	0.578844	0.577075	0.544907	0.641084	0.482968	0.527486	0.446187	0.490156	0.0175114	0.434671	0.474737	0.401569	0.441141	0.00107383	0.147448
Sgpp1	0.559864	0.578911	0.570447	0.556502	0.636845	0.610661	0.614097	0.595309	0.0175503	0.57316	0.549595	0.552688	0.535778	0.191428	0.0136258
Gng11	0.508684	0.502768	0.532992	0.479133	0.413826	0.468238	0.45802	0.367695	0.0175784	0.372443	0.421414	0.412218	0.330925	0.0020517	0.121644
Scd3	0.404892	0.331876	0.362249	0.443558	0.529316	0.438186	0.491374	0.482176	0.0175851	0.476384	0.394368	0.442236	0.433958	0.135907	-0.0510927
Lmnb2	0.508699	0.514043	0.514028	0.527674	0.422893	0.446115	0.435696	0.502363	0.017603	0.380604	0.401503	0.392126	0.452126	0.000525232	0.109521
Echdc2	0.377752	0.375428	0.376916	0.349472	0.331373	0.314021	0.299566	0.324064	0.0176184	0.298236	0.282619	0.26961	0.291657	9.57905e-05	0.0843617
Mrc1	0.58541	0.576408	0.643153	0.683649	0.490181	0.52567	0.486824	0.567936	0.0176226	0.441163	0.473103	0.438142	0.511142	0.0021627	0.156268
Hmgcl	0.555202	0.555956	0.534823	0.561867	0.529724	0.532449	0.478283	0.520778	0.0176476	0.476752	0.479204	0.430455	0.4687	0.000457315	0.0881843
AW011956	0.52249	0.518579	0.545743	0.408696	0.591771	0.548229	0.579283	0.474452	0.0176703	0.532594	0.493406	0.521355	0.427007	0.895894	0.00528651
Psma5	0.726348	0.696982	0.695132	0.742779	0.668008	0.675041	0.619867	0.677658	0.0176811	0.601208	0.607537	0.55788	0.609892	0.00036696	0.121181
Uqcr10	0.242417	0.248028	0.277487	0.195535	0.317781	0.27697	0.339936	0.233227	0.0176848	0.286003	0.249273	0.305943	0.209904	0.450011	-0.0219142
Slc39a2	0.624095	0.574746	0.549577	0.589593	0.523091	0.543818	0.481964	0.512924	0.0176898	0.470782	0.489436	0.433768	0.461632	0.000802491	0.120598
1700007H22Rik	0.327143	0.390795	0.219645	0.21103	0.484916	0.496161	0.486272	0.493259	0.0176904	0.436425	0.446545	0.437645	0.443933	0.0122874	-0.153983
Gm11974	0.137241	0.131227	0.1496	0.0956723	0.179206	0.147911	0.201731	0.128078	0.0177101	0.161286	0.13312	0.181558	0.11527	0.340434	-0.0193732
Spg20	0.728322	0.68846	0.658677	0.754327	0.609945	0.62615	0.615667	0.672498	0.0177202	0.548951	0.563535	0.5541	0.605248	0.00132918	0.139488
2610203C20Rik	0.115948	0.146041	0.180592	0.147451	0.144377	0.184961	0.205286	0.207945	0.0177664	0.129939	0.166465	0.184757	0.187151	0.335179	-0.0195704
Csf1r	0.45285	0.431712	0.449118	0.371488	0.269775	0.245956	0.295665	0.315684	0.0177668	0.242797	0.22136	0.266098	0.284115	0.00030845	0.172699
Ada	0.646768	0.625497	0.617355	0.671195	0.561409	0.598834	0.525631	0.594375	0.0178493	0.505268	0.53895	0.473068	0.534937	0.000616318	0.127148
Ctnnbip1	0.644407	0.635729	0.632027	0.538118	0.690381	0.656619	0.693919	0.604799	0.0178643	0.621343	0.590957	0.624527	0.54432	0.598716	0.0172837
Sapcd2	0.549434	0.572245	0.555212	0.5372	0.517825	0.521922	0.513866	0.521265	0.0179172	0.466042	0.46973	0.46248	0.469139	2.46883e-05	0.086675
Asic1	0.589397	0.55904	0.56553	0.533417	0.548053	0.509293	0.506103	0.515628	0.0179268	0.493248	0.458364	0.455493	0.464065	0.000616766	0.0940535
Ehbp1l1	0.41612	0.421811	0.42681	0.425929	0.40022	0.412967	0.4009	0.401591	0.0179409	0.360198	0.371671	0.36081	0.361432	3.56148e-06	0.0591401
Ntrk2	0.219919	0.151279	0.251289	0.21027	0.123311	0.123586	0.168378	0.133835	0.0179596	0.11098	0.111228	0.15154	0.120452	0.0103069	0.0846393
Reep4	0.674169	0.692817	0.651347	0.656763	0.620474	0.658304	0.581355	0.630254	0.0179696	0.558426	0.592473	0.52322	0.567228	0.000724347	0.108437
Sec16b	0.381272	0.416143	0.407133	0.37578	0.524118	0.4985	0.509369	0.42344	0.0180123	0.471707	0.44865	0.458432	0.381096	0.0923537	-0.044889
Zfp820	0.465407	0.497765	0.489849	0.495757	0.535694	0.522938	0.541582	0.575543	0.0180375	0.482125	0.470644	0.487424	0.517989	0.857671	-0.00235103
Fuca1	0.596898	0.610181	0.594391	0.538768	0.608053	0.619244	0.604647	0.541989	0.018058	0.547248	0.557319	0.544183	0.48779	0.0623587	0.0509246
Creb3	0.649723	0.643794	0.614726	0.641462	0.636403	0.61838	0.603196	0.629448	0.0180802	0.572763	0.556542	0.542876	0.566503	0.000256882	0.0777552
4930480K23Rik	0.355041	0.280433	0.353637	0.229464	0.556229	0.567137	0.466043	0.365236	0.0180867	0.500606	0.510423	0.419439	0.328712	0.0410869	-0.135151
Cidec	0.788927	0.892626	0.833475	0.70935	0.613104	0.613779	0.500999	0.58908	0.0181039	0.551794	0.552401	0.450899	0.530172	0.000770345	0.284778
Plcd3	0.244967	0.237573	0.27598	0.222573	0.293288	0.281203	0.307866	0.30551	0.0181057	0.263959	0.253082	0.277079	0.274959	0.129791	-0.021997
Map1lc3b	0.612559	0.606137	0.629443	0.5026	0.636283	0.647428	0.649859	0.553507	0.0181426	0.572655	0.582685	0.584873	0.498156	0.457978	0.0280926
Utrn	0.60748	0.636976	0.634045	0.670912	0.704526	0.677138	0.68342	0.72333	0.0181792	0.634074	0.609424	0.615078	0.650997	0.558612	0.00996013
LOC674321	0.581957	0.589769	0.577542	0.514236	0.568013	0.551474	0.543109	0.493486	0.01825	0.511211	0.496326	0.488798	0.444137	0.0117472	0.0807579
Ppa1	0.693686	0.687739	0.680242	0.731183	0.627968	0.658028	0.58901	0.677486	0.0182684	0.565171	0.592225	0.530109	0.609737	0.000982539	0.123902
Olfr469	0.605081	0.46615	0.572523	0.557986	0.51243	0.35358	0.448217	0.332616	0.0183821	0.461187	0.318222	0.403396	0.299354	0.0096014	0.179895
Olfr1252	0.475377	0.513625	0.544831	0.533747	0.449505	0.442586	0.456241	0.448432	0.0183934	0.404555	0.398327	0.410617	0.403589	0.000343056	0.112623
Tbc1d2b	0.667076	0.677501	0.665307	0.628967	0.584343	0.602691	0.514439	0.566415	0.0184299	0.525909	0.542421	0.462995	0.509773	0.000307024	0.149438
Hbp1	0.532148	0.494145	0.51153	0.577878	0.551174	0.554891	0.577373	0.628908	0.0184331	0.496056	0.499402	0.519636	0.566017	0.733185	0.0086476
A430078G23Rik	0.509762	0.496419	0.485918	0.511764	0.560346	0.554209	0.595317	0.561454	0.0184527	0.504312	0.498788	0.535785	0.505308	0.366937	-0.0100825
Smurf2	0.46354	0.501731	0.467856	0.411964	0.548153	0.549732	0.524151	0.5334	0.0184528	0.493338	0.494759	0.471736	0.48006	0.265995	-0.0237006
Gm12770	0.302105	0.258691	0.324141	0.320258	0.196624	0.213306	0.17763	0.22788	0.0184622	0.176961	0.191975	0.159867	0.205092	0.000586656	0.117825
E330013P08Rik	0.22826	0.235073	0.289222	0.252879	0.334511	0.265768	0.371979	0.351665	0.01848	0.30106	0.239191	0.334781	0.316498	0.110097	-0.0465238
Col3a1	0.401456	0.397001	0.347378	0.620584	0.19484	0.228224	0.206358	0.271254	0.0184821	0.175356	0.205402	0.185722	0.244128	0.00889356	0.238953
Nccrp1	0.427226	0.367975	0.386255	0.436222	0.337366	0.32393	0.243725	0.319808	0.0185011	0.303629	0.291537	0.219352	0.287827	0.0021386	0.128833
Syne4	0.344686	0.428771	0.28822	0.327095	0.214183	0.245813	0.229641	0.217735	0.0185071	0.192764	0.221232	0.206677	0.195961	0.003271	0.143035
Gm12666	0.642228	0.611278	0.635682	0.668621	0.543603	0.555944	0.562833	0.635727	0.0185076	0.489242	0.50035	0.50655	0.572154	0.00146588	0.122378
Slc7a3	0.503808	0.506476	0.499293	0.581575	0.373354	0.357848	0.44767	0.4988	0.018558	0.336019	0.322063	0.402903	0.44892	0.00645564	0.145312
Atf4	0.471859	0.478125	0.433361	0.408335	0.53837	0.52527	0.563957	0.509532	0.0185698	0.484533	0.472743	0.507562	0.458579	0.141839	-0.0329343
Uhrf2	0.282548	0.30451	0.290457	0.31366	0.319126	0.323102	0.340593	0.338309	0.0186253	0.287214	0.290791	0.306534	0.304478	0.951382	0.000539354
4632433K11Rik	0.386191	0.345227	0.386476	0.357626	0.4022	0.401637	0.437722	0.401939	0.018634	0.36198	0.361473	0.393949	0.361745	0.947246	-0.000906864
Dab2ip	0.453284	0.442841	0.436174	0.441289	0.499078	0.468822	0.469498	0.509801	0.0186546	0.44917	0.42194	0.422548	0.458821	0.61802	0.00527689
C530014P21Rik	0.212909	0.194885	0.216769	0.183721	0.340329	0.348683	0.33939	0.226354	0.0187368	0.306296	0.313815	0.305451	0.203718	0.026288	-0.0802492
Fhit	0.478575	0.516398	0.488707	0.406869	0.65605	0.630892	0.562239	0.61873	0.0187544	0.590445	0.567803	0.506015	0.556857	0.0306321	-0.0826429
Unc93b1	0.606808	0.603059	0.57067	0.636852	0.546469	0.571812	0.493248	0.602176	0.0188078	0.491822	0.514631	0.443923	0.541959	0.00516057	0.106264
Mtrf1l	0.376022	0.363476	0.403398	0.361111	0.456921	0.454651	0.469841	0.387352	0.0188109	0.411229	0.409186	0.422857	0.348617	0.299157	-0.0219704
Gm9763	0.474528	0.439253	0.554115	0.484607	0.230073	0.309841	0.192438	0.0845642	0.0188876	0.207066	0.278857	0.173194	0.0761077	0.000761743	0.30432
Serinc4	0.439409	0.396427	0.428052	0.359434	0.497298	0.532054	0.488152	0.440606	0.0190068	0.447568	0.478849	0.439337	0.396546	0.20903	-0.034744
F930015N05Rik	0.417788	0.68905	0.475432	0.54696	0.235648	0.448689	0.383628	0.434167	0.0190267	0.212083	0.40382	0.345265	0.39075	0.037638	0.194328
Stard5	0.673562	0.672079	0.604334	0.609327	0.562893	0.621852	0.560758	0.529106	0.0190355	0.506603	0.559667	0.504682	0.476196	0.00255889	0.128039
8430423G03Rik	0.62638	0.560005	0.470262	0.47567	0.45432	0.393416	0.349213	0.423293	0.0190416	0.408888	0.354074	0.314291	0.380963	0.00730449	0.168525
Adk	0.659137	0.636717	0.600223	0.719489	0.56135	0.591438	0.558159	0.625682	0.019052	0.505215	0.532294	0.502343	0.563114	0.00429045	0.12815
Itih2	0.585254	0.51369	0.560649	0.80713	0.426564	0.367225	0.500868	0.597253	0.0191858	0.383908	0.330503	0.450781	0.537528	0.0520886	0.191001
Zfp456	0.292195	0.446317	0.324062	0.511769	0.66573	0.626483	0.532735	0.664032	0.0192466	0.599157	0.563834	0.479462	0.597629	0.0296992	-0.166435
Gm9385	0.601837	0.588855	0.587115	0.553642	0.552088	0.54152	0.51197	0.530448	0.0192968	0.496879	0.487368	0.460773	0.477404	0.000209686	0.102256
Rpl41	0.423919	0.419338	0.423391	0.417138	0.457393	0.451257	0.457918	0.426697	0.0194104	0.411654	0.406131	0.412126	0.384027	0.0429841	0.017462
Fbxo48	0.447898	0.521548	0.605101	0.394024	0.550074	0.599993	0.636951	0.503719	0.0194152	0.495067	0.539994	0.573256	0.453347	0.674683	-0.0232729
Rgs16	0.602081	0.597054	0.591576	0.559343	0.486891	0.531047	0.399713	0.451254	0.0194353	0.438202	0.477942	0.359742	0.406128	0.000791249	0.16701
Wbp1l	0.501661	0.479349	0.488301	0.450802	0.527173	0.506166	0.531501	0.464953	0.0194769	0.474455	0.45555	0.47835	0.418457	0.228924	0.0233252
Foxe3	0.582113	0.545577	0.463723	0.735829	0.427403	0.374507	0.311237	0.399447	0.0195003	0.384663	0.337057	0.280113	0.359502	0.0075763	0.241477
BC051142	0.498939	0.443497	0.410545	0.436361	0.553222	0.468939	0.459206	0.457992	0.0195016	0.4979	0.422045	0.413285	0.412193	0.706333	0.0109796
Rnf24	0.51325	0.527411	0.553078	0.470997	0.616651	0.59298	0.584881	0.538133	0.0195367	0.554986	0.533682	0.526393	0.48432	0.715617	-0.00866145
Nostrin	0.649067	0.64213	0.589891	0.637907	0.566622	0.500553	0.536496	0.56614	0.0195465	0.50996	0.450498	0.482846	0.509526	0.000347016	0.141541
Aoc2	0.0787573	0.0831864	0.0967109	0.0718635	0.137149	0.147617	0.123933	0.163348	0.0195598	0.123434	0.132855	0.11154	0.147013	0.00236378	-0.0460811
Ttc34	0.565626	0.457435	0.558183	0.554506	0.427624	0.415646	0.412687	0.448303	0.0196845	0.384861	0.374081	0.371419	0.403473	0.0013154	0.150479
Ica1	0.804532	0.811063	0.762141	0.762256	0.783448	0.756064	0.691584	0.718673	0.0196873	0.705103	0.680458	0.622426	0.646805	0.00168471	0.1213
Polr3c	0.490234	0.527041	0.50052	0.50212	0.433188	0.471981	0.422252	0.480157	0.0197089	0.38987	0.424783	0.380027	0.432141	0.000605817	0.0982735
Ins2	0.51577	0.402637	0.466889	0.501504	0.430713	0.366899	0.349401	0.430556	0.0197262	0.387642	0.330209	0.31446	0.387501	0.0101918	0.116747
Bex1	0.766689	0.780561	0.787025	0.700488	0.719284	0.708513	0.676119	0.654332	0.0197311	0.647356	0.637662	0.608507	0.588898	0.00119108	0.138085
Jak3	0.434508	0.445708	0.437479	0.37386	0.494319	0.529761	0.473875	0.484533	0.0197897	0.444887	0.476785	0.426488	0.43608	0.286085	-0.023171
Riok3	0.5157	0.507396	0.50525	0.509757	0.573	0.582733	0.557755	0.530744	0.019796	0.5157	0.524459	0.50198	0.47767	0.676917	0.00457361
Ppp1r14b	0.369015	0.419643	0.446204	0.29651	0.465433	0.449201	0.534458	0.40704	0.0198032	0.41889	0.404281	0.481012	0.366336	0.425118	-0.0347867
Tbcd	0.443651	0.446395	0.415754	0.585206	0.354269	0.340269	0.386227	0.479448	0.0198112	0.318842	0.306242	0.347605	0.431504	0.0424861	0.121704
Tsc1	0.446243	0.432529	0.453201	0.460359	0.480309	0.443185	0.488406	0.484267	0.0198218	0.432278	0.398867	0.439566	0.435841	0.101427	0.0214454
Gm13271	0.607192	0.588729	0.656677	0.59379	0.549534	0.455355	0.510181	0.524332	0.0198383	0.49458	0.40982	0.459163	0.471898	0.00066147	0.152732
AI426330	0.526496	0.519476	0.533329	0.497391	0.591498	0.615752	0.566329	0.602974	0.0198449	0.532348	0.554177	0.509696	0.542676	0.251448	-0.0155518
Timm9	0.410694	0.414403	0.467807	0.341092	0.473853	0.446388	0.491123	0.378677	0.019851	0.426468	0.401749	0.442011	0.340809	0.872261	0.00573977
Cenph	0.684828	0.727605	0.698968	0.648422	0.619607	0.606661	0.52673	0.56937	0.0199748	0.557646	0.545995	0.474057	0.512433	0.00053507	0.167423
2610028H24Rik	0.239327	0.246629	0.242623	0.26547	0.279716	0.276245	0.26621	0.277909	0.0199902	0.251745	0.248621	0.239589	0.250118	0.882545	0.00099392
Rufy3	0.400711	0.412639	0.421896	0.389633	0.526017	0.460642	0.498418	0.449136	0.0199961	0.473415	0.414578	0.448576	0.404222	0.14612	-0.028978
Psma7	0.658761	0.665304	0.66041	0.672146	0.623804	0.619357	0.57905	0.636348	0.0199998	0.561424	0.557422	0.521145	0.572713	7.28472e-05	0.110979
Slc52a2	0.622569	0.593378	0.619738	0.573428	0.584861	0.566806	0.548861	0.503329	0.020007	0.526375	0.510126	0.493975	0.452996	0.00161323	0.106411
Rftn2	0.596282	0.537976	0.506859	0.658643	0.525825	0.400582	0.420096	0.47058	0.0200567	0.473242	0.360524	0.378086	0.423522	0.00744808	0.166096
Col1a1	0.357909	0.374942	0.296804	0.507484	0.218073	0.168015	0.202381	0.232313	0.0200703	0.196265	0.151214	0.182143	0.209082	0.00491433	0.199609
Rasa4	0.369534	0.404843	0.401186	0.446659	0.300253	0.374161	0.37195	0.382422	0.0201376	0.270227	0.336745	0.334755	0.34418	0.0114134	0.0840784
Tesk1	0.214648	0.200601	0.239171	0.158745	0.282581	0.225733	0.282252	0.191507	0.0201433	0.254323	0.203159	0.254027	0.172356	0.526405	-0.0176751
Aldh5a1	0.709709	0.668309	0.651302	0.770328	0.602554	0.591095	0.622344	0.684943	0.020169	0.542299	0.531985	0.56011	0.616448	0.00554781	0.137201
Cers4	0.607562	0.602814	0.563917	0.652252	0.504784	0.540545	0.53259	0.56273	0.0202625	0.454305	0.48649	0.479331	0.506457	0.00101662	0.12499
Rgs11	0.232175	0.212302	0.234639	0.220888	0.191094	0.185197	0.156357	0.172261	0.0202902	0.171984	0.166677	0.140721	0.155035	0.00025686	0.0663965
Zfp27	0.474831	0.438283	0.448	0.351098	0.538289	0.479204	0.473245	0.379022	0.0203055	0.48446	0.431284	0.42592	0.34112	0.859954	0.00735691
Ccdc88b	0.707054	0.663484	0.684349	0.665612	0.632429	0.639038	0.593954	0.601238	0.020336	0.569186	0.575135	0.534558	0.541114	0.000122501	0.125127
Thsd1	0.386466	0.382713	0.331567	0.277579	0.364767	0.301191	0.271338	0.214042	0.0203766	0.32829	0.271072	0.244204	0.192638	0.0660046	0.0855302
Ndc80	0.424777	0.432464	0.45621	0.552285	0.383088	0.375492	0.415717	0.536756	0.0203871	0.344779	0.337943	0.374146	0.48308	0.11801	0.0814471
Tjp3	0.67585	0.636195	0.721413	0.657943	0.493808	0.448904	0.54102	0.607718	0.0204178	0.444427	0.404013	0.486918	0.546946	0.00126785	0.202274
Rpl27	0.610611	0.613347	0.628781	0.583664	0.557822	0.56269	0.561827	0.566036	0.0204561	0.50204	0.506421	0.505644	0.509433	3.59652e-05	0.103216
Pex26	0.557687	0.564944	0.541503	0.558498	0.569487	0.593489	0.558191	0.591856	0.0204961	0.512538	0.53414	0.502372	0.532671	0.0088458	0.0352278
Serpinb5	0.641631	0.603582	0.594419	0.709162	0.442678	0.542856	0.479769	0.556859	0.0205001	0.39841	0.488571	0.431792	0.501173	0.00216396	0.182212
Slc2a6	0.592488	0.52039	0.597482	0.622031	0.728529	0.612901	0.728588	0.662016	0.0205329	0.655676	0.551611	0.655729	0.595814	0.381407	-0.0316096
Kcnk13	0.461875	0.357776	0.45736	0.46975	0.237708	0.297386	0.231468	0.268249	0.020544	0.213937	0.267648	0.208321	0.241424	0.0004759	0.203858
Cdan1	0.38626	0.380945	0.351643	0.376577	0.329687	0.318085	0.321451	0.35289	0.0205587	0.296719	0.286276	0.289306	0.317601	0.000329268	0.0763808
Med29	0.580766	0.620121	0.616057	0.49054	0.617846	0.631147	0.642986	0.52883	0.0205774	0.556061	0.568033	0.578687	0.475947	0.430718	0.0321889
Tmem108	0.315481	0.301389	0.310102	0.380406	0.2884	0.236667	0.258508	0.29128	0.020607	0.25956	0.213001	0.232657	0.262152	0.00757388	0.0850021
Tmem164	0.509938	0.556287	0.553924	0.392893	0.623701	0.594381	0.623689	0.509533	0.0206345	0.561331	0.534942	0.56132	0.45858	0.590372	-0.0257827
Aimp1	0.621853	0.586003	0.582321	0.668126	0.541237	0.558363	0.542049	0.611133	0.0206457	0.487113	0.502527	0.487844	0.55002	0.0049076	0.1077
Gm11149	0.441894	0.465858	0.548519	0.461871	0.402395	0.386282	0.441688	0.412913	0.0206531	0.362155	0.347654	0.397519	0.371621	0.0053581	0.109798
Gcgr	0.52969	0.543151	0.608412	0.499602	0.48834	0.484817	0.572889	0.482442	0.0206583	0.439506	0.436335	0.5156	0.434198	0.0262056	0.0888038
Sfi1	0.562755	0.569797	0.552974	0.471396	0.663139	0.622433	0.619043	0.614428	0.0206668	0.596825	0.56019	0.557138	0.552985	0.312845	-0.0275542
Parl	0.565192	0.589659	0.576823	0.512785	0.521466	0.559696	0.538303	0.500676	0.0206841	0.469319	0.503726	0.484473	0.450609	0.0060491	0.0840832
Cyb5	0.571801	0.560482	0.548948	0.530783	0.628504	0.588072	0.611843	0.556577	0.0207039	0.565654	0.529265	0.550659	0.50092	0.360637	0.0163792
Cdc123	0.649521	0.648374	0.645092	0.648824	0.610571	0.630083	0.58531	0.613275	0.0207312	0.549514	0.567075	0.526779	0.551948	2.19328e-05	0.099124
Heph	0.58679	0.645025	0.592677	0.695485	0.407604	0.21918	0.31274	0.52229	0.0207664	0.366844	0.197262	0.281466	0.470061	0.00324012	0.301086
Thnsl2	0.793268	0.75582	0.719187	0.786239	0.707196	0.677014	0.696115	0.72208	0.0207679	0.636476	0.609313	0.626503	0.649872	0.00041399	0.133088
Bok	0.397024	0.351945	0.401347	0.311679	0.443533	0.36461	0.449689	0.353213	0.0207825	0.39918	0.328149	0.40472	0.317892	0.926119	0.00301369
Diras1	0.546916	0.503738	0.544269	0.566976	0.403508	0.346424	0.503173	0.442462	0.0207829	0.363157	0.311782	0.452855	0.398216	0.0027349	0.158972
S100g	0.556232	0.515698	0.598212	0.426373	0.695874	0.651469	0.665058	0.48193	0.0207862	0.626287	0.586322	0.598552	0.433737	0.5376	-0.0370958
P4hb	0.586781	0.559457	0.563176	0.648279	0.466088	0.498506	0.503225	0.599228	0.0207941	0.419479	0.448656	0.452903	0.539305	0.00930767	0.124337
9530062K07Rik	0.366212	0.39199	0.450341	0.292508	0.33261	0.357419	0.367136	0.232265	0.020858	0.299349	0.321677	0.330422	0.209038	0.0946585	0.0851411
Ephb2	0.357039	0.306356	0.40314	0.407238	0.319703	0.249474	0.323865	0.378848	0.0208814	0.287732	0.224527	0.291478	0.340963	0.0497668	0.0822683
Slx4ip	0.505627	0.573469	0.543121	0.509262	0.590627	0.604425	0.602324	0.548703	0.0208925	0.531565	0.543983	0.542092	0.493833	0.808652	0.00500167
Tor3a	0.661918	0.65119	0.639966	0.601139	0.643053	0.627555	0.627116	0.563948	0.0208936	0.578748	0.564799	0.564404	0.507553	0.00631012	0.0846774
Zfp423	0.5975	0.476565	0.571062	0.585782	0.421902	0.430627	0.408073	0.446373	0.0209018	0.379712	0.387564	0.367265	0.401735	0.000892483	0.173658
Enkur	0.639032	0.520177	0.568654	0.636066	0.709727	0.75082	0.707302	0.781329	0.0209337	0.638754	0.675738	0.636572	0.703196	0.0689199	-0.0725827
Taf9b	0.711633	0.683936	0.701135	0.685155	0.389115	0.225881	0.443908	0.543683	0.0209378	0.350204	0.203293	0.399518	0.489314	0.00142734	0.334882
Exosc6	0.562435	0.531324	0.547796	0.533584	0.526001	0.504348	0.475546	0.493622	0.0209502	0.473401	0.453913	0.427991	0.44426	0.000221137	0.0938934
Ehmt2	0.377659	0.392824	0.404616	0.39373	0.417012	0.417608	0.458405	0.469391	0.0209624	0.375311	0.375847	0.412564	0.422452	0.758312	-0.00433665
Ap4m1	0.389623	0.388479	0.383963	0.443017	0.292252	0.334945	0.340251	0.326236	0.0209661	0.263026	0.301451	0.306226	0.293612	0.000642671	0.110192
Pax6	0.27858	0.0712387	0.440295	0.505134	0.801201	0.842755	0.729213	0.853555	0.0209739	0.721081	0.75848	0.656291	0.7682	0.00694356	-0.402201
Pabpc5	0.418103	0.320423	0.322756	0.510802	0.273137	0.224721	0.213408	0.267838	0.0209841	0.245823	0.202248	0.192067	0.241054	0.0107432	0.172723
1110002E22Rik	0.417884	0.420153	0.414321	0.417495	0.517688	0.456032	0.535337	0.489285	0.0210013	0.465919	0.410429	0.481804	0.440357	0.0856809	-0.0321639
Xkr6	0.239893	0.359982	0.394972	0.336725	0.299116	0.458402	0.431242	0.446195	0.0210886	0.269205	0.412562	0.388118	0.401576	0.485106	-0.0349719
Gm12508	0.507145	0.505011	0.501158	0.523551	0.496462	0.482207	0.487103	0.493595	0.0211236	0.446815	0.433986	0.438392	0.444235	2.07888e-05	0.0683589
Gm9372	0.488911	0.384344	0.48618	0.566991	0.238324	0.319754	0.291144	0.340593	0.0211995	0.214492	0.287779	0.262029	0.306533	0.00235284	0.213898
Gpx1	0.422356	0.397415	0.411471	0.360626	0.494308	0.482393	0.508336	0.385797	0.0212273	0.444877	0.434154	0.457502	0.347217	0.449768	-0.0229707
Gpatch2l	0.533235	0.51211	0.512526	0.474752	0.548562	0.537763	0.526217	0.483424	0.0212286	0.493705	0.483987	0.473595	0.435081	0.0843748	0.0365636
Cdc34	0.405024	0.392948	0.400297	0.332598	0.511136	0.425671	0.461012	0.401879	0.021239	0.460022	0.383104	0.414911	0.361691	0.445919	-0.0222153
Gm4884	0.537813	0.646807	0.513158	0.427907	0.273292	0.42448	0.378874	0.338485	0.0212407	0.245963	0.382032	0.340987	0.304636	0.00729496	0.213017
Gm3363	0.359164	0.369232	0.380209	0.282245	0.435025	0.479691	0.582863	0.38412	0.0212538	0.391523	0.431722	0.524577	0.345708	0.136702	-0.07567
Cd1d2	0.737247	0.72222	0.649913	0.732759	0.611512	0.64733	0.57875	0.691988	0.0212745	0.550361	0.582597	0.520875	0.622789	0.00325363	0.141379
Gramd1b	0.354557	0.375874	0.379927	0.345409	0.410555	0.398989	0.408887	0.371622	0.02131	0.369499	0.35909	0.367998	0.33446	0.613561	0.00617997
Hnmt	0.77621	0.769506	0.735572	0.831872	0.569197	0.645161	0.531291	0.765394	0.0213181	0.512277	0.580645	0.478162	0.688854	0.00557109	0.213306
Zbtb34	0.381384	0.39599	0.418743	0.363317	0.432641	0.499551	0.454132	0.447816	0.0213195	0.389377	0.449596	0.408719	0.403034	0.23927	-0.0228232
Slc25a4	0.807652	0.766989	0.741679	0.82668	0.700134	0.739973	0.652969	0.73156	0.0213331	0.63012	0.665975	0.587672	0.658404	0.00121595	0.150207
5430410E06Rik	0.706074	0.679916	0.704947	0.651763	0.64761	0.630707	0.683955	0.575303	0.0213583	0.582849	0.567636	0.615559	0.517773	0.00309435	0.114721
Pp2d1	0.386826	0.415462	0.379353	0.500786	0.30659	0.35484	0.354179	0.409421	0.0213585	0.275931	0.319356	0.318761	0.368479	0.0249347	0.0999749
Nudt21	0.637821	0.65385	0.657446	0.650429	0.606792	0.626654	0.600835	0.579279	0.0213681	0.546112	0.563989	0.540751	0.521351	3.44744e-05	0.106836
Snrnp40	0.619379	0.646878	0.633855	0.60126	0.568319	0.58304	0.538438	0.570817	0.0214659	0.511487	0.524736	0.484594	0.513735	0.000106067	0.116705
Tfrc	0.30445	0.329157	0.337847	0.359995	0.281763	0.30888	0.317151	0.354329	0.0215428	0.253587	0.277992	0.285436	0.318896	0.0328283	0.0488844
B130052P14Rik	0.511983	0.577124	0.533332	0.560884	0.596101	0.620146	0.615629	0.59168	0.0215578	0.536491	0.558132	0.554066	0.532512	0.974275	0.000530639
Gtpbp4	0.306357	0.300136	0.358613	0.424236	0.343896	0.349595	0.399353	0.515356	0.0215698	0.309507	0.314636	0.359418	0.46382	0.7628	-0.0145096
Gtf2h4	0.771011	0.736564	0.737289	0.75261	0.696406	0.704822	0.626496	0.684172	0.0216176	0.626765	0.63434	0.563847	0.615755	0.00023478	0.139192
Tssk6	0.454656	0.612864	0.643227	0.485254	0.340947	0.397252	0.527434	0.20185	0.0216201	0.306852	0.357526	0.474691	0.181665	0.0287325	0.218816
Gstt2	0.74415	0.718821	0.686935	0.842827	0.696262	0.662687	0.613365	0.718624	0.021638	0.626636	0.596419	0.552028	0.646762	0.0111299	0.142722
Gm5602	0.576013	0.5449	0.547113	0.368004	0.636187	0.672963	0.616566	0.526979	0.0217199	0.572568	0.605667	0.554909	0.474281	0.466504	-0.0428489
Nt5c3	0.553681	0.545493	0.542909	0.525987	0.520058	0.509651	0.53354	0.488781	0.0217234	0.468052	0.458686	0.480186	0.439902	0.000234114	0.0803107
Hsbp1	0.438057	0.463409	0.46013	0.341706	0.523372	0.487033	0.535132	0.396872	0.0217298	0.471035	0.438329	0.481619	0.357185	0.789301	-0.0112167
Chst1	0.557233	0.504624	0.514634	0.578375	0.393093	0.446159	0.349934	0.351936	0.0217586	0.353784	0.401543	0.314941	0.316743	0.000374069	0.191964
Tlr4	0.750487	0.703713	0.662676	0.726186	0.685047	0.682746	0.628851	0.674896	0.0218182	0.616542	0.614471	0.565966	0.607406	0.00255519	0.109669
Ptpn5	0.19338	0.248741	0.223433	0.322894	0.151866	0.200024	0.170777	0.220082	0.0218774	0.136679	0.180022	0.1537	0.198074	0.0410736	0.079993
Lrrc27	0.484431	0.461755	0.48935	0.479474	0.432867	0.426608	0.421338	0.375424	0.0218892	0.38958	0.383947	0.379204	0.337881	0.000200631	0.1061
Ccdc50	0.446549	0.479512	0.493534	0.419023	0.537813	0.508576	0.546067	0.4722	0.0218906	0.484031	0.457719	0.49146	0.42498	0.835128	-0.00489309
Pdlim1	0.557701	0.546102	0.514292	0.599283	0.468429	0.498581	0.485369	0.520386	0.021915	0.421586	0.448723	0.436832	0.468347	0.00153928	0.110472
Gm6109	0.509627	0.473279	0.505248	0.5	0.461457	0.461457	0.464301	0.456543	0.0219428	0.415311	0.415311	0.417871	0.410888	6.07538e-05	0.0821933
Mea1	0.497639	0.515522	0.517864	0.415754	0.517378	0.540019	0.535415	0.42197	0.0219537	0.46564	0.486017	0.481873	0.379773	0.372607	0.0333693
Siva1	0.510604	0.532594	0.54906	0.445627	0.558935	0.546733	0.597985	0.478176	0.0219904	0.503041	0.49206	0.538187	0.430359	0.582149	0.0185598
1500012F01Rik	0.143683	0.147445	0.158146	0.10569	0.204233	0.165971	0.204643	0.138361	0.0220184	0.18381	0.149374	0.184179	0.124525	0.283799	-0.0217309
Dnase2a	0.324485	0.300747	0.31728	0.377994	0.378951	0.366928	0.357889	0.396422	0.0220615	0.341056	0.330235	0.3221	0.35678	0.699571	-0.00741659
Arhgap44	0.500823	0.491385	0.513049	0.416748	0.538141	0.502971	0.540809	0.436478	0.0220747	0.484327	0.452674	0.486728	0.39283	0.425028	0.0263614
Dpm3	0.546188	0.540744	0.555279	0.478797	0.570024	0.564992	0.591479	0.488682	0.0220864	0.513021	0.508493	0.532331	0.439813	0.277679	0.0318372
S1pr3	0.581845	0.570069	0.580318	0.537743	0.508345	0.498822	0.400163	0.409539	0.0220961	0.457511	0.44894	0.360147	0.368585	0.00123528	0.158698
Cpxm1	0.522748	0.54603	0.529686	0.5292	0.440322	0.374361	0.447678	0.457087	0.022098	0.39629	0.336925	0.40291	0.411378	0.000175067	0.14504
Lrrc31	0.0977823	0.0934938	0.0990976	0.0896844	0.129626	0.113533	0.109528	0.123893	0.0221319	0.116664	0.10218	0.0985756	0.111504	0.0400743	-0.0122163
Arhgap11a	0.452865	0.472682	0.464221	0.467546	0.525984	0.513372	0.485931	0.524616	0.0221872	0.473386	0.462035	0.437338	0.472155	0.751593	0.00310043
Eepd1	0.636788	0.636905	0.625294	0.650808	0.557751	0.610568	0.544607	0.605111	0.0221875	0.501976	0.549511	0.490146	0.5446	0.000332418	0.115891
Fam162a	0.622118	0.62666	0.64661	0.590762	0.604418	0.59476	0.606651	0.532489	0.0222166	0.543976	0.535284	0.545986	0.47924	0.00278112	0.095416
Ear11	0.631459	0.863448	0.668455	0.679209	0.254695	0.745167	0.290003	0.451099	0.022263	0.229226	0.670651	0.261003	0.40599	0.0305013	0.318925
Arhgdig	0.482904	0.497729	0.473826	0.404599	0.516059	0.563546	0.536833	0.428047	0.0222671	0.464453	0.507192	0.483149	0.385243	0.891861	0.00475502
Nlgn3	0.126676	0.153762	0.159016	0.193983	0.146071	0.16826	0.198749	0.216185	0.0222979	0.131464	0.151434	0.178874	0.194566	0.781337	-0.00572521
Creb3l3	0.671281	0.667772	0.692373	0.800847	0.449638	0.613675	0.512616	0.630492	0.0223186	0.404674	0.552307	0.461354	0.567443	0.00533483	0.211624
Myeov2	0.279406	0.270309	0.302744	0.200825	0.403439	0.312712	0.386423	0.25986	0.022344	0.363095	0.281441	0.347781	0.233874	0.288982	-0.0432265
Erp29	0.540883	0.51371	0.527185	0.531184	0.492034	0.501544	0.483418	0.482664	0.0223448	0.442831	0.451389	0.435077	0.434397	1.4876e-05	0.0873171
Shmt1	0.61485	0.609468	0.598434	0.685132	0.507724	0.524252	0.492255	0.657676	0.0223573	0.456952	0.471827	0.44303	0.591909	0.0136358	0.136042
Rhox2e	0.399259	0.379308	0.41987	0.362799	0.462285	0.396717	0.463695	0.42512	0.0223722	0.416056	0.357045	0.417326	0.382608	0.882042	-0.00294951
Zfp354a	0.310735	0.333656	0.324248	0.316993	0.385291	0.409105	0.387191	0.335933	0.0224014	0.346762	0.368194	0.348472	0.30234	0.223479	-0.0200339
Ndufc1	0.294921	0.277745	0.341993	0.205626	0.386947	0.33291	0.367628	0.279254	0.0224119	0.348252	0.299619	0.330865	0.251328	0.46746	-0.0274447
Ikbip	0.667059	0.669317	0.644716	0.649563	0.638456	0.637358	0.600195	0.637678	0.0224509	0.574611	0.573622	0.540175	0.57391	0.000120594	0.0920841
Cd47	0.737336	0.715777	0.708635	0.710021	0.652291	0.692643	0.615324	0.638453	0.022452	0.587062	0.623379	0.553792	0.574607	0.000165331	0.133232
Zfp14	0.364164	0.404674	0.384372	0.363223	0.439734	0.428659	0.430186	0.404424	0.0224565	0.395761	0.385793	0.387168	0.363982	0.744675	-0.00406741
Phyhd1	0.159786	0.157446	0.16061	0.148455	0.198973	0.172662	0.184545	0.195535	0.0224724	0.179076	0.155396	0.166091	0.175982	0.0825579	-0.0125616
Cdc42ep3	0.691751	0.733783	0.709609	0.699509	0.61557	0.658981	0.527276	0.594328	0.0225015	0.554013	0.593083	0.474549	0.534895	0.000664805	0.169528
Ctla2a	0.613323	0.597624	0.618139	0.580489	0.583868	0.569523	0.550695	0.514122	0.0225143	0.525481	0.512571	0.495626	0.46271	0.000661165	0.103297
Tgs1	0.330118	0.350411	0.341418	0.39166	0.409679	0.382775	0.446612	0.44694	0.0225176	0.368711	0.344498	0.401951	0.402246	0.229717	-0.0259497
Gm1943	0.242265	0.280107	0.287451	0.165823	0.326425	0.302969	0.339728	0.226145	0.0225504	0.293783	0.272672	0.305755	0.203531	0.513251	-0.0250234
Slc35g2	0.744081	0.702437	0.729184	0.794676	0.70942	0.677703	0.657128	0.749018	0.0225504	0.638478	0.609933	0.591415	0.674116	0.00503207	0.114109
Gm17019	0.415246	0.432824	0.503912	0.474764	0.562415	0.513508	0.566398	0.650503	0.0225772	0.506173	0.462157	0.509759	0.585452	0.11869	-0.0591989
Snora47	0.105079	0.0744647	0.100884	0.137119	0.173894	0.171822	0.154912	0.165829	0.0225903	0.156505	0.15464	0.139421	0.149246	0.0145028	-0.0455663
Map6d1	0.0519083	0.0680887	0.0893438	0.107235	0.0783448	0.0768447	0.106547	0.136921	0.0225924	0.0705103	0.0691603	0.095892	0.123229	0.570301	-0.0105539
Rpl5	0.3366	0.348158	0.364861	0.365753	0.297259	0.282784	0.277384	0.334824	0.0226098	0.267533	0.254506	0.249645	0.301341	0.00075342	0.0855868
Hist1h2ac	0.0512366	0.0492542	0.0560382	0.088928	0.124547	0.280818	0.281325	0.221216	0.0226918	0.112093	0.252736	0.253193	0.199094	0.00608185	-0.142915
Akna	0.446686	0.424802	0.439687	0.479218	0.401445	0.40468	0.378943	0.405389	0.0227071	0.3613	0.364212	0.341048	0.36485	0.000420084	0.0897455
Tm4sf1	0.685222	0.702149	0.677661	0.733891	0.576969	0.651463	0.521585	0.553623	0.0227305	0.519272	0.586316	0.469426	0.498261	0.000620526	0.181412
Gm614	0.774528	0.704697	0.401425	0.671477	0.475929	0.228377	0.259134	0.194735	0.022742	0.428336	0.205539	0.233221	0.175261	0.00913444	0.377443
Ermn	0.304399	0.461132	0.380315	0.477031	0.26577	0.331887	0.288992	0.335299	0.022754	0.239193	0.298699	0.260093	0.301769	0.0220864	0.130781
Gm10631	0.0295082	0.0311243	0.0424176	0.0253708	0.0503189	0.0575806	0.050253	0.0559618	0.0227811	0.045287	0.0518226	0.0452277	0.0503657	0.00718955	-0.0160705
Zfp706	0.623823	0.58796	0.633098	0.573813	0.675328	0.65971	0.652	0.619951	0.0228173	0.607795	0.593739	0.5868	0.557956	0.343983	0.0181012
Ifrd1	0.474806	0.491246	0.495087	0.430156	0.434317	0.409339	0.448614	0.401397	0.022879	0.390885	0.368405	0.403753	0.361258	0.00213587	0.0917486
Hoxb2	0.213241	0.245201	0.268393	0.16848	0.33416	0.283633	0.330926	0.245832	0.0229243	0.300744	0.25527	0.297833	0.221249	0.169136	-0.0449458
Mcpt8	0.819452	0.82493	0.852493	0.809373	0.718868	0.733844	0.649509	0.723973	0.0229716	0.646982	0.66046	0.584558	0.651576	6.85596e-05	0.190668
Gm4889	0.52934	0.533899	0.523367	0.545379	0.466745	0.505232	0.469396	0.448763	0.0230393	0.42007	0.454709	0.422456	0.403887	8.89102e-05	0.107716
Hist1h2bg	0.245267	0.243754	0.218375	0.220777	0.353098	0.438882	0.447229	0.299571	0.0230417	0.317788	0.394993	0.402506	0.269614	0.0129938	-0.114182
Crtc2	0.386283	0.424785	0.412431	0.385135	0.455216	0.442685	0.464078	0.429087	0.0231633	0.409694	0.398417	0.41767	0.386178	0.946949	-0.00083132
Crlf2	0.415071	0.369745	0.413417	0.36474	0.462429	0.40763	0.426934	0.391392	0.023193	0.416186	0.366867	0.38424	0.352253	0.595051	0.0108568
B930049P21Rik	0.153773	0.167476	0.170787	0.171009	0.20311	0.198755	0.203815	0.184217	0.023247	0.182799	0.17888	0.183433	0.165795	0.0840301	-0.0119656
Snx25	0.474812	0.491021	0.512377	0.416245	0.53903	0.526114	0.537406	0.444822	0.0232758	0.485127	0.473502	0.483666	0.40034	0.6698	0.012955
Gm7634	0.380603	0.343874	0.358622	0.396371	0.299344	0.323724	0.273613	0.324116	0.0233021	0.26941	0.291351	0.246251	0.291704	0.000967247	0.0951883
Nrf1	0.522585	0.516107	0.524652	0.500304	0.509668	0.504292	0.499157	0.490191	0.0233058	0.458701	0.453863	0.449241	0.441172	6.52876e-05	0.0651675
1700052N19Rik	0.442382	0.47396	0.473744	0.353492	0.395937	0.363287	0.380483	0.31138	0.0233072	0.356344	0.326958	0.342434	0.280242	0.0159244	0.1094
Hmbox1	0.613605	0.580691	0.57627	0.561435	0.584	0.555985	0.514077	0.530889	0.0233093	0.5256	0.500386	0.46267	0.4778	0.00202401	0.0913863
Cisd3	0.709048	0.674041	0.670588	0.718426	0.607972	0.643983	0.595266	0.602706	0.023321	0.547175	0.579585	0.535739	0.542436	9.79606e-05	0.141792
Yy1	0.43343	0.476424	0.474802	0.486173	0.511813	0.502151	0.551408	0.528476	0.0233221	0.460631	0.451936	0.496267	0.475629	0.830024	-0.00340847
Bche	0.733902	0.69194	0.603263	0.663689	0.853139	0.733312	0.656789	0.747832	0.0233359	0.767825	0.659981	0.59111	0.673049	0.996515	0.000207313
Impdh2	0.582091	0.547755	0.55869	0.629924	0.493546	0.51524	0.512366	0.586404	0.0233625	0.444192	0.463716	0.461129	0.527763	0.0065577	0.105415
Cope	0.706695	0.692979	0.664934	0.695379	0.594699	0.654897	0.548449	0.633403	0.0234252	0.535229	0.589408	0.493604	0.570062	0.000774406	0.142921
Fancl	0.555689	0.530758	0.530846	0.578929	0.518175	0.522085	0.498314	0.548349	0.0234491	0.466357	0.469877	0.448483	0.493514	0.00171394	0.0794979
Eno3	0.476536	0.464479	0.465276	0.564705	0.415997	0.432514	0.423673	0.472809	0.0234566	0.374397	0.389263	0.381306	0.425528	0.00949482	0.100125
Gm1976	0.356754	0.342065	0.343618	0.36393	0.420289	0.408058	0.4009	0.379455	0.0234853	0.37826	0.367253	0.36081	0.34151	0.309461	-0.0103665
Gm6211	0.593143	0.636222	0.587416	0.612202	0.544341	0.53954	0.507773	0.581936	0.0235597	0.489907	0.485586	0.456996	0.523742	0.000523523	0.118188
Decr1	0.661673	0.642634	0.631649	0.714621	0.602344	0.616336	0.606215	0.651841	0.0236116	0.542109	0.554702	0.545593	0.586657	0.00241783	0.105379
Zxdb	0.344485	0.383925	0.359476	0.366417	0.414919	0.406684	0.446168	0.461	0.0236603	0.373427	0.366015	0.401551	0.4149	0.122812	-0.0253977
Tspan14	0.604949	0.63261	0.609304	0.617663	0.577506	0.583033	0.52906	0.526093	0.0236799	0.519755	0.524729	0.476154	0.473484	0.000229991	0.117601
Plod3	0.414763	0.417944	0.398633	0.522267	0.342961	0.360648	0.37849	0.439924	0.0237258	0.308665	0.324583	0.340641	0.395932	0.0304567	0.0959464
H2-Q5	0.747453	0.726544	0.716502	0.780579	0.52835	0.663111	0.59719	0.628666	0.0237396	0.475515	0.5968	0.537471	0.565799	0.000513376	0.198873
Cmbl	0.675853	0.603392	0.609008	0.623406	0.536259	0.569402	0.513716	0.510167	0.0237654	0.482633	0.512462	0.462345	0.45915	0.000355319	0.148767
Fbxo4	0.493224	0.526426	0.510958	0.495749	0.479167	0.501441	0.47642	0.448197	0.0237891	0.43125	0.451297	0.428778	0.403377	0.000780228	0.0779133
Olfr522	0.339761	0.465431	0.383769	0.368069	0.274378	0.378901	0.294429	0.345829	0.0238568	0.24694	0.341011	0.264986	0.311246	0.0292208	0.0982118
Cotl1	0.668209	0.685063	0.686963	0.651622	0.632425	0.605128	0.645633	0.55404	0.0238598	0.569183	0.544615	0.581069	0.498636	0.000795994	0.124588
Stoml2	0.670244	0.673947	0.659308	0.652468	0.621365	0.642236	0.596892	0.633511	0.0239478	0.559228	0.578012	0.537203	0.57016	5.36569e-05	0.102841
Rps23	0.539131	0.542982	0.549133	0.504666	0.504103	0.48106	0.491466	0.486355	0.023984	0.453693	0.432954	0.44232	0.43772	0.00015032	0.0923061
Park7	0.792883	0.77392	0.762942	0.774462	0.722951	0.747478	0.672641	0.726893	0.0240219	0.650656	0.67273	0.605377	0.654204	0.000159264	0.13031
A530047J11Rik	0.717181	0.728194	0.708336	0.760368	0.6176	0.693447	0.616893	0.713618	0.0240819	0.55584	0.624103	0.555204	0.642257	0.00186374	0.134169
Dbi	0.532082	0.558886	0.566646	0.485475	0.595968	0.584553	0.633104	0.514662	0.0240938	0.536371	0.526098	0.569794	0.463196	0.694067	0.0119073
Blvra	0.730843	0.697376	0.690543	0.755781	0.639172	0.668006	0.646114	0.695549	0.0241322	0.575255	0.601205	0.581503	0.625994	0.000657154	0.122646
Man1b1	0.490049	0.49155	0.517444	0.418848	0.553286	0.536899	0.533305	0.459697	0.0241624	0.497957	0.483209	0.479975	0.413727	0.71671	0.0107557
Batf3	0.460604	0.499024	0.425477	0.376385	0.487912	0.59461	0.516202	0.433009	0.0241786	0.439121	0.535149	0.464581	0.389708	0.689512	-0.0167672
8430426J06Rik	0.441568	0.403928	0.395332	0.351842	0.547672	0.501757	0.527125	0.38216	0.0241943	0.492904	0.451581	0.474413	0.343944	0.306788	-0.042543
Snx29	0.632053	0.607679	0.521518	0.703566	0.475911	0.534146	0.470918	0.579866	0.0242183	0.42832	0.480732	0.423826	0.52188	0.0136168	0.152515
Aph1a	0.524364	0.544637	0.551496	0.517247	0.58265	0.573556	0.61104	0.538312	0.0242249	0.524385	0.5162	0.549936	0.484481	0.357789	0.0156853
D16Ertd472e	0.622427	0.642008	0.617132	0.612815	0.671097	0.722224	0.644967	0.649484	0.0242788	0.603987	0.650002	0.58047	0.584536	0.314889	0.0188466
Ctsh	0.651031	0.59234	0.602272	0.66385	0.549948	0.569606	0.518456	0.57128	0.0243493	0.494953	0.512645	0.46661	0.514152	0.000777763	0.130283
Rps26	0.594554	0.587161	0.577865	0.567942	0.570131	0.560196	0.546296	0.50657	0.0243873	0.513118	0.504176	0.491667	0.455913	0.00060167	0.0906618
Cd40	0.45584	0.426569	0.420889	0.41682	0.408937	0.400443	0.341608	0.329892	0.0243953	0.368044	0.360399	0.307448	0.296903	0.0029815	0.0968313
Hrc	0.437598	0.351664	0.452204	0.472432	0.340441	0.265667	0.311833	0.241722	0.0244116	0.306397	0.2391	0.280649	0.21755	0.00237055	0.16755
AI854703	0.760585	0.836807	0.863107	0.84788	0.673615	0.787958	0.718698	0.780011	0.0244136	0.606253	0.709163	0.646828	0.70201	0.00291302	0.161031
Phf20	0.466935	0.468453	0.481228	0.506537	0.546648	0.488346	0.532296	0.563603	0.024463	0.491983	0.439512	0.479067	0.507243	0.940406	0.00133723
Vim	0.434122	0.408249	0.406261	0.600942	0.341549	0.347197	0.383843	0.526722	0.0244794	0.307394	0.312478	0.345459	0.47405	0.142502	0.102549
Treml4	0.489809	0.570157	0.504451	0.420603	0.533071	0.629015	0.56192	0.538132	0.0245114	0.479764	0.566113	0.505728	0.484319	0.739586	-0.0127261
Brpf3	0.467579	0.468685	0.506346	0.461759	0.558159	0.524196	0.534422	0.508251	0.0245254	0.502343	0.471776	0.48098	0.457426	0.888014	-0.00203898
Oxr1	0.557526	0.554253	0.561405	0.566798	0.621987	0.591603	0.588572	0.591303	0.0245647	0.559788	0.532443	0.529715	0.532173	0.0302828	0.0214658
Tarbp2	0.501814	0.467118	0.504601	0.429189	0.476937	0.448041	0.448336	0.389738	0.0245763	0.429243	0.403237	0.403502	0.350764	0.0170815	0.0789938
Orai3	0.294035	0.324053	0.328764	0.241088	0.341507	0.335033	0.372617	0.277008	0.0245769	0.307356	0.301529	0.335356	0.249307	0.960261	-0.00140193
Zfp748	0.468583	0.460011	0.458348	0.435521	0.502917	0.576868	0.566776	0.500491	0.0245815	0.452626	0.519181	0.510099	0.450442	0.211232	-0.0274711
Nsmce2	0.795912	0.731633	0.744448	0.798987	0.705531	0.711485	0.65984	0.721834	0.0246116	0.634978	0.640337	0.593856	0.649651	0.000640004	0.13804
Ddost	0.658108	0.638621	0.579519	0.700777	0.539073	0.597726	0.518946	0.638526	0.0246244	0.485166	0.537953	0.467052	0.574673	0.0108837	0.128045
Creld2	0.650245	0.653834	0.646267	0.650896	0.595567	0.638486	0.586624	0.581736	0.0246616	0.53601	0.574637	0.527961	0.523563	8.55582e-05	0.109768
Lsm7	0.446522	0.467898	0.49898	0.397959	0.481339	0.483004	0.555572	0.43364	0.0246931	0.433205	0.434703	0.500014	0.390276	0.683389	0.0132902
Cpne5	0.553016	0.459248	0.467279	0.459416	0.616522	0.588339	0.600707	0.506366	0.0247016	0.554869	0.529505	0.540636	0.45573	0.307384	-0.0354455
Emilin1	0.416873	0.791155	0.649377	0.80251	0.347162	0.523834	0.48216	0.62955	0.0247074	0.312445	0.471451	0.433944	0.566595	0.079991	0.21887
Zfp362	0.492045	0.527367	0.554711	0.4604	0.562046	0.583927	0.571858	0.534513	0.0247484	0.505842	0.525534	0.514672	0.481062	0.937423	0.00185341
Stat5b	0.524687	0.529047	0.497278	0.564723	0.547343	0.56313	0.565678	0.603148	0.0247534	0.492609	0.506817	0.50911	0.542833	0.392389	0.0160916
4930519A11Rik	0.636728	0.519062	0.514461	0.620611	0.606564	0.39662	0.425828	0.499162	0.0248024	0.545908	0.356958	0.383245	0.449246	0.0400298	0.138876
2610020P09Rik	0.24954	0.307613	0.333879	0.199419	0.453295	0.414389	0.527272	0.263381	0.024808	0.407966	0.37295	0.474545	0.237043	0.135855	-0.100513
Taf4a	0.235115	0.238699	0.249594	0.267506	0.269779	0.275281	0.272997	0.277063	0.0248086	0.242801	0.247753	0.245698	0.249356	0.863827	0.0013268
C030006K11Rik	0.666036	0.662165	0.676862	0.576291	0.638944	0.621526	0.60038	0.493578	0.0248278	0.575049	0.559373	0.540342	0.44422	0.0214815	0.115592
Leprel4	0.601751	0.570746	0.601587	0.55824	0.543383	0.543548	0.501387	0.469239	0.0248725	0.489045	0.489193	0.451248	0.422315	0.000866337	0.120131
Gtpbp2	0.370973	0.409989	0.379196	0.35698	0.389219	0.414251	0.396253	0.376319	0.024873	0.350297	0.372826	0.356628	0.338687	0.112597	0.0246752
Slc35a2	0.58157	0.584836	0.551057	0.573999	0.526999	0.567188	0.504683	0.548202	0.0248888	0.474299	0.510469	0.454215	0.493382	0.000766766	0.0897742
Rnf38	0.385018	0.386247	0.40348	0.333767	0.454825	0.406737	0.48934	0.390453	0.0249019	0.409343	0.366063	0.440406	0.351407	0.583027	-0.0146769
Psmb5	0.729595	0.739025	0.716668	0.738483	0.653402	0.699619	0.648809	0.715379	0.0249163	0.588061	0.629657	0.583928	0.643841	0.00028094	0.119571
Gm11686	0.364112	0.314704	0.41902	0.31652	0.249505	0.246428	0.239736	0.245396	0.0249602	0.224555	0.221785	0.215762	0.220856	0.0016965	0.132849
BB212172	0.548483	0.526827	0.570263	0.500682	0.631981	0.574936	0.5928	0.55589	0.0250127	0.568783	0.517442	0.53352	0.500301	0.763957	0.00655222
Ttll5	0.538988	0.508189	0.505813	0.473825	0.595702	0.637361	0.551815	0.550419	0.0250231	0.536132	0.573625	0.496633	0.495377	0.444589	-0.0187382
Kcna7	0.197365	0.14917	0.174631	0.201286	0.166674	0.136425	0.163746	0.179513	0.0250503	0.150007	0.122783	0.147372	0.161562	0.0516597	0.0351825
Acot7	0.53551	0.531475	0.497562	0.610075	0.423066	0.47897	0.456295	0.497321	0.0250518	0.380759	0.431073	0.410665	0.447589	0.00390712	0.126134
Bcat1	0.511859	0.552137	0.519195	0.529294	0.444765	0.453369	0.393143	0.493891	0.0250625	0.400288	0.408032	0.353828	0.444502	0.000853306	0.126459
Mrps24	0.405012	0.422401	0.419406	0.315239	0.461554	0.440323	0.448901	0.346858	0.0250948	0.415398	0.39629	0.404011	0.312172	0.813401	0.00854665
Slc20a1	0.324744	0.329938	0.330596	0.31997	0.373061	0.341225	0.369016	0.352503	0.0251011	0.335755	0.307103	0.332114	0.317253	0.662892	0.00325574
Prdm11	0.528341	0.46152	0.498676	0.509735	0.504212	0.41042	0.412501	0.426683	0.0251033	0.453791	0.369378	0.371251	0.384015	0.00513801	0.10496
Rcbtb2	0.686193	0.664614	0.667411	0.680958	0.632564	0.647674	0.613417	0.651764	0.0251262	0.569308	0.582906	0.552075	0.586587	3.61031e-05	0.102075
D7Ertd143e	0.333133	0.350868	0.402996	0.336973	0.513909	0.46702	0.469421	0.410683	0.0251913	0.462518	0.420318	0.422478	0.369615	0.045577	-0.0627399
Actl9	0.443858	0.40256	0.39116	0.491928	0.389799	0.356899	0.27452	0.368282	0.0251927	0.350819	0.321209	0.247068	0.331454	0.00988363	0.119739
Bola3	0.253738	0.252381	0.27671	0.197654	0.329845	0.284968	0.325339	0.224371	0.0251994	0.296861	0.256471	0.292805	0.201934	0.563688	-0.0168968
Dnm1l	0.38859	0.35509	0.420307	0.448533	0.425138	0.405345	0.458304	0.540789	0.0252002	0.382624	0.36481	0.412473	0.48671	0.808185	-0.00852465
Esrrb	0.336855	0.346523	0.371618	0.4114	0.549241	0.469533	0.473122	0.481951	0.025213	0.494317	0.42258	0.42581	0.433756	0.0170499	-0.0775169
Fgf16	0.429059	0.877756	0.709972	0.809635	0.242887	0.274274	0.41896	0.400883	0.0252235	0.218599	0.246847	0.377064	0.360795	0.0088517	0.40578
Tnfaip2	0.350275	0.365543	0.345838	0.434121	0.263957	0.321004	0.314863	0.341005	0.0252398	0.237561	0.288904	0.283377	0.306905	0.00949005	0.0947579
Trim44	0.502131	0.506388	0.471636	0.553732	0.488849	0.48285	0.458937	0.519784	0.0253267	0.439964	0.434565	0.413043	0.467806	0.0141448	0.0696269
3110035C09Rik	0.452135	0.46424	0.460706	0.384912	0.526969	0.496845	0.525578	0.411031	0.025337	0.474272	0.447161	0.47302	0.369928	0.985186	-0.000597011
Atp9b	0.321213	0.422475	0.460685	0.324112	0.564059	0.48999	0.611222	0.461597	0.0253982	0.507653	0.440991	0.5501	0.415437	0.0847992	-0.0964239
Ctr9	0.423641	0.452192	0.4083	0.507621	0.455789	0.468966	0.464766	0.538769	0.0254727	0.41021	0.422069	0.41829	0.484892	0.630979	0.0140733
Zcwpw1	0.683845	0.667732	0.636693	0.630069	0.627304	0.644321	0.56021	0.536382	0.0255144	0.564574	0.579889	0.504189	0.482744	0.00379579	0.121736
Agrn	0.260616	0.261552	0.272992	0.320412	0.339824	0.279902	0.334594	0.399977	0.0255183	0.305842	0.251911	0.301135	0.35998	0.362709	-0.0258241
Adrb3	0.481642	0.494179	0.434429	0.672628	0.535308	0.551057	0.522879	0.695547	0.0255505	0.481777	0.495951	0.470591	0.625992	0.974209	0.00214164
Pdxk	0.697589	0.666654	0.672666	0.692621	0.66017	0.64287	0.611038	0.668441	0.0255781	0.594153	0.578583	0.549935	0.601597	0.000311453	0.101316
Cxx1a	0.539097	0.56909	0.596943	0.50086	0.49262	0.495236	0.578508	0.434178	0.0256175	0.443358	0.445713	0.520657	0.39076	0.0238539	0.101375
Steap1	0.711863	0.69484	0.690786	0.693087	0.64831	0.649487	0.59383	0.662456	0.0256563	0.583479	0.584538	0.534447	0.59621	0.000148865	0.122976
Pde8b	0.71515	0.645402	0.74415	0.727922	0.255668	0.486665	0.447739	0.531808	0.0257225	0.230102	0.437999	0.402965	0.478628	0.00158554	0.320733
Ddr1	0.499318	0.489349	0.5261	0.497379	0.532987	0.549647	0.566755	0.593303	0.0257319	0.479689	0.494682	0.51008	0.533973	0.914834	-0.00156964
Orm2	0.637408	0.803246	0.488843	0.733066	0.526102	0.673475	0.389949	0.477856	0.0257627	0.473492	0.606128	0.350954	0.430071	0.0596001	0.20048
Large	0.600608	0.596826	0.603845	0.590157	0.634663	0.616509	0.613296	0.62279	0.0259353	0.571197	0.554858	0.551967	0.560511	0.000311828	0.0382257
Tmem51	0.715844	0.689912	0.710342	0.664234	0.70677	0.673435	0.683359	0.632472	0.0259501	0.636093	0.606092	0.615023	0.569225	0.00282863	0.0884749
Fam105a	0.907991	0.661584	0.748892	0.740888	0.272004	0.509998	0.292068	0.337704	0.025954	0.244804	0.458998	0.262862	0.303934	0.000745416	0.44719
Myo7b	0.469635	0.537411	0.547738	0.650174	0.622607	0.684863	0.613238	0.707497	0.0259987	0.560347	0.616377	0.551914	0.636747	0.383596	-0.0401066
H60a	0.371554	0.359802	0.372677	0.383645	0.331371	0.307753	0.323167	0.372202	0.0260065	0.298234	0.276978	0.290851	0.334982	0.00168847	0.0716584
Ift27	0.765135	0.753906	0.754686	0.781256	0.717805	0.734636	0.688129	0.703349	0.0260107	0.646025	0.661172	0.619316	0.633014	2.91277e-05	0.123864
Tmed3	0.668099	0.605771	0.645556	0.631418	0.583226	0.583867	0.545155	0.531002	0.0260221	0.524903	0.52548	0.49064	0.477902	0.00029654	0.13298
Prkd3	0.556876	0.508096	0.527426	0.562422	0.52176	0.496034	0.512483	0.533234	0.0260237	0.469584	0.44643	0.461235	0.479911	0.00222657	0.0744146
Psmb8	0.761265	0.772321	0.783914	0.764034	0.604673	0.665732	0.513664	0.659198	0.0260334	0.544205	0.599159	0.462298	0.593279	0.000463269	0.220648
Fbxo18	0.660909	0.648223	0.660385	0.672405	0.617739	0.61362	0.587079	0.64866	0.0261031	0.555965	0.552258	0.528371	0.583794	0.000143972	0.105383
Cblb	0.434782	0.455444	0.449024	0.517396	0.49079	0.490148	0.518668	0.537561	0.0261857	0.441711	0.441133	0.466801	0.483805	0.791753	0.00579911
Agpat4	0.5973	0.54634	0.563926	0.594843	0.533633	0.523283	0.520639	0.569692	0.0262019	0.48027	0.470955	0.468575	0.512723	0.00117845	0.0924716
Ndn	0.744388	0.76226	0.780022	0.740394	0.60442	0.661974	0.513089	0.624743	0.0262245	0.543978	0.595776	0.46178	0.562269	0.000358572	0.215815
AI225934	0.172048	0.24402	0.243589	0.190301	0.403282	0.299438	0.391502	0.346326	0.0262531	0.362954	0.269494	0.352352	0.311694	0.00744517	-0.111634
Fcgrt	0.836202	0.82561	0.838788	0.811935	0.67382	0.688651	0.545597	0.712962	0.0262551	0.606438	0.619786	0.491037	0.641666	0.000435854	0.238402
Cdc42ep1	0.466324	0.51654	0.49121	0.478019	0.566917	0.543744	0.548504	0.539871	0.0262663	0.510225	0.48937	0.493653	0.485884	0.595127	-0.00675991
Fmnl2	0.542233	0.578627	0.592402	0.662875	0.509647	0.432639	0.492775	0.555545	0.0264042	0.458683	0.389375	0.443497	0.49999	0.00515741	0.146148
Gm10142	0.492969	0.293213	0.319032	0.420219	0.535584	0.433138	0.439856	0.487683	0.0264252	0.482026	0.389824	0.395871	0.438915	0.408103	-0.0453006
Larp4	0.339468	0.36399	0.358177	0.462373	0.38979	0.386819	0.44313	0.512352	0.0264634	0.350811	0.348138	0.398817	0.461117	0.82738	-0.00871844
Traf7	0.314902	0.343749	0.374235	0.268968	0.381151	0.381997	0.392389	0.332841	0.0264964	0.343035	0.343797	0.35315	0.299557	0.723468	-0.00942153
Lce1a2	0.397547	0.482409	0.487013	0.363254	0.274563	0.329957	0.296036	0.319662	0.0265721	0.247107	0.296962	0.266432	0.287696	0.00298383	0.158007
Dusp19	0.724643	0.769452	0.693948	0.718438	0.769066	0.825246	0.73585	0.730111	0.0265834	0.692159	0.742721	0.662265	0.6571	0.181225	0.0380588
Brip1	0.517322	0.481744	0.591438	0.482979	0.594475	0.591991	0.637348	0.520273	0.0265876	0.535028	0.532792	0.573613	0.468246	0.797502	-0.00904874
2700097O09Rik	0.519156	0.480563	0.484282	0.514063	0.448439	0.45613	0.408935	0.407083	0.026616	0.403595	0.410517	0.368041	0.366375	0.00032344	0.112384
Vps13a	0.422196	0.459555	0.428439	0.450103	0.469069	0.499309	0.506678	0.473293	0.0266323	0.422162	0.449378	0.45601	0.425964	0.893992	0.00169492
Tmem256	0.333715	0.351404	0.353102	0.28978	0.387422	0.370711	0.391648	0.310724	0.0266468	0.34868	0.33364	0.352483	0.279651	0.884603	0.0033866
Fbxo7	0.419276	0.406674	0.424439	0.37195	0.440656	0.423503	0.450948	0.420048	0.0266593	0.39659	0.381153	0.405854	0.378043	0.30431	0.0151748
1700073E17Rik	0.398297	0.383275	0.391337	0.402269	0.353593	0.334294	0.318426	0.384543	0.0266688	0.318234	0.300865	0.286584	0.346088	0.000961162	0.0808516
Gmpr	0.798736	0.800009	0.782354	0.721034	0.678863	0.655482	0.599742	0.680153	0.0267249	0.610977	0.589934	0.539768	0.612138	0.000302235	0.187329
Ror2	0.693731	0.680292	0.631718	0.750595	0.41457	0.543758	0.550861	0.526805	0.026726	0.373113	0.489382	0.495775	0.474124	0.000863341	0.230985
Arpc5	0.538689	0.586267	0.572759	0.520455	0.611959	0.604056	0.620453	0.56619	0.0267948	0.550763	0.54365	0.558408	0.509571	0.481409	0.0139445
Gas1	0.615329	0.611258	0.590088	0.634696	0.426439	0.523806	0.474019	0.575033	0.0268126	0.383795	0.471426	0.426618	0.51753	0.00167139	0.163001
Pla2g7	0.677451	0.691611	0.690624	0.754271	0.592837	0.632354	0.555378	0.709706	0.0268546	0.533553	0.569119	0.49984	0.638736	0.00589529	0.143177
Inpp5b	0.434338	0.458767	0.446272	0.483919	0.487125	0.495916	0.505161	0.497878	0.0269044	0.438413	0.446325	0.454645	0.44809	0.451453	0.00895562
Olfr904	0.332468	0.468258	0.550601	0.404962	0.545742	0.645677	0.595604	0.55795	0.0269111	0.491168	0.58111	0.536044	0.502155	0.130719	-0.088547
Zmym2	0.43682	0.437687	0.441559	0.477934	0.457455	0.467658	0.492333	0.49637	0.0269237	0.41171	0.420893	0.443099	0.446733	0.21864	0.0178915
Cyp1b1	0.44961	0.446505	0.452459	0.514423	0.352292	0.421582	0.334447	0.430434	0.0269817	0.317062	0.379424	0.301003	0.38739	0.00458436	0.119529
Clec11a	0.685266	0.686836	0.670634	0.632412	0.802713	0.735864	0.71995	0.687021	0.0269989	0.722441	0.662277	0.647955	0.618319	0.819277	0.00603894
Ift46	0.67874	0.658915	0.68286	0.672153	0.621155	0.637613	0.590721	0.605161	0.0270245	0.559039	0.573851	0.531649	0.544645	2.5884e-05	0.120871
Ifi202b	0.638906	0.614974	0.583236	0.786887	0.4692	0.53539	0.528124	0.627036	0.0270588	0.42228	0.481851	0.475311	0.564332	0.0195374	0.170057
Tfb1m	0.74423	0.684104	0.709406	0.759297	0.674869	0.652526	0.590134	0.688262	0.0270686	0.607382	0.587274	0.53112	0.619436	0.00178302	0.137956
Ramp2	0.666456	0.713222	0.68144	0.705673	0.299508	0.277832	0.452772	0.587539	0.0270808	0.269557	0.250049	0.407495	0.528785	0.00254767	0.327726
Gabrr2	0.382215	0.454748	0.462366	0.448295	0.343588	0.311681	0.281432	0.323211	0.0271155	0.309229	0.280513	0.253289	0.29089	0.000415719	0.153426
Tmem63b	0.527854	0.527016	0.531395	0.484239	0.56125	0.539779	0.572511	0.539041	0.0272069	0.505125	0.485801	0.51526	0.485137	0.190534	0.0197951
Mt2	0.440269	0.425569	0.419834	0.409542	0.490474	0.495347	0.507719	0.431146	0.0272275	0.441427	0.445812	0.456947	0.388032	0.598433	-0.00925081
Tspan15	0.616356	0.633186	0.599883	0.566322	0.663474	0.660411	0.649705	0.580161	0.0272305	0.597127	0.59437	0.584735	0.522145	0.244027	0.0293424
Gm7160	0.350114	0.337291	0.366349	0.259652	0.409994	0.375583	0.437509	0.27834	0.0273441	0.368994	0.338025	0.393758	0.250506	0.817176	-0.00946909
Defa-rs7	0.531091	0.387336	0.479034	0.445979	0.232024	0.305731	0.270147	0.293684	0.0273615	0.208821	0.275158	0.243133	0.264316	0.000707888	0.213003
B430316J06Rik	0.469495	0.399561	0.390124	0.412177	0.555126	0.685249	0.522395	0.64285	0.0274266	0.499613	0.616724	0.470155	0.578565	0.0182383	-0.123425
Ccrn4l	0.465034	0.472151	0.457522	0.454539	0.492096	0.491183	0.476564	0.503553	0.0274798	0.442886	0.442064	0.428908	0.453198	0.0178599	0.0205474
Ube2c	0.579404	0.59427	0.576291	0.566209	0.54549	0.580841	0.521437	0.514215	0.0275035	0.490941	0.522757	0.469293	0.462794	0.000748808	0.0925974
C1s	0.576546	0.539915	0.469458	0.667728	0.409718	0.406392	0.415968	0.441674	0.0275184	0.368746	0.365753	0.374371	0.397507	0.00428331	0.186818
Dlx3	0.0787197	0.0920309	0.0967865	0.112226	0.0688314	0.0808108	0.0712894	0.0850042	0.0275335	0.0619483	0.0727297	0.0641604	0.0765038	0.0149101	0.0261052
Usp9x	0.62115	0.583784	0.566097	0.680914	0.564781	0.556051	0.5383	0.605754	0.0275708	0.508303	0.500446	0.48447	0.545179	0.0109188	0.103387
Nsun2	0.509814	0.519099	0.491872	0.53587	0.48687	0.49094	0.465282	0.53022	0.0275811	0.438183	0.441846	0.418754	0.477198	0.00368298	0.0701684
Pfkp	0.533403	0.578197	0.516481	0.716985	0.497398	0.481799	0.478663	0.628871	0.027665	0.447658	0.433619	0.430797	0.565984	0.0814149	0.116752
Ank1	0.638314	0.662271	0.626402	0.667579	0.658853	0.752871	0.694485	0.762614	0.0276667	0.592968	0.677584	0.625036	0.686352	0.900454	0.00315634
Gm17014	0.353925	0.293159	0.363443	0.328269	0.241699	0.217385	0.20027	0.280104	0.0277085	0.217529	0.195647	0.180243	0.252094	0.00141525	0.123321
Elmod2	0.545021	0.54715	0.565264	0.508445	0.643509	0.585861	0.61032	0.618385	0.0277225	0.579158	0.527275	0.549288	0.556546	0.496006	-0.0115964
Ubl4	0.652766	0.618895	0.654643	0.577734	0.582504	0.604714	0.595539	0.526002	0.0277282	0.524254	0.544242	0.535985	0.473402	0.00443543	0.106538
Stx1b	0.483444	0.465992	0.495453	0.436916	0.37334	0.305541	0.412134	0.394238	0.0277415	0.336006	0.274987	0.37092	0.354814	0.00143944	0.136269
D11Wsu47e	0.429723	0.418492	0.419214	0.410189	0.443263	0.441338	0.450847	0.42022	0.0277541	0.398937	0.397204	0.405762	0.378198	0.0141909	0.0243791
Sdhaf1	0.488016	0.491118	0.508161	0.421808	0.52384	0.512302	0.517833	0.44155	0.027811	0.471456	0.461072	0.46605	0.397395	0.31373	0.0282826
Cdca7	0.390446	0.396918	0.408215	0.333976	0.451302	0.41339	0.450283	0.403856	0.0278348	0.406172	0.372051	0.405254	0.36347	0.834488	-0.00434829
A430005L14Rik	0.624283	0.620056	0.624351	0.539256	0.660513	0.636459	0.63729	0.576525	0.0278776	0.594461	0.572813	0.573561	0.518873	0.210575	0.0370595
Carm1	0.546442	0.593205	0.531211	0.508716	0.511641	0.558115	0.470533	0.492621	0.0279147	0.460477	0.502304	0.42348	0.443359	0.0117809	0.0874885
Gpr97	0.361989	0.295212	0.643185	0.456256	0.23048	0.110545	0.283978	0.302255	0.0279278	0.207432	0.0994904	0.25558	0.272029	0.035032	0.230527
Zyg11b	0.593004	0.59463	0.569196	0.593205	0.621652	0.641086	0.647335	0.623572	0.0279682	0.559487	0.576978	0.582601	0.561215	0.0827888	0.0174386
Mapk7	0.444041	0.422914	0.423598	0.444908	0.45486	0.450734	0.450268	0.455683	0.0279861	0.409374	0.405661	0.405241	0.410115	0.00569288	0.0262674
Cox6a1	0.60503	0.596812	0.600658	0.603756	0.680022	0.658583	0.658296	0.618441	0.0279872	0.61202	0.592725	0.592466	0.556597	0.305549	0.013112
Gm9777	0.617709	0.462871	0.52589	0.582161	0.538708	0.425254	0.403525	0.435272	0.0280188	0.484837	0.382729	0.363173	0.391745	0.0171452	0.141537
Depdc1a	0.633528	0.656861	0.601832	0.68051	0.580708	0.622256	0.515907	0.563809	0.0281368	0.522637	0.560031	0.464317	0.507428	0.0024738	0.12958
Brox	0.588273	0.536016	0.475845	0.63181	0.605874	0.610853	0.561383	0.722005	0.0281422	0.545287	0.549767	0.505244	0.649804	0.923948	-0.00453959
Cox14	0.451226	0.426515	0.44073	0.368946	0.517174	0.467307	0.546641	0.407064	0.0281863	0.465456	0.420576	0.491977	0.366357	0.681907	-0.0142377
Chst14	0.655178	0.625169	0.600789	0.695876	0.537245	0.598577	0.502816	0.563011	0.0282208	0.483521	0.53872	0.452535	0.50671	0.00161723	0.148882
Cdk14	0.505389	0.5406	0.508318	0.544358	0.466994	0.503436	0.438577	0.441486	0.0282303	0.420295	0.453093	0.39472	0.397337	0.00070655	0.108305
Rtdr1	0.317686	0.106115	0.175691	0.28849	0.230943	0.00199909	0.093915	0.268468	0.0282448	0.207849	0.00179918	0.0845235	0.241621	0.280371	0.0880474
Gm16381	0.530304	0.524164	0.564843	0.423703	0.576569	0.549501	0.582825	0.481854	0.0282879	0.518912	0.494551	0.524543	0.433669	0.645153	0.0178347
Gm10941	0.588849	0.495681	0.557662	0.457227	0.634876	0.625238	0.645648	0.50629	0.0282949	0.571389	0.562714	0.581083	0.455661	0.683447	-0.017857
Wdr59	0.377299	0.370786	0.373963	0.401395	0.424519	0.40558	0.437913	0.509109	0.0283441	0.382067	0.365022	0.394122	0.458198	0.41117	-0.0189915
Acr	0.384766	0.30481	0.33213	0.36163	0.350591	0.242251	0.315474	0.324431	0.0283692	0.315532	0.218026	0.283926	0.291988	0.0453978	0.0684663
Cd151	0.704633	0.668519	0.66111	0.709114	0.639038	0.653258	0.622164	0.664043	0.0284065	0.575134	0.587932	0.559948	0.597639	0.000371386	0.105681
Fam114a1	0.543377	0.535697	0.544183	0.571414	0.478568	0.517393	0.455973	0.486524	0.0284159	0.430711	0.465654	0.410375	0.437872	0.000186646	0.112515
LOC545005	0.191251	0.208008	0.216914	0.15371	0.273626	0.239209	0.250435	0.196116	0.028443	0.246263	0.215288	0.225392	0.176504	0.291368	-0.0233908
Col6a1	0.328623	0.29575	0.284894	0.516937	0.18545	0.19386	0.185575	0.254985	0.0284768	0.166905	0.174474	0.167017	0.229486	0.0223695	0.17208
Trappc2	0.635666	0.752442	0.618041	0.697742	0.792118	0.80784	0.759778	0.760498	0.0285196	0.712906	0.727056	0.6838	0.684448	0.453118	-0.0260798
Psmd8	0.626204	0.619155	0.600061	0.60605	0.595225	0.601072	0.565547	0.59681	0.028533	0.535703	0.540965	0.508992	0.537129	0.000127509	0.0821703
Acbd6	0.760269	0.737253	0.774367	0.715043	0.652598	0.684102	0.600215	0.636141	0.0285557	0.587338	0.615692	0.540194	0.572527	0.000175393	0.167796
AU019823	0.379003	0.385223	0.351397	0.4643	0.363938	0.343728	0.320641	0.449163	0.0285814	0.327545	0.309355	0.288577	0.404246	0.12406	0.0625503
Nenf	0.443968	0.448536	0.457887	0.39998	0.493178	0.470104	0.502981	0.415991	0.0285934	0.44386	0.423094	0.452682	0.374392	0.540804	0.0140853
Grlf1	0.493533	0.503291	0.517349	0.470714	0.567774	0.52369	0.553184	0.527501	0.0285937	0.510997	0.471321	0.497866	0.474751	0.602779	0.00748816
Lcorl	0.410863	0.450709	0.45106	0.410756	0.465197	0.468476	0.513071	0.440677	0.0286044	0.418677	0.421628	0.461764	0.396609	0.740814	0.00617733
N4bp2l1	0.645545	0.516487	0.391159	0.520314	0.697963	0.723384	0.603805	0.648501	0.0286101	0.628166	0.651046	0.543424	0.583651	0.195849	-0.0831952
Dock10	0.371317	0.290663	0.284136	0.432017	0.501256	0.707787	0.643434	0.61588	0.0286113	0.451131	0.637008	0.579091	0.554292	0.00696058	-0.210847
Fam72a	0.722192	0.688639	0.694382	0.710234	0.627114	0.668117	0.609437	0.648193	0.0286419	0.564402	0.601305	0.548493	0.583373	8.20593e-05	0.129469
Zfp239	0.545758	0.530751	0.56754	0.4294	0.598819	0.575514	0.578064	0.467221	0.0286501	0.538937	0.517962	0.520258	0.420499	0.657373	0.0189482
Hdac5	0.300054	0.335816	0.343664	0.294016	0.373385	0.354465	0.381986	0.352579	0.0287539	0.336047	0.319018	0.343787	0.317321	0.477656	-0.0106558
Plscr1	0.496223	0.483879	0.467123	0.503473	0.51154	0.527021	0.533622	0.56873	0.0287661	0.460386	0.474319	0.48026	0.511857	0.673366	0.00596911
Slc25a17	0.564379	0.555782	0.538486	0.60459	0.531781	0.536328	0.509695	0.543501	0.0288421	0.478603	0.482696	0.458725	0.48915	0.00123278	0.088516
Ust	0.670434	0.72638	0.722323	0.625225	0.326484	0.270242	0.613862	0.371596	0.0288663	0.293836	0.243218	0.552476	0.334437	0.00380004	0.330099
Slc38a3	0.608616	0.602663	0.576568	0.685485	0.425332	0.564613	0.446394	0.56205	0.0288978	0.382798	0.508152	0.401754	0.505845	0.00608742	0.168696
Pde8a	0.229415	0.591359	0.405295	0.322215	0.531783	0.649643	0.629173	0.557455	0.0289133	0.478605	0.584679	0.566255	0.501709	0.122287	-0.145741
Cox7a2l	0.368651	0.387033	0.387395	0.309665	0.335342	0.311493	0.340615	0.28633	0.0289954	0.301807	0.280344	0.306554	0.257697	0.0119248	0.0765856
Poc1a	0.638297	0.589916	0.597237	0.666297	0.534663	0.56164	0.495011	0.523778	0.029026	0.481197	0.505476	0.44551	0.4714	0.00052017	0.147041
Mrpl30	0.453085	0.457161	0.4893	0.393006	0.438533	0.418744	0.435777	0.367227	0.0290349	0.39468	0.37687	0.392199	0.330504	0.0245287	0.074575
H2afz	0.675299	0.677876	0.678804	0.646554	0.731711	0.698442	0.701717	0.676513	0.0290432	0.65854	0.628597	0.631545	0.608862	0.0257024	0.0377471
Tmem140	0.59399	0.582556	0.597136	0.516611	0.691129	0.603845	0.656593	0.586748	0.0290447	0.622016	0.54346	0.590934	0.528073	0.9613	0.00145246
Rgs17	0.545585	0.543243	0.563049	0.555457	0.494168	0.48515	0.496189	0.418114	0.0290805	0.444751	0.436635	0.44657	0.376303	0.000349367	0.125769
BC026590	0.535536	0.545005	0.521142	0.53175	0.589112	0.574835	0.562609	0.544374	0.0291082	0.530201	0.517352	0.506348	0.489937	0.0635111	0.0223988
P2rx4	0.559497	0.546605	0.530643	0.517913	0.613543	0.574168	0.55054	0.540245	0.0291571	0.552189	0.516751	0.495486	0.486221	0.182144	0.0260026
Dact1	0.645381	0.611524	0.576759	0.573627	0.28392	0.465769	0.264529	0.452313	0.0292136	0.255528	0.419192	0.238076	0.407082	0.00179121	0.271853
Hs6st2	0.664247	0.634737	0.647766	0.73322	0.547661	0.560635	0.43686	0.477497	0.02926	0.492895	0.504571	0.393174	0.429748	0.000768278	0.214895
Gm4786	0.616979	0.620112	0.584476	0.644717	0.574299	0.595832	0.548974	0.567455	0.0292629	0.516869	0.536249	0.494077	0.51071	0.000515408	0.102095
C5ar2	0.0385341	0.060671	0.0521874	0.047422	0.0817895	0.11255	0.12012	0.061578	0.0293432	0.0736106	0.101295	0.108108	0.0554202	0.0373213	-0.0349047
Npm1	0.533344	0.521486	0.515298	0.592299	0.450815	0.495922	0.449495	0.557495	0.0293642	0.405733	0.446329	0.404546	0.501745	0.0128747	0.101018
Rps15	0.498602	0.500772	0.493106	0.501093	0.432211	0.482317	0.448508	0.422217	0.0293686	0.38899	0.434085	0.403657	0.379995	0.000194742	0.0967113
Ezr	0.393439	0.358391	0.383927	0.475791	0.43019	0.397847	0.465521	0.581424	0.0293761	0.387171	0.358062	0.418969	0.523282	0.681721	-0.0189839
Slc41a3	0.763923	0.719169	0.680741	0.734839	0.673789	0.696514	0.624575	0.68566	0.029403	0.60641	0.626863	0.562118	0.617094	0.00164684	0.121547
Sfxn4	0.698052	0.689878	0.631504	0.655273	0.628491	0.644549	0.615108	0.615341	0.0294469	0.565642	0.580094	0.553597	0.553807	0.00073816	0.105392
Smtnl2	0.611446	0.549157	0.531584	0.628636	0.644143	0.64197	0.630381	0.670924	0.0294731	0.579729	0.577773	0.567343	0.603832	0.939397	-0.00196363
Cwc22	0.277019	0.305383	0.239926	0.337402	0.349444	0.344217	0.37508	0.477284	0.0295141	0.3145	0.309795	0.337572	0.429556	0.146716	-0.057923
Kiss1	0.405303	0.387271	0.397368	0.303885	0.363065	0.353707	0.387854	0.27957	0.0295899	0.326758	0.318336	0.349069	0.251613	0.0963905	0.0620125
Fcho1	0.479741	0.461725	0.469713	0.464042	0.412907	0.441102	0.441813	0.412738	0.0296104	0.371616	0.396992	0.397632	0.371464	5.85536e-05	0.0843791
Qpctl	0.702483	0.702146	0.699717	0.675596	0.655903	0.675219	0.60171	0.610761	0.029696	0.590313	0.607698	0.541539	0.549685	0.000379808	0.122677
Fancc	0.577828	0.607263	0.58102	0.610406	0.50855	0.580279	0.524711	0.587263	0.0297298	0.457695	0.522251	0.47224	0.528537	0.00239086	0.0989486
Bcar1	0.368817	0.360234	0.387913	0.413202	0.391078	0.404964	0.421685	0.487711	0.0297571	0.35197	0.364468	0.379516	0.43894	0.959894	-0.00118197
2010002M12Rik	0.538295	0.464418	0.532227	0.530177	0.627192	0.571636	0.553483	0.601634	0.0298014	0.564473	0.514472	0.498135	0.54147	0.578094	-0.0133586
Gadd45gip1	0.623595	0.608831	0.611362	0.646334	0.551153	0.586252	0.501696	0.546595	0.0298653	0.496037	0.527627	0.451527	0.491935	0.000326065	0.130749
Ndufb10	0.598582	0.61273	0.597328	0.585829	0.595344	0.596877	0.579473	0.57188	0.0298813	0.53581	0.53719	0.521526	0.514692	9.51491e-05	0.0713131
Tmem145	0.627508	0.668519	0.780222	0.494605	0.748724	0.741799	0.828118	0.660588	0.0298821	0.673852	0.667619	0.745306	0.59453	0.692576	-0.0276133
Mapk6	0.479634	0.502509	0.483352	0.453884	0.500826	0.537579	0.501664	0.463039	0.0299007	0.450743	0.483821	0.451497	0.416735	0.136483	0.0291458
Arhgap32	0.667946	0.545747	0.595059	0.78351	0.385466	0.423222	0.464382	0.431233	0.029907	0.34692	0.3809	0.417944	0.38811	0.00263119	0.264597
Endov	0.150526	0.142121	0.155078	0.130619	0.182153	0.183602	0.179235	0.204608	0.0299411	0.163938	0.165242	0.161311	0.184147	0.0183356	-0.0240738
Psmb4	0.696732	0.660571	0.667821	0.700487	0.619295	0.633168	0.560721	0.647193	0.0299415	0.557365	0.569851	0.504649	0.582473	0.000662769	0.127818
Nploc4	0.499229	0.52844	0.504776	0.503798	0.462833	0.510089	0.495278	0.480456	0.0299557	0.41655	0.45908	0.44575	0.432411	0.000753091	0.070613
Grid2ip	0.321681	0.329223	0.420625	0.391917	0.605032	0.638583	0.513452	0.532728	0.0299806	0.544529	0.574725	0.462107	0.479455	0.00595045	-0.149342
Hoxa4	0.605577	0.58121	0.606314	0.577322	0.54007	0.552659	0.506853	0.532513	0.0300026	0.486063	0.497394	0.456168	0.479261	6.91249e-05	0.112884
Ndufa13	0.625991	0.624402	0.618069	0.597367	0.681651	0.683793	0.688983	0.609986	0.0301178	0.613486	0.615414	0.620085	0.548988	0.385587	0.0169642
Usp2	0.609146	0.624832	0.611719	0.562909	0.716965	0.685733	0.639344	0.623043	0.030211	0.645269	0.61716	0.575409	0.560739	0.918853	0.00250745
Sh3bp5l	0.613904	0.595904	0.608605	0.500647	0.653858	0.607808	0.626034	0.534557	0.0302293	0.588472	0.547027	0.56343	0.481102	0.361048	0.0347571
Sumo2	0.496379	0.496764	0.504694	0.462629	0.580516	0.540391	0.57954	0.484053	0.0302427	0.522464	0.486352	0.521586	0.435648	0.952493	-0.0013959
Slc35e4	0.543131	0.579361	0.558755	0.555483	0.531985	0.533937	0.534854	0.516783	0.0302437	0.478786	0.480543	0.481369	0.465105	6.46856e-05	0.0827316
Fgfr1	0.49412	0.513848	0.483305	0.502142	0.423138	0.49479	0.38452	0.433514	0.0302907	0.380824	0.445311	0.346068	0.390162	0.00244889	0.107763
Gtf2e2	0.583619	0.598036	0.585096	0.565892	0.549394	0.544466	0.490383	0.529992	0.0302959	0.494454	0.49002	0.441345	0.476992	0.00022974	0.107458
Rbx1	0.472713	0.479873	0.479163	0.409732	0.516304	0.516663	0.550994	0.428487	0.0303642	0.464673	0.464997	0.495895	0.385638	0.802957	0.00756946
Crygd	0.544723	0.458529	0.527621	0.549958	0.460988	0.440783	0.436918	0.448069	0.0303848	0.414889	0.396704	0.393226	0.403262	0.00156927	0.118187
Limd1	0.472596	0.472805	0.453261	0.43016	0.533651	0.486404	0.496067	0.495868	0.0304046	0.480286	0.437763	0.44646	0.446281	0.755358	0.00450749
Ssh3	0.446738	0.386081	0.410645	0.416872	0.462987	0.465882	0.479191	0.507249	0.0304093	0.416689	0.419294	0.431272	0.456524	0.343815	-0.0158609
Gm14308	0.290072	0.291606	0.350032	0.288104	0.42818	0.352738	0.389137	0.388333	0.0304404	0.385362	0.317464	0.350223	0.349499	0.0670044	-0.0456835
Zfp385b	0.695421	0.65381	0.532395	0.641179	0.436251	0.480473	0.482501	0.423691	0.03055	0.392626	0.432425	0.434251	0.381321	0.00104413	0.220545
Ptpn6	0.600653	0.54361	0.526406	0.766191	0.396125	0.440966	0.475607	0.614535	0.0305633	0.356513	0.39687	0.428047	0.553082	0.0442508	0.175587
Psma4	0.753661	0.736605	0.720222	0.758355	0.658781	0.714599	0.635576	0.705005	0.0305656	0.592903	0.643139	0.572019	0.634504	0.000450898	0.13157
Rbm12b2	0.265225	0.269035	0.255163	0.343668	0.33429	0.305867	0.358511	0.380362	0.0305715	0.300861	0.27528	0.32266	0.342326	0.320302	-0.0270089
Il34	0.450582	0.467579	0.490145	0.382089	0.430412	0.392524	0.442585	0.345969	0.0305801	0.38737	0.353272	0.398327	0.311373	0.0314187	0.0850134
Akap12	0.426412	0.407433	0.425249	0.5366	0.472881	0.473947	0.524709	0.563557	0.0305861	0.425593	0.426552	0.472238	0.507201	0.808995	-0.00897253
Bcl7a	0.528249	0.561758	0.573907	0.534681	0.587453	0.622777	0.588588	0.56981	0.030591	0.528707	0.560499	0.52973	0.512829	0.300429	0.0167075
Uqcc1	0.633283	0.597846	0.591408	0.57661	0.559027	0.575185	0.525435	0.544573	0.030619	0.503124	0.517666	0.472892	0.490116	0.000506835	0.103837
Hdac7	0.456415	0.417732	0.43446	0.398573	0.402498	0.399164	0.379734	0.375537	0.0306465	0.362248	0.359247	0.34176	0.337983	0.00141871	0.0764852
Nap1l4	0.500048	0.530424	0.519074	0.505077	0.454664	0.487283	0.448763	0.489862	0.0306725	0.409198	0.438555	0.403886	0.440876	0.000263211	0.0905269
Dynlt1c	0.40986	0.409956	0.424169	0.353747	0.49788	0.435104	0.502077	0.394025	0.0306812	0.448092	0.391593	0.451869	0.354623	0.682196	-0.0121111
Crhr2	0.299764	0.320377	0.277659	0.393312	0.195358	0.218154	0.235539	0.356593	0.0307081	0.175822	0.196339	0.211985	0.320933	0.0566687	0.0965081
ND3	0.0604594	0.0602121	0.109746	0.067722	0.113304	0.0864087	0.12362	0.114588	0.0307123	0.101974	0.0777679	0.111258	0.103129	0.134815	-0.0239974
Bmf	0.467225	0.489371	0.507804	0.447335	0.541335	0.524171	0.528972	0.51591	0.0307687	0.487201	0.471754	0.476075	0.464319	0.832167	0.00309653
BC005561	0.437628	0.448778	0.422628	0.482962	0.506542	0.472265	0.481219	0.508854	0.0309124	0.455888	0.425039	0.433097	0.457969	0.753884	0.00500055
Mrps27	0.591958	0.621261	0.585039	0.601603	0.535786	0.559088	0.532408	0.591097	0.0309578	0.482207	0.50318	0.479167	0.531987	0.000439448	0.10083
1110059M19Rik	0.691675	0.795063	0.633107	0.634759	0.804594	0.848943	0.855622	0.799852	0.0310131	0.724134	0.764048	0.77006	0.719866	0.21378	-0.0558762
Casp6	0.765905	0.74751	0.731908	0.733686	0.727806	0.733126	0.665142	0.681742	0.0310661	0.655025	0.659814	0.598628	0.613568	0.00057384	0.112993
Myg1	0.68269	0.661496	0.646618	0.700037	0.584412	0.621778	0.615435	0.639379	0.0310704	0.525971	0.5596	0.553892	0.575441	0.000267141	0.118985
Acnat2	0.453301	0.551714	0.571069	0.778006	0.572291	0.71712	0.749673	0.813221	0.0310784	0.515062	0.645408	0.674705	0.731899	0.541219	-0.0532461
Hyi	0.617977	0.599789	0.597952	0.640869	0.536983	0.584801	0.541716	0.569658	0.0311326	0.483285	0.526321	0.487544	0.512692	0.000234374	0.111686
Thap2	0.688802	0.718902	0.669893	0.59964	0.758745	0.798548	0.791821	0.626767	0.0311883	0.682871	0.718694	0.712639	0.564091	0.995408	-0.000264115
3110052M02Rik	0.40932	0.468885	0.526158	0.402957	0.555869	0.515788	0.583768	0.496772	0.03123	0.500282	0.464209	0.525391	0.447095	0.375136	-0.0324143
Rpl29	0.565247	0.545925	0.54207	0.559937	0.505886	0.522837	0.512806	0.486116	0.0312909	0.455297	0.470554	0.461525	0.437504	3.53851e-05	0.0970749
Medag	0.305564	0.302667	0.311671	0.302393	0.350307	0.323934	0.333111	0.363375	0.0312964	0.315277	0.29154	0.2998	0.327037	0.741162	-0.00284009
Ubfd1	0.606969	0.627474	0.599672	0.657543	0.576688	0.591598	0.546689	0.566501	0.0313067	0.519019	0.532438	0.49202	0.509851	0.00039941	0.109583
Cep57l1	0.491406	0.509949	0.614357	0.748267	0.471648	0.497109	0.570601	0.707532	0.0314036	0.424483	0.447398	0.51354	0.636779	0.302876	0.0854449
Atp1a3	0.470589	0.353049	0.399083	0.483633	0.328665	0.26376	0.370414	0.355732	0.0314294	0.295798	0.237384	0.333372	0.320159	0.0132195	0.12991
Hmgb2	0.63805	0.639625	0.602323	0.676426	0.591261	0.626096	0.537767	0.638788	0.0314652	0.532135	0.563486	0.48399	0.574909	0.00741582	0.100476
Wdr4	0.486904	0.473596	0.5	0.450826	0.450012	0.447766	0.41155	0.383645	0.0314889	0.405011	0.40299	0.370395	0.34528	0.00156074	0.0969122
Cdk20	0.55207	0.560324	0.582964	0.495025	0.540549	0.524377	0.531663	0.437695	0.0315527	0.486494	0.47194	0.478497	0.393926	0.0196445	0.0898818
Oxa1l	0.374661	0.409125	0.385061	0.422652	0.331617	0.313518	0.359126	0.356989	0.0315635	0.298456	0.282166	0.323213	0.32129	0.000794667	0.0915937
Gm10209	0.109516	0.115825	0.0677869	0.137179	0.252318	0.295098	0.137627	0.193619	0.0316002	0.227086	0.265588	0.123865	0.174257	0.0386409	-0.0901225
Rps3a1	0.476958	0.465068	0.46379	0.501289	0.440374	0.443391	0.383268	0.446616	0.0316027	0.396336	0.399052	0.344941	0.401955	0.00131515	0.0912051
Tagap	0.244448	0.22812	0.272928	0.202447	0.292894	0.247083	0.288792	0.231317	0.0316616	0.263605	0.222375	0.259912	0.208185	0.941888	-0.00153374
Bst2	0.637464	0.627992	0.629642	0.580474	0.570014	0.54638	0.60169	0.550979	0.031722	0.513012	0.491742	0.541521	0.495881	0.000747652	0.108354
Gpr160	0.428209	0.506153	0.582439	0.545742	0.637617	0.591704	0.720462	0.608727	0.0317334	0.573856	0.532534	0.648416	0.547854	0.201599	-0.0600293
Utp6	0.07139	0.0761607	0.107353	0.0922987	0.0954855	0.100171	0.11533	0.130573	0.0317709	0.085937	0.0901537	0.103797	0.117516	0.292113	-0.0125504
Ttc14	0.274999	0.272866	0.289993	0.294315	0.307372	0.305086	0.308787	0.301905	0.0318014	0.276635	0.274577	0.277908	0.271714	0.205578	0.00783449
Kif18b	0.391037	0.384059	0.420484	0.450027	0.436524	0.402918	0.434088	0.488404	0.0318139	0.392872	0.362626	0.390679	0.439564	0.520918	0.0149663
Nid1	0.323101	0.324977	0.336994	0.451678	0.283431	0.300049	0.288977	0.365568	0.0318355	0.255088	0.270044	0.26008	0.329011	0.0629421	0.0806319
Gltscr2	0.338141	0.375273	0.390724	0.302873	0.266005	0.278812	0.262356	0.275558	0.0318654	0.239404	0.250931	0.236121	0.248002	0.00164706	0.108138
Nedd1	0.550784	0.524918	0.520464	0.596359	0.52152	0.508461	0.513168	0.566431	0.0318685	0.469368	0.457615	0.461851	0.509788	0.0131649	0.0734757
Tspo	0.795286	0.774807	0.779243	0.741403	0.712965	0.740121	0.649575	0.681255	0.0318938	0.641669	0.666109	0.584618	0.613129	0.000429377	0.146303
9430023L20Rik	0.797919	0.746921	0.755869	0.804914	0.68001	0.726197	0.655883	0.721934	0.0319026	0.612009	0.653578	0.590295	0.649741	0.000393012	0.15
Ptchd4	0.345577	0.332811	0.342164	0.372391	0.316687	0.235454	0.302705	0.301469	0.0319139	0.285018	0.211909	0.272434	0.271322	0.0030879	0.0880648
BC026513	0.370737	0.529144	0.418541	0.441877	0.47625	0.587474	0.584518	0.500247	0.0319583	0.428625	0.528726	0.526066	0.450222	0.342122	-0.0433351
Timm10	0.595436	0.608381	0.625151	0.523714	0.657994	0.623565	0.664264	0.556005	0.0320094	0.592195	0.561209	0.597838	0.500404	0.454347	0.0252594
1700048O20Rik	0.263605	0.163673	0.221031	0.238884	0.336085	0.465101	0.452045	0.387981	0.0320656	0.302477	0.418591	0.406841	0.349183	0.0051037	-0.147475
Zfp940	0.516869	0.46647	0.519637	0.576308	0.485862	0.403917	0.392323	0.474394	0.0320811	0.437276	0.363526	0.353091	0.426955	0.00705707	0.124609
Prpsap2	0.552115	0.538824	0.552584	0.594792	0.60051	0.582689	0.648716	0.624796	0.0321107	0.540459	0.52442	0.583844	0.562316	0.714341	0.0068189
B3gnt9	0.580682	0.582746	0.593499	0.510138	0.494506	0.54705	0.4515	0.438673	0.0321345	0.445055	0.492345	0.40635	0.394806	0.00396319	0.132127
Rnf181	0.542576	0.565702	0.557695	0.488395	0.558594	0.597471	0.574884	0.536066	0.0321587	0.502735	0.537724	0.517395	0.48246	0.222525	0.0285136
Cpd	0.548864	0.567273	0.559275	0.647248	0.479025	0.506077	0.538478	0.617939	0.0321659	0.431123	0.455469	0.48463	0.556145	0.0308949	0.0988236
Cela3b	0.253697	0.263033	0.280584	0.161201	0.267584	0.277793	0.289793	0.190973	0.0321721	0.240826	0.250014	0.260814	0.171876	0.802396	0.00874636
Ascc1	0.736801	0.66966	0.681418	0.627965	0.561572	0.604179	0.513168	0.565221	0.0322013	0.505415	0.543761	0.461852	0.508699	0.000802941	0.174029
Gab3	0.271854	0.412893	0.357013	0.420729	0.238722	0.304832	0.294273	0.289262	0.0322078	0.21485	0.274349	0.264846	0.260336	0.0226551	0.112027
BB166591	0.178389	0.206811	0.197376	0.179207	0.225358	0.257097	0.267545	0.192061	0.0322658	0.202822	0.231387	0.24079	0.172855	0.248902	-0.0215175
AU040972	0.331339	0.32689	0.338656	0.448067	0.289941	0.284065	0.286798	0.338517	0.0322796	0.260947	0.255658	0.258118	0.304666	0.0266249	0.0913905
Nphs1	0.447199	0.418565	0.517621	0.52568	0.360313	0.346209	0.288683	0.34543	0.0323178	0.324282	0.311588	0.259814	0.310887	0.00108884	0.175624
5830403L16Rik	0.371622	0.291256	0.362601	0.453672	0.245188	0.270801	0.239097	0.342936	0.0323346	0.220669	0.243721	0.215187	0.308642	0.0210391	0.122733
A330021E22Rik	0.335062	0.35065	0.345743	0.352278	0.296028	0.301319	0.315768	0.259274	0.032341	0.266425	0.271187	0.284191	0.233347	0.000378311	0.0821458
Nhp2	0.556276	0.602647	0.608174	0.519249	0.593955	0.609527	0.639436	0.543807	0.0324119	0.53456	0.548574	0.575492	0.489426	0.25742	0.0345735
Gm4883	0.495313	0.491206	0.473472	0.526769	0.461379	0.470923	0.428757	0.452597	0.0324364	0.415241	0.423831	0.385881	0.407337	0.000660387	0.0886176
Tmx4	0.693388	0.676032	0.637719	0.743406	0.611274	0.657301	0.592857	0.668175	0.0324469	0.550146	0.591571	0.533571	0.601358	0.00486812	0.118475
D930028M14Rik	0.265768	0.294919	0.293129	0.219275	0.3683	0.350325	0.385108	0.242615	0.0324518	0.33147	0.315292	0.346597	0.218354	0.345624	-0.0346555
Pde2a	0.608867	0.563735	0.573544	0.639451	0.520053	0.48846	0.51405	0.461342	0.0324817	0.468048	0.439614	0.462645	0.415208	0.000390509	0.150021
Dvl3	0.174822	0.243179	0.214489	0.324061	0.133946	0.177328	0.195863	0.243946	0.0324855	0.120551	0.159595	0.176276	0.219552	0.111802	0.0701443
Ulk2	0.405892	0.408584	0.45379	0.341427	0.519255	0.458723	0.486675	0.406447	0.0324887	0.467329	0.41285	0.438008	0.365803	0.577726	-0.0185741
Yipf6	0.572929	0.614797	0.575885	0.543164	0.644698	0.634631	0.640611	0.575684	0.0325141	0.580228	0.571168	0.57655	0.518116	0.491128	0.0151783
Ncoa6	0.534715	0.512878	0.541031	0.560637	0.548589	0.569975	0.568628	0.604804	0.0325279	0.49373	0.512978	0.511765	0.544323	0.183865	0.0216161
Slc30a6	0.615618	0.612091	0.575102	0.690355	0.580378	0.58921	0.545958	0.620981	0.0326284	0.52234	0.530289	0.491362	0.558883	0.0127983	0.0975727
Prl2c5	0.590179	0.602274	0.599877	0.591554	0.557974	0.567557	0.502526	0.520107	0.0326843	0.502177	0.510802	0.452273	0.468097	0.000212065	0.112634
Ccdc137	0.291293	0.282746	0.276787	0.267856	0.278126	0.259802	0.226306	0.233843	0.0327226	0.250313	0.233822	0.203675	0.210459	0.00346026	0.0551033
6430531B16Rik	0.537723	0.515584	0.509361	0.454801	0.478774	0.476134	0.495041	0.385677	0.0327332	0.430897	0.428521	0.445537	0.34711	0.0182261	0.0913513
Uba7	0.332263	0.319946	0.333659	0.405352	0.405349	0.366642	0.439521	0.433635	0.0327467	0.364814	0.329978	0.395569	0.390272	0.397354	-0.0223533
AI597468	0.5862	0.614793	0.634476	0.547537	0.652774	0.656251	0.656866	0.636736	0.0327494	0.587497	0.590626	0.59118	0.573063	0.618432	0.0101604
LOC101055815	0.501224	0.4914	0.51419	0.430423	0.564196	0.542683	0.544835	0.541197	0.0328321	0.507777	0.488415	0.490351	0.487077	0.652077	-0.0090957
Gm19843	0.488668	0.430996	0.485483	0.492909	0.368235	0.398471	0.324251	0.400669	0.0329215	0.331411	0.358624	0.291826	0.360602	0.000682295	0.138898
Tecr	0.754537	0.752781	0.733007	0.727466	0.668974	0.696022	0.607893	0.695088	0.0329224	0.602077	0.62642	0.547104	0.625579	0.000379508	0.141653
BC003331	0.570987	0.542397	0.581309	0.578788	0.622566	0.582248	0.606672	0.668254	0.032953	0.56031	0.524024	0.546005	0.601429	0.595127	0.0104286
Nmral1	0.774421	0.776241	0.775116	0.88611	0.684444	0.745317	0.674397	0.733847	0.0329903	0.616	0.670785	0.606958	0.660462	0.00212043	0.164421
Eid1	0.628446	0.635792	0.645088	0.597804	0.610203	0.571016	0.556753	0.548538	0.03303	0.549182	0.513914	0.501077	0.493684	0.000418287	0.112318
Zfp945	0.52659	0.513032	0.560839	0.569934	0.633886	0.633297	0.604484	0.610958	0.0330579	0.570498	0.569967	0.544035	0.549862	0.333051	-0.0159917
9130011E15Rik	0.34525	0.39029	0.347828	0.407631	0.411631	0.430739	0.498008	0.50454	0.0330708	0.370467	0.387665	0.448207	0.454086	0.157611	-0.0423565
Sfxn2	0.595346	0.607516	0.581337	0.612746	0.585981	0.574611	0.529765	0.569365	0.033124	0.527383	0.51715	0.476789	0.512428	0.000434907	0.0907988
Katnbl1	0.457647	0.442672	0.46406	0.373704	0.507734	0.485153	0.534387	0.387238	0.0331296	0.456961	0.436638	0.480948	0.348514	0.919337	0.00375566
P2rx2	0.394821	0.357177	0.372841	0.402089	0.311863	0.279137	0.358307	0.343962	0.0331353	0.280677	0.251223	0.322477	0.309566	0.00300578	0.0907465
Stx19	0.224933	0.446249	0.25192	0.311239	0.582362	0.511288	0.563581	0.541437	0.0331433	0.524126	0.46016	0.507223	0.487294	0.0108842	-0.186115
Lpcat3	0.649169	0.653709	0.635404	0.619465	0.619686	0.618994	0.582171	0.608017	0.0331583	0.557717	0.557095	0.523954	0.547215	0.000152531	0.0929413
Hgf	0.642345	0.697269	0.517641	0.711144	0.561532	0.250161	0.219897	0.403436	0.033197	0.505378	0.225145	0.197908	0.363092	0.00866683	0.319219
Trmt61b	0.640873	0.683617	0.647506	0.556108	0.690513	0.694294	0.699805	0.622615	0.0332166	0.621462	0.624864	0.629824	0.560353	0.495364	0.0228998
Tomm40l	0.355362	0.349952	0.3724	0.328171	0.401988	0.399031	0.428449	0.336702	0.0332382	0.361789	0.359128	0.385604	0.303032	0.964428	-0.000917278
COX2	0.409239	0.408344	0.44329	0.425291	0.47508	0.445317	0.463115	0.504395	0.0332481	0.427572	0.400785	0.416804	0.453955	0.82325	-0.00323822
Psma6	0.732496	0.727563	0.729693	0.712601	0.677463	0.686101	0.639691	0.688899	0.033251	0.609716	0.617491	0.575722	0.620009	3.85921e-05	0.119854
Pole3	0.53769	0.535241	0.554066	0.442018	0.58819	0.563376	0.574863	0.457661	0.0332511	0.529371	0.507038	0.517377	0.411895	0.511323	0.0258337
Lmcd1	0.518535	0.503936	0.466652	0.54621	0.435249	0.468211	0.443714	0.47658	0.0332661	0.391724	0.42139	0.399342	0.428922	0.00192689	0.0984889
Stat5a	0.393154	0.437096	0.430431	0.494305	0.451427	0.452934	0.517328	0.576452	0.0332696	0.406285	0.407641	0.465595	0.518807	0.761161	-0.0108353
Tnnt2	0.380786	0.376933	0.378953	0.314546	0.408106	0.384204	0.393663	0.328103	0.0333022	0.367295	0.345784	0.354297	0.295293	0.363808	0.0221374
Gcn1l1	0.328482	0.323047	0.334948	0.340877	0.360876	0.32829	0.367316	0.366848	0.0335438	0.324788	0.295461	0.330584	0.330163	0.255476	0.0115894
Tnip3	0.378498	0.543555	0.596222	0.606193	0.775293	0.802554	0.705776	0.774355	0.0335476	0.697764	0.722299	0.635198	0.696919	0.0308105	-0.156928
Ptprc	0.666002	0.436375	0.643024	0.702026	0.540285	0.397674	0.435623	0.532166	0.0335719	0.486256	0.357906	0.39206	0.478949	0.0354083	0.183064
A830080D01Rik	0.315668	0.312935	0.350351	0.390839	0.368348	0.329991	0.384839	0.409886	0.033585	0.331513	0.296992	0.346355	0.368898	0.792557	0.0065089
Aplp1	0.691618	0.675868	0.631524	0.656101	0.5629	0.651338	0.507855	0.573452	0.0335967	0.50661	0.586205	0.457069	0.516107	0.00250973	0.14728
Fads3	0.587255	0.584757	0.578717	0.591422	0.609797	0.598963	0.586113	0.621827	0.0335981	0.548817	0.539066	0.527502	0.559644	0.00128164	0.0417805
Tmem184b	0.46031	0.44291	0.462357	0.427972	0.472843	0.464323	0.466501	0.443551	0.0336	0.425559	0.417891	0.419851	0.399196	0.0162037	0.0327631
Mccc2	0.598991	0.594025	0.580023	0.672911	0.604607	0.629836	0.613951	0.710406	0.0336186	0.544146	0.566852	0.552556	0.639365	0.280029	0.0357577
Ttc28	0.575693	0.571655	0.560347	0.656858	0.496657	0.482548	0.504434	0.640406	0.0336365	0.446992	0.434293	0.45399	0.576365	0.0293782	0.113228
Kxd1	0.3466	0.378002	0.383818	0.276288	0.338163	0.332257	0.341402	0.246813	0.0336377	0.304347	0.299032	0.307262	0.222132	0.0969306	0.0629842
Agap3	0.474432	0.453738	0.46952	0.428813	0.484169	0.478854	0.488605	0.468515	0.0336945	0.435752	0.430969	0.439745	0.421664	0.0663953	0.0245932
Rora	0.570321	0.582462	0.560446	0.485197	0.662556	0.600854	0.626435	0.587228	0.0337185	0.596301	0.540768	0.563792	0.528506	0.780364	-0.00773521
Mrpl54	0.523654	0.546675	0.5659	0.43607	0.587025	0.560093	0.599454	0.483685	0.0337767	0.528323	0.504084	0.539508	0.435316	0.67544	0.0162668
Zmym5	0.344899	0.390249	0.376753	0.358854	0.473776	0.412759	0.460867	0.452401	0.0338511	0.426399	0.371483	0.41478	0.407161	0.0525951	-0.037267
Sec13	0.634213	0.667404	0.618378	0.627466	0.549922	0.585343	0.523237	0.613534	0.0339004	0.49493	0.526808	0.470913	0.552181	0.000925245	0.125657
Glul	0.615289	0.550733	0.573893	0.677012	0.648323	0.638939	0.70326	0.734813	0.0339289	0.583491	0.575045	0.632934	0.661332	0.803341	-0.00896852
6430548M08Rik	0.639962	0.564446	0.589292	0.657259	0.580068	0.555536	0.539565	0.6021	0.0339376	0.522061	0.499982	0.485609	0.54189	0.00687819	0.100354
Kdelr3	0.647702	0.681161	0.649003	0.552043	0.609822	0.601291	0.528229	0.507573	0.0339698	0.54884	0.541162	0.475406	0.456816	0.0128095	0.126921
1700048M11Rik	0.327658	0.406696	0.231027	0.32132	0.486368	0.628642	0.358619	0.364615	0.0339824	0.437731	0.565778	0.322757	0.328153	0.222511	-0.0919295
Aven	0.707417	0.71124	0.716423	0.678484	0.676818	0.695027	0.655699	0.647254	0.0339838	0.609136	0.625525	0.590129	0.582529	0.000220911	0.101561
Ass1	0.631334	0.564421	0.528316	0.711508	0.481603	0.501452	0.484682	0.573295	0.0340011	0.433443	0.451307	0.436214	0.515965	0.015459	0.149663
Gabra1	0.14326	0.490143	0.179508	0.470227	0.461661	0.591051	0.437733	0.586173	0.0340105	0.415495	0.531946	0.39396	0.527555	0.190751	-0.146455
Serbp1	0.626331	0.60305	0.61445	0.660942	0.504258	0.558878	0.482108	0.612204	0.0341134	0.453832	0.50299	0.433898	0.550983	0.00287374	0.140767
Gm773	0.226192	0.527638	0.330834	0.447883	0.708465	0.723279	0.677892	0.582143	0.0341363	0.637619	0.650951	0.610103	0.523929	0.021378	-0.222514
B230340J04Rik	0.271404	0.355481	0.316535	0.314423	0.397793	0.375976	0.453632	0.453061	0.0341597	0.358013	0.338378	0.408269	0.407755	0.0418643	-0.0636432
Vldlr	0.434762	0.434503	0.447118	0.48026	0.48185	0.442886	0.476253	0.517198	0.0341848	0.433665	0.398597	0.428627	0.465478	0.352248	0.0175688
Sh3d19	0.554185	0.588664	0.581584	0.482633	0.614432	0.609348	0.626365	0.572951	0.0342127	0.552989	0.548413	0.563728	0.515656	0.81132	0.00656994
Atf7	0.443736	0.470757	0.514249	0.355776	0.535437	0.597592	0.535272	0.478345	0.0342337	0.481894	0.537832	0.481745	0.43051	0.392043	-0.0368659
Rasgrf2	0.615277	0.517369	0.554995	0.698352	0.399169	0.390804	0.512449	0.501524	0.034321	0.359252	0.351724	0.461204	0.451372	0.00816267	0.19061
Wbscr28	0.496169	0.466454	0.540385	0.430533	0.416838	0.397947	0.410945	0.401663	0.0343491	0.375154	0.358152	0.369851	0.361497	0.00252423	0.117222
Zfp764	0.458376	0.453532	0.436575	0.439272	0.492389	0.506574	0.519902	0.462846	0.034358	0.44315	0.455917	0.467911	0.416561	0.934106	0.00105395
Eea1	0.502855	0.466027	0.483369	0.593477	0.541426	0.573017	0.576763	0.628463	0.0343736	0.487283	0.515716	0.519087	0.565616	0.758969	-0.0104936
Sgce	0.790626	0.73666	0.720742	0.843817	0.632378	0.711603	0.604611	0.728309	0.0343782	0.56914	0.640443	0.54415	0.655478	0.00462183	0.170659
Cops2	0.487679	0.491149	0.478363	0.502034	0.454369	0.479972	0.426834	0.474849	0.0344159	0.408932	0.431975	0.38415	0.427365	0.000663067	0.0767007
Mrgprf	0.61149	0.644918	0.633969	0.739912	0.427753	0.523117	0.571215	0.478032	0.0344375	0.384977	0.470805	0.514094	0.430229	0.00192665	0.207546
1700009P17Rik	0.367149	0.398644	0.370425	0.414581	0.499646	0.466539	0.520907	0.453376	0.0344689	0.449682	0.419885	0.468816	0.408038	0.0344496	-0.0489054
Gdpgp1	0.397697	0.405978	0.388984	0.387759	0.366051	0.39558	0.354303	0.334324	0.0344707	0.329446	0.356022	0.318873	0.300892	0.00137951	0.0687965
Tgoln2	0.62636	0.657565	0.648805	0.682169	0.611786	0.604313	0.616394	0.617013	0.0344737	0.550608	0.543882	0.554755	0.555312	0.000129944	0.102586
Fnip2	0.476418	0.481686	0.517663	0.499315	0.50802	0.495146	0.529206	0.53574	0.0344754	0.457218	0.445631	0.476286	0.482166	0.0648135	0.0284454
5430440L12Rik	0.388515	0.299277	0.35352	0.426068	0.279458	0.268019	0.310919	0.347462	0.0344989	0.251513	0.241217	0.279827	0.312716	0.0226357	0.095527
Zfp821	0.563408	0.57058	0.556446	0.48356	0.596694	0.608169	0.571975	0.548722	0.0345068	0.537025	0.547352	0.514778	0.49385	0.421006	0.0202473
4930519P11Rik	0.484168	0.419414	0.424036	0.503451	0.413119	0.29653	0.353405	0.477031	0.0345493	0.371807	0.266877	0.318064	0.429328	0.0345445	0.111248
Qsox2	0.759863	0.759574	0.727067	0.72522	0.664511	0.669784	0.636934	0.711617	0.0345552	0.59806	0.602805	0.573241	0.640455	0.000174213	0.13929
Foxa1	0.608336	0.586379	0.563594	0.588354	0.678143	0.644137	0.633488	0.598907	0.0346075	0.610329	0.579723	0.570139	0.539017	0.518584	0.0118637
Zfp747	0.450724	0.448726	0.460212	0.414312	0.491274	0.460606	0.493492	0.473891	0.0346197	0.442146	0.414546	0.444143	0.426502	0.377353	0.0116595
Pstk	0.552461	0.544593	0.550811	0.508314	0.53185	0.539529	0.540854	0.489217	0.0346446	0.478665	0.485576	0.486768	0.440295	0.00466858	0.0662188
Lmf1	0.498606	0.476145	0.454471	0.581462	0.380369	0.407345	0.418491	0.431956	0.0346479	0.342332	0.36661	0.376642	0.38876	0.00388761	0.134085
Gla	0.0561537	0.050749	0.0640265	0.0565803	0.0719855	0.073667	0.0718803	0.0900189	0.0346568	0.064787	0.0663003	0.0646923	0.081017	0.042675	-0.0123218
Tpx2	0.549383	0.50343	0.519589	0.682512	0.447735	0.482072	0.451056	0.567881	0.0347494	0.402961	0.433865	0.40595	0.511093	0.0397998	0.125261
Zfp12	0.566773	0.510098	0.471406	0.466439	0.578123	0.587001	0.53023	0.534444	0.0347727	0.52031	0.528301	0.477207	0.481	0.943375	0.00197471
Gsta4	0.879132	0.829791	0.819718	0.874074	0.827335	0.820542	0.765251	0.809424	0.0348196	0.744602	0.738488	0.688726	0.728481	0.000695129	0.125605
Nktr	0.234047	0.274649	0.278504	0.217147	0.300268	0.284326	0.330322	0.269474	0.0348328	0.270241	0.255893	0.29729	0.242527	0.45183	-0.0154012
Fgf13	0.441702	0.496523	0.443662	0.412518	0.481377	0.508452	0.473368	0.427164	0.0348927	0.43324	0.457607	0.426031	0.384447	0.35415	0.0232702
Cdhr2	0.423592	0.321788	0.397056	0.449351	0.344049	0.3062	0.300128	0.345259	0.0349097	0.309644	0.27558	0.270116	0.310733	0.0114199	0.106429
Nrp1	0.695155	0.58231	0.674078	0.786555	0.444786	0.497026	0.56241	0.499627	0.0349331	0.400308	0.447324	0.506169	0.449664	0.00257091	0.233658
Txndc15	0.692472	0.680423	0.675608	0.674859	0.68528	0.659724	0.638764	0.64951	0.034954	0.616752	0.593751	0.574887	0.584559	0.000106595	0.0883532
Krt31	0.531989	0.414866	0.470968	0.610132	0.429492	0.3939	0.350787	0.469953	0.0350308	0.386543	0.35451	0.315708	0.422958	0.028322	0.137059
Daxx	0.492109	0.513836	0.490162	0.516819	0.455214	0.504564	0.470093	0.476768	0.0350555	0.409693	0.454108	0.423084	0.429091	0.000702983	0.0742376
Snrnp48	0.309209	0.33625	0.339334	0.320015	0.304246	0.318702	0.314857	0.306978	0.0350582	0.273821	0.286831	0.283371	0.27628	0.000969055	0.046126
Dnajb4	0.612767	0.605938	0.598627	0.671146	0.502253	0.573312	0.545606	0.619912	0.0350632	0.452027	0.515981	0.491046	0.557921	0.00537116	0.117876
Krtap4-16	0.5321	0.424422	0.486018	0.628207	0.469986	0.315521	0.358135	0.394104	0.0350964	0.422987	0.283969	0.322322	0.354693	0.0164611	0.171694
Pdlim7	0.364602	0.38789	0.379472	0.373481	0.34885	0.375507	0.344393	0.359251	0.0351475	0.313965	0.337956	0.309954	0.323326	0.000440352	0.0550609
4930522L14Rik	0.386331	0.392176	0.439371	0.282556	0.500947	0.466102	0.459328	0.358981	0.0352477	0.450852	0.419492	0.413395	0.323083	0.55874	-0.0265969
Etfb	0.737777	0.720956	0.705072	0.771103	0.659889	0.707833	0.622007	0.712282	0.0352651	0.5939	0.63705	0.559807	0.641054	0.00189742	0.125775
Far1	0.456114	0.426022	0.449092	0.564378	0.472403	0.467756	0.52511	0.609195	0.0353893	0.425163	0.42098	0.472599	0.548276	0.872668	0.0071474
Mkl2	0.416897	0.411391	0.401781	0.483505	0.455786	0.451469	0.509032	0.534232	0.0354675	0.410207	0.406322	0.458129	0.480809	0.702161	-0.0104736
Nelfa	0.403004	0.416047	0.418687	0.410286	0.434292	0.427976	0.467795	0.469281	0.035483	0.390862	0.385179	0.421015	0.422353	0.51683	0.00715357
Gng12	0.498171	0.487993	0.494156	0.463727	0.573793	0.554089	0.566234	0.474085	0.0354938	0.516413	0.49868	0.509611	0.426676	0.9366	-0.00183331
Ddx47	0.5092	0.547123	0.516579	0.488164	0.449586	0.48161	0.415753	0.469231	0.0355163	0.404627	0.433449	0.374178	0.422308	0.000967377	0.106626
Hspb2	0.550586	0.503768	0.570162	0.48718	0.517037	0.476629	0.528519	0.480494	0.035535	0.465333	0.428966	0.475667	0.432444	0.0143892	0.0773214
St6galnac6	0.184373	0.158888	0.203767	0.143641	0.213519	0.216963	0.222411	0.213819	0.0355501	0.192167	0.195266	0.20017	0.192437	0.148298	-0.0223429
Cyr61	0.381796	0.409022	0.395368	0.42203	0.400947	0.453429	0.449442	0.508984	0.0355613	0.360852	0.408086	0.404498	0.458085	0.797232	-0.00582644
Zfp947	0.429185	0.46773	0.498977	0.436924	0.505878	0.486983	0.534898	0.481052	0.0355666	0.45529	0.438285	0.481409	0.432947	0.758247	0.00622159
Sgk2	0.758044	0.921603	0.604298	0.812203	0.355312	0.360184	0.459527	0.576695	0.0355724	0.319781	0.324165	0.413574	0.519025	0.00335698	0.379901
Acvr1	0.488713	0.5091	0.459457	0.598125	0.428845	0.460838	0.450335	0.535776	0.0355925	0.385961	0.414755	0.405302	0.482198	0.0455131	0.0917949
Eif3e	0.341414	0.362882	0.330836	0.476771	0.25319	0.274209	0.31244	0.355	0.035661	0.227871	0.246788	0.281196	0.3195	0.0317966	0.109137
Trip13	0.613589	0.613152	0.593901	0.651038	0.550984	0.601306	0.534596	0.570002	0.0357108	0.495885	0.541175	0.481136	0.513002	0.000768845	0.11012
9430099O15Rik	0.165024	0.284274	0.168679	0.296196	0.106287	0.13048	0.124886	0.189845	0.0357557	0.0956585	0.117432	0.112397	0.17086	0.0374275	0.104456
Blnk	0.62609	0.654475	0.643572	0.576659	0.738057	0.676943	0.702087	0.664886	0.0358337	0.664251	0.609249	0.631878	0.598397	0.974697	-0.000744932
Manbal	0.381489	0.370908	0.397803	0.283311	0.441601	0.397144	0.421754	0.305034	0.0358919	0.397441	0.35743	0.379579	0.27453	0.874954	0.00613281
Zfp873	0.45061	0.446959	0.441293	0.383419	0.494994	0.561545	0.480446	0.438442	0.0358959	0.445495	0.505391	0.432401	0.394598	0.63627	-0.013901
Ccdc144b	0.369556	0.344399	0.401134	0.388751	0.302942	0.275228	0.199859	0.267826	0.0359184	0.272648	0.247706	0.179873	0.241043	0.000924675	0.140643
Arpc1b	0.29881	0.308203	0.28894	0.362383	0.341651	0.318087	0.336862	0.387753	0.0359555	0.307486	0.286278	0.303175	0.348977	0.888	0.0031047
Igf2	0.660706	0.727483	0.819816	0.808546	0.585027	0.279559	0.517001	0.36376	0.0359577	0.526525	0.251603	0.465301	0.327384	0.00258699	0.361434
Nup50	0.478916	0.493675	0.468576	0.506922	0.417721	0.485394	0.419175	0.456404	0.0359668	0.375949	0.436854	0.377257	0.410763	0.00212421	0.0868163
Mrm1	0.498554	0.487737	0.499051	0.42262	0.552692	0.503951	0.530566	0.492	0.0359962	0.497423	0.453556	0.477509	0.4428	0.691724	0.00916872
2310026L22Rik	0.262313	0.230793	0.235756	0.229058	0.437506	0.419195	0.581004	0.311442	0.0360297	0.393756	0.377275	0.522903	0.280298	0.0223945	-0.154078
Pdia6	0.593302	0.58333	0.572252	0.681488	0.465034	0.467322	0.540744	0.622728	0.036036	0.418531	0.42059	0.48667	0.560455	0.0175005	0.136032
S100a1	0.657733	0.659103	0.700818	0.540859	0.701659	0.678591	0.712195	0.581644	0.0361369	0.631494	0.610732	0.640976	0.52348	0.417686	0.0379579
B3gnt1	0.76679	0.725361	0.717274	0.767258	0.716207	0.713503	0.65284	0.731256	0.0361432	0.644586	0.642152	0.587556	0.65813	0.00163088	0.111064
Grk5	0.287903	0.296479	0.269532	0.292806	0.363876	0.439801	0.413827	0.325334	0.0361681	0.327488	0.395821	0.372444	0.292801	0.0438525	-0.0604586
Zfp780b	0.470175	0.449369	0.453413	0.506887	0.526377	0.491919	0.534197	0.522943	0.0362361	0.473739	0.442728	0.480778	0.470649	0.853907	0.00298781
Atg4d	0.248708	0.280769	0.30047	0.208958	0.303647	0.296927	0.341933	0.228932	0.0362853	0.273282	0.267235	0.307739	0.206039	0.899174	-0.00384764
Cnnm4	0.55949	0.574805	0.559513	0.554029	0.51059	0.539357	0.47753	0.532709	0.0363602	0.459531	0.485421	0.429777	0.479438	0.000314771	0.0984176
Tas1r2	0.347786	0.210875	0.233429	0.339085	0.423421	0.325327	0.405302	0.380846	0.036387	0.381079	0.292794	0.364772	0.342761	0.170972	-0.0625579
4933412E12Rik	0.393228	0.380763	0.401368	0.308611	0.430639	0.423314	0.409812	0.331333	0.0364818	0.387575	0.380983	0.368831	0.2982	0.696765	0.0120955
Arpc1a	0.188037	0.216127	0.21591	0.165722	0.231733	0.226761	0.248925	0.224474	0.0364924	0.20856	0.204085	0.224032	0.202026	0.353629	-0.0132269
Prps1	0.676329	0.659618	0.621822	0.672037	0.648601	0.6465	0.564852	0.638148	0.0365113	0.583741	0.58185	0.508367	0.574333	0.00476248	0.0953789
Rxrb	0.42639	0.449371	0.452773	0.418008	0.465016	0.469456	0.463974	0.463839	0.0365796	0.418514	0.42251	0.417576	0.417455	0.0869163	0.0176215
Fam102a	0.487778	0.479117	0.45834	0.508628	0.546588	0.523733	0.509266	0.516593	0.0365988	0.491929	0.47136	0.458339	0.464934	0.387724	0.0118253
Cenpn	0.609236	0.618971	0.611116	0.535305	0.568246	0.600281	0.547037	0.511442	0.0366071	0.511421	0.540252	0.492334	0.460298	0.0114846	0.0925806
3300002P13Rik	0.565979	0.369312	0.48136	0.535723	0.434658	0.334932	0.428428	0.443479	0.0366284	0.391192	0.301439	0.385585	0.399131	0.0513631	0.118757
C1qtnf1	0.61946	0.5847	0.613422	0.543581	0.558044	0.576764	0.558217	0.483565	0.0366701	0.50224	0.519088	0.502395	0.435208	0.0074789	0.100558
Pld2	0.496494	0.474535	0.453467	0.529599	0.544169	0.499172	0.511021	0.543899	0.0366897	0.489752	0.449255	0.459919	0.489509	0.427185	0.0164155
Ank	0.314911	0.305635	0.326408	0.311478	0.350004	0.343877	0.331762	0.339805	0.0367028	0.315004	0.30949	0.298586	0.305825	0.233061	0.00738188
Myo3b	0.366147	0.478175	0.409008	0.433555	0.345	0.395536	0.35145	0.399555	0.0367031	0.3105	0.355983	0.316305	0.359599	0.0180784	0.0861243
Fam203a	0.438757	0.409331	0.437876	0.380696	0.398036	0.385821	0.398718	0.372938	0.0368369	0.358232	0.347239	0.358846	0.335644	0.00414474	0.0666747
Cxcl10	0.51872	0.447854	0.463058	0.428953	0.541046	0.49916	0.535281	0.453586	0.0369047	0.486941	0.449244	0.481753	0.408228	0.770096	0.00810478
Lynx1	0.566214	0.549283	0.560769	0.490086	0.54067	0.507393	0.517287	0.399203	0.0371648	0.486603	0.456653	0.465558	0.359283	0.0242549	0.0995635
Chmp2a	0.838483	0.809269	0.779954	0.841392	0.751748	0.796809	0.688314	0.771704	0.037199	0.676574	0.717128	0.619482	0.694533	0.00146603	0.140345
B930036G03Rik	0.479657	0.478122	0.504401	0.42981	0.570395	0.553255	0.515786	0.506458	0.037206	0.513355	0.497929	0.464207	0.455812	0.652232	-0.00982843
Tox4	0.453002	0.453856	0.470416	0.611608	0.362762	0.433296	0.342963	0.478289	0.0372179	0.326486	0.389967	0.308667	0.43046	0.0311449	0.133326
Tomm6	0.323704	0.245177	0.31742	0.211913	0.356846	0.322681	0.337065	0.259265	0.0372202	0.321161	0.290413	0.303359	0.233339	0.720571	-0.0125147
Cd99l2	0.649887	0.650521	0.660003	0.598222	0.635907	0.620064	0.603757	0.571733	0.0372239	0.572316	0.558057	0.543382	0.51456	0.00255433	0.0925793
Cox4i1	0.743274	0.744049	0.712699	0.774142	0.690064	0.711754	0.675864	0.673838	0.0372629	0.621058	0.640578	0.608278	0.606454	0.000154438	0.124449
Cntln	0.409283	0.478337	0.426639	0.52425	0.374907	0.369427	0.39049	0.449085	0.0372998	0.337416	0.332484	0.351441	0.404177	0.0153908	0.103248
Arhgef19	0.472571	0.608609	0.587727	0.574364	0.399953	0.546758	0.516557	0.565098	0.0373088	0.359958	0.492083	0.464901	0.508588	0.0595769	0.104435
Fam104a	0.393781	0.417482	0.433703	0.318221	0.450113	0.426665	0.482463	0.386002	0.0373782	0.405101	0.383998	0.434217	0.347402	0.954139	-0.0018828
Lypd5	0.459645	0.391017	0.464302	0.506794	0.446224	0.322672	0.370691	0.441496	0.0373862	0.401601	0.290405	0.333622	0.397347	0.0321617	0.0996958
Ogn	0.656189	0.647432	0.614586	0.683858	0.585576	0.59757	0.509098	0.505032	0.0374188	0.527018	0.537813	0.458188	0.454529	0.00101787	0.156129
Atxn1	0.624678	0.653624	0.663575	0.650051	0.662117	0.703249	0.75396	0.675144	0.0374229	0.595905	0.632924	0.678564	0.60763	0.37565	0.019226
Fads6	0.735756	0.674062	0.714206	0.703637	0.644322	0.638511	0.650591	0.679284	0.0374421	0.57989	0.574659	0.585532	0.611356	0.000228244	0.119056
Pdxk-ps	0.770713	0.72972	0.65721	0.746167	0.753729	0.716909	0.640888	0.7073	0.0374464	0.678356	0.645218	0.5768	0.63657	0.0296028	0.0917164
Gm14217	0.479682	0.486913	0.461398	0.527105	0.458722	0.447124	0.452927	0.488026	0.0374858	0.41285	0.402412	0.407634	0.439223	0.00388633	0.0732447
Gm9734	0.279274	0.230221	0.279583	0.299762	0.220795	0.197874	0.187602	0.271945	0.037537	0.198716	0.178086	0.168842	0.24475	0.015994	0.0746114
Spen	0.588436	0.558953	0.562571	0.577132	0.579138	0.541875	0.538933	0.538579	0.0376123	0.521224	0.487688	0.48504	0.484721	0.000459898	0.0771046
1810022K09Rik	0.515191	0.513961	0.553829	0.434573	0.574223	0.529508	0.577038	0.482181	0.0376512	0.5168	0.476557	0.519334	0.433963	0.601023	0.0177246
Gm4802	0.486133	0.455287	0.465477	0.48852	0.431429	0.441673	0.405202	0.40194	0.0376848	0.388286	0.397505	0.364682	0.361746	0.000199489	0.0957992
Syt13	0.553871	0.558311	0.5996	0.51093	0.543023	0.483668	0.524394	0.42172	0.0377464	0.48872	0.435301	0.471954	0.379548	0.0100825	0.111797
Gm13023	0.523194	0.562354	0.532189	0.685438	0.420308	0.511862	0.421476	0.475592	0.0377516	0.378277	0.460675	0.379328	0.428033	0.00834697	0.164215
Zscan26	0.331435	0.347892	0.327113	0.387918	0.364154	0.377572	0.421706	0.444331	0.0378408	0.327739	0.339814	0.379535	0.399898	0.568559	-0.0131571
Sox14	0.579546	0.473819	0.470187	0.579413	0.360134	0.34702	0.377863	0.52209	0.0378536	0.324121	0.312318	0.340077	0.469881	0.0140763	0.164142
Ipmk	0.4009	0.397459	0.447414	0.349916	0.443064	0.420544	0.459614	0.366485	0.0379268	0.398758	0.378489	0.413652	0.329836	0.513961	0.0187382
Wasl	0.553381	0.568677	0.537203	0.55789	0.578577	0.590004	0.587288	0.630208	0.0379717	0.52072	0.531003	0.528559	0.567187	0.20434	0.0174205
Acox1	0.3411	0.296261	0.318133	0.412618	0.365001	0.346816	0.427643	0.487253	0.0379861	0.328501	0.312134	0.384878	0.438528	0.553947	-0.0239823
Tubb4a	0.557906	0.568255	0.557689	0.599907	0.433566	0.417492	0.474575	0.573385	0.0380135	0.390209	0.375743	0.427117	0.516046	0.00483428	0.14366
Olfr1383	0.339684	0.301943	0.331612	0.301712	0.369174	0.312458	0.348741	0.343865	0.0380388	0.332257	0.281212	0.313867	0.309479	0.534476	0.00953407
Hpx	0.774151	0.718325	0.707976	0.814454	0.577886	0.659289	0.615706	0.731066	0.038039	0.520097	0.59336	0.554135	0.657959	0.00430567	0.172339
Rgs12	0.59643	0.535785	0.573651	0.622037	0.546466	0.528636	0.534616	0.568753	0.0380563	0.49182	0.475772	0.481155	0.511878	0.00368841	0.0918197
Wfdc8	0.690603	0.561409	0.547964	0.717528	0.488726	0.510398	0.465582	0.585777	0.03807	0.439853	0.459358	0.419024	0.527199	0.0145544	0.168017
Retn	0.39763	0.483978	0.455343	0.340567	0.304187	0.378358	0.321711	0.0603552	0.0380769	0.273768	0.340523	0.28954	0.0543196	0.0442921	0.179842
Gm4200	0.547421	0.432123	0.479574	0.464903	0.332964	0.344928	0.302708	0.410789	0.0380822	0.299667	0.310435	0.272437	0.36971	0.00185239	0.167943
Eif2b2	0.502548	0.491952	0.480527	0.545942	0.486914	0.479155	0.444676	0.501927	0.0381437	0.438223	0.431239	0.400208	0.451734	0.00591121	0.0748911
Asb2	0.640973	0.372424	0.478421	0.576025	0.515865	0.288745	0.420869	0.364594	0.0381583	0.464279	0.259871	0.378782	0.328134	0.0712156	0.159194
Eif2s3x	0.504332	0.515371	0.472239	0.521217	0.436926	0.475651	0.456227	0.490719	0.0381628	0.393233	0.428086	0.410605	0.441647	0.00138477	0.084897
Nxn	0.660043	0.693862	0.709755	0.55696	0.556186	0.562811	0.609612	0.540496	0.0381971	0.500567	0.50653	0.548651	0.486446	0.00776337	0.144606
Tmem261	0.556389	0.493274	0.56672	0.452071	0.605616	0.564073	0.576884	0.50085	0.0382136	0.545055	0.507666	0.519195	0.450765	0.745104	0.011443
Itgb1	0.564124	0.567813	0.519596	0.664338	0.468751	0.44753	0.489784	0.615333	0.0382324	0.421876	0.402777	0.440806	0.5538	0.0345029	0.124153
B830017H08Rik	0.761372	0.604084	0.710736	0.693014	0.627098	0.491496	0.561171	0.674088	0.038264	0.564388	0.442347	0.505054	0.606679	0.0153747	0.162685
LOC553096	0.150447	0.191774	0.239094	0.222092	0.364818	0.24761	0.39221	0.305078	0.0382832	0.328336	0.222849	0.352989	0.27457	0.0361944	-0.0938338
Rnf5	0.619935	0.634226	0.603745	0.520731	0.659294	0.656091	0.677859	0.549631	0.0382848	0.593365	0.590482	0.610073	0.494668	0.559961	0.0225123
Mettl15	0.642254	0.627479	0.598316	0.721958	0.560057	0.569708	0.587018	0.64579	0.0382973	0.504051	0.512737	0.528316	0.581211	0.0104649	0.115923
Gm7008	0.610569	0.563496	0.588843	0.492002	0.644317	0.576715	0.656644	0.545324	0.0383449	0.579886	0.519044	0.59098	0.490791	0.617575	0.0185525
Mxd3	0.597395	0.642919	0.594335	0.511145	0.577816	0.604674	0.561581	0.437207	0.038347	0.520034	0.544206	0.505423	0.393486	0.068903	0.0956611
Ndfip1	0.676558	0.649859	0.663458	0.637778	0.713031	0.71733	0.675417	0.687119	0.03835	0.641728	0.645597	0.607875	0.618407	0.0608447	0.0285117
Gmppb	0.659909	0.632544	0.623176	0.698845	0.544799	0.589263	0.58569	0.642681	0.0383657	0.490319	0.530337	0.527121	0.578413	0.00264436	0.122071
Susd2	0.6233	0.519513	0.437019	0.552582	0.479608	0.445689	0.409713	0.452767	0.0383897	0.431647	0.40112	0.368742	0.407491	0.0183792	0.130854
Zfp800	0.392759	0.424954	0.430337	0.455995	0.453418	0.444861	0.541059	0.529753	0.0384642	0.408076	0.400375	0.486953	0.476778	0.537185	-0.0170343
Zfp263	0.376192	0.406468	0.393235	0.393889	0.426762	0.41606	0.453361	0.429407	0.0385054	0.384086	0.374454	0.408025	0.386466	0.672272	0.00418818
Klra15	0.544587	0.532141	0.544351	0.561956	0.421305	0.487989	0.445345	0.52692	0.0385068	0.379175	0.43919	0.40081	0.474228	0.00139118	0.122408
S100a8	0.531108	0.550134	0.591022	0.476714	0.500841	0.501523	0.51347	0.356665	0.0385764	0.450757	0.451371	0.462123	0.320999	0.0302916	0.115932
Gm6403	0.63927	0.756047	0.512883	0.74446	0.799083	0.894532	0.800906	0.810725	0.0385767	0.719175	0.805079	0.720815	0.729652	0.229505	-0.0805154
Gal	0.375984	0.273799	0.333339	0.358701	0.315472	0.256935	0.276031	0.334759	0.0385897	0.283924	0.231241	0.248428	0.301283	0.0454007	0.0692368
Gm8369	0.207138	0.276265	0.560516	0.406455	0.394432	0.43875	0.631264	0.732849	0.0385921	0.354989	0.394875	0.568138	0.659564	0.260015	-0.131798
Rfc4	0.592809	0.544448	0.551952	0.589248	0.484427	0.510811	0.503843	0.54301	0.0386483	0.435984	0.45973	0.453459	0.488709	0.000567521	0.110144
Irgm1	0.52995	0.533893	0.499911	0.610463	0.548253	0.602083	0.599257	0.662685	0.0386728	0.493427	0.541875	0.539331	0.596417	0.980827	0.000791664
Smn1	0.544267	0.546534	0.52166	0.606685	0.495427	0.526162	0.469831	0.512244	0.0386893	0.445885	0.473546	0.422848	0.46102	0.00270475	0.103962
Nelfe	0.67041	0.647657	0.641323	0.607614	0.60546	0.637069	0.573139	0.564222	0.0386925	0.544914	0.573362	0.515825	0.5078	0.00171012	0.106276
AI596198	0.545414	0.495319	0.449292	0.468632	0.644065	0.679269	0.484684	0.580601	0.0387079	0.579659	0.611342	0.436216	0.522541	0.316301	-0.0477751
Dapk2	0.64376	0.592216	0.574022	0.71801	0.576976	0.470543	0.543191	0.57375	0.0388185	0.519278	0.423489	0.488872	0.516375	0.01008	0.144998
Wnt7a	0.707878	0.711181	0.699837	0.576178	0.614645	0.643826	0.542545	0.53755	0.0388811	0.553181	0.579444	0.48829	0.483795	0.0106401	0.147591
Zfp40	0.446847	0.577667	0.469334	0.531478	0.606623	0.652069	0.681022	0.591548	0.0389091	0.545961	0.586862	0.61292	0.532393	0.121454	-0.0632027
Gm4130	0.171329	0.185128	0.189865	0.173069	0.199029	0.201741	0.197376	0.209045	0.0389316	0.179126	0.181567	0.177638	0.18814	0.74005	-0.00177025
Pilrb2	0.344754	0.355929	0.358828	0.31142	0.319953	0.296749	0.270515	0.279761	0.0389515	0.287958	0.267074	0.243464	0.251785	0.00153754	0.0801624
ND2	0.127833	0.140726	0.178058	0.151058	0.179958	0.212022	0.190584	0.189141	0.0389834	0.161962	0.19082	0.171526	0.170227	0.0962762	-0.0242148
Galnt7	0.347889	0.324805	0.348805	0.474439	0.26648	0.309394	0.283715	0.433626	0.0390276	0.239832	0.278455	0.255344	0.390263	0.134913	0.0830112
Fam3c	0.724921	0.73783	0.751078	0.71161	0.696632	0.717772	0.683238	0.679375	0.0390374	0.626969	0.645995	0.614914	0.611437	9.03076e-05	0.106531
Ascc3	0.486473	0.488878	0.45802	0.512853	0.510157	0.516639	0.528316	0.543379	0.0391018	0.459141	0.464975	0.475484	0.489041	0.310593	0.0143957
Guca2a	0.670793	0.576052	0.594247	0.635052	0.770062	0.739357	0.771145	0.666017	0.0391038	0.693055	0.665421	0.694031	0.599415	0.202316	-0.0439447
Cpne7	0.335908	0.29675	0.348849	0.420891	0.242066	0.268715	0.314675	0.368441	0.0391335	0.217859	0.241843	0.283207	0.331597	0.0629308	0.0819727
Wdr81	0.405962	0.412229	0.400511	0.459933	0.449992	0.425377	0.479802	0.520949	0.0391417	0.404993	0.382839	0.431822	0.468854	0.918023	-0.00246828
Klhl25	0.474101	0.452341	0.486217	0.460867	0.502937	0.457467	0.522682	0.484111	0.0392034	0.452643	0.41172	0.470414	0.4357	0.127006	0.0257625
Lsm11	0.478168	0.486511	0.48465	0.393268	0.444055	0.432656	0.369116	0.344449	0.03924	0.39965	0.38939	0.332204	0.310004	0.0167789	0.102837
5730416F02Rik	0.646621	0.684712	0.663633	0.598463	0.565869	0.560146	0.52164	0.575014	0.0392896	0.509282	0.504131	0.469476	0.517513	0.000424807	0.148257
Ints7	0.471019	0.471313	0.466238	0.529294	0.482287	0.502757	0.524331	0.562969	0.0393058	0.434058	0.452481	0.471898	0.506672	0.431583	0.0181888
Atrn	0.518947	0.521852	0.528547	0.561207	0.55375	0.532901	0.59282	0.606838	0.0393531	0.498375	0.479611	0.533538	0.546155	0.355663	0.0182185
Samm50	0.683111	0.702392	0.681182	0.66656	0.640776	0.652108	0.572022	0.631276	0.0393531	0.576699	0.586897	0.51482	0.568148	0.000463555	0.12167
Pigr	0.219337	0.27307	0.261927	0.258053	0.180741	0.227135	0.219978	0.252958	0.0393623	0.162667	0.204422	0.19798	0.227662	0.021619	0.0549139
Prop1	0.618336	0.575685	0.5564	0.548125	0.600028	0.471583	0.5	0.456093	0.039406	0.540025	0.424425	0.45	0.410484	0.0116135	0.118403
Camk1g	0.707149	0.654577	0.600059	0.813416	0.578712	0.593637	0.555173	0.646516	0.0394518	0.520841	0.534273	0.499655	0.581865	0.0168579	0.159642
Sstr4	0.513649	0.363247	0.459083	0.502635	0.366156	0.332643	0.391368	0.397475	0.0394657	0.32954	0.299379	0.352231	0.357728	0.0144336	0.124934
Ildr2	0.486694	0.39877	0.441966	0.493251	0.413704	0.341566	0.433167	0.42169	0.0394943	0.372334	0.307409	0.38985	0.379521	0.01807	0.0928917
Psmd10	0.738838	0.705911	0.69651	0.73381	0.680692	0.695162	0.613485	0.657283	0.0395404	0.612623	0.625646	0.552136	0.591555	0.000659449	0.123278
Zfp51	0.400642	0.381967	0.382659	0.425409	0.462241	0.457875	0.426226	0.437343	0.0395512	0.416017	0.412087	0.383603	0.393609	0.783981	-0.00365992
Efemp2	0.382843	0.449037	0.395279	0.403747	0.35079	0.366907	0.374298	0.334436	0.0395693	0.315711	0.330216	0.336868	0.300993	0.00189442	0.0867795
Saysd1	0.618754	0.717737	0.554997	0.584395	0.706958	0.774469	0.5835	0.713799	0.0395931	0.636262	0.697022	0.52515	0.642419	0.905694	-0.00624287
Mrpl33	0.442541	0.433219	0.453049	0.398315	0.537166	0.49252	0.519458	0.412107	0.0396427	0.48345	0.443268	0.467513	0.370897	0.742059	-0.00950064
Gm9993	0.123157	0.126121	0.137269	0.117814	0.100735	0.108654	0.125645	0.113844	0.0396628	0.0906612	0.0977882	0.113081	0.10246	0.0069523	0.0250927
Jam3	0.686156	0.674159	0.676725	0.6831	0.547497	0.648908	0.494074	0.566333	0.0396643	0.492747	0.584017	0.444666	0.5097	0.00102366	0.172253
Zfp111	0.495965	0.536429	0.487792	0.422082	0.555742	0.544561	0.551157	0.495785	0.0396828	0.500168	0.490105	0.496042	0.446207	0.930434	0.00243675
Fam161a	0.463913	0.459508	0.472864	0.422271	0.560041	0.555309	0.483378	0.509373	0.0397112	0.504037	0.499778	0.43504	0.458436	0.363772	-0.0196836
Vmn1r173	0.534332	0.583188	0.619679	0.593909	0.398965	0.543164	0.488497	0.543706	0.0397356	0.359068	0.488848	0.439647	0.489336	0.0079676	0.138552
Gm9258	0.398757	0.38826	0.373951	0.444126	0.323757	0.294177	0.356955	0.323587	0.0397879	0.291381	0.264759	0.321259	0.291228	0.00123075	0.109116
Ccdc96	0.518806	0.684795	0.388549	0.66255	0.592062	0.762944	0.595782	0.750501	0.039822	0.532856	0.686649	0.536204	0.675451	0.605495	-0.0441148
Gm12216	0.26198	0.299276	0.331129	0.332492	0.24327	0.267294	0.252273	0.270052	0.0398876	0.218943	0.240565	0.227046	0.243046	0.0056816	0.0738192
Hoxa5	0.480454	0.595157	0.642378	0.597738	0.431373	0.423826	0.514465	0.539571	0.0398893	0.388236	0.381444	0.463018	0.485614	0.0138063	0.149354
Trim30a	0.638538	0.588465	0.631891	0.660684	0.428872	0.551142	0.503711	0.544228	0.0398966	0.385985	0.496028	0.45334	0.489805	0.00105518	0.173605
Gm438	0.595177	0.520383	0.633487	0.659045	0.409227	0.464578	0.530268	0.592655	0.0399037	0.368304	0.418121	0.477241	0.533389	0.017234	0.152759
Gstp1	0.731586	0.72781	0.720986	0.658802	0.647963	0.685592	0.604751	0.627836	0.0399409	0.583167	0.617032	0.544276	0.565052	0.00121171	0.132414
Them4	0.460738	0.471967	0.496396	0.422112	0.523157	0.501186	0.510665	0.456454	0.0399424	0.470841	0.451068	0.459598	0.410808	0.49455	0.0147245
Sorbs2	0.54558	0.589081	0.533034	0.571141	0.586676	0.59748	0.593544	0.630445	0.0399483	0.528009	0.537732	0.53419	0.5674	0.288177	0.0178763
Ufsp2	0.653408	0.631284	0.649067	0.662118	0.618446	0.602154	0.558217	0.563574	0.0399583	0.556601	0.541938	0.502395	0.507217	0.000167891	0.121931
Ankrd44	0.482454	0.464158	0.491112	0.586983	0.502568	0.495021	0.540259	0.598887	0.0400193	0.452311	0.445519	0.486233	0.538998	0.493137	0.0254113
Bend3	0.490764	0.500375	0.48532	0.461823	0.54085	0.506997	0.522727	0.514085	0.0400407	0.486765	0.456297	0.470455	0.462676	0.190127	0.0155223
A630038E17Rik	0.501407	0.482268	0.521333	0.402689	0.565488	0.522644	0.54438	0.420449	0.0400912	0.508939	0.470379	0.489942	0.378404	0.712909	0.015008
Gm5093	0.622139	0.514178	0.652328	0.547692	0.478164	0.482651	0.480372	0.460959	0.0400917	0.430348	0.434385	0.432335	0.414863	0.00292165	0.156101
Gm20764	0.481205	0.448681	0.477478	0.452085	0.395977	0.384378	0.380765	0.439436	0.0401133	0.356379	0.34594	0.342689	0.395493	0.000396213	0.104737
Arhgef5	0.384133	0.437273	0.420881	0.439255	0.413871	0.444402	0.432726	0.462568	0.0401857	0.372484	0.399961	0.389453	0.416311	0.151768	0.025833
Soga2	0.51449	0.507327	0.487688	0.57554	0.483476	0.491375	0.477597	0.534436	0.04023	0.435128	0.442238	0.429838	0.480993	0.0156263	0.0742123
F630201L12Rik	0.0488254	0.0696737	0.0409001	0.0477469	0.100873	0.0890548	0.0580941	0.0715996	0.0402503	0.0907858	0.0801493	0.0522847	0.0644396	0.104292	-0.0201283
Vcpkmt	0.271846	0.28144	0.306336	0.216335	0.340824	0.304322	0.338361	0.241581	0.0403184	0.306741	0.27389	0.304524	0.217423	0.821113	-0.00665515
Fam101b	0.62145	0.665564	0.62725	0.587035	0.731226	0.708051	0.65426	0.671908	0.0403408	0.658103	0.637246	0.588834	0.604718	0.894627	0.00309942
Sec24d	0.398929	0.395049	0.400696	0.586187	0.305019	0.36772	0.358905	0.478985	0.0403441	0.274517	0.330948	0.323014	0.431086	0.115941	0.105324
4921532D01Rik	0.119601	0.229143	0.169588	0.152036	0.226015	0.389384	0.240185	0.186637	0.0403512	0.203414	0.350445	0.216166	0.167973	0.196929	-0.0669078
Tmem82	0.450745	0.433113	0.408251	0.445158	0.378207	0.423141	0.363149	0.387363	0.0403585	0.340386	0.380827	0.326834	0.348627	0.0012227	0.0851483
Habp4	0.43156	0.457962	0.456028	0.307505	0.454282	0.467788	0.479764	0.35261	0.0403807	0.408854	0.421009	0.431787	0.317349	0.690846	0.0185135
Irf1	0.500277	0.481903	0.501275	0.480811	0.522413	0.508176	0.57294	0.553724	0.0403812	0.470172	0.457359	0.515646	0.498352	0.706159	0.00568438
Tceal7	0.868406	0.936987	0.869656	0.897175	0.857658	0.849133	0.806616	0.83309	0.0403928	0.771892	0.76422	0.725955	0.749781	0.000317937	0.140094
Sigirr	0.564644	0.544513	0.544721	0.569208	0.519834	0.528302	0.520179	0.504676	0.0404176	0.467851	0.475471	0.468161	0.454209	2.80809e-05	0.0893488
Adh1	0.397301	0.447888	0.387453	0.343957	0.648663	0.74196	0.519274	0.406184	0.0405563	0.583797	0.667764	0.467346	0.365565	0.117547	-0.126968
Fscn1	0.539659	0.554865	0.477567	0.570335	0.386727	0.536056	0.367784	0.461104	0.0405734	0.348055	0.48245	0.331005	0.414993	0.0124075	0.141481
Gm6613	0.332228	0.278333	0.330434	0.317011	0.263008	0.257796	0.231166	0.272495	0.0405926	0.236707	0.232017	0.208049	0.245245	0.00130954	0.0839969
Rpl11	0.553167	0.545817	0.569753	0.53969	0.545443	0.530833	0.538399	0.524594	0.0406018	0.490898	0.47775	0.484559	0.472134	9.13377e-05	0.0707714
Pdcd4	0.114564	0.126053	0.115881	0.160193	0.187714	0.157295	0.175124	0.176213	0.0406981	0.168942	0.141566	0.157612	0.158592	0.0627421	-0.0275053
Epn1	0.494757	0.422986	0.460728	0.444136	0.53175	0.537824	0.511549	0.488849	0.0407389	0.478575	0.484041	0.460394	0.439964	0.59804	-0.0100919
Bcs1l	0.640585	0.556895	0.575702	0.630345	0.522784	0.537469	0.50632	0.513401	0.0407507	0.470506	0.483722	0.455688	0.462061	0.000788709	0.132887
Zfp113	0.37259	0.417136	0.376426	0.365314	0.461181	0.44093	0.511752	0.436169	0.040795	0.415063	0.396837	0.460577	0.392552	0.136652	-0.0333906
Hnrnph3	0.632953	0.626598	0.640788	0.563474	0.69038	0.636908	0.678636	0.592893	0.0408072	0.621342	0.573217	0.610772	0.533603	0.286218	0.0312197
Cnot2	0.535098	0.537059	0.5264	0.583573	0.545909	0.562581	0.566661	0.598182	0.0408366	0.491318	0.506323	0.509994	0.538363	0.0804825	0.0340328
Mettl7a2	0.180326	0.191611	0.204087	0.216857	0.225563	0.240478	0.225445	0.310932	0.0408916	0.203007	0.21643	0.2029	0.279839	0.220749	-0.0273242
Bbs1	0.344978	0.332341	0.32562	0.420845	0.267925	0.282397	0.306668	0.317825	0.0409575	0.241133	0.254157	0.276001	0.286042	0.00920791	0.0916129
Elf2	0.450517	0.475479	0.470362	0.459708	0.522072	0.508864	0.510596	0.475367	0.0409943	0.469865	0.457978	0.459537	0.42783	0.373622	0.010214
Xpo4	0.392834	0.400322	0.390449	0.397419	0.448611	0.40969	0.421409	0.432452	0.0410204	0.40375	0.368721	0.379268	0.389207	0.245196	0.0100195
Cdkl1	0.399869	0.348462	0.392264	0.391864	0.525064	0.59179	0.569034	0.433494	0.0410244	0.472557	0.532611	0.512131	0.390145	0.0315088	-0.0937461
Zfp960	0.347373	0.387716	0.378732	0.325714	0.42797	0.434443	0.463736	0.340233	0.0410688	0.385173	0.390999	0.417363	0.306209	0.60894	-0.0150525
Rtfdc1	0.727434	0.709231	0.701945	0.726347	0.668115	0.694064	0.635792	0.698339	0.0411323	0.601304	0.624658	0.572213	0.628505	0.000271102	0.109569
Zmiz2	0.350541	0.348951	0.373669	0.271619	0.390584	0.388041	0.380579	0.327846	0.041141	0.351526	0.349237	0.342521	0.295061	0.952558	0.00160841
1500032P08Rik	0.358087	0.310487	0.340679	0.337948	0.441507	0.438748	0.394848	0.366544	0.041164	0.397357	0.394873	0.355363	0.32989	0.138006	-0.0325703
B130034C11Rik	0.407111	0.466104	0.488383	0.298395	0.485143	0.509343	0.509589	0.398691	0.0411999	0.436629	0.458409	0.45863	0.358822	0.796293	-0.0131244
Pa2g4	0.682226	0.65688	0.604771	0.745513	0.569978	0.613037	0.578006	0.655829	0.0412828	0.51298	0.551733	0.520205	0.590246	0.00933267	0.128556
Exo1	0.452251	0.445377	0.44209	0.463316	0.475462	0.473596	0.478698	0.468042	0.0413209	0.427916	0.426236	0.430828	0.421237	0.00318192	0.0242041
Yipf4	0.667412	0.692602	0.643536	0.658973	0.699477	0.700901	0.671945	0.671049	0.0414252	0.62953	0.630811	0.60475	0.603944	0.00883128	0.048372
Decr2	0.588806	0.574782	0.59718	0.51481	0.646295	0.619648	0.603386	0.571031	0.0414795	0.581665	0.557683	0.543047	0.513928	0.429397	0.0198137
Dcaf7	0.757936	0.733725	0.706543	0.749361	0.641695	0.701174	0.600905	0.70805	0.0415039	0.577526	0.631057	0.540815	0.637245	0.00153674	0.14023
Zbtb1	0.373218	0.424476	0.378665	0.493352	0.464384	0.483294	0.517206	0.52361	0.0415063	0.417946	0.434964	0.465486	0.471249	0.364064	-0.0299834
Apol7d	0.428251	0.516785	0.409092	0.427843	0.541874	0.545134	0.480994	0.471266	0.0415199	0.487686	0.490621	0.432894	0.424139	0.671185	-0.0133426
Pnpo	0.682428	0.642188	0.656302	0.621258	0.623423	0.628492	0.584491	0.587641	0.0415595	0.561081	0.565643	0.526042	0.528877	0.000709827	0.105133
Nkx2-2	0.166193	0.329725	0.262647	0.303949	0.142639	0.24623	0.228745	0.215059	0.0415787	0.128375	0.221607	0.205871	0.193553	0.10712	0.0782771
Metrnl	0.601154	0.605598	0.566013	0.632542	0.498419	0.545932	0.515503	0.458201	0.0415898	0.448577	0.491339	0.463953	0.412381	0.000464295	0.147264
Krtap10-4	0.499001	0.367916	0.41995	0.531297	0.478692	0.327523	0.344333	0.436151	0.041619	0.430822	0.294771	0.3099	0.392536	0.0961621	0.0975335
Gdpd2	0.631545	0.614858	0.742496	0.739938	0.500275	0.526257	0.397653	0.533948	0.0416323	0.450248	0.473631	0.357887	0.480553	0.00160536	0.241629
Elmo3	0.308459	0.230385	0.247642	0.39197	0.376064	0.41806	0.450967	0.453517	0.041641	0.338458	0.376254	0.40587	0.408165	0.0710558	-0.0875729
Nfatc4	0.427011	0.443362	0.438569	0.388312	0.389784	0.424202	0.411324	0.3821	0.0416629	0.350805	0.381781	0.370191	0.34389	0.00624826	0.0626466
Chrna1	0.613418	0.618426	0.57142	0.700404	0.703654	0.836006	0.728091	0.747887	0.0416823	0.633288	0.752405	0.655282	0.673098	0.209445	-0.0526015
Qser1	0.483077	0.463287	0.502686	0.446009	0.54433	0.493169	0.513917	0.498971	0.0417495	0.489897	0.443852	0.462525	0.449074	0.467146	0.0124275
Apol7b	0.125649	0.142378	0.19784	0.1224	0.232738	0.202378	0.215398	0.225262	0.0417563	0.209464	0.18214	0.193858	0.202736	0.0351676	-0.0499826
Eno4	0.551486	0.622947	0.696738	0.54383	0.491778	0.558219	0.595805	0.528632	0.0417615	0.4426	0.502397	0.536224	0.475769	0.0311839	0.114503
Sepp1	0.540556	0.531403	0.558681	0.480423	0.620366	0.548565	0.600099	0.519861	0.0418839	0.558329	0.493708	0.540089	0.467875	0.649508	0.0127651
Uqcr11	0.491827	0.524753	0.522231	0.437968	0.559187	0.533501	0.58097	0.479969	0.041946	0.503268	0.480151	0.522873	0.431972	0.743733	0.00962845
Narfl	0.540816	0.504754	0.52129	0.568223	0.457288	0.490614	0.479205	0.502271	0.0419549	0.411559	0.441553	0.431285	0.452044	0.000830502	0.0996607
Milr1	0.339399	0.37123	0.361119	0.352125	0.420079	0.389126	0.393903	0.415226	0.0420038	0.378071	0.350214	0.354513	0.373703	0.431034	-0.00815701
9430014F16Rik	0.0945698	0.113207	0.0812921	0.0865145	0.153246	0.177074	0.226722	0.130596	0.0420638	0.137922	0.159366	0.20405	0.117536	0.0219092	-0.0608226
Cdh12	0.476337	0.516672	0.631431	0.573912	0.409904	0.465248	0.442112	0.456391	0.042084	0.368914	0.418723	0.397901	0.410751	0.00548229	0.150516
2210011C24Rik	0.834627	0.769128	0.762132	0.820646	0.70607	0.754863	0.620969	0.668478	0.0420889	0.635463	0.679377	0.558873	0.60163	0.0012953	0.177798
Hspb8	0.687391	0.681488	0.636956	0.614768	0.698502	0.718163	0.685127	0.683942	0.0420964	0.628651	0.646347	0.616614	0.615548	0.185201	0.0283607
Psmb10	0.521484	0.504018	0.517577	0.501847	0.526631	0.538256	0.536552	0.526402	0.0421022	0.473968	0.48443	0.482897	0.473761	0.00120529	0.0324676
Cdk13	0.511758	0.420212	0.471952	0.571164	0.561236	0.557998	0.537792	0.614525	0.0422096	0.505113	0.502198	0.484013	0.553073	0.639383	-0.0173278
Srsf1	0.581119	0.611004	0.54899	0.655955	0.531749	0.600437	0.528029	0.623528	0.0422128	0.478574	0.540393	0.475226	0.561175	0.0349212	0.0854249
Wdr37	0.5028	0.512974	0.492055	0.576272	0.537382	0.610171	0.588174	0.604896	0.0422292	0.483643	0.549154	0.529357	0.544406	0.823483	-0.005615
Ccnl2	0.171699	0.204674	0.199492	0.175474	0.210349	0.213012	0.223342	0.192172	0.0422685	0.189314	0.191711	0.201008	0.172955	0.931448	-0.000912316
Ptpn4	0.461357	0.496737	0.671378	0.458166	0.627526	0.83431	0.768194	0.587605	0.0423044	0.564774	0.750879	0.691374	0.528844	0.1744	-0.112058
Zfp948	0.432378	0.423066	0.467925	0.462434	0.48498	0.460865	0.476011	0.490871	0.0423177	0.436482	0.414779	0.42841	0.441784	0.245637	0.0160871
Yipf1	0.737002	0.732022	0.732293	0.70939	0.713305	0.692636	0.63357	0.650568	0.0423235	0.641974	0.623372	0.570213	0.585511	0.000451025	0.122409
9530025H10Rik	0.247707	0.334247	0.272429	0.329237	0.525654	0.386828	0.538407	0.467239	0.0423561	0.473089	0.348145	0.484566	0.420515	0.0114037	-0.135674
March7	0.332591	0.34622	0.348399	0.409028	0.369257	0.374387	0.447577	0.460706	0.0423903	0.332331	0.336949	0.402819	0.414635	0.661841	-0.0126241
Commd8	0.46132	0.499974	0.513162	0.432104	0.54725	0.528976	0.558433	0.458656	0.0423998	0.492525	0.476079	0.502589	0.41279	0.843299	0.00564388
Dcn	0.80936	0.732889	0.72273	0.883892	0.290282	0.596381	0.524394	0.597012	0.0424118	0.261254	0.536743	0.471955	0.537311	0.00433187	0.335402
Pknox2	0.714724	0.714751	0.729904	0.687454	0.52824	0.695598	0.579799	0.496998	0.0424872	0.475416	0.626038	0.521819	0.447298	0.00293388	0.194065
Gramd3	0.561495	0.58035	0.568316	0.511821	0.533967	0.540131	0.503898	0.497928	0.0424909	0.48057	0.486118	0.453508	0.448135	0.00255268	0.0884128
Eif4ebp2	0.35372	0.380408	0.360658	0.321896	0.365308	0.410111	0.405504	0.385163	0.0425291	0.328777	0.3691	0.364954	0.346647	0.910005	0.00180075
Clns1a	0.69823	0.712913	0.697153	0.673324	0.66008	0.699559	0.627535	0.637334	0.0425682	0.594072	0.629603	0.564782	0.573601	0.000726431	0.10489
Atp6v1g1	0.557731	0.574643	0.56546	0.528454	0.583103	0.621586	0.635954	0.546367	0.0425831	0.524793	0.559428	0.572358	0.49173	0.382978	0.0194946
Cep68	0.525214	0.533945	0.548563	0.501168	0.577398	0.56545	0.555895	0.550773	0.0425944	0.519658	0.508905	0.500305	0.495696	0.109913	0.0210815
Emid1	0.621003	0.527742	0.595932	0.578485	0.403991	0.492103	0.416582	0.291756	0.0425984	0.363592	0.442893	0.374924	0.262581	0.0019725	0.219793
Tmem119	0.595726	0.612492	0.620604	0.527415	0.459311	0.535364	0.393599	0.463533	0.0426188	0.41338	0.481827	0.354239	0.41718	0.00215291	0.172403
B230311B06Rik	0.540581	0.599087	0.634775	0.524286	0.422556	0.482964	0.249928	0.205997	0.0426549	0.3803	0.434668	0.224935	0.185398	0.00626997	0.268357
Tm9sf1	0.621427	0.630967	0.627816	0.660341	0.588345	0.620624	0.615499	0.645283	0.0427023	0.52951	0.558562	0.553949	0.580755	0.00110891	0.0794439
Ghrl	0.234655	0.240947	0.247171	0.239612	0.2834	0.262514	0.308432	0.255384	0.0427124	0.25506	0.236263	0.277588	0.229846	0.441396	-0.00909284
Mri1	0.609066	0.572966	0.575992	0.664156	0.493823	0.554546	0.516646	0.572819	0.0427233	0.444441	0.499091	0.464982	0.515537	0.00339488	0.124532
Gabarapl2	0.676882	0.676896	0.685267	0.602346	0.734417	0.692383	0.711989	0.669741	0.042753	0.660975	0.623145	0.64079	0.602767	0.263788	0.0284287
D130019J16Rik	0.277968	0.279234	0.246003	0.139358	0.288531	0.399144	0.358276	0.258754	0.0428066	0.259677	0.35923	0.322448	0.232879	0.234459	-0.0579181
Gm4354	0.422891	0.311055	0.398212	0.321272	0.527347	0.401428	0.428694	0.495252	0.042843	0.474612	0.361285	0.385824	0.445727	0.210576	-0.0535047
Usp39	0.600252	0.596505	0.57084	0.56798	0.562727	0.57374	0.517787	0.55726	0.0429601	0.506455	0.516366	0.466009	0.501534	0.000783371	0.0863033
Sox13	0.551141	0.516752	0.568814	0.564941	0.400894	0.487788	0.384801	0.469378	0.0429621	0.360804	0.43901	0.346321	0.42244	0.000828038	0.158268
Fosl2	0.469363	0.474167	0.48324	0.530767	0.489418	0.49441	0.538127	0.597331	0.0429988	0.440476	0.444969	0.484314	0.537598	0.65344	0.0125449
Gm5523	0.582486	0.578231	0.573271	0.602826	0.58605	0.611605	0.597346	0.63488	0.0430536	0.527445	0.550444	0.537611	0.571392	0.0171564	0.0374802
Ndufb9	0.603872	0.592922	0.592289	0.565945	0.629353	0.635382	0.619214	0.571983	0.0430659	0.566417	0.571844	0.557293	0.514785	0.0554102	0.0361724
4732419C18Rik	0.416852	0.411287	0.426665	0.337332	0.473852	0.450549	0.491231	0.345631	0.0430713	0.426467	0.405494	0.442108	0.311068	0.962621	0.00174969
Zbtb18	0.182092	0.226503	0.221331	0.194894	0.22615	0.231135	0.264537	0.227155	0.0433243	0.203535	0.208022	0.238084	0.204439	0.60575	-0.00731479
Fbxw10	0.421821	0.434093	0.456064	0.41903	0.379368	0.380142	0.447122	0.392541	0.0434917	0.341431	0.342128	0.40241	0.353287	0.00477881	0.0729379
Mrpl17	0.521396	0.524146	0.536285	0.508849	0.507224	0.509583	0.488463	0.469719	0.0434934	0.456502	0.458625	0.439617	0.422747	0.000240331	0.0782965
Sod1	0.764091	0.757659	0.756039	0.757752	0.719602	0.751201	0.709214	0.695215	0.0434939	0.647642	0.676081	0.638292	0.625693	4.85389e-05	0.111958
Nxt2	0.603726	0.582096	0.607955	0.535582	0.594732	0.579862	0.600041	0.521205	0.0435009	0.535259	0.521875	0.540037	0.469085	0.0299604	0.0657758
Nfe2l2	0.524285	0.519073	0.549334	0.513936	0.554743	0.562916	0.558264	0.532415	0.0435462	0.499269	0.506625	0.502438	0.479174	0.0240762	0.0297808
Gpr98	0.437912	0.491951	0.543226	0.543605	0.83782	0.634019	0.837047	0.64224	0.0436131	0.754038	0.570617	0.753342	0.578016	0.0322305	-0.15983
Calu	0.655247	0.643207	0.566857	0.688573	0.509272	0.612125	0.497708	0.612651	0.0436189	0.458345	0.550913	0.447938	0.551386	0.0119355	0.136326
LOC101056104	0.174321	0.208123	0.197537	0.143567	0.36183	0.265733	0.305607	0.201872	0.0436198	0.325647	0.23916	0.275046	0.181685	0.0678901	-0.074497
Gm11240	0.401996	0.447014	0.433491	0.477748	0.392594	0.379317	0.381025	0.395423	0.0436297	0.353334	0.341385	0.342922	0.355881	0.00127684	0.0916814
Pnkd	0.491738	0.540586	0.567157	0.412053	0.603029	0.578989	0.600444	0.52435	0.0436368	0.542726	0.52109	0.5404	0.471915	0.684321	-0.016149
Cnppd1	0.578173	0.55097	0.544179	0.60895	0.515984	0.528231	0.520702	0.531568	0.0437684	0.464385	0.475408	0.468632	0.478412	0.000605659	0.0988586
Agmo	0.623009	0.620899	0.608487	0.696621	0.647789	0.682074	0.645853	0.797156	0.0437824	0.58301	0.613866	0.581268	0.71744	0.736005	0.0133579
Ghrh	0.430487	0.417735	0.351461	0.33769	0.311324	0.364438	0.328947	0.238217	0.0438063	0.280191	0.327994	0.296052	0.214396	0.020154	0.104685
Thyn1	0.73696	0.725846	0.730946	0.71962	0.721847	0.706079	0.673232	0.682231	0.0438132	0.649662	0.635471	0.605909	0.614008	7.35731e-05	0.10208
Zc2hc1a	0.520365	0.497123	0.494701	0.497215	0.533935	0.539343	0.507592	0.53785	0.0439193	0.480541	0.485409	0.456833	0.484065	0.0294698	0.025639
Ecscr	0.752377	0.685906	0.726085	0.704526	0.646121	0.666398	0.67431	0.641596	0.0439293	0.581509	0.599758	0.606879	0.577436	0.000221006	0.125828
1700054O19Rik	0.490242	0.510738	0.527194	0.532103	0.311714	0.325241	0.434952	0.49885	0.0439686	0.280543	0.292717	0.391457	0.448965	0.00800855	0.161649
Gpr37l1	0.408563	0.284751	0.358473	0.412146	0.389138	0.192742	0.275046	0.373154	0.0440117	0.350224	0.173467	0.247541	0.335838	0.129785	0.0892156
Crnkl1	0.508156	0.458001	0.426268	0.688315	0.660931	0.564481	0.495066	0.716531	0.0440138	0.594838	0.508033	0.445559	0.644878	0.714883	-0.0281421
Uqcrfs1	0.61931	0.612543	0.627167	0.60627	0.553177	0.557599	0.511445	0.583851	0.0440294	0.497859	0.501839	0.4603	0.525466	0.000150567	0.119956
Nova2	0.4289	0.350952	0.412736	0.463846	0.322089	0.340333	0.305706	0.383628	0.0440658	0.28988	0.306299	0.275135	0.345265	0.00776651	0.109963
Wac	0.416857	0.413612	0.452123	0.394317	0.459612	0.450427	0.4572	0.446512	0.0440817	0.413651	0.405384	0.41148	0.401861	0.401827	0.0111333
Itm2c	0.77319	0.76095	0.757825	0.74205	0.696037	0.721164	0.612859	0.689752	0.044118	0.626433	0.649047	0.551573	0.620777	0.000552081	0.146546
Lck	0.569037	0.525244	0.572029	0.477723	0.540394	0.51894	0.534594	0.428394	0.0441413	0.486355	0.467046	0.481135	0.385555	0.0461699	0.0809858
Rpp21	0.481065	0.514111	0.534842	0.422946	0.545963	0.522474	0.583246	0.460516	0.0441443	0.491366	0.470227	0.524922	0.414464	0.71281	0.0129963
Haus4	0.707986	0.703402	0.698157	0.699401	0.700521	0.664215	0.638314	0.661448	0.0441456	0.630469	0.597793	0.574483	0.595304	0.000125598	0.102724
Npff	0.302245	0.249058	0.278779	0.299291	0.259888	0.244643	0.236642	0.2473	0.0441497	0.233899	0.220179	0.212978	0.22257	0.00365955	0.0599372
Ralgapb	0.580488	0.538347	0.586303	0.614386	0.601046	0.582836	0.594957	0.640572	0.0441683	0.540942	0.524553	0.535462	0.576515	0.115515	0.0355134
Car15	0.348473	0.325098	0.356013	0.291286	0.361995	0.368603	0.36822	0.324111	0.0442078	0.325796	0.331743	0.331398	0.2917	0.584746	0.0100579
Pafah1b3	0.778941	0.716837	0.74033	0.757658	0.689022	0.708764	0.638541	0.660388	0.0442098	0.62012	0.637888	0.574687	0.594349	0.000314939	0.14168
Dcxr	0.838709	0.799252	0.807045	0.755911	0.745063	0.777948	0.719695	0.718031	0.0442235	0.670557	0.700153	0.647725	0.646228	0.000734754	0.134063
Gm5107	0.190824	0.119831	0.165304	0.118712	0.27019	0.155829	0.193351	0.226614	0.0442407	0.243171	0.140246	0.174016	0.203953	0.189737	-0.0416787
Capns1	0.678479	0.665577	0.647036	0.717461	0.61872	0.657899	0.56795	0.660402	0.0442426	0.556848	0.59211	0.511155	0.594362	0.00358849	0.11352
Oaf	0.707529	0.756614	0.474839	0.620999	0.775895	0.792602	0.62928	0.697825	0.0443133	0.698306	0.713342	0.566352	0.628042	0.875585	-0.0115153
Nudt22	0.698513	0.706527	0.674253	0.719646	0.640445	0.695418	0.647905	0.666857	0.0443139	0.5764	0.625876	0.583115	0.600172	0.000396531	0.103344
Rock1	0.525607	0.562567	0.538662	0.721753	0.570688	0.599804	0.592445	0.727024	0.0443493	0.513619	0.539824	0.5332	0.654321	0.645326	0.0269058
Nkx2-6	0.362669	0.476958	0.455552	0.539718	0.334109	0.294304	0.360247	0.421162	0.0443721	0.300698	0.264874	0.324223	0.379046	0.0178776	0.141514
Galc	0.4542	0.515192	0.414714	0.623868	0.549361	0.54406	0.456152	0.660308	0.044419	0.494425	0.489654	0.410537	0.594278	0.938304	0.00477029
Anxa6	0.490731	0.420481	0.418017	0.673178	0.340177	0.369769	0.374106	0.525688	0.0444238	0.306159	0.332792	0.336696	0.473119	0.0982198	0.13841
Aasdh	0.365509	0.412093	0.397553	0.320491	0.467187	0.423442	0.492839	0.387106	0.044454	0.420468	0.381098	0.443555	0.348396	0.434915	-0.0244678
Gtf2ird1	0.540193	0.532697	0.53342	0.506461	0.561182	0.570137	0.555816	0.575892	0.0444782	0.505064	0.513123	0.500234	0.518303	0.0657847	0.0190115
2810459M11Rik	0.491702	0.495545	0.520903	0.338985	0.432411	0.322384	0.385849	0.295373	0.0445037	0.38917	0.290146	0.347264	0.265836	0.0321182	0.13868
Kif6	0.432368	0.495675	0.529465	0.506477	0.331039	0.242256	0.274855	0.44417	0.0445395	0.297935	0.218031	0.24737	0.399753	0.00432412	0.200224
AI480461	0.197541	0.333312	0.318947	0.312853	0.377904	0.373132	0.440671	0.382624	0.044568	0.340113	0.335818	0.396604	0.344362	0.114295	-0.0635612
Eif2s2	0.618642	0.626215	0.608994	0.609042	0.593232	0.597377	0.555507	0.598348	0.0445777	0.533909	0.53764	0.499956	0.538513	0.000126955	0.0882187
Ddah1	0.740306	0.745887	0.719112	0.755282	0.712589	0.733818	0.657976	0.71958	0.044593	0.64133	0.660436	0.592179	0.647622	0.000785631	0.104755
Nek5	0.531513	0.496721	0.549509	0.590239	0.481416	0.472792	0.470893	0.471189	0.0445967	0.433275	0.425512	0.423804	0.42407	0.00106424	0.11533
Haus6	0.401976	0.443527	0.401027	0.422956	0.449701	0.451799	0.473431	0.471797	0.0446001	0.404731	0.406619	0.426088	0.424617	0.877833	0.00185761
Phactr1	0.697537	0.676989	0.747593	0.699767	0.665059	0.618985	0.629813	0.655445	0.044605	0.598553	0.557086	0.566832	0.589901	0.000376973	0.127379
Zfp825	0.548774	0.58602	0.578889	0.523731	0.541818	0.561937	0.549971	0.513283	0.0446093	0.487636	0.505743	0.494974	0.461955	0.00572453	0.0717763
Sdcbp	0.615107	0.639425	0.60307	0.645628	0.600282	0.592658	0.589844	0.60511	0.0446106	0.540254	0.533392	0.530859	0.544599	0.00015362	0.0885312
1700083H02Rik	0.561607	0.47503	0.52808	0.493695	0.442778	0.452662	0.403561	0.433281	0.0446547	0.3985	0.407396	0.363205	0.389953	0.00111273	0.124839
Pptc7	0.427667	0.436623	0.433053	0.327029	0.450725	0.471002	0.451665	0.392859	0.0447068	0.405653	0.423901	0.406498	0.353573	0.785247	0.00868637
Fam213b	0.774778	0.750223	0.771441	0.725454	0.732752	0.730934	0.672072	0.647639	0.044718	0.659477	0.65784	0.604865	0.582875	0.00117244	0.12921
Try5	0.420105	0.152167	0.322129	0.666283	0.687752	0.692216	0.729654	0.750653	0.0447278	0.618977	0.622995	0.656688	0.675587	0.0577935	-0.253391
Efhc1	0.577658	0.813164	0.584753	0.82032	0.447959	0.5473	0.541758	0.598557	0.0447877	0.403163	0.49257	0.487583	0.538701	0.0250771	0.21847
Sox11	0.508915	0.537623	0.53588	0.521127	0.569252	0.578274	0.574042	0.643599	0.0448144	0.512326	0.520447	0.516638	0.579239	0.7272	-0.00627626
Psme1	0.728979	0.69561	0.673853	0.760986	0.621809	0.684486	0.604184	0.673968	0.0449058	0.559628	0.616038	0.543765	0.606571	0.00215279	0.133357
Mmachc	0.542398	0.54897	0.560957	0.543655	0.59595	0.582057	0.590674	0.551545	0.0449632	0.536355	0.523851	0.531607	0.496391	0.0343879	0.0269442
Ccl17	0.519629	0.568054	0.551436	0.501359	0.488172	0.536332	0.499049	0.400665	0.0451464	0.439355	0.482699	0.449145	0.360598	0.0142379	0.10217
Zcchc4	0.356609	0.367404	0.350048	0.346463	0.331517	0.350825	0.346151	0.316688	0.0451679	0.298366	0.315742	0.311536	0.285019	0.000748149	0.0524654
Nudt3	0.246342	0.241071	0.259508	0.190005	0.280742	0.245054	0.280177	0.218743	0.0451744	0.252668	0.220548	0.252159	0.196869	0.862942	0.00367017
Stub1	0.604341	0.628516	0.625741	0.554642	0.594402	0.593003	0.57695	0.535021	0.0451845	0.534962	0.533703	0.519255	0.481519	0.00663668	0.0859502
Abcg2	0.563801	0.5297	0.523387	0.657271	0.44933	0.460567	0.508369	0.585682	0.0451887	0.404397	0.414511	0.457532	0.527114	0.0300724	0.117651
Gm15466	0.745095	0.757235	0.744441	0.709609	0.752862	0.801952	0.765999	0.737075	0.0452139	0.677576	0.721756	0.689399	0.663368	0.0193855	0.0510706
Rtcb	0.43339	0.408521	0.408394	0.590194	0.300058	0.336149	0.384792	0.445211	0.0452698	0.270052	0.302534	0.346313	0.40069	0.0465796	0.130227
Atp5g2	0.724656	0.705305	0.709208	0.724419	0.683248	0.688474	0.667408	0.6408	0.0452902	0.614923	0.619627	0.600668	0.57672	4.69051e-05	0.112912
Kbtbd4	0.431217	0.435282	0.422266	0.465777	0.494541	0.446947	0.51085	0.514924	0.0453648	0.445087	0.402252	0.459765	0.463431	0.821005	-0.00399838
Med18	0.55151	0.571568	0.576814	0.529864	0.498605	0.535689	0.519211	0.523321	0.0453664	0.448745	0.48212	0.46729	0.470989	0.000399464	0.0901533
Exosc4	0.628701	0.65156	0.625418	0.574832	0.582435	0.621699	0.541008	0.552397	0.0453715	0.524191	0.559529	0.486907	0.497157	0.00409137	0.103182
Tep1	0.38608	0.388787	0.397731	0.38026	0.469428	0.399737	0.450362	0.429673	0.045432	0.422485	0.359764	0.405326	0.386706	0.713572	-0.0053555
6720462K09Rik	0.277971	0.261788	0.299254	0.224824	0.253328	0.204257	0.172227	0.151358	0.0454484	0.227996	0.183831	0.155004	0.136222	0.0120844	0.0901958
Aurkc	0.56187	0.483618	0.435662	0.63564	0.415884	0.374935	0.38851	0.391552	0.0454512	0.374296	0.337441	0.349659	0.352397	0.00766339	0.175749
AK010878	0.345424	0.351468	0.367984	0.275389	0.422776	0.378545	0.430277	0.293981	0.0455461	0.380498	0.34069	0.387249	0.264583	0.821836	-0.00818888
Ly6a	0.753105	0.738504	0.752781	0.653976	0.679082	0.729802	0.670821	0.601567	0.045576	0.611174	0.656822	0.603739	0.54141	0.0112225	0.121305
Lrrc17	0.653463	0.779507	0.834905	0.487688	0.508788	0.407191	0.431131	0.386684	0.0456394	0.457909	0.366472	0.388018	0.348015	0.0100737	0.298787
Zbtb2	0.381555	0.373387	0.394679	0.393149	0.426449	0.395609	0.407067	0.409513	0.0457255	0.383804	0.356048	0.36636	0.368561	0.0674603	0.016999
3110079O15Rik	0.533299	0.505747	0.561714	0.455786	0.412976	0.408964	0.507995	0.434717	0.0457885	0.371679	0.368067	0.457195	0.391245	0.00870261	0.11709
Suox	0.485538	0.508524	0.454686	0.551267	0.536767	0.533007	0.563619	0.601875	0.0457903	0.48309	0.479706	0.507257	0.541688	0.909986	-0.00293148
Zfp87	0.338562	0.301519	0.323846	0.277828	0.349378	0.322722	0.355313	0.285517	0.0458126	0.31444	0.29045	0.319782	0.256965	0.470556	0.0150292
Srxn1	0.423619	0.433792	0.458989	0.355389	0.484042	0.442075	0.492029	0.395625	0.0458176	0.435638	0.397867	0.442826	0.356062	0.752279	0.00984873
6330408A02Rik	0.492279	0.47994	0.493543	0.480519	0.534614	0.483664	0.536821	0.512992	0.0458593	0.481152	0.435298	0.483138	0.461693	0.119401	0.02125
1700016P03Rik	0.389397	0.316906	0.377748	0.458099	0.272933	0.291634	0.283463	0.2811	0.0458597	0.24564	0.262471	0.255117	0.25299	0.00405639	0.131483
Zfp599	0.391638	0.412767	0.414268	0.367188	0.450728	0.451061	0.435153	0.381321	0.0459252	0.405656	0.405955	0.391638	0.343189	0.613514	0.00985578
Nthl1	0.657721	0.658789	0.644287	0.607571	0.577193	0.611234	0.558684	0.595867	0.0459311	0.519473	0.55011	0.502816	0.536281	0.000339182	0.114922
Dhrs1	0.88783	0.813914	0.824765	0.874602	0.781686	0.784803	0.706681	0.832734	0.0459436	0.703517	0.706323	0.636013	0.749461	0.00221119	0.151449
2310007J06Rik	0.480626	0.517379	0.415651	0.505934	0.608221	0.549695	0.600975	0.589231	0.0459621	0.547399	0.494725	0.540878	0.530308	0.107402	-0.0484297
Rps3	0.39789	0.348909	0.401995	0.378645	0.337195	0.294802	0.272246	0.346102	0.0459704	0.303476	0.265322	0.245021	0.311492	0.00230628	0.100532
Hspb9	0.496368	0.383052	0.407775	0.546885	0.38329	0.280313	0.380368	0.359754	0.0459756	0.344961	0.252282	0.342331	0.323779	0.0175204	0.142682
Hmgb1	0.720063	0.733378	0.686014	0.794586	0.640544	0.708239	0.641188	0.771642	0.0460271	0.57649	0.637415	0.577069	0.694478	0.021226	0.112147
Mrpl23	0.610736	0.593673	0.601694	0.564857	0.538989	0.57942	0.554118	0.535484	0.0460543	0.48509	0.521478	0.498707	0.481936	0.000373894	0.0959371
Nsmce1	0.768727	0.739882	0.749128	0.728528	0.674083	0.709772	0.631543	0.690155	0.0461091	0.606675	0.638795	0.568389	0.62114	0.00020282	0.137817
Higd1b	0.466103	0.402291	0.447012	0.495913	0.412751	0.369319	0.301514	0.39993	0.0461262	0.371476	0.332387	0.271362	0.359937	0.00711245	0.119039
Mrc2	0.45124	0.495647	0.445949	0.489422	0.442236	0.371401	0.344242	0.386862	0.0461379	0.398013	0.334261	0.309818	0.348175	0.00158691	0.122998
Traf3ip1	0.405938	0.35372	0.585161	0.436962	0.616168	0.619886	0.606964	0.632939	0.0461871	0.554551	0.557897	0.546267	0.569645	0.0664796	-0.111645
Selk	0.55949	0.556428	0.569391	0.530334	0.523078	0.547985	0.524589	0.511533	0.0462133	0.47077	0.493186	0.47213	0.46038	0.000315975	0.0797944
Coro2b	0.654017	0.579594	0.61718	0.622929	0.590293	0.517641	0.459528	0.57505	0.046227	0.531264	0.465877	0.413575	0.517545	0.00447733	0.136365
Rpl23a	0.437477	0.433608	0.405873	0.480186	0.382884	0.407709	0.38849	0.405972	0.0462297	0.344596	0.366938	0.349641	0.365374	0.00231004	0.0826486
Gm2582	0.209387	0.370621	0.354134	0.366487	0.0802374	0.316707	0.328182	0.287508	0.0462308	0.0722136	0.285036	0.295364	0.258757	0.186203	0.0973143
Gm3696	0.318996	0.262696	0.266122	0.320005	0.41028	0.332519	0.310339	0.333922	0.0462426	0.369252	0.299267	0.279305	0.30053	0.456485	-0.020134
Smad6	0.508547	0.554008	0.588921	0.485886	0.615386	0.57202	0.637258	0.571886	0.0463482	0.553848	0.514818	0.573532	0.514697	0.864106	-0.00488305
Pcdh9	0.433696	0.355538	0.3051	0.532954	0.240975	0.287679	0.2367	0.459041	0.0463808	0.216878	0.258911	0.21303	0.413137	0.103315	0.131333
Ssbp4	0.263942	0.246763	0.313712	0.196537	0.285526	0.280148	0.317076	0.220525	0.0464947	0.256974	0.252134	0.285368	0.198473	0.824486	0.00700145
Wnt5a	0.593214	0.599914	0.534187	0.701899	0.371366	0.560108	0.394529	0.602538	0.0465393	0.334229	0.504098	0.355076	0.542285	0.0328723	0.173382
Gm9744	0.114387	0.303604	0.227203	0.187096	0.403539	0.391115	0.574114	0.30177	0.0465603	0.363185	0.352003	0.516702	0.271593	0.0408972	-0.167798
Baz2b	0.3783	0.417564	0.397019	0.415017	0.456673	0.425732	0.487733	0.475995	0.0465861	0.411005	0.383159	0.438959	0.428396	0.412434	-0.0134049
LOC101056632	0.148232	0.150644	0.171493	0.0903994	0.219198	0.166406	0.214532	0.18546	0.0466345	0.197278	0.149766	0.193078	0.166914	0.127861	-0.0365668
Prkx	0.439141	0.436904	0.421643	0.422803	0.491559	0.483022	0.476401	0.426479	0.0467246	0.442403	0.43472	0.428761	0.383831	0.600985	0.00769422
Cyba	0.72839	0.730094	0.72739	0.697413	0.710332	0.724459	0.72188	0.679233	0.0467587	0.639299	0.652013	0.649692	0.61131	0.000498918	0.0827435
Proser1	0.540224	0.522305	0.494829	0.598446	0.585241	0.528041	0.545989	0.664194	0.0467889	0.526717	0.475237	0.491391	0.597774	0.659804	0.0161714
Ndufs8	0.734119	0.724758	0.727402	0.684173	0.679348	0.67415	0.630273	0.668509	0.0468127	0.611413	0.606735	0.567246	0.601658	0.000205214	0.12085
Syngr4	0.777156	0.73155	0.756185	0.76653	0.720954	0.717102	0.648083	0.680872	0.046883	0.648859	0.645392	0.583274	0.612785	0.000309387	0.135278
Tmem151a	0.344897	0.374748	0.388512	0.250428	0.416708	0.429878	0.404116	0.358442	0.0468859	0.375037	0.38689	0.363704	0.322598	0.535402	-0.0224113
Zfp874b	0.389615	0.475591	0.546613	0.352245	0.51296	0.569779	0.55644	0.475766	0.0469407	0.461664	0.512801	0.500796	0.428189	0.492783	-0.0348466
Matn4	0.547208	0.521468	0.528948	0.716776	0.432342	0.276631	0.442723	0.645691	0.0469408	0.389108	0.248968	0.398451	0.581122	0.0789279	0.174188
Serpina3i	0.498373	0.575125	0.494977	0.472506	0.661189	0.598021	0.583359	0.572858	0.0469435	0.59507	0.538219	0.525023	0.515572	0.289483	-0.0332257
Gng4	0.574052	0.51521	0.551942	0.543588	0.409416	0.464528	0.289552	0.433768	0.0469532	0.368475	0.418075	0.260597	0.390391	0.00219467	0.186814
Gprc5b	0.506252	0.502138	0.537357	0.463996	0.497852	0.477865	0.487159	0.434149	0.046964	0.448067	0.430079	0.438444	0.390734	0.00839203	0.0756052
1810010H24Rik	0.652486	0.686391	0.671306	0.717752	0.76502	0.735862	0.738127	0.91231	0.0469731	0.688518	0.662276	0.664314	0.821079	0.52641	-0.0270631
Sgcb	0.755423	0.754337	0.736677	0.758558	0.679629	0.691322	0.602564	0.525247	0.0470756	0.611666	0.62219	0.542308	0.472722	0.00167432	0.189027
Fkrp	0.346614	0.380392	0.36385	0.257316	0.406438	0.400536	0.3782	0.298916	0.0470895	0.365795	0.360482	0.34038	0.269024	0.932542	0.00312261
Ankrd49	0.366067	0.388257	0.374703	0.338483	0.430696	0.408335	0.392158	0.39434	0.0471331	0.387626	0.367502	0.352942	0.354906	0.934312	0.00113374
Jkamp	0.62924	0.627154	0.644152	0.567615	0.626379	0.595959	0.612979	0.545801	0.047141	0.563741	0.536363	0.551681	0.491221	0.0127276	0.0812887
Rps12l2	0.420839	0.347194	0.41719	0.371493	0.43211	0.393519	0.443851	0.434466	0.0471502	0.388899	0.354167	0.399466	0.391019	0.787475	0.0057911
Itgb3bp	0.562942	0.589357	0.587889	0.511085	0.670372	0.616661	0.643533	0.550541	0.0472251	0.603335	0.554995	0.57918	0.495487	0.881918	0.00456903
Cds2	0.753573	0.721685	0.697498	0.722875	0.703907	0.716573	0.659744	0.665691	0.0472291	0.633516	0.644916	0.59377	0.599122	0.000799007	0.106077
Gpatch11	0.665485	0.653077	0.645476	0.657914	0.640519	0.639107	0.583944	0.59509	0.0472469	0.576467	0.575196	0.525549	0.535581	0.000319998	0.10229
Zfp182	0.425132	0.426201	0.427155	0.47355	0.490232	0.497202	0.499812	0.477978	0.0472843	0.441209	0.447482	0.449831	0.43018	0.752951	-0.00416598
Etv1	0.601	0.555115	0.518501	0.694103	0.502019	0.513909	0.408883	0.482418	0.0473201	0.451817	0.462518	0.367995	0.434176	0.00948558	0.163053
Arf4	0.718763	0.721501	0.685013	0.748169	0.631542	0.709711	0.598757	0.699533	0.0473344	0.568388	0.63874	0.538881	0.62958	0.00388437	0.124464
V1ra8	0.466217	0.448061	0.539318	0.405917	0.367131	0.209541	0.281619	0.349458	0.0473813	0.330418	0.188587	0.253457	0.314512	0.00398003	0.193135
Plekhf1	0.356997	0.361876	0.383695	0.31066	0.327264	0.332393	0.299561	0.278873	0.0473843	0.294538	0.299154	0.269605	0.250986	0.00775069	0.0747365
Csrnp3	0.316007	0.278555	0.35028	0.346827	0.25671	0.173932	0.253775	0.334141	0.0474079	0.231039	0.156539	0.228397	0.300727	0.0323912	0.0937416
Igfals	0.562957	0.616683	0.581701	0.555268	0.605564	0.682893	0.592265	0.586666	0.0474438	0.545008	0.614604	0.533038	0.528	0.362453	0.02399
Col12a1	0.346775	0.346492	0.34958	0.466704	0.391484	0.560981	0.446343	0.573944	0.0474676	0.352336	0.504883	0.401709	0.51655	0.230601	-0.0664815
S100a4	0.467204	0.466003	0.48739	0.387848	0.462291	0.445041	0.4733	0.357249	0.0474888	0.416062	0.400536	0.42597	0.321524	0.107962	0.0610883
Chst8	0.851065	0.832834	0.824139	0.883214	0.786509	0.819484	0.70878	0.788617	0.0475099	0.707858	0.737536	0.637902	0.709755	0.000965692	0.14955
Sbno2	0.439938	0.465208	0.454177	0.426577	0.411743	0.408869	0.421701	0.417464	0.0475158	0.370568	0.367982	0.379531	0.375717	0.000165932	0.0730251
Csf3r	0.179237	0.19016	0.211921	0.196239	0.194811	0.206621	0.218666	0.22955	0.0475424	0.17533	0.185959	0.1968	0.206595	0.748856	0.00321836
2410018M08Rik	0.333843	0.331547	0.352054	0.412156	0.25142	0.315199	0.303501	0.307171	0.0475527	0.226278	0.283679	0.273151	0.276454	0.00681252	0.0925096
Ddx49	0.539896	0.527448	0.52747	0.547854	0.467866	0.440687	0.486542	0.534578	0.0475652	0.42108	0.396618	0.437888	0.481121	0.00152894	0.10149
Derl2	0.502171	0.505002	0.497972	0.483746	0.523328	0.523985	0.512512	0.485495	0.0475677	0.470996	0.471587	0.461261	0.436945	0.00755249	0.0370256
Cyp2c38	0.452909	0.422084	0.382172	0.589836	0.358929	0.348232	0.330119	0.392807	0.0475837	0.323036	0.313409	0.297107	0.353526	0.0239232	0.139981
Ncf4	0.460682	0.396849	0.502377	0.64567	0.751629	0.734943	0.671101	0.693708	0.0475943	0.676466	0.661448	0.603991	0.624337	0.0444593	-0.140166
Lrrc48	0.366408	0.344719	0.372467	0.398955	0.345384	0.325035	0.31933	0.327065	0.0476021	0.310846	0.292531	0.287397	0.294358	0.000911662	0.0743543
Ogt	0.23361	0.242762	0.229158	0.312115	0.291055	0.279432	0.307441	0.324083	0.0476047	0.26195	0.251489	0.276697	0.291675	0.480367	-0.0160415
Slc25a37	0.183168	0.206043	0.211462	0.144895	0.224664	0.214869	0.256165	0.163424	0.047636	0.202197	0.193382	0.230548	0.147081	0.774	-0.00691048
Adamts8	0.496717	0.466092	0.564833	0.526662	0.418104	0.355888	0.432599	0.512929	0.0476444	0.376293	0.3203	0.389339	0.461636	0.0124053	0.126684
Ap3s2	0.504223	0.480742	0.460014	0.482452	0.518374	0.513875	0.498616	0.490926	0.0476537	0.466536	0.462488	0.448755	0.441834	0.0457101	0.0269543
Kcnk3	0.68617	0.637541	0.694751	0.597503	0.679724	0.544298	0.596156	0.488676	0.047697	0.611752	0.489868	0.536541	0.439808	0.0203791	0.134499
Tbce	0.442356	0.43127	0.345892	0.517307	0.498745	0.454857	0.468298	0.581687	0.0477283	0.448871	0.409371	0.421468	0.523519	0.715538	-0.016601
Gm3916	0.26843	0.229508	0.24011	0.305883	0.259752	0.167025	0.208735	0.25279	0.0477568	0.233777	0.150322	0.187861	0.227511	0.0558718	0.0611147
Rnf39	0.390178	0.392265	0.389196	0.325518	0.453554	0.461905	0.396148	0.368643	0.047815	0.408199	0.415715	0.356533	0.331779	0.889512	-0.00376725
Alkbh7	0.742597	0.738366	0.73871	0.729198	0.697263	0.723455	0.646135	0.674651	0.0478612	0.627536	0.651109	0.581522	0.607185	0.000205359	0.12038
Rnf14	0.476535	0.477465	0.50267	0.429133	0.50785	0.509338	0.504575	0.463245	0.047868	0.457065	0.458404	0.454118	0.416921	0.223507	0.0248238
Nkain1	0.393325	0.37334	0.399606	0.300103	0.449891	0.379256	0.435818	0.336777	0.0478822	0.404902	0.34133	0.392236	0.303099	0.856281	0.00620149
Zfp668	0.413376	0.396716	0.415798	0.380271	0.461905	0.442385	0.430348	0.394356	0.0478984	0.415715	0.398146	0.387313	0.35492	0.442371	0.0125167
Npb	0.422272	0.458357	0.431805	0.440739	0.538038	0.531568	0.54632	0.452833	0.0479123	0.484234	0.478412	0.491688	0.40755	0.242274	-0.0271776
Mtmr2	0.35263	0.364247	0.372761	0.336195	0.417125	0.385176	0.402168	0.356526	0.0480018	0.375413	0.346659	0.361951	0.320874	0.723676	0.00523417
Tbccd1	0.682221	0.672737	0.672543	0.596714	0.71813	0.685024	0.680817	0.621248	0.0480516	0.646317	0.616522	0.612735	0.559123	0.129079	0.0473794
Kdelr2	0.792325	0.782994	0.771639	0.722157	0.679645	0.727722	0.613164	0.686769	0.0480903	0.611681	0.65495	0.551848	0.618092	0.000983192	0.158136
Tuft1	0.469894	0.447493	0.444468	0.480994	0.429476	0.444407	0.412291	0.452644	0.04811	0.386529	0.399966	0.371062	0.407379	0.00111409	0.0694779
Hccs	0.157508	0.165607	0.145197	0.168751	0.169044	0.17127	0.161659	0.196946	0.0481102	0.15214	0.154143	0.145493	0.177251	0.824769	0.00200892
Gm3201	0.49988	0.312142	0.506361	0.426826	0.25611	0.233547	0.226934	0.345059	0.0481513	0.230499	0.210192	0.204241	0.310553	0.00853784	0.197431
C1qbp	0.601787	0.597235	0.588201	0.604897	0.562557	0.573562	0.550887	0.600685	0.048152	0.506301	0.516206	0.495799	0.540617	0.000186247	0.0832995
Cep57	0.367948	0.388783	0.422043	0.402441	0.393956	0.428884	0.460142	0.497619	0.0481812	0.35456	0.385996	0.414128	0.447857	0.823832	-0.00533115
D4Wsu53e	0.104426	0.127186	0.127724	0.126656	0.143531	0.13788	0.196906	0.16247	0.0481968	0.129177	0.124092	0.177215	0.146223	0.13832	-0.0226787
Padi1	0.387876	0.35566	0.367463	0.41848	0.403164	0.445101	0.469232	0.467065	0.0482987	0.362847	0.40059	0.422308	0.420358	0.363381	-0.0191565
Rasl11b	0.54311	0.488017	0.536872	0.446111	0.600799	0.662041	0.577698	0.576422	0.0483249	0.540719	0.595837	0.519928	0.518779	0.214854	-0.0402886
Mgrn1	0.533121	0.511688	0.539713	0.510452	0.576143	0.54089	0.543564	0.553329	0.0483509	0.518529	0.486801	0.489208	0.497996	0.0483948	0.0256101
1110004E09Rik	0.738334	0.72044	0.727887	0.721119	0.717608	0.715526	0.689718	0.684916	0.0483515	0.645847	0.643974	0.620746	0.616424	3.48832e-05	0.095197
2510009E07Rik	0.636982	0.709615	0.722951	0.639148	0.255357	0.508126	0.676284	0.341826	0.0483543	0.229821	0.457313	0.608655	0.307643	0.0190407	0.276316
Nqo2	0.813972	0.760201	0.756908	0.802516	0.742472	0.755435	0.689943	0.748302	0.0484221	0.668225	0.679891	0.620949	0.673472	0.000813061	0.122765
Papss2	0.448392	0.418509	0.394459	0.565981	0.354902	0.359482	0.372764	0.432672	0.0484408	0.319412	0.323534	0.335488	0.389405	0.0319806	0.114876
Nop56	0.254415	0.273	0.257487	0.336816	0.264266	0.280191	0.287686	0.359602	0.0484614	0.237839	0.252172	0.258917	0.323642	0.66556	0.0122869
Slc16a3	0.722362	0.576528	0.629171	0.658724	0.607692	0.566325	0.519658	0.511539	0.0484656	0.546922	0.509693	0.467692	0.460385	0.00615677	0.150523
Arrdc2	0.313025	0.317832	0.330509	0.293049	0.350293	0.336848	0.38362	0.30443	0.0485272	0.315263	0.303163	0.345258	0.273987	0.810254	0.00418586
Pced1a	0.453269	0.465451	0.475741	0.375043	0.515861	0.486167	0.491356	0.431741	0.0485536	0.464275	0.437551	0.44222	0.388567	0.752402	0.0092228
5730422E09Rik	0.279204	0.273003	0.316807	0.258542	0.371005	0.34082	0.355144	0.274487	0.0486331	0.333905	0.306738	0.31963	0.247038	0.414914	-0.0199388
Zfp191	0.45386	0.464083	0.44071	0.50404	0.483126	0.496157	0.544816	0.561706	0.0486365	0.434813	0.446541	0.490334	0.505536	0.873092	-0.00363287
A630007B06Rik	0.443429	0.451004	0.458493	0.466887	0.485678	0.457246	0.512272	0.495923	0.0486677	0.43711	0.411521	0.461045	0.446331	0.216597	0.0159517
Mrpl50	0.570953	0.588363	0.569219	0.581742	0.611996	0.61636	0.598905	0.585102	0.0487133	0.550796	0.554724	0.539015	0.526592	0.00429	0.0347877
Map1lc3a	0.577274	0.603964	0.595904	0.436355	0.640773	0.629168	0.611568	0.506084	0.0487225	0.576696	0.566251	0.550411	0.455476	0.748793	0.016166
Krt10	0.497976	0.496382	0.541491	0.381094	0.534747	0.504272	0.556342	0.418104	0.0487244	0.481272	0.453845	0.500708	0.376294	0.572251	0.0262059
Nr4a1	0.404947	0.378679	0.364108	0.437141	0.358225	0.340273	0.356554	0.369455	0.0487962	0.322402	0.306246	0.320898	0.33251	0.00423379	0.0757046
Spin2c	0.896774	0.892272	0.901815	0.762691	0.56099	0.384192	0.492196	0.722005	0.0488147	0.504891	0.345772	0.442977	0.649804	0.00193676	0.377527
Rps8	0.551689	0.543325	0.562985	0.525659	0.513741	0.502892	0.492148	0.515514	0.0488913	0.462367	0.452603	0.442933	0.463963	6.58244e-05	0.0904481
Dennd2a	0.578268	0.55422	0.537265	0.524506	0.510193	0.547028	0.498757	0.471094	0.0489358	0.459174	0.492325	0.448881	0.423985	0.0023369	0.0924733
Fam210b	0.656276	0.632847	0.631254	0.611886	0.639254	0.630855	0.619173	0.591474	0.0489457	0.575329	0.567769	0.557256	0.532327	0.0012198	0.0748957
Igf1	0.397723	0.401452	0.430227	0.458222	0.385028	0.363582	0.350367	0.38196	0.0489468	0.346525	0.327224	0.31533	0.343764	0.00141087	0.0886951
Zfp595	0.444034	0.430347	0.488673	0.404945	0.494301	0.540204	0.505645	0.499145	0.04895	0.444871	0.486184	0.45508	0.449231	0.429301	-0.0168418
Gm5481	0.464243	0.366325	0.512878	0.382797	0.298252	0.315492	0.310483	0.319806	0.049	0.268427	0.283943	0.279434	0.287825	0.00477603	0.151653
Crlf3	0.441421	0.464173	0.429379	0.50487	0.43119	0.43823	0.40226	0.450471	0.0490362	0.388071	0.394407	0.362034	0.405424	0.00881378	0.0724768
Cox20	0.224124	0.221616	0.26593	0.158822	0.301281	0.245184	0.286797	0.204063	0.0491514	0.271152	0.220666	0.258118	0.183657	0.613356	-0.0157753
Slc44a1	0.78802	0.783835	0.767188	0.767588	0.763286	0.759585	0.707964	0.679877	0.0491842	0.686958	0.683627	0.637168	0.611889	0.000697208	0.121748
Zpbp	0.41667	0.424386	0.597683	0.528827	0.190121	0.122669	0.389343	0.506125	0.0492085	0.171109	0.110402	0.350408	0.455513	0.0515923	0.220033
Slc6a20a	0.431773	0.392681	0.399225	0.497122	0.273717	0.33937	0.351001	0.318606	0.0492238	0.246345	0.305433	0.315901	0.286745	0.00247925	0.141594
Fbrsl1	0.442316	0.459056	0.457258	0.40261	0.460883	0.478393	0.458796	0.415786	0.049228	0.414795	0.430554	0.412917	0.374207	0.119841	0.0321915
Il16	0.572865	0.432235	0.510805	0.611128	0.278552	0.380843	0.387905	0.414137	0.0492746	0.250697	0.342759	0.349114	0.372723	0.00520219	0.202935
Dgcr14	0.496178	0.45508	0.463159	0.509432	0.4589	0.447965	0.402592	0.444282	0.0493126	0.41301	0.403168	0.362333	0.399854	0.0023332	0.0863711
Aimp2	0.59775	0.56148	0.564382	0.633139	0.526088	0.547619	0.535452	0.590136	0.0493256	0.473479	0.492857	0.481907	0.531123	0.00421118	0.0943461
Emc3	0.733426	0.734862	0.713766	0.715527	0.67892	0.723104	0.619566	0.660546	0.0493652	0.611028	0.650793	0.55761	0.594491	0.000959191	0.120914
Laptm4a	0.820997	0.784563	0.808253	0.787963	0.72017	0.735314	0.636257	0.738579	0.0494045	0.648153	0.661783	0.572631	0.664721	0.000420897	0.163622
Gtl3	0.706191	0.695777	0.688917	0.683421	0.653634	0.689362	0.623195	0.645272	0.049532	0.58827	0.620426	0.560875	0.580745	0.000209237	0.105998
Olfr544	0.23123	0.256651	0.301165	0.283824	0.195848	0.197168	0.248613	0.278148	0.0496152	0.176263	0.177451	0.223752	0.250333	0.0421997	0.0612677
Bace2	0.577424	0.603963	0.527081	0.782554	0.841166	0.865157	0.877151	0.805317	0.0496584	0.757049	0.778641	0.789436	0.724786	0.0508677	-0.139723
Atp11c	0.48866	0.4631	0.496052	0.588563	0.533421	0.477073	0.561458	0.611522	0.0496936	0.480079	0.429366	0.505312	0.550369	0.64959	0.0178123
Hgfac	0.416948	0.385961	0.375828	0.457478	0.328564	0.348921	0.360402	0.400631	0.0497462	0.295708	0.314029	0.324362	0.360568	0.00971168	0.0853871
Ydjc	0.609363	0.581191	0.588164	0.603089	0.517194	0.574662	0.489399	0.532398	0.0498617	0.465475	0.517196	0.440459	0.479158	0.000446396	0.11988
Usp20	0.507622	0.472217	0.502232	0.519031	0.516671	0.514045	0.570822	0.555098	0.0499231	0.465004	0.462641	0.513739	0.499588	0.388248	0.0150325
Fbxo3	0.639453	0.61925	0.591343	0.682453	0.580953	0.615309	0.542407	0.616206	0.0499255	0.522857	0.553778	0.488166	0.554585	0.00591851	0.103278
1110020A21Rik	0.502514	0.478873	0.509436	0.429104	0.48059	0.430175	0.493277	0.360411	0.0499651	0.432531	0.387157	0.44395	0.32437	0.0440597	0.0829799
Vipas39	0.609758	0.606191	0.586554	0.591626	0.588793	0.592798	0.568092	0.542671	0.0499827	0.529914	0.533519	0.511283	0.488404	0.00041186	0.0827525
Lnpep	0.552524	0.544268	0.510844	0.600886	0.583491	0.570892	0.588796	0.626201	0.050008	0.525142	0.513803	0.529917	0.563581	0.409256	0.0190201
Med6	0.588252	0.58394	0.565912	0.594466	0.54959	0.572107	0.482444	0.532735	0.0500545	0.494631	0.514897	0.434199	0.479462	0.00135528	0.102345
Gins3	0.384398	0.363314	0.452942	0.353909	0.273936	0.25757	0.239872	0.318334	0.0500939	0.246542	0.231813	0.215885	0.286501	0.00180614	0.143456
Cltc	0.360326	0.39267	0.392246	0.429215	0.383788	0.414482	0.468347	0.50663	0.0501037	0.34541	0.373034	0.421513	0.455967	0.85634	-0.00536639
Ndufs3	0.698319	0.671108	0.669172	0.686647	0.657789	0.660858	0.595097	0.645718	0.0501084	0.59201	0.594772	0.535587	0.581147	0.00047377	0.105433
Wdr77	0.598338	0.587217	0.562328	0.581345	0.554017	0.568222	0.473626	0.544763	0.0501155	0.498616	0.5114	0.426263	0.490287	0.00262131	0.100666
Pmm2	0.535267	0.568198	0.52807	0.463471	0.449414	0.505807	0.419696	0.453084	0.0501623	0.404473	0.455226	0.377727	0.407776	0.00611499	0.112451
Alad	0.713661	0.724696	0.715104	0.665115	0.64597	0.677073	0.656003	0.660783	0.0502097	0.581373	0.609366	0.590403	0.594705	0.000275799	0.110682
Wdr73	0.402079	0.379421	0.393137	0.36777	0.393712	0.365759	0.371423	0.363558	0.0502382	0.35434	0.329183	0.334281	0.327202	0.00234087	0.0493502
Atp5e	0.440749	0.44988	0.457645	0.367786	0.518763	0.474358	0.530447	0.387955	0.0502516	0.466886	0.426922	0.477402	0.349159	0.976908	-0.00107715
Zbtb8a	0.601918	0.627532	0.611773	0.650735	0.606608	0.6508	0.638265	0.661574	0.0502661	0.545947	0.58572	0.574438	0.595417	0.0197376	0.0476088
Pdlim5	0.322829	0.343139	0.312941	0.359505	0.357989	0.356371	0.381607	0.441586	0.0502677	0.32219	0.320734	0.343446	0.397427	0.603933	-0.0113456
Pirb	0.293813	0.320865	0.306757	0.32243	0.332445	0.323695	0.332472	0.35194	0.0502773	0.2992	0.291326	0.299225	0.316746	0.319115	0.00934174
Ankrd13c	0.368027	0.399724	0.39163	0.334283	0.438498	0.431719	0.425635	0.348188	0.0504297	0.394648	0.388547	0.383071	0.313369	0.888614	0.00350726
4933421O10Rik	0.382308	0.376379	0.358834	0.378723	0.517991	0.640343	0.595285	0.411106	0.0504364	0.466192	0.576308	0.535757	0.369995	0.0474473	-0.113002
Taf11	0.465516	0.554308	0.527158	0.459143	0.562209	0.56054	0.611282	0.526245	0.0504667	0.505988	0.504486	0.550154	0.473621	0.811112	-0.00703079
[truncated: 13,505 more rows]

## Sheet: RAW signals
HGNC	Scr Sol1	Scr Sol2	Scr Sol3	ScrSol4	SheIF6Sol1	SheIF6Sol2	SheIF6Sol3	SheIF6Sol4	Scr Pol1	Scr Pol2	Scr Pol3	Scr Pol4	SheIF6.poly.1	SheIF6.poly.2	SheIF6.poly.3	SheIF6.poly.4
Gm10420	527270	527270	527270	527270	487835	527270	527270	487835	318867	320865	309663	391590	309663	318867	290685	278978
Rpl41	474447	487835	487835	487835	449645	460912	460912	449645	349130	352300	358206	349130	379030	379030	389350	334661
Hist1h2ah	460912	460912	460912	460912	344936	355549	362058	410391	449645	474447	449645	460912	460912	449645	460912	460912
Rpl37a	405467	407126	419498	420617	450511	420617	417338	422972	402924	414337	425664	393281	429739	433018	424100	438593
Hist1h2an	414418	426395	414418	381058	282128	274278	292923	325171	474447	460912	460912	426395	404275	426395	421520	414418
Hist2h2ac	397033	404275	410391	385032	316123	307580	327089	342490	421520	414418	426395	389350	421520	410391	404275	421520
Exosc2	421520	414418	397033	426395	376881	379030	389350	370351	311358	286249	286249	327089	290685	291990	275251	283024
Hist1h2af	381058	385032	385032	370351	322709	317344	313053	361197	404275	391590	421520	397033	389350	397033	391590	381058
Gm13249	404275	410391	379030	379030	391590	421520	421520	421520	255184	255184	226787	266935	244997	232626	244997	193866
Fau	358123	365344	367543	359271	382074	383045	392667	379353	379851	367479	368734	368303	386324	383045	371558	388311
Tpt1	380997	361559	364237	359832	386696	385972	374217	369694	311254	318652	313630	296543	329193	320085	318880	326441
Rps5	362058	347389	362058	362058	385032	389350	397033	381058	367116	373752	385032	347389	397033	389350	376881	379030
Gm8842	376881	373752	355549	389350	338986	364606	364606	349130	199507	187611	191841	234678	180583	190290	173121	183226
Rps14	360336	367116	344936	373752	389350	376881	370351	364606	342490	349130	362058	292923	370351	349130	355549	370351
Hist1h2ag	338986	344936	342490	344936	265805	271571	271571	301514	334661	338986	349130	313053	322709	329410	344936	344936
Rpl12	340855	339270	341781	349020	338576	342753	339270	350091	248412	244427	261170	238947	249568	246109	257946	227917
Slc10a1	342490	336917	338986	316123	291990	313053	301514	303080	166288	173904	134434	168594	126984	145230	140529	167989
Rps12-ps18	320865	317344	327089	320865	370351	342490	309663	311358	260882	266935	275251	241923	262067	265805	287876	265805
Gm13826	325171	325171	318867	322709	358206	352300	342490	327089	373752	358206	344936	318867	364606	362058	347389	360336
LOC100046223	305297	311358	316123	307580	329410	331262	344936	322709	316123	325171	327089	311358	317344	327089	331262	309663
Rn18s	298654	316123	313053	352300	360336	344936	317344	282128	277857	290685	316123	200595	316123	305297	284911	331262
Rplp2	309663	322709	311358	301514	381058	349130	376881	376881	385032	385032	389350	370351	376881	376881	385032	376881
Gm13777	327089	305297	309663	313053	336917	336917	336917	347389	192998	206784	203877	167989	217496	192998	218239	164102
Rps29	303659	311896	308783	319893	287795	289788	284468	304166	198060	211018	220541	174637	197378	190285	218594	162042
Uba52	304667	306428	305134	298362	339326	341461	345105	326764	363332	350243	347267	351413	355253	347395	346434	328355
Rplp1	307134	283529	299574	299289	311572	316277	307743	302354	205114	210346	222484	166662	224431	208847	224020	192116
S100a6	303080	301514	298654	284911	238059	252113	243692	268010	397033	397033	391590	364606	410391	404275	397033	404275
Rpl35	291529	300945	294437	303257	322846	304140	303257	298534	353145	334315	360760	304403	352507	329495	340365	347102
Rpl29	261718	288056	290560	274574	309984	317537	324491	349369	340274	346325	343948	349369	317369	347932	341549	330490
Fth1	286249	266935	288686	280417	250087	257929	252113	259697	175831	176996	183840	173121	212428	208173	217496	203877
COX1	301514	292923	283634	290685	307580	284911	277857	256615	215861	203877	232626	232626	227573	214815	205161	227573
Rn4.5s	280417	268010	275251	244997	211509	227573	220528	225903	45275.8	44761.1	37050.7	41037.2	35108	36632.6	35718.2	48998.3
Rps28	263614	286799	274972	288103	275515	281273	279698	296838	245662	248207	253011	221112	256557	258033	258907	238428
Mt2	241923	269293	274278	255184	234678	238059	250087	263228	190290	199507	198480	176996	225903	233669	257929	199507
Rps16	273236	267171	274209	280992	285931	295498	278689	284545	267427	272356	278378	250791	280080	277545	277050	281226
Gnb2l1	272985	270612	272985	283634	290685	316123	298654	290685	263228	264458	250087	282128	265805	264458	266935	280417
Rpl38	274714	277557	266875	263909	266261	266234	279323	280750	332078	323693	323940	313081	332003	321787	319866	312205
Rps2	266058	258182	266742	278491	228210	232708	230565	234630	81961.1	84874.6	88602.6	90158.8	85300.1	83975.1	81999.6	76528.2
Rps26	236896	253356	263228	268010	272985	286249	307580	320865	347389	360336	360336	352300	362058	364606	370351	329410
Ftl1	264368	256890	261485	256259	233437	221126	230542	228255	145573	143124	144448	152124	153065	164396	151226	165749
Rps12	274673	278613	260626	279757	296922	299828	278703	269394	224653	206593	227688	194862	242053	212042	213419	220794
Pirb	275251	252113	253356	257929	233669	240442	228990	227573	114520	119113	112109	122739	116368	115081	114052	123587
CYTB	283024	263228	252113	263228	241149	255184	236896	229888	117826	114520	138930	157127	141366	138405	138930	137935
Rps27	251012	253234	251552	247325	258498	253797	247480	247023	172641	177830	182907	147473	186149	169369	192437	162542
Krt18	234678	243692	247431	246326	249051	247431	266935	249051	274278	270612	260882	376881	286249	276518	349130	364606
Gm4883	252113	249051	243692	241923	271571	275251	283024	271571	247431	240442	219136	269293	232626	244997	212428	224537
Actb	231045	250087	241149	233669	195839	188410	221697	244997	410391	410391	381058	421520	367116	370351	410391	449645
Gm15772	250087	244997	238958	247431	274278	276518	259697	255184	256615	247431	268010	218239	271571	262067	249051	272985
Tmsb10	230954	224119	238768	241007	140227	144237	138329	150471	165437	158665	162757	142856	132628	135846	132918	102410
Pbld1	238059	235813	235813	236896	215861	231858	207559	201517	130656	138930	138405	129140	137414	140529	140829	145230
Hist1h2ak	229099	227460	233954	228419	171628	180445	177918	189556	222538	239363	241097	212081	209761	215049	217599	203983
Rps13	227606	226242	229377	231639	245143	248237	251575	253780	256511	253463	266058	259544	261605	262007	262006	259837
Rpl10	226838	229892	229077	227476	249660	251842	253006	247990	270811	266351	278777	265788	277296	275570	255136	286629
Gm6177	226450	243887	228700	204299	250437	248433	251446	257406	220778	215691	204700	227253	203294	219268	211078	217454
COX2	232626	229888	226787	231045	218239	228990	217496	198480	161147	158662	180583	170976	197518	183840	187611	202000
Rps10	229018	234230	226172	222907	242875	243700	231149	233022	207388	213016	208551	196562	207551	198772	197483	207423
Rpl10a	212787	227917	225597	234758	252402	248911	274228	249854	284771	244836	255627	289714	274927	268936	241276	242697
Rps20	231679	230246	225083	235483	233022	232380	213284	214455	189061	193844	208719	172597	208798	193314	199749	214544
LOC636901	221697	203154	223285	232626	219136	208886	231045	192998	50594.4	54046.1	56545.3	67966.3	59603.8	56838.6	58430.7	58097.7
Rpl9	213239	223642	222307	208746	252406	245885	256436	242697	239891	250285	243388	166881	232841	243137	232608	243460
LOC100045367	217496	231858	221697	226787	227573	246326	233669	233669	241149	244997	256615	226787	241149	256615	241149	268010
LOC100048117	206158	226787	220528	208173	194982	189091	208173	200595	287876	271571	274278	291990	276518	277857	262067	298654
LOC101056557	214815	221697	219136	219136	200595	197518	206158	195839	252113	257929	255184	255184	250087	253356	252113	275251
Rps9	213191	215861	218239	215861	276518	263228	283634	276518	317344	334661	301514	331262	347389	344936	313053	295022
Gm8580	216797	231273	218000	212592	265119	258318	267701	272812	254537	257786	243639	282585	244468	268879	258365	230368
Rps12l2	213050	220917	217612	219431	215429	226422	194274	202976	154810	117495	155771	129700	163921	146915	155046	155934
Ppia	201517	223285	217496	207559	182555	181478	206784	189670	355549	329410	352300	329410	360336	347389	327089	355549
H2afj	214301	211772	214262	211799	159599	152325	160300	177079	244116	244113	244118	237416	263811	244111	244097	237370
LOC101056544	207559	213191	213857	203877	235813	234678	240442	252113	213191	223285	208886	150383	210259	210259	214815	195839
Rpl28	207091	212194	213585	210809	243089	237262	243102	248412	232633	234324	236362	221826	235513	239606	231309	231309
Rplp0	217144	222501	212320	235678	244903	230496	218784	220365	155366	148567	156441	143463	159366	144934	153310	150535
Gm8210	213857	212428	211509	218239	207559	212428	219136	207559	231045	225903	253356	203154	233669	241149	241923	250087
Glrx2	224956	198671	210885	218745	202203	207264	207269	202192	146307	148853	144255	139726	146562	141166	135867	152737
Rpl36	207652	202056	209661	203369	216913	211922	219301	233676	262547	274630	258411	251002	238238	253635	269604	229170
Rpl34	208228	208755	206668	204348	224163	226103	220418	237248	259472	265590	257441	231981	253604	249934	253327	241540
Gm5963	211509	210259	203877	208886	198480	205161	194982	223285	213857	211509	210259	183226	215861	201517	221697	189091
Rps23	193866	198480	203154	193866	244997	243692	246326	235813	226787	235813	247431	197518	249051	225903	238059	223285
Rpl19	191841	189670	199507	189670	257929	238958	253356	250087	265805	280417	265805	275251	266935	270612	256615	269293
COX3	215861	191841	198480	212428	184761	191841	180583	170976	50920.2	47128.9	72041.8	71561.1	63344.4	56677.2	64789	64993.7
Gm12508	195839	197518	195839	187611	206784	208173	202000	211509	201517	201517	196748	206158	203877	193866	191841	206158
Tuba1b	178796	190843	195605	200950	125149	124707	137517	138361	195115	196786	188081	289609	146453	154240	190926	218429
Rpsa	190184	180041	191800	190655	191033	187727	182386	178159	100761	95380	98995.3	103833	109630	97075.6	100094	107604
Gm10653	210681	200970	191170	205591	177543	178560	172813	160805	71241.2	60148.8	68851.9	67131	68211.8	61982.1	56688.8	64510.5
Hist2h2aa2	189944	195074	190913	183951	156843	142156	152984	159041	214111	214076	219441	207961	219613	211844	214197	206031
Gm14217	192998	190290	190290	174929	224537	231045	227573	219136	177925	180583	163014	194982	190290	186851	188410	208886
Mdm2	189091	192998	189091	183840	98513	94718.4	105547	102190	228990	234678	223285	208886	106940	101160	103661	103661
ND2	194982	179764	188410	194982	172133	186851	174929	173904	28578.5	29440.6	40815.5	34694.5	37774.5	50276.2	41188.7	40564.9
Rpl18	190290	178808	186288	175831	232626	218239	226787	234678	282128	298654	270612	303080	272985	288686	274278	264458
Cox6a1	184761	191203	183840	181478	140529	149238	151564	164691	283024	283024	276518	276518	298654	287876	291990	266935
Erdr1	183226	174929	183226	210259	145734	141366	147336	143180	91899.6	81993	95904.1	90254.5	85397.1	79225.1	79498	54629
Sprr2a2	187611	185347	179764	173904	190290	193866	179764	189091	172133	175831	178808	151564	177925	166931	170976	190290
Gm5879	164344	165561	179256	175174	182049	189636	193304	189993	141264	148719	144365	177835	163960	157023	193169	181008
Rpl3	170456	170609	178407	179939	178655	185005	184301	189407	134820	146800	131876	174668	157242	158747	183026	189806
Cox8a	170562	185632	178212	182766	163492	166956	165866	186319	282574	283154	273853	275515	311005	313142	321033	274472
Gm4130	177925	161921	177925	191841	177925	162378	170381	154432	36786.3	36786.3	41699	40150.6	44211.8	41037.2	41899	40815.5
ATP6	186851	171467	173904	195839	162378	180583	160627	152115	16223.6	17620.2	29108	21862.7	26086.4	26312	26831.9	20711
Elk1	179163	171300	173757	167422	160492	167401	160479	156585	103826	112309	97549	103811	94901.6	99280.4	100816	110891
Rpl32	186288	186288	173121	182555	174929	189670	166931	170381	167989	153840	164102	143180	171467	155829	147966	175831
Rps8	172186	174024	170409	187319	207656	210703	217190	189245	211890	207043	219529	207584	219392	213154	210474	201365
Gm11810	172133	169373	169373	164102	170976	169373	172133	174929	174929	178808	171467	153840	166931	154432	166931	142036
Gm13215	162672	166132	168972	175499	190904	192775	190048	190614	208980	216020	223226	209944	213870	219677	203650	201049
Rpl18a	169762	165066	162420	170106	189557	181574	188941	177507	150544	138202	152765	128910	152861	151170	131883	147991
Gm15501	156382	155829	161921	168594	161147	172133	157946	158662	144210	145734	157946	124091	161921	153840	156382	157127
Rpl8	154682	155360	161680	158729	177538	174210	177975	174806	216142	217461	207912	228713	212894	212993	186909	210960
Pabpc1	155829	160056	160627	145230	127686	128105	143938	147966	48603.3	50594.4	45808.7	62090.3	41114	55499.2	49469.2	57982.3
Gm4997	166288	167989	159056	166931	167989	168594	173904	155829	142402	127686	140829	122081	148655	140079	135337	125105
Rps15	150821	148332	156026	154526	186959	168265	180459	184518	149980	148790	151782	155203	142317	156770	146761	134837
Gm6404	152383	153148	155513	149898	163138	166275	154870	177370	170049	181409	178290	159775	167942	172962	176035	161261
Med16	156418	155621	153567	155611	144849	153648	136119	136201	105888	111151	107709	94372.3	104686	102630	105630	120728
Eef1b2	149238	153279	152115	150383	187611	176996	181478	175831	125959	121070	119445	136597	131212	124091	107281	127686
Rpl39	159540	158988	152018	167013	160322	169372	162927	160194	126055	110501	125871	112820	149505	127508	132275	110253
2610028H24Rik	165664	153815	151568	155699	133490	128325	131054	128981	52121.9	50354.1	48554.1	56272.1	51839.6	48979.6	47544.8	49640.7
Gm4786	143938	146389	151564	145734	153279	150383	155829	163014	231858	238958	213191	264458	206784	221697	189670	213857
Myeov2	144709	148655	150940	150940	128105	134434	130192	138930	56109.9	55068.2	65537.3	37929.9	86634	61166.8	81993	48777.5
Nlrp1a	148655	146903	149238	130192	97941.3	97491.7	95904.1	99641.2	83690.7	80950	74574.3	80950	58223.4	52789	60634.8	50733
ND4L	147336	145230	147966	160056	133043	131212	130656	128105	14067.2	16305.6	23284.9	12756.3	17575.2	18314.6	19891.3	16186
ND4	164102	157127	147336	157946	144709	140079	137935	130656	40688.4	33588.7	39990.9	49107.5	38305.5	37654.8	35421.9	36837
Endov	151564	147336	145230	146389	118287	106632	115081	105249	26857	24408.6	26655.6	21993.9	26345.1	23980.8	25130.8	27074.3
Hccs	157946	150383	144709	130656	116368	118760	118760	115081	29528.6	29847.4	24580.3	26524.3	23673.2	24543.5	22900.7	28223.1
Rps19	143180	137935	143180	138930	173121	161921	157127	173121	101845	106244	103661	89581.1	99641.2	109221	103302	100360
Shfm1	135781	144210	142402	132158	94367.2	108442	103661	116950	121715	138405	126515	102894	130656	106632	131585	98219.9
LOC101055915	137935	137414	142036	158662	161921	155116	162378	142402	145734	130656	161921	118760	167989	150383	145230	140529
Rps24	153067	141234	141644	148849	135248	133757	127803	120547	125522	123334	138342	105751	112992	100034	106497	105209
Medag	148044	144045	139396	139942	127218	125108	127018	118106	65142	62520.5	63117.6	60660.7	68594.6	59945.1	63445.6	67412.8
Rpl13	136385	135767	138966	148624	156796	161042	165879	162004	166949	169973	163630	167941	163548	168750	158467	156391
Sec61g	118760	133043	138930	125959	86869.3	95074.9	89944.4	111022	112109	115081	120562	86634	101845	96187.9	105547	76002.4
Gm9457	133709	134434	136597	133043	134936	134936	134936	139489	157127	160627	147336	145734	154432	153279	166288	122739
Rps11	139090	135993	135924	136527	157223	156905	153825	155534	167089	172085	173898	157231	178072	173372	171045	152923
Rpl23a	137001	133744	134824	110416	148888	139588	145888	148202	106546	102389	92104	101999	92376	96086.5	92682.4	101284
Rps4x	137114	129108	133884	125254	133772	137492	138221	137065	83181.2	82732.9	77185	83471	80288.7	81106.2	80479.6	87183.5
Aldoa	109694	121070	133043	114520	125535	129140	134434	136597	257929	276518	221697	404275	291990	309663	367116	373752
Atox1	117826	126984	132696	125105	98733.2	112998	99268.8	122739	89944.4	97491.7	94718.4	74574.3	97491.7	108718	125959	84685
Gm12070	125730	135252	131890	131711	126977	118354	134313	127242	193580	182785	168982	241193	162650	198550	179327	213619
Rps11-ps1	135119	131608	131765	135553	151292	145775	139538	140983	128870	129983	145272	110105	139310	128556	137353	136624
Gm14439	124091	120562	129568	119113	137414	135337	135337	140529	110651	119445	118760	105547	126515	121070	126515	126515
Hsp90ab1	122081	115650	125535	111022	126984	127686	132158	134434	87518.5	89581.1	82988.1	158662	99915.5	103879	132158	185347
Rps18	132888	127427	125032	129890	146894	148655	144764	150279	129014	130017	121760	127138	117935	128255	117296	111668
Lrrc31	139489	130192	124091	129140	102649	95308.5	101415	92603.2	15117.8	13427.5	13649.8	12722.9	15287.7	12206.5	12474.1	13095.3
Gm6921	120157	114520	123587	116368	143180	135781	140829	146389	105868	105868	101160	102649	98733.2	107708	99268.8	94141
Tnfrsf12a	114052	123587	122081	112531	87159.6	87919.8	88892.6	92862.8	135781	137414	122739	137414	108718	111456	112998	100689
Anxa2	112109	125105	121070	121070	105249	104227	116950	110651	200595	202000	188410	256615	158662	175831	210259	241923
Lgals1	111456	128595	120562	121715	102894	98733.2	104628	104227	381058	362058	347389	362058	303080	338986	278978	297227
Rpl31-ps12	125293	122519	120518	130179	140838	142912	138445	133277	107352	107379	119355	90177.2	120850	110827	108707	99317.6
Rpl14	117731	119274	120114	102043	144789	131464	134620	134643	127909	130592	133206	104216	127329	120110	123802	137782
Rpl24	112364	119140	119080	113772	135691	126143	132224	114852	165155	161962	165038	142226	158858	152507	150857	160656
Rpl26	116578	113492	118944	124949	140631	142275	144770	140974	124722	128404	132360	123566	133405	130048	129584	108146
Cxcl11	132042	121016	118792	117608	102340	106956	106066	104376	46467.3	46091.3	38107.3	42283.6	40215.8	39573.1	37863.8	48095.3
Gm6251	125105	134936	118760	129568	128595	132158	128105	126984	123587	113508	130192	106632	118287	119445	106632	117826
Atf5	110651	116368	117826	118760	91899.6	98219.9	92603.2	97491.7	83402	81177.2	86634	60486.1	120562	93179.6	104628	80950
Snrpg	109186	121739	117448	116578	85767.5	89911.8	86608.5	99388	128663	125764	127433	111999	103873	93455.1	111325	85819.9
Gm13637	109221	114052	116950	128105	91453.3	93818.4	97491.7	98513	186851	183840	197518	154432	199507	200595	198480	168594
Zfp408	131585	117826	116368	122081	93818.4	92862.8	94367.2	91453.3	20166	19794.8	20417.1	18575.5	18519	18654.4	19503.6	19836.5
Milr1	121624	112786	116355	117368	92828.6	102923	101960	100111	62487.2	66589.7	65767.9	63790.6	67242.5	65561.7	66263.9	71084.9
Ppm1k	124533	120230	116321	121852	106612	109574	112959	99762.7	69217.5	67678.8	70047.9	64312.1	73678.3	66865.8	68718.6	75805
Gm4889	115159	112618	116060	113916	133532	128630	137037	139349	129517	128999	127439	136658	116877	131351	121229	113444
Mt1	116378	115441	115592	122745	103836	113338	109013	112895	101075	99309.8	108024	92761.3	115646	119589	116059	108853
Rps27l	108718	108718	115081	120157	86634	93179.6	90614.8	107281	94718.4	98219.9	115081	73301.5	115081	104628	138405	94718.4
Eef1g	116885	108970	114801	121960	133971	135949	128399	125324	67056	73065.2	72007.5	81757.4	84714.5	76929.5	97644.6	101116
Atf4	99498.3	105665	114192	103828	67937	71088.2	72943.5	76548.9	88895	96806.7	87333.2	71656.5	79230.7	78656.3	94341.8	79524.3
Rpl22l1	118287	118287	112998	117826	119445	116368	116368	120562	84237.7	86480.5	88892.6	70025.6	78934	73987.6	86634	69900.5
Zfp628	116647	107644	112977	101235	99566.7	106724	97740.3	103909	76310.7	84843.3	68548.6	84371.2	71069.8	81322.7	74673.6	94593.4
Kctd14	111574	110440	112326	108407	100531	103808	98367.2	102557	68413.1	75881.1	66530.1	69421.1	64664.2	68012.1	68981.8	77586.6
Gng5	107281	112531	112109	119445	79498	90254.5	88520.1	97941.3	93179.6	91453.3	101415	87159.6	102894	95074.9	107708	73160.5
LOC100504872	126984	135337	111456	125535	135337	132696	131585	127686	143938	112109	116368	104227	123587	128595	93492.4	121070
ATP8	112998	104227	111022	126984	113508	120562	114520	103302	5957.88	6616.19	11371.7	7372.71	10766.7	10297.2	11287.7	6766.3
Gm6109	112531	122081	110651	111456	129568	129568	128595	132158	116950	109694	112998	111456	111022	111022	111456	111022
Rpl31	109811	108215	110568	115047	121293	123001	124622	118263	98557.7	98961	110323	85332.3	109228	104036	104525	94215.4
Clu	97941.3	110651	108718	101845	103302	96187.9	120157	98733.2	236896	231045	206158	309663	138930	174929	202000	241149
Rpl7	117044	113537	108647	104503	127746	127307	123000	119151	83772.5	80712.2	80874.3	76549.6	91665.3	84217.9	79022.6	93495.5
Gm13981	111022	112109	108442	105868	130192	130656	126984	133709	108442	110651	105547	110651	114052	112109	104227	108442
Gm4802	119445	115081	108105	106632	132696	125959	129568	120157	112998	96187.9	94141	101845	100689	99641.2	88267.5	80754.2
Rps27a	102321	108517	107379	105186	120141	123366	124165	129206	128480	137135	140868	132042	119860	131698	133695	128513
Ccl2	96187.9	109221	105547	84237.7	146389	142036	153840	169373	151564	149238	125105	156382	318867	336917	309663	317344
Rpl23	109160	111678	105097	108376	117800	120589	113778	111706	94445.5	85500.1	100339	79599.9	100046	90775.5	93956.7	97961.4
Ppp1r14b	103966	91941.3	104815	107109	90330.1	91949.4	87485.8	90879.5	60801.7	66480.6	84451.1	45144.7	78648	74988.9	100437	62384.7
Rpl11	106103	110838	104774	103981	110835	109403	112336	111210	131353	133200	138746	121912	132996	123782	131025	122716
BC028528	105193	101074	104506	101063	91952.4	96516.8	86586	88566.3	53631.5	54224.3	54518.6	48103.9	55356.4	53160.7	56300.6	57855.9
Usmg5	101415	103661	104227	105547	81177.2	89944.4	86634	100689	56000.9	55222.7	68363.1	43402.9	75192.6	67085	87919.8	53417.2
Hist1h3d	102894	94141	101845	92242.2	67487.1	67789.4	64118	73160.5	115650	144709	149238	101415	99268.8	102649	120157	96673.6
Ndor1	109482	104172	101434	93247.7	87343.6	87403	88310.6	81419.4	30183.5	28569.4	24896.8	26502.2	26000.2	25133.3	24690	30197.3
Gm9385	98733.2	100689	101415	93818.4	117826	115650	121715	119445	149238	144210	144210	116368	145230	136597	127686	134936
Rpl6	99992.3	100317	100975	109344	111409	111659	116842	111231	120674	113195	118497	118431	121154	120033	103057	119450
Atp5e	91000.8	92603.2	100360	98733.2	78934	83690.7	80212.5	88520.1	71718.4	75729.6	84685	57437.4	85089	75525.3	90614.8	56109.9
Ppp1ca	93818.4	90614.8	99641.2	101160	89581.1	88520.1	91899.6	90614.8	220528	229888	234678	243692	238059	250087	235813	210259
Gm4963	99423.9	94173.2	98999.5	110331	115990	118249	116418	112805	82583.6	87475.9	100788	71787.1	95439.7	83632.1	93132.6	67709.5
Gm5523	103513	103496	98484.3	99372	89530.2	89093.7	93243.5	91725.2	144414	141890	132304	150825	126752	140296	138329	159494
Rpl27a	95638	96516.1	98023	94730.2	120831	116827	119763	124160	123202	121785	120733	116435	128694	123248	122312	115360
Gm5766	99523.8	96306.6	97650.4	96071.3	113719	113523	113196	114389	138711	135636	120295	149931	123255	129026	101918	120318
Mrpl33	94718.4	97941.3	97491.7	97095.3	82633	88267.5	85665.5	93492.4	75192.6	74861.5	80754.2	64277	95904.1	85665.5	92603.2	65537.3
Ndufa13	94367.2	101415	97095.3	94718.4	77660.7	82278.2	82988.1	93179.6	157946	168594	157127	140529	166288	177925	183840	145734
1700047I17Rik2	99893.3	94684.2	96638.3	98876.6	78276.8	86649.5	76735.6	79640.2	33185.2	31898.1	34260.5	30529.1	32453.1	29877.4	32021.4	34795.1
Rps15a	99019.5	98691.9	96157.8	92575.3	104944	102424	103771	104510	86554.7	88312.8	88128.7	75770.7	89456.6	82276.3	86676.5	85059.8
Gm5445	103302	97095.3	95904.1	90254.5	116950	116950	112998	119113	89581.1	92242.2	86480.5	86869.3	83996.2	88267.5	79225.1	83690.7
1600029O15Rik	96673.6	97491.7	95074.9	91000.8	114052	112531	111456	115650	66504.9	57982.3	58739.2	61000.3	58897.5	59207.8	53948.9	61166.8
Gadd45g	93492.4	93818.4	93818.4	89944.4	72860.7	74861.5	74705.4	73987.6	90254.5	87518.5	83996.2	78934	88892.6	85890.5	81416.4	70930.8
LOC101055761	92603.2	95308.5	93179.6	88892.6	70930.8	73301.5	70930.8	82278.2	47438.4	45700.2	50833.2	41699	45636.1	44571.2	50920.2	34694.5
Gm11974	85890.5	89255.2	92603.2	86634	72041.8	68544.4	70390.9	72564.4	13662.7	13481.9	16290.5	9165.34	15729.1	11898.3	17788.5	10659.1
Mgl2	97491.7	89944.4	91899.6	81993	62863.9	64381.2	59910.3	60486.1	55665.6	53417.2	50456.1	53417.2	38180.3	38432.6	40460.6	37891.3
Hint1	85665.7	94349.1	91456.6	90045.1	66235.6	72780.9	73602.4	84448.8	140221	146007	144356	118459	139504	134657	141829	128318
2200002D01Rik	90254.5	92242.2	91000.8	83996.2	72390.3	72564.4	72390.3	83690.7	113508	111022	104628	106940	103302	120157	108105	92862.8
Gm6548	98457.9	91766.9	90955	91901.9	127228	117119	130027	120577	66397.9	64119.9	54111.6	122266	93903	89887.2	103434	128430
Gapdh	87534	91499.2	90798	96648.5	89698.9	87962.3	94760.3	88478.2	155343	144420	132846	198819	132522	160608	148876	174814
Rps17	95261.6	99443.1	90678.3	100300	116042	118336	114717	111373	97565.2	95615.6	97025.7	81686.5	102805	102460	95985.7	97205.5
Gm6498	92862.8	89581.1	90614.8	85665.5	88267.5	84685	92862.8	82988.1	140529	123587	93818.4	213191	96673.6	134936	111022	152115
LOC101056141	92242.2	91899.6	89944.4	91899.6	73160.5	78934	73499.5	77660.7	112531	114052	110651	107281	129140	122081	121715	105547
Rpl15	84719.7	87442.7	89780.1	87968.7	96293.1	100638	105542	103635	114474	110919	103760	126585	105672	111964	101783	108368
ND3	102190	94718.4	89255.2	95632.6	95632.6	102649	87518.5	78140.9	6575.92	6068.6	11002.9	6946.88	12220.2	9708.65	12345.2	10112.8
Apopt1	95664.5	90172.3	89141.8	96424.6	76421	75376.2	74164.8	73964.3	21612	21588.1	22036.2	18529.6	21904.3	20182.5	21387.4	19617.5
Rpl27	88689.8	90838.2	89049.4	85741.9	105830	103873	101039	103803	139077	144096	150834	120202	133508	133654	129553	135394
Gm8460	88520.1	84685	88892.6	89255.2	110651	107281	111022	113508	65537.3	63503.4	61838.4	58430.7	60270.1	68176.8	59779.2	56677.2
Hist1h4k	93958	80851.4	88390.6	86025	52677	57541.9	48417.9	62135.7	91454.7	115691	116333	59469.9	85209.8	71219	93180.7	64282.2
Rpl30	87512.9	87041.6	88258.5	87043.7	97218.6	97024.7	97837.5	102794	89824.6	92448.5	93874.1	83406.2	93111.4	92291.3	94025.5	87442.9
Rps7	87919.8	86204.7	87919.8	97491.7	104227	103661	105868	95904.1	53022.9	51390.2	59481.7	48508.6	49994.3	48411.5	42657	45124.2
Nme2	87254.1	87455	87777.5	87770.1	92891.7	93300.7	94249.8	94813.9	181556	173982	178360	172068	159572	156626	150713	154693
Ndufa2	78388.5	80754.2	87518.5	83690.7	68363.1	72260.2	70545	80754.2	86634	88520.1	87159.6	74861.5	88267.5	92603.2	99915.5	76845.1
Oaz1	80783.5	89387.3	87079	94383.5	70249.5	80965.7	75193.4	90128	124833	123808	125888	129635	132431	148287	153559	112554
Gpx1	77335.3	79665	86204.7	86480.5	72564.4	73744.6	71561.1	75030.9	56545.3	52540.5	60270.1	48777.5	70930.8	68727.7	73987.6	47128.9
Bola2	84237.7	84237.7	85665.5	79225.1	79665	80212.5	73160.5	84685	59910.3	59779.2	66504.9	49880.2	56208.5	56208.5	65969.6	45325.1
Eif3h	78856.1	85727.4	84758.6	77304.6	101716	95796.4	103571	101389	57488.5	54960.7	48527	68281.8	58278.7	61767.9	61818.5	79934.5
Rps3a1	88082.4	84843.2	84249.5	82767.8	93501.5	91974.2	92325.7	87792.8	80321.5	73762.4	72870.8	83195.7	73577	73266.1	57375.8	70854.4
Sepw1	77177.7	74574.3	84237.7	80489.4	88520.1	91899.6	93818.4	95308.5	9955.11	10344.2	14093.4	8517.88	18123.7	20380	23263.9	14317.3
Gm5908	90614.8	88892.6	83996.2	79498	109221	111456	103302	104628	72260.2	70025.6	72260.2	56391.7	78140.9	72390.3	71892.5	73499.5
Phyhd1	87399.4	84785.7	83982.6	85947.9	65908.4	66068.3	66824.6	66105.9	16621	15843.7	16069.3	14983.9	16371.5	13788.1	15123	16067.9
Gpx4	80950	81416.4	83402	94141	80950	85890.5	80754.2	89581.1	105547	108718	116950	98733.2	140829	160627	154432	114052
Rps6	81970.7	83140.1	83037.6	81422.1	99838.3	94148.1	99598.2	100069	77839.3	75488.8	68673.1	85950.9	70767.1	76455.1	67045.4	76956.8
Uqcr10	82691.3	81348	82827.8	87099.3	68723.1	70730.3	69314.8	74349.1	26460.1	26831.5	31810.6	21170.5	32011.5	27094.6	35697.5	22614.6
Ybx3	71892.5	76845.1	82633	75192.6	52789	51094.1	52789	50833.2	45636.1	51604.1	47699.7	53511.7	38379.1	38137.7	40263.2	37216.3
Usp50	72564.4	79990.9	80950	78934	65969.6	66790.3	67301.3	74705.4	76259.2	76002.4	87518.5	59207.8	89944.4	83996.2	95904.1	75192.6
Eif4ebp1	81720	82988.1	80754.2	81416.4	63864	65537.3	63864	71892.5	106632	99915.5	96187.9	118287	83402	98219.9	83402	67301.3
Atp5g2	73880.3	81269.6	80649.7	74001	90743.9	89215.4	96066.3	99958.4	194439	194505	196695	194526	195739	197167	192775	178322
Tuba1c	75096.3	80134.6	80527	80241.2	62064.3	61019.7	67594	63464.7	79168.2	76462.9	79135.8	118181	57702	57570.5	84892.7	95318.1
Actg1	78666.6	80613.9	80286.3	90306.6	76984.5	80878.4	79998.3	73074.4	77856.1	78336.4	84166.6	86786.8	82067.7	85664.9	95802.7	108192
Gm5621	95074.9	98513	80212.5	87919.8	119113	110115	105249	95632.6	102190	82278.2	95632.6	85890.5	93818.4	98513	78388.5	109221
Ndufb8	76554.1	81177.2	79990.9	75729.6	69293.8	69070.4	70759.2	74574.3	183840	185347	184761	178808	174929	189670	186851	173121
Arpc2	75729.6	82633	79665	71194.7	69449.8	66400.6	75030.9	73744.6	173904	170381	150383	166288	168594	179764	161147	186851
Col1a2	75525.3	77915.6	78934	73987.6	29225.5	35028.2	39247.9	46416.7	88267.5	84237.7	77335.3	144709	7786.44	9175.45	9318.68	14625.7
Gm20764	87518.5	85890.5	78674.5	76002.4	106244	101160	93179.6	91899.6	81177.2	69900.5	71892.5	62709.7	69649.9	63161.5	57295.8	72041.8
Tmsb4x	79627.1	80398	78663.7	74404	54927.7	55400.3	52015	59204.1	36296.5	35288.3	36664.5	27458.4	30596.4	24779.8	35285.5	25078.6
Rpl22	77518.1	78106.8	78219.1	76308.5	78340	79231.1	76850.4	79888.5	77748.2	82224	85311.5	61475.4	84056.9	76703.4	87143.6	79320.4
Timm8b	72860.7	73499.5	78140.9	75525.3	70390.9	76002.4	69449.8	78388.5	38538.7	37366	41899	35028.2	51604.1	48904.5	56109.9	34602.9
Rpl13a	80936.8	78856.9	77785.1	81320.6	107413	104707	103074	97999.4	49279.7	45884.6	49583.3	43718.3	55451.2	54549.3	46794.8	49594.1
Cdc34	72260.2	71892.5	77660.7	77660.7	67085	68937.8	67789.4	64597	49190.4	46536.4	51837.9	38701.9	70141.3	51094.1	57982.3	43402.9
Gm15421	86634	81993	76845.1	78140.9	80754.2	81993	81177.2	79498	47320.2	46921.6	50733	36371.7	42216.6	39334	45514.6	39805.8
Prelid1	77544	76075.9	76656.9	76583.3	67724.3	69450.1	66582.2	73715.3	48176.4	43014.8	46277.4	40256.6	47605.1	44529.1	45700.7	37804.8
Ybx1	76038.2	71071.2	76440.2	59583.5	49706.3	45428.4	48208.3	50127	20807	21281.1	17365	23476.4	14295	15975.3	17803	19448.6
Epn1	68727.7	78674.5	76259.2	76554.1	65152.1	63161.5	66504.9	66400.6	67301.3	57673.2	65152.1	61166.8	73987.6	73499.5	69649.9	63503.4
Tubb5	74574.3	73301.5	76002.4	72260.2	78388.5	76845.1	82278.2	71194.7	90614.8	92603.2	85890.5	182555	63161.5	74861.5	123587	147966
Mif	72305.1	75173.4	75753.8	76350.9	74194.9	72763.9	74534.4	73116.7	215148	224793	226755	222208	216967	229009	213142	207655
Eef2	75030.9	70759.2	75729.6	82278.2	118760	119445	123587	99915.5	33203	31250.1	36314.4	45402.5	69449.8	63702.7	75192.6	81993
Serf2	70500.2	70015.2	75693.1	81238.5	53754.1	59221.2	54138	61548.2	59112.5	59348.1	67881.2	53050.1	57984.6	66790.5	69498	45897.5
Taf10	69120	71877.4	75670.9	80950.1	71974.3	72220.6	74267.9	75919.8	49386.9	48572.5	55472.6	50941.2	56608.3	60424.1	57490.2	41914.6
Gm5779	79225.1	68176.8	74705.4	87159.6	94718.4	99268.8	94718.4	81177.2	18557.1	17926.8	22481.3	15366.5	23528.1	19613.1	18820.8	15234.7
Gm12618	79676	78068.8	74659.9	69741.1	94309.1	89745.9	85987.2	89849.1	76912	80676.3	72624.3	75305.8	70539.6	71758.1	65517.9	72215.6
Gm10045	78674.5	78388.5	73744.6	71892.5	95308.5	94367.2	91000.8	84237.7	62541.1	56109.9	57158	49760.5	57673.2	55222.7	49107.5	58739.2
1700073E17Rik	80489.4	77335.3	73301.5	74705.4	100360	104628	96187.9	90254.5	53279.9	48061.4	47128.9	50276.2	54898.3	52540.5	44938.3	56391.7
Hist1h2ab	69900.5	69900.5	72860.7	57831.1	53279.9	55335	53417.2	48998.3	96673.6	118287	142402	47128.9	97095.3	72860.7	96187.9	64277
Pebp1	88733.1	80838.7	72785.2	70989.8	78853.6	77721.7	72944.9	70847.2	61453.6	56845.7	52346.7	56965.8	48888	59899	46067.3	61006.1
ND5	72390.3	72260.2	71892.5	74271.8	70025.6	70025.6	76002.4	70545	11360.8	12395.9	14703.3	12679	13794.4	18612.3	13928.2	12503.2
1500012F01Rik	70759.2	68544.4	71561.1	68727.7	67789.4	66129.1	65537.3	67487.1	11872.8	11854.4	13443.1	8122.24	17398.1	13159.6	16862.6	10837
Mtch1	63015.6	65313.2	71194.7	70545	66129.1	65969.6	65313.2	67789.4	92242.2	93818.4	105868	88892.6	119445	108442	110115	92242.2
Ttc38	70603.5	67968.6	70837.8	64240.2	57587.9	59065.4	56256.6	59329.5	33810.8	35092	29637.9	31801.2	30516.8	30784.3	32160	36770.1
ND1	71718.4	67487.1	70545	82988.1	78140.9	73160.5	79498	69900.5	2421.79	2051.34	3505.56	2755.97	3497	3765.13	3411.85	3344.68
Gars	62243.1	69070.4	69449.8	60634.8	62373.6	61000.3	65767.7	61496.5	95904.1	102894	81177.2	175831	79665	78388.5	115650	144709
LOC101055815	74401.5	72811.3	69158.6	78441.2	58249.6	61986.7	61732.7	60317.7	74766.6	70348.9	73198.7	59277.2	75410.6	73557.6	73894.3	71149.7
Ctgf	70141.3	72564.4	69070.4	54629	64993.7	61166.8	62709.7	63161.5	70759.2	68727.7	56000.9	76554.1	71892.5	73744.6	81720	104628
Hist2h4	68331.6	63863.7	68741.5	69228.6	42843	44816.9	40256.8	49128.3	72367.9	95619	103799	46918.1	75479.9	57039.1	82703.3	51457
Dynlt1f	62709.7	64118	68727.7	69449.8	57295.8	62373.6	55796.6	64789	50833.2	60738.5	59603.8	48998.3	64118	65537.3	73499.5	51021.4
Rpl35a	70479	70547.5	68486.1	69404.7	81887.9	80334.3	80558.8	79140.9	61811	59664.8	62252.1	56943.2	57680.9	53924	54797.2	49778.9
Rpl36a	73234	69879.6	68474.9	67214.4	90634.9	89721.3	89548.1	86518.4	60455.9	60427	61485.4	44281.9	70992.4	58570.3	63038.1	58282.8
Rps25	64274.5	65500.3	68291.3	68940.3	70082.1	70067.7	75456.2	72878.6	65928.8	66645.8	76411.8	54292.5	71736.5	63105.3	74745.7	54449.3
3000002C10Rik	68176.8	63503.4	67789.4	76259.2	73499.5	69449.8	71718.4	67301.3	107708	106632	92242.2	179764	90614.8	120562	106940	130192
Hist1h2bm	70545	64381.2	67487.1	68176.8	47699.7	47489.7	40866.5	46164.9	24790.5	30656.7	37594.8	16651.6	23098.3	20333.8	27672.4	19213.4
Hist1h4d	68544.4	58223.4	66790.3	64993.7	45514.6	49618.9	42803.1	51709.4	53601	83690.7	87919.8	31908.8	57437.4	45700.2	68937.8	38066.2
Mfsd2b	70930.8	68937.8	65969.6	69070.4	55068.2	50137.5	52540.5	50276.2	4742.24	3993.94	4772.13	3512.14	4671.71	3794.55	4139.09	4393.51
Rpl17	68245.6	68050.9	65791.7	64188.7	76824.9	72279.1	76048.5	76188.7	51768.2	47729.4	47295.3	53910.7	47681.8	50647.9	44651.3	47345.6
Ubb	63202.6	67415	65762.2	62724.2	63888.3	62037.6	69575.1	61730.2	101909	96796.5	77367.7	155876	93739.2	107839	117610	139574
Tmem134	66400.6	62541.1	65537.3	71718.4	72260.2	71561.1	68937.8	70141.3	8575.16	8184.08	9499.19	7850.73	11331.6	10809.8	11203.2	7563.07
Smdt1	61496.5	66504.9	65313.2	64118	60270.1	62863.9	58223.4	65313.2	85397.1	78140.9	78388.5	81993	81416.4	89944.4	86480.5	67966.3
Scand1	59207.8	63015.6	65152.1	63864	58590.7	57831.1	56391.7	62709.7	91453.3	92862.8	102894	80489.4	105249	106940	118287	89255.2
Ndufs6	61838.4	64993.7	64993.7	62090.3	55222.7	58590.7	56677.2	59007.9	101160	106940	107708	87919.8	112531	107281	117826	98513
Serpine1	64789	64789	64597	50594.4	58223.4	53126.4	53802.6	55335	48411.5	49288.3	45275.8	52669.1	46164.9	42803.1	66129.1	90254.5
Cox4i1	62090.3	61838.4	64118	59481.7	81993	79990.9	83402	80489.4	179764	179764	159056	203877	182555	197518	173904	166288
Cox7b	58897.5	62243.1	63503.4	67487.1	53126.4	57158	55335	59910.3	125535	131585	145230	109221	133709	151564	158662	135781
1700028B04Rik	63161.5	65152.1	63161.5	60738.5	61000.3	60486.1	57982.3	59368	129140	132158	132158	108718	143938	129568	136597	118287
LOC634339	67085	62709.7	62863.9	57437.4	85089	81416.4	78934	79990.9	44113.6	46074	41769.2	38305.5	41337.7	39085	34560.4	39532
Elof1	59481.7	57295.8	62709.7	59207.8	47489.7	52013.5	48904.5	52147.4	43402.9	42803.1	43253.8	35517.1	42049.1	37929.9	44571.2	29440.6
Gpi1	56174.5	59640	62620.9	56832.2	80395.7	78866.9	88979.1	81817.7	38065	34460.2	32726.5	87351.7	54247	52467.4	74382.3	102162
Polr2m	64277	58897.5	62090.3	65767.7	57437.4	57673.2	56208.5	53417.2	22741.7	22978.3	26554.4	18444.8	27762.8	21973.5	24460.9	16596.9
Ubc	63503.4	65537.3	61838.4	65537.3	58097.7	58345.4	60486.1	59092	39739.6	37050.7	36595.8	43472.9	40866.5	38379.1	43472.9	44001.7
Myl6	60090.2	63198.5	61750.8	64980.1	57411.2	57138	58074.6	60258.8	130161	127544	136593	109340	126143	127182	131553	117797
Gm10080	55335	61331.6	61496.5	61496.5	54349	53601	57673.2	56983.2	138930	112998	140529	116950	128105	131585	126984	122081
Eno1	53417.2	63864	61331.6	59092	62243.1	62090.3	66790.3	64118	69070.4	57527	49994.3	188410	50733	81416.4	80950	140829
Romo1	57991.7	59638.2	61045	63917.3	50592.2	54046.8	49744.8	57112.5	52020.6	51166.3	57083.7	47987.8	54965.4	56788.2	62189.7	42067.3
Hist1h2ba	62863.9	54479.8	60840.4	56000.9	37594.8	37050.7	32544.3	38538.7	18805.9	23528.1	27519.6	14406	15386	15637.1	19248.2	14197
Eif3g	58345.4	59779.2	60270.1	58739.2	63344.4	60634.8	63344.4	57982.3	86480.5	75525.3	70025.6	94718.4	81177.2	75729.6	55499.2	74574.3
Mfge8	51837.9	60738.5	59910.3	51898.2	64597	60738.5	67487.1	61000.3	85665.5	85089	70390.9	150940	89581.1	88892.6	152512	174929
Zfp36l2	61665.9	58590.7	59779.2	41547.3	59779.2	55665.6	56000.9	57437.4	64993.7	66400.6	49107.5	74271.8	52147.4	70390.9	77335.3	103302
1110007C09Rik	62373.6	57437.4	59603.8	63161.5	64118	64789	63161.5	63344.4	59007.9	55499.2	56109.9	56000.9	74705.4	79990.9	72860.7	52952
2410006H16Rik	68363.1	59603.8	59481.7	61166.8	60486.1	62243.1	59779.2	60270.1	10961.1	10347.8	10562.7	8207.21	13649.8	11336.5	14067.2	9318.68
Naca	64993.7	59481.7	59368	61331.6	76845.1	73499.5	73744.6	71718.4	76845.1	75192.6	76259.2	63864	80950	79665	70930.8	81720
Krt8	57069.1	60592.1	59332.8	72082.5	66617.7	71109.8	76250.1	69119	47285.3	45388.4	50683.2	101733	64208.3	68610.7	86913.9	117384
Nhp2	53511.7	56838.6	59207.8	61838.4	47871.5	55499.2	52013.5	57831.1	67085	86204.7	91899.6	66790.3	70025.6	86634	92242.2	68937.8
Aen	56474.3	55938	59080.9	55139.1	51623.4	53960.6	54617.9	55023.5	60667.5	66769	62866.1	53537.7	71119.7	58971.7	69447.6	57118.9
Gm20186	56545.3	55499.2	58739.2	59368	69649.9	79225.1	77335.3	70390.9	14431.2	19940	19912.7	12175.4	25597.6	24101.7	24618.9	22010.1
Pabpn1	52147.4	52789	58590.7	54479.8	56838.6	57527	53601	55665.6	58590.7	61331.6	56391.7	59779.2	57527	59603.8	51021.4	57437.4
Zyx	57831.1	59207.8	58097.7	63015.6	49543.2	47320.2	48680.8	48411.5	70141.3	56391.7	57831.1	91899.6	40300.3	48297.9	40688.4	46713.9
Atp6v1f	54046.1	58097.7	57295.8	59603.8	60059.7	61838.4	60270.1	61665.9	78934	73301.5	81416.4	63161.5	108442	93492.4	93818.4	76554.1
Plp2	54676.3	54744.8	57204.8	54894.7	61430	60520	61737	59667.4	73373.9	68730.1	73248	59757.8	79744.6	68350.9	65412.8	67114.9
Drap1	55068.2	57831.1	57158	53948.9	52013.5	46246.8	52147.4	55068.2	58223.4	55335	51497.6	49190.4	55335	57982.3	53126.4	51898.2
Arhgdia	58495.3	55456.2	57030.1	62769.3	54485.6	51700.2	55031.2	51468.5	140701	132995	134933	147875	133929	134901	110664	107135
Gla	69649.9	64597	56983.2	61000.3	52147.4	43733.7	45636.1	41337.7	4143.79	3453.49	3898.01	3658.41	4045.04	3477.94	3534.39	4089.29
Pgam1	53948.9	56391.7	56838.6	56109.9	57158	56208.5	61496.5	56208.5	109221	105249	97491.7	137935	96187.9	113508	91899.6	119113
Nenf	57527	55665.6	56677.2	54898.3	58739.2	59368	58897.5	60634.8	45932.8	45275.8	47871.5	36595.8	57158	52669.1	59603.8	43190.4
LOC100862445	61331.6	65969.6	56391.7	58097.7	76259.2	68727.7	64993.7	61838.4	16801.8	13600.1	14221.3	10297.2	15956.2	12523.4	13034.8	11912.5
Gsto1	51604.1	56545.3	56208.5	52147.4	61166.8	56391.7	61665.9	55499.2	153840	145230	136597	161921	153279	167989	119113	153279
Timm13	57437.4	56109.9	56000.9	59910.3	55665.6	56983.2	53022.9	58590.7	56983.2	62541.1	64118	47871.5	66504.9	69070.4	72260.2	51497.6
Neat1	56391.7	53022.9	55665.6	55499.2	105547	101845	100689	106940	2711.35	2826.43	2886.93	2522.6	8026.96	7120.39	8227.58	6432.15
Gm5528	65152.1	66400.6	55499.2	56545.3	83402	77335.3	72041.8	68937.8	53948.9	42314.6	47320.2	38538.7	49760.5	39929.5	35028.2	45514.6
Eef1d	49469.2	52952	54898.3	49618.9	65313.2	63503.4	66129.1	62541.1	102649	101160	92862.8	130656	95308.5	94141	91453.3	111456
Uqcr11	58066.2	53402.4	54137	57632.8	49143.1	53862.6	49850.7	55828	56198.4	58965.3	59175.1	44910.8	62339.8	61598.9	69116.1	51527.2
Anapc13	54629	54629	53948.9	53511.7	56000.9	56677.2	51604.1	57673.2	30656.7	28447.5	27561.4	22270.8	36786.3	30656.7	33569.9	26689.5
Eif3d	50594.4	53417.2	53802.6	50733	51709.4	52952	54046.1	52013.5	39990.9	38180.3	36371.7	75030.9	37819	36178.8	52952	73301.5
Polr2l	50968.8	54070.7	53727.9	55968.5	46098.2	46468.4	44838.3	52547.5	61861.9	60524.2	63987.9	46966.8	68910.1	66656.6	73769	58915
Wnt10a	54238	54046.1	53511.7	57982.3	63503.4	67085	64381.2	69070.4	45325.1	49994.3	52013.5	42412.3	92603.2	95632.6	95632.6	77335.3
Gm6525	59007.9	59092	53279.9	58430.7	77177.7	74574.3	68544.4	68176.8	43253.8	37929.9	42573.1	33934.8	43842.3	39658.1	38066.2	39085
Rbx1	49190.8	51120	53109.6	53007.4	41506.5	43870.4	42739.8	47947.3	44099.6	47163.7	48860.1	36794.9	44304.5	46895.4	52447.8	35948.1
AI462493	54349	54238	52952	48680.8	55499.2	58430.7	54898.3	62090.3	31279.5	31504.7	30422.9	27134.8	36917.6	38180.3	41337.7	31600.9
Hspa8	52906.4	50841.2	52573.5	54698.5	55743.1	57752.7	56318.5	53253.6	29478.6	27376.1	30300.1	41925	31308.1	30266.1	39166.6	56534.9
Lsm7	52669.1	51898.2	52540.5	51199.9	41899	43688.1	39805.8	47027.8	42491.1	45636.1	52326.6	33844	38884	40815.5	49760.5	36007.4
Pkm	47231.5	47027.8	52414.1	51497.6	53417.2	53802.6	58739.2	53802.6	37149.9	37149.9	33886.9	106244	34145.8	43190.4	58345.4	106244
Plaur	48061.4	50341.3	52326.6	55222.7	48998.3	46340.3	51199.9	48297.9	83996.2	85665.5	85665.5	83402	71718.4	82278.2	67966.3	76259.2
3930401B19Rik	52326.6	52013.5	52147.4	54756.1	66400.6	74705.4	69070.4	62243.1	12850.1	17045.5	18415.4	10385.3	21363.2	21281.9	20995.7	19128.2
LOC102308570	54898.3	52414.1	52013.5	49994.3	53601	52147.4	50276.2	53601	63161.5	59368	64381.2	50594.4	64789	65767.7	69449.8	49880.2
Cfl1	49519.7	54158.6	52003	54555.8	51983.3	48199	55123.1	51330.4	106847	99936	103338	113741	99955	113517	81064.2	108303
Atp5j2	51129.6	50102.3	51925.2	54838.2	48807.2	51838.9	49703.7	51528.5	55781.3	59751.1	64667.4	43561.9	66084.4	60711.7	68514.3	51070.7
Txndc17	52789	51390.2	51837.9	50833.2	46340.3	48297.9	49288.3	49880.2	43688.1	44571.2	47027.8	32816.1	49190.4	41899	54046.1	39658.1
Nisch	46164.9	44761.1	51604.1	47128.9	44211.8	46921.6	48061.4	47128.9	17602.9	17886.2	17788.5	23263.9	20941.7	16637.6	23565.1	30166.3
Rpl5	55499.2	51021.4	51497.6	51390.2	80489.4	75030.9	78140.9	67085	28159.5	27251.2	29583.2	29635.4	34046.9	29583.2	29995.2	33767.9
Snrpd2	51669.9	51937	51287.7	44794.9	43239.8	41988.6	41324.8	45393.3	112162	118580	100879	120950	83109.4	94933	89047.5	83888.3
Atpif1	46246.8	53126.4	51021.4	52326.6	47587.3	47871.5	47489.7	48904.5	97491.7	94367.2	99268.8	99641.2	104227	105868	105249	93492.4
LOC100505283	54658.5	53751.1	50991.9	47317.2	67225	63827.5	61538.1	61682.4	46451.4	45197.4	44581.5	43940	42333.9	41237.2	37391.8	43147.5
Ndufb9	49107.5	51199.9	50594.4	49543.2	49288.3	49469.2	49190.4	52789	74861.5	74574.3	73499.5	64597	83690.7	86204.7	79990.9	70545
Dctpp1	47489.7	50594.4	50456.1	50920.2	35517.1	37366	35028.2	44001.7	43106.8	43253.8	42412.3	37717.4	28578.5	33203	37149.9	27194.4
Mrpl51	49190.4	51604.1	50341.3	46607.4	39334	41188.7	40948	45325.1	39532	38805	37547.6	32863.8	33035.1	32146.7	36718	27806.6
Mdh2	45700.2	53511.7	50137.5	39990.9	57982.3	52669.1	58345.4	55796.6	99641.2	107281	84237.7	135781	98219.9	95904.1	122739	149238
Klf6	46921.6	48411.5	49994.3	38962.9	40375.8	39036.8	40263.2	46340.3	37108.4	42573.1	32259.8	38066.2	40815.5	39863.8	45124.2	51094.1
Eif4a1	47587.3	48680.8	49880.2	50341.3	44865.8	44680.1	44865.8	45514.6	36518.4	38305.5	35421.9	40564.9	31746.3	34191.5	39036.8	49618.9
Tmem258	50276.2	47231.5	49760.5	49760.5	48904.5	47587.3	47128.9	48603.3	27166.7	27914.4	31153.7	20805.2	33087.7	28815.2	32301.2	22508.3
Gm5637	47128.9	43688.1	49618.9	47438.4	43688.1	45932.8	46246.8	41899	21213.6	22144	19382.8	24732.9	22667.5	21841.2	22253.5	22270.8
Tpm4	47699.7	49994.3	49288.3	41337.7	36007.4	35108	34800.6	40071.1	63503.4	68937.8	54898.3	69070.4	40460.6	46416.7	38884	48061.4
Cars	46010.2	42657	49107.5	45275.8	43472.9	46074	44393.8	44680.1	17102.1	19338.8	18303.5	33767.9	17602.9	17804.6	27216.2	35108
Brk1	48297.9	46164.9	48777.5	53279.9	41337.7	41699	39863.8	39863.8	12191.1	11752	13895.5	8839.76	12503.2	10551.2	12022	8074.95
Wbp1	53126.4	46074	48603.3	48998.3	54238	53511.7	50456.1	51898.2	11612.2	11264.9	11612.2	8442.96	16322.4	11920.2	15809.6	10031
Eif1	49472.7	51800	48593.9	52221.5	37863.2	40094.9	39073.5	38899.3	78048.8	81557.8	87346.8	74643.1	86523.2	86546.8	94893.5	69059
Ndufa1	48680.8	49190.4	48411.5	48163.1	42049.1	47027.8	45700.2	51497.6	54629	57158	56983.2	42314.6	67789.4	63344.4	70390.9	53948.9
H2afz	46559.9	47634.4	48392.3	49552.1	36567.7	40246.4	40545.4	40462.5	96833.2	100242	102271	90644.9	99732.2	93215	95383.9	84619.8
Sfr1	48411.5	48904.5	48297.9	43472.9	43842.3	44001.7	44761.1	43898.6	40631.2	42153.1	34320.3	44393.8	37366	32205.6	31352.6	38474.9
Cd63	50456.1	49107.5	48061.4	41983.6	55335	51497.6	51837.9	47989.5	100689	104227	98219.9	79990.9	125535	104227	102649	135337
Cox7a2l	45919.4	43764.3	47943.4	47981.5	72922.7	72973.9	72757.9	70772	26812.8	27633.2	30318.2	21523.2	36791.9	33014.7	37584.2	28394.3
Ninj1	49618.9	48603.3	47871.5	47871.5	47320.2	50276.2	47871.5	52952	25451.4	26499.5	26127.4	21733.6	31694.9	32904.2	35642.9	28175.3
Atp5k	47565.2	48526.7	47727.8	52032.4	40755.2	43488.9	42482.5	46210	29616.1	27315.8	31005	23042.6	29188.4	28106.7	31816.9	22645.9
Eif3f	48904.5	43472.9	47489.7	56983.2	79990.9	79498	77177.7	74271.8	18872.4	18271.8	20457.4	18747.5	30131.9	29147.7	27806.6	27166.7
Ndufb11	44752.5	47683.4	47357.9	46294.9	50682.6	50461.6	51599.5	51979	61196.4	61808.1	66138.9	49295.7	75244.8	65948	72042.1	64368
Slc3a2	41547.3	45179.8	47320.2	47699.7	48411.5	49994.3	50137.5	46838.5	46164.9	42748.8	43190.4	73744.6	48998.3	53601	59481.7	79990.9
Ran	44643.5	44622.6	47196.1	42164.7	40170.3	40610.4	43113.9	39874.2	91997.1	94776.7	92895.5	83007.5	93874	84262	75972.2	80079.8
Gm9757	63344.4	51497.6	47128.9	49107.5	65537.3	63344.4	53511.7	53022.9	17398.1	15682.7	16305.6	17310.3	13056.7	16928.7	12132	20842.2
Cox5a	43733.7	45079.5	47027.8	45325.1	52414.1	50733	52326.6	49469.2	116368	128595	133043	97941.3	132158	125535	130192	118760
Coa3	42049.1	47587.3	46838.5	46713.9	47989.5	50594.4	47027.8	54898.3	35421.9	33130.1	34694.5	33371.2	39990.9	46340.3	43688.1	35824.3
2310036O22Rik	50341.3	46607.4	46607.4	50456.1	46607.4	47231.5	42491.1	43733.7	46246.8	47489.7	44393.8	45325.1	41983.6	50456.1	41476.7	34800.6
Tubb6	47320.2	46416.7	46536.4	45009.2	44938.3	40631.2	45124.2	41261.9	66790.3	65537.3	56677.2	74705.4	47231.5	46246.8	44393.8	56838.6
Dynlt1c	45636.1	47989.5	46416.7	48411.5	39582.2	43472.9	39739.6	47871.5	31694.9	33342.6	34191.5	26499.5	39247.9	33484.4	40071.1	31127.7
Chchd1	43190.4	45124.2	46340.3	43688.1	36444.5	37108.4	36518.4	40771.2	46921.6	46713.9	46713.9	42153.1	43688.1	43688.1	47128.9	36718
Anapc5	42963.1	43770.5	46201.7	40627.3	34032.2	31682.4	33951.2	32208.7	24365.5	23945.1	27623	21946.7	26955.1	24892.7	28416.6	20341.7
Vdac1	44761.1	46246.8	46074	43190.4	47027.8	46416.7	48777.5	41983.6	48904.5	50920.2	42748.8	64381.2	46074	41627.4	45636.1	55222.7
Nr4a1	44680.1	45932.8	46010.2	45932.8	37654.8	36786.3	38606.2	36632.6	30405.9	27994.8	26345.1	35673.4	21018.1	18973.6	21392.9	21464.1
Ccm2	48777.5	47871.5	45932.8	49190.4	38137.7	38701.9	38137.7	38432.6	21581.9	19836.5	22681.3	17218.4	16012.5	17352.7	18833.1	13384.7
Dbi	43699.5	42947	45824.7	47609.8	36746.2	41230.6	35976.6	42055.6	49691.9	54413.3	59919.4	44921.7	54202.6	58013.5	62080	44596.7
Ddit4	45402.5	44938.3	45808.7	44571.2	46416.7	46164.9	46340.3	38305.5	44211.8	44393.8	42049.1	39658.1	54756.1	43842.3	44318.3	43606.5
Prdx5	40488.9	47375.3	45658.8	45340.2	49143.4	46520.9	49942.2	50898.1	127707	126286	124976	128579	137809	148745	113043	142551
Tuba4a	48508.6	44467.4	45514.6	48508.6	45932.8	44467.4	46921.6	40631.2	18654.4	17012.3	17056.5	28932.6	16000.5	16624.7	20261.5	21647.3
Pgk1	40995	44964.9	45329.9	45168.6	53510.7	54355.7	59025.9	52902.2	46561	44002.3	37749.7	127907	44003.9	53888.3	69845.8	93088.2
Cox14	38432.6	46713.9	45325.1	42491.1	37216.3	39929.5	37654.8	50341.3	31600.9	34742.2	35718.2	24842.4	39863.8	35028.2	45402.5	34560.4
Gm10856	59779.2	55222.7	45275.8	47231.5	49760.5	48163.1	42573.1	38137.7	6599.66	5261.96	5899.05	4234.83	5699.77	4772.13	4666.33	6288.26
Fdx1l	44938.3	44571.2	45179.8	45808.7	39396.8	38474.9	40071.1	43402.9	27106	23444.2	23098.3	23589.8	21693.3	22634.1	22169.7	16910
Csrp1	41699	46340.3	45079.5	45636.1	50276.2	49543.2	51390.2	51021.4	78140.9	78934	81720	64118	91899.6	87159.6	87159.6	93818.4
Cnih1	47027.8	45808.7	44938.3	45700.2	48297.9	48061.4	48297.9	45932.8	47489.7	44318.3	43106.8	46164.9	39929.5	39173.8	35926.9	31953.3
Uqcrh	41561.9	43501.3	44872.6	47786.7	46103	49335.9	46963.2	52074.8	42109.2	43538.9	51661.9	35279.1	55364	54761.9	59575	43853.5
Rnu1b6	46536.4	36879.8	44761.1	27587.7	41188.7	41476.7	36178.8	41476.7	956.926	1609.79	1709.4	836.765	1033.39	913.542	1495.16	1299.78
Nfkbia	45325.1	44393.8	44467.4	34602.9	53948.9	51390.2	49994.3	53948.9	22445.4	24200.5	19586.4	21492.3	27134.8	26857	27042.8	32340.2
Dmwd	49543.2	46010.2	44211.8	43016.9	45636.1	45275.8	45932.8	42931.6	22571.1	19742.9	17708.2	24816.3	19248.2	22900.7	18384.9	19189.2
Ldha	40898.1	43602.5	44161.8	44670.1	42534.1	41370.4	49169.5	39743.1	86810.4	81351.5	78082.9	103171	83591.1	79481.8	83690.5	94232.7
Hmga1	40319.8	47030.1	44132.2	43084.9	35166.9	34894.2	34716.2	38532.1	85128.9	82074.7	73535.2	74828	61755.5	69382.9	65898.3	60568.4
Lamp1	41337.7	45700.2	44113.6	46074	51497.6	53417.2	55222.7	53126.4	80950	81416.4	86204.7	85397.1	107281	112531	98513	113508
Cdc37	38805	40263.2	43898.6	38180.3	50341.3	45808.7	51709.4	47489.7	75729.6	82988.1	71718.4	88520.1	71194.7	69900.5	62090.3	83996.2
Bag1	41178	43035.6	43889.1	47081.7	35128.1	40397	37548	39937.1	45165	46507.5	52649	41095.6	53992.9	47780.7	54234.4	35643.2
Gm6030	53279.9	56983.2	43842.3	51094.1	54046.1	50920.2	50920.2	40866.5	26623.5	20183.4	23872.7	14761.7	15694.3	11872.8	12048.2	13072.7
A430078G23Rik	38066.2	44318.3	43733.7	42803.1	41418.9	47128.9	45402.5	50456.1	39582.2	43688.1	41337.7	44865.8	52789	58590.7	66790.3	64597
Clic1	43688.1	42573.1	43688.1	34963.4	40460.6	42931.6	40300.3	36221.5	81416.4	94141	88267.5	54479.8	86480.5	71561.1	86204.7	78934
Ndufb7	43898.6	44211.8	43606.5	40866.5	38027.4	39085	38432.6	40688.4	78388.5	77335.3	67487.1	75192.6	61838.4	72564.4	67789.4	55068.2
1110038B12Rik	45179.8	44865.8	43472.9	47989.5	43190.4	41983.6	42748.8	44318.3	11282.4	10725.2	12403.6	8906.96	12693.8	11574.8	13832.6	9380.2
LOC101055925	50833.2	51837.9	42748.8	50276.2	59603.8	55068.2	48508.6	42748.8	13649.8	10517	13118.6	9922.56	13168.4	11557	9828.17	10980.8
Ddb1	44113.6	41547.3	42573.1	41188.7	40948	44113.6	44001.7	46246.8	21993.9	22234.2	21581.9	32100.7	23872.7	21581.9	29635.4	45700.2
Fkbp1a	54260.3	43583.8	42430	47884.6	44431.8	45155.5	44044	41057.5	37172.7	36350.5	37126	30687.9	33832.1	34174.1	32899.4	34761.9
Msln	39464.2	40071.1	42412.3	39085	40688.4	42748.8	45179.8	43253.8	25202.6	21841.2	20696.2	53279.9	20734	23231.9	30166.3	52326.6
LOC101055799	45738.7	43978.9	42257.6	45435.3	49889.1	49480.5	47398.2	48603	36796.4	39431.6	44591.1	31470.3	41038.1	38053.4	43215.1	30512.1
Snhg6	45079.5	40771.2	42216.6	43106.8	43733.7	41899	40771.2	41418.9	3213.34	3289.47	4955.68	2098.42	5359.77	3757.93	4971.32	3079.36
Lsr	40771.2	40150.6	42153.1	39464.2	44393.8	44318.3	41699	44571.2	51094.1	55796.6	55499.2	51497.6	60634.8	61331.6	59092	64381.2
Calm2	40419.2	40557.4	42151.3	40935.7	39439.3	38691.3	39850.4	39429.4	77849.4	82898	82123.2	73739.3	77997.3	79115.1	78341.5	69803.5
LOC100861738	42573.1	38606.2	42049.1	52952	71194.7	73987.6	70141.3	58430.7	14578.9	14317.3	15974.4	19979.2	29583.2	28636.1	29369.8	29483.6
Ehmt2	41037.2	39036.8	41983.6	44467.4	43898.6	40460.6	41547.3	37149.9	24902.8	25255.6	28531.6	28878.4	31400.8	29012.5	35165.5	32863.8
Aes	45038.9	41654.3	41970.4	45568.9	44693.4	44627.3	43863	43400.4	34967.9	29996.3	30724.8	32984.3	36587.2	37471.8	32147.6	26686.4
Bpifc	45866.3	44556.4	41815.2	43765.1	38551.9	37195.2	38689.6	36868.2	19547.3	18457.2	17064.5	19002.5	19594.9	18444.3	17841.2	18571.7
Eif3l	42803.1	41188.7	41699	40815.5	49107.5	47699.7	51094.1	44393.8	23123.9	23980.8	22667.5	39173.8	21464.1	22571.1	33087.7	39739.6
Sumo1	40948	40866.5	41627.4	44318.3	37108.4	40866.5	39085	43606.5	34320.3	38066.2	37774.5	27454.9	47871.5	38962.9	46838.5	31694.9
Ndufa7	41769.2	42216.6	41547.3	41627.4	36595.8	37891.3	34525	39173.8	49880.2	50456.1	49288.3	51709.4	47128.9	55068.2	52147.4	45079.5
Gm6613	49880.2	48163.1	41418.9	44211.8	61331.6	58897.5	57158	54349	24816.3	18575.5	20440.4	20521	21887.2	20457.4	17185.7	20357
Flna	42216.6	43106.8	41261.9	46416.7	30563.2	32544.3	31798.3	34655.2	28223.1	24460.9	26468	33984	20696.2	19853.6	21939	22445.4
Hmgn1	39958.6	38913.3	41033.1	45439.9	33007.5	35120.8	33933.1	33979	62267.2	62125.7	63293.3	52699.9	64709.7	54485.6	57576.1	44845.4
Lgals3	40263.2	41627.4	40948	38432.6	45402.5	41769.2	46713.9	38180.3	70390.9	71561.1	66400.6	77660.7	70545	65313.2	63161.5	85665.5
Psmd4	38606.2	42153.1	40771.2	37717.4	45700.2	44761.1	45514.6	42803.1	39036.8	37489	33934.8	52326.6	38027.4	37774.5	48603.3	51604.1
Chchd2	36875.5	43761	40590.4	36873.9	37138.8	34648.6	38131.6	38591.7	136502	134016	128977	114954	129860	128974	123724	128969
Avpi1	38962.9	40300.3	40564.9	39036.8	41983.6	42314.6	41769.2	45808.7	70025.6	68363.1	69649.9	55335	92862.8	76002.4	85890.5	66129.1
Fam129b	39886.3	42333.5	40444	43430.2	41672.1	41838.3	42952.3	39347.5	35095.5	30756.2	30313.1	41618.9	37049.7	33579.3	36093.1	44482.5
Mrpl52	44571.2	42803.1	40375.8	38884	36518.4	32598.3	36114.5	37717.4	44938.3	39334	39247.9	38137.7	32000.1	32816.1	31455.6	26312
Rela	39036.8	39173.8	40300.3	39396.8	42314.6	43016.9	44318.3	44938.3	45514.6	47320.2	46536.4	45514.6	63015.6	58430.7	61496.5	63015.6
Timp1	43253.8	40631.2	40263.2	42049.1	19128.2	19891.3	22010.1	18955	48777.5	51837.9	53126.4	46416.7	21758.7	23444.2	23589.8	23317.9
Bri3	40594.4	40195.6	40172.8	43532.8	42462.8	45108.1	42688.1	45301.2	26801.2	27062.2	29854.9	19952.7	35768	35309.5	40274.2	28930.8
Asns	37819	39929.5	39929.5	39805.8	38066.2	36837	43106.8	37424.2	41037.2	42931.6	40948	75729.6	31192.3	30700.4	48163.1	58430.7
Mpp6	39804.2	39535.1	39711.9	34922.6	34947.4	35983.4	34007.6	35618.1	23527.7	24565.4	24439.6	19735.6	23706.9	20250.2	24475.5	18042.3
Nr2f6	39085	37271.5	39582.2	41037.2	36114.5	38606.2	37929.9	37271.5	28677.2	29528.6	30895.2	28531.6	30166.3	34145.8	32774.7	25839
Pcbp1	38180.3	38180.3	39464.2	38027.4	34923.8	34694.5	37050.7	29583.2	40375.8	45124.2	44001.7	55068.2	39464.2	37424.2	51604.1	61331.6
Gm6981	36614	37575.1	39429.8	40595.9	40671.9	39266.5	41500.5	38817	48989.6	48389.1	42616.4	79837.1	39459.6	53565.8	49952.4	63384.6
Uqcrq	41451.9	41761	39247.5	40739.4	33776.3	35439.2	34264.7	37497.6	61949.2	62400	70886.5	47500.8	72607.8	65909.9	73608.1	64624.6
Ppan	43106.8	38305.5	39036.8	41418.9	36178.8	34145.8	34963.4	33844	15086.5	14246.7	14074.7	15597.3	12713.1	12212	12323.1	12175.4
Tceb2	38595.4	41735.6	38954.3	37131.2	33997.4	32019.9	33210.8	35276	86903.5	79404.4	71172.2	82332.1	64825	74936.3	60467.6	64939.5
Gm8709	36318.3	37715	38945.5	42325.3	41323.1	39468	42073.1	38326.4	69709.8	68894.2	60494.5	99640.4	56387.7	74158.8	71002.6	82913.6
Sap30l	37050.7	34742.2	38884	35871.3	34145.8	36178.8	33371.2	35341.5	26831.9	28039.9	28398.2	22681.3	29052.1	26579.2	30238.6	22571.1
Rnaseh2c	32518.8	38432.6	38805	34694.5	33203	34391.3	33588.7	42153.1	64597	70759.2	64277	65537.3	74861.5	78140.9	82633	73744.6
Ppap2c	39658.1	39863.8	38701.9	40460.6	37149.9	39334	37891.3	36973.9	27914.4	25731.2	28932.6	22055.8	28256.3	25662.2	27289.3	21733.6
Eef1a1	43808.2	42310.9	38478.4	39358.8	52114.2	50209.2	46538.8	42376.2	19529.1	15876.7	17066.7	21850.2	23582.2	19801.2	22704.9	31202.4
Phlda1	37594.8	37654.8	38474.9	36007.4	32053.2	28578.5	32205.6	29956.4	45009.2	43190.4	40631.2	45079.5	36595.8	49107.5	32340.2	43688.1
Tmem11	37654.8	36917.6	38379.1	36917.6	34264	33410.2	33767.9	32301.2	24101.7	25029.2	26713.5	19257	25682.3	22112.1	24761.6	18303.5
Gm13229	48163.1	46536.4	38027.4	42748.8	51021.4	43106.8	41899	34525	10482.3	7146.19	10612.7	4617.38	9380.2	6250.42	6864.88	5910
Mcm6	35108	37774.5	37929.9	32000.1	38962.9	36718	44211.8	36074.6	29190.1	28064.7	24460.9	68363.1	28815.2	25390.5	42491.1	58223.4
Ndufb10	37108.4	37594.8	37891.3	34145.8	34800.6	34923.8	35768.8	36314.4	55335	59481.7	56208.5	48297.9	51199.9	51709.4	49288.3	48508.6
Gm19843	43842.3	42931.6	37774.5	37774.5	59092	50833.2	51898.2	48680.8	41899	32518.8	35642.9	36718	34442.7	33673.4	24902.8	32544.3
Tpm3	34089.2	38686.3	37617.1	33649.7	31348.5	30041.6	33612.5	32590.1	68736.2	70452	57291.6	76082.8	53340.2	59167.5	48408.3	68155.4
Aprt	37489	37717.4	37489	38606.2	39532	38027.4	37366	37489	47587.3	48904.5	48904.5	37594.8	45124.2	53511.7	42931.6	43106.8
Psmb3	32544.3	36221.5	37149.9	33035.1	41699	38066.2	39658.1	38962.9	74705.4	84685	75525.3	83690.7	72860.7	74705.4	61331.6	79665
Rbp4	35642.9	39247.9	37108.4	39247.9	43016.9	41547.3	41476.7	39805.8	64381.2	61000.3	65969.6	57982.3	84237.7	85397.1	76002.4	77660.7
Gprc5a	34525	37050.7	36973.9	40263.2	29483.6	29190.1	30656.7	29310.1	44571.2	37774.5	35673.4	65152.1	25882.6	28841.4	25103.2	28815.2
Wbp1l	34264	36632.6	36917.6	37108.4	43106.8	45402.5	43190.4	45079.5	34492.4	33726.7	35229.5	30459.9	48061.4	46536.4	48998.3	39173.8
Akt1	35718.2	33934.8	36837	42657	27762.8	29225.5	28481.1	28714.4	34046.9	32662.2	37271.5	28039.9	31352.6	31192.3	28126.8	22403.6
Gm5069	39997.2	37628.7	36645.1	41504.3	43084.9	41608	42664.4	38017.9	42050.2	37596.9	32455.9	59593.4	33036.8	39929.9	35933.2	46851.8
Lsmd1	36595.8	36074.6	36632.6	36837	28481.1	31455.6	28371.8	33673.4	40866.5	39990.9	39464.2	35587.2	39658.1	39036.8	40866.5	29635.4
Vti1b	36917.6	36518.4	36518.4	38305.5	30459.9	32000.1	29697.6	33984	14395.1	15428.3	17982.2	10766.7	14418.9	12930.4	15884.2	10134.3
Phlda3	36837	35768.8	36444.5	36074.6	38701.9	36879.8	36786.3	36518.4	52013.5	52952	55222.7	44571.2	69900.5	62090.3	63015.6	52013.5
1110008F13Rik	33342.6	34602.9	36314.4	37271.5	26162	27914.4	27994.8	27587.7	34391.3	34264	37929.9	28159.5	36371.7	31429.4	35587.2	24348
Ccnd1	35926.9	38066.2	36221.5	33203	36314.4	34560.4	36718	33569.9	49760.5	49190.4	42931.6	59910.3	48508.6	49994.3	47699.7	55499.2
Nxf1	38027.4	37547.6	36074.6	34492.4	35768.8	32863.8	34492.4	32472.8	15261.9	14529	13180.5	20333.8	13678.5	13708.6	17087	18781.9
Tomm5	35815.6	36133.4	35950.4	37258.9	29304.3	32200.8	29515.9	33233.9	18152.8	18556.3	20811.8	13471.1	19040.3	15429.5	19345.2	12157.2
Atp5b	34320.3	38379.1	35824.3	36371.7	40071.1	40150.6	45275.8	38027.4	50733	51898.2	50137.5	67301.3	54349	57158	71561.1	89581.1
Prdx2	39863.8	36007.4	35718.2	32729.5	37717.4	34492.4	34655.2	33767.9	48061.4	51021.4	46246.8	43898.6	45932.8	41418.9	37819	41769.2
Osgin1	38379.1	36178.8	35673.4	39658.1	48777.5	46838.5	43733.7	47231.5	24386.8	22508.3	22978.3	26554.4	32863.8	35382.7	34694.5	32259.8
Ufc1	35229.5	33371.2	35642.9	36973.9	34655.2	34963.4	34391.3	36178.8	25956.6	28223.1	31127.7	20000.2	34264	28447.5	35382.7	24816.3
Pgs1	36371.7	35587.2	35587.2	35165.5	33726.7	33844	34320.3	30493.4	24732.9	26162	29697.6	21040.7	26026.9	22532.3	25493.4	19564.4
Psmb5	32514.9	34280.5	35562.3	32570.9	36136.1	34349.9	36217.9	34425.1	87730.1	97075.3	89952.4	91975	68123.2	80004.4	66911.1	86525.8
Ndufa3	34031.1	35199.7	35519.5	36422.9	31234.6	32481.2	29916.7	35203	34916	36029.2	36287.5	35671	29994.3	41962.8	39580	30447.9
Slc39a7	30209.8	33523.9	35517.1	32259.8	27327.1	27194.4	26796.8	27806.6	36444.5	42216.6	39532	39929.5	26162	31908.8	30459.9	34525
Gm7634	40368	39171.3	35373.6	35386.4	48864.7	43916.5	46293.9	41913.6	24805.1	20529.6	19778.9	23236.4	20876.7	21022.2	17437.8	20099.4
Edf1	34860.1	37069.8	35320.7	34427.2	40843.5	38954.6	39700.1	40627.5	79950	75638.6	78285.7	74540.4	88830.3	90977.3	83995.4	78865
Pdap1	34442.7	36114.5	35229.5	41114	31084	32518.8	32816.1	29190.1	54756.1	53126.4	58097.7	46246.8	60738.5	51837.9	52013.5	42153.1
Swi5	32181	34820.2	35121.9	35751.8	27246.6	28496.3	27767.4	27714.5	57744.7	62643.6	61750.9	48353.4	51952.7	47762.2	54901.1	45557.9
Snrpe	32549.4	34610.2	35118.5	34358.7	30584.1	33089.2	30868.2	34825.4	39638.7	44260.5	44734.3	36008.8	40866.9	38387.6	41987.1	33456.9
Phf5a	33767.9	35718.2	35108	36718	29528.6	30563.2	27519.6	31552.8	20640.2	20696.2	21939	17021.8	18179.1	18179.1	19426.8	14703.3
Uqcc2	42748.8	38962.9	34923.8	40375.8	31798.3	29995.2	27134.8	31153.7	33934.8	32863.8	32380.5	32729.5	27408.1	29897.4	29791	24163.8
Rassf1	35587.2	35108	34876.2	33371.2	30804	29735.5	29583.2	29279.8	16567.3	17897.2	18519	14800.6	15009.2	14357.2	14221.3	13418.9
Myl12a	35517.1	36371.7	34800.6	35421.9	32598.3	30268.6	34145.8	30166.3	82278.2	78674.5	79498	70141.3	72041.8	64277	57527	59007.9
Nop56	41078.3	36172.8	34595.3	36017.4	27991.2	26427.4	26933.1	24381.5	14017.1	13583.5	11996.9	18292.4	10054.1	10287.1	10877.6	13690.9
Psmb6	33371.2	32146.7	34560.4	31651.2	35165.5	33130.1	36074.6	30563.2	64277	64789	69293.8	57673.2	65152.1	55796.6	48777.5	51199.9
Traf4	33484.4	31504.7	34525	35718.2	34094.5	36074.6	33035.1	30842.8	23197	26713.5	28039.9	18707.7	32301.2	27914.4	32729.5	23764.3
Psma2	34145.8	36973.9	34442.7	31746.3	34963.4	32146.7	35718.2	33726.7	57158	57437.4	53417.2	59007.9	48777.5	51898.2	43190.4	61665.9
Tubb4b	33410.2	35341.5	34320.3	33844	34320.3	35341.5	35926.9	34800.6	27042.8	24315.2	20897.5	50733	19174.6	19688.8	30209.8	34876.2
Cotl1	35028.2	35057.9	34264	32472.8	31153.7	30989	30131.9	35289.6	70545	76259.2	75192.6	60738.5	53601	47489.7	54898.3	43842.3
Phgdh	32402	33109.6	34258.8	37561.7	34358.8	34897.5	35916.8	31736.9	33048	31441.8	30319.5	62631.6	28250.9	29370.2	35233.4	45952.7
Gm5506	31601.1	35342.8	34168.8	35823.9	38080.8	37896.9	41264.5	38165.7	41006.7	33891.4	31392.1	104091	30908.4	45934.8	48561.6	74302.7
Hspe1	33887.1	34281.3	34117.6	36712.5	37801	38503.4	38939.1	37923	59316.6	55749.5	60610.4	54978.8	60099.5	57350.6	58217.4	50507.9
Psmb4	30989	34923.8	34094.5	31153.7	40150.6	37654.8	41261.9	37366	71194.7	67966.3	68544.4	72860.7	65313.2	64993.7	52669.1	68544.4
Bax	31400.8	28481.1	34046.9	28447.5	33342.6	36007.4	30939.2	32904.2	16186	20675.5	22403.6	10066.8	24101.7	19545.7	27587.7	17407.8
Ubxn1	32417	33673.4	33984	33673.4	42491.1	41261.9	43402.9	40375.8	61496.5	56000.9	59092	58897.5	77660.7	81993	70141.3	67487.1
Krtcap2	34602.9	33984	33934.8	35341.5	39173.8	38884	38027.4	39396.8	41769.2	41983.6	44211.8	41261.9	38432.6	40866.5	39532	32053.2
Tkt	28841.4	31153.7	33886.9	30422.9	34694.5	35768.8	36837	29735.5	34560.4	36518.4	34742.2	62243.1	30804	31400.8	42573.1	52147.4
Jund	30102.7	30563.2	33844	36178.8	35718.2	36114.5	32380.5	36007.4	22304.7	23339.6	25839	19960.6	26468	29483.6	29735.5	22842.8
Cct2	29483.6	32417	33673.4	27106	46921.6	44211.8	49107.5	43688.1	29483.6	28714.4	26796.8	54629	33886.9	34923.8	49880.2	56208.5
Ubald2	34938.7	35432.2	33624.2	35028	30300	31136.3	30049.2	32046.7	49767	52532.4	48911.9	39008.4	51821.8	43487.2	49759.3	39882.1
Mat2a	34075.6	32367.7	33577	28837.9	27020	25168.2	26429.3	25205.9	12653.8	12908	12173.6	18113.1	10503.9	10608.3	15054.5	16968
Hist2h3b	38474.9	31050.6	33569.9	32962.1	21518.9	21887.2	17126.2	24460.9	17852.3	23706.3	30102.7	12651.2	15405.9	13996.8	20041.7	12947.8
Gstp2	31308.2	33138.7	33501.8	33316.2	40571.8	38019.3	41214.1	37765.1	84638.3	85381.4	84632.9	72595.6	92316.9	96178.2	78297.3	84229.1
Spag7	29735.5	29735.5	33484.4	30131.9	44001.7	45079.5	44467.4	38805	40199.7	41547.3	46921.6	34391.3	66129.1	58345.4	60738.5	69649.9
Hist4h4	40688.4	31127.7	33410.2	34094.5	21392.9	24761.6	18458.9	24291.3	18324.2	23045	25062.3	11174.3	18150.6	14211.2	18612.3	13050.6
Gnb2	31050.6	29052.1	33371.2	30738.3	33767.9	33886.9	34923.8	31429.4	56838.6	61838.4	62863.9	56109.9	72260.2	62373.6	56391.7	66504.9
Onecut2	33984	33298.9	33342.6	33886.9	26554.4	28878.4	28398.2	30102.7	36595.8	36178.8	34442.7	37547.6	33726.7	33263.9	33130.1	25974.6
Dynlrb1	32205.6	33588.7	33203	33726.7	25103.2	27955.7	25493.4	28878.4	34742.2	34694.5	36221.5	29897.4	31504.7	34655.2	32544.3	28039.9
Cs	31908.8	33886.9	33130.1	26026.9	42153.1	38538.7	42314.6	40460.6	21693.3	21040.7	17398.1	44001.7	24200.5	24200.5	32417	46340.3
Ppdpf	31416.4	35697.8	33117.3	35154.4	27124.8	28651.9	28839.8	31964.8	34665	29710.6	31375	31435.5	31435.2	34271.3	32380.2	27014.9
Atp5h	33977.4	35094.2	33023.2	30625.8	43382.3	40048.4	40149	39309.2	73629.7	72966.2	71638.1	71065.7	71046.2	70377.3	59555.1	69938.5
Nup62	33298.9	31192.3	32962.1	31552.8	32205.6	32962.1	33087.7	29635.4	25923.8	29108	24902.8	30804	28398.2	23950.4	30030.5	28481.1
Nhp2l1	34052.4	33318.9	32935.7	35495.7	27300.7	30672.1	27782.3	32186.2	34728.8	36387.7	37357.6	33133.3	26994.4	31604.7	32562.7	25287.8
Fbln2	32259.8	34145.8	32904.2	31798.3	11349.5	14305.5	15129.5	18973.6	19038.8	19426.8	18990.3	37774.5	4395.68	6462.83	6825.22	10220.5
Sod1	29697.6	32100.7	32863.8	32340.2	34492.4	33588.7	36595.8	35165.5	96187.9	100360	101845	101160	88520.1	101415	89255.2	80212.5
Ubl5	34655.2	32053.2	32774.7	36444.5	28981.1	31084	27806.6	33087.7	33726.7	36444.5	37717.4	30238.6	35871.3	36444.5	37216.3	26958.7
Ap1s1	32083.5	33384.9	32752.2	32623.5	33069.3	32254.6	33418.2	33369.7	66209.2	68520.1	70261	56316.7	73907.8	68719.9	67307.9	64709.7
Hist1h1e	33673.4	30842.8	32729.5	37654.8	28175.3	25319.6	30607.3	31953.3	24009.4	30939.2	48411.5	12474.1	24408.6	26912.8	25882.6	18102
BC029722	31552.8	34442.7	32544.3	33569.9	30131.9	29956.4	29397.2	31908.8	9408.29	7983.36	9561.12	7103.41	10243.4	8850.78	9513.48	6720.92
Trf	30086.3	32694.4	32474.1	32218.8	27202.1	27364	28424.9	28641.9	33652.5	34884.3	34232.3	47212.4	28307.3	27584.9	33253.3	38589.5
Glis2	33263.9	32863.8	32472.8	33342.6	32340.2	32417	34694.5	33410.2	7913.4	7525.57	7902.73	7306.22	8138.66	7476.49	7795.56	6684.15
Egln2	31893.7	30175.8	32337.6	32786.8	35778.6	36271.7	35763	34463.2	16061.2	16107.2	18022.4	12956.8	20887.3	19001.5	20944.7	14628.8
Tomm7	28659	31447.2	32202.3	32586.6	28067.1	29519.7	28072.8	31873.6	19253	20684.8	23760.5	14919.6	21970	22984.6	27402.2	18541.9
2010107E04Rik	32863.8	30320.1	32146.7	35108	33984	37216.3	35642.9	39532	24246.5	25682.3	30238.6	18458.9	30493.4	27806.6	32598.3	23197
Polr2k	33035.1	29583.2	31953.3	30656.7	26468	28636.1	24702.7	29108	8727.42	9692.91	11898.3	6602.95	10966.6	9767.09	11985	7348.65
Nol12	36314.4	29956.4	31908.8	35768.8	28636.1	30738.3	29791	31600.9	28126.8	29369.8	30320.1	22958.2	27251.2	24009.4	26468	18258.8
Mcm7	31153.7	29635.4	31837.8	29528.6	27519.6	25796.4	26267.2	27289.3	10220.5	9587.57	9111.53	17679.4	8708.17	9186.9	10585.4	15797.3
Nudt3	33934.8	31455.6	31798.3	33087.7	27408.1	26026.9	25451.4	26058	11092	9991.72	11143.8	7761.57	10698	8448.24	9906.48	7295.93
Slc25a4	23123.9	29995.2	31694.9	25276.8	33371.2	30895.2	37216.3	34191.5	97095.3	98733.2	91000.8	120562	77915.6	87919.8	70025.6	93179.6
Mrp63	33203	32205.6	31352.6	30842.8	29635.4	29347.4	28447.5	33342.6	46607.4	47438.4	45079.5	41627.4	47438.4	42314.6	43898.6	35341.5
Npm1	34571.7	33798.9	31136.5	29983.2	38943.5	36691.1	38593.9	36292	39512.1	36834.2	33101.9	43558.9	31967.9	36097.3	31512.5	45722.9
Cks1b	32173.8	31198.1	31108.3	28517.1	20276.5	21895.9	19759	23145.2	21479.6	22291	22871.5	15437.3	17312.8	15397.9	18592.6	14277.3
Hspa5	29310.1	29847.4	31084	25493.4	23565.1	26086.4	27646.5	27251.2	20842.2	20552.3	19189.2	36314.4	14656.9	15694.3	22055.8	36221.5
Glrx3	32386.8	30051.9	30960.3	29282.5	33489	33162.3	35828.7	33658.1	32488.6	34532.1	31670.3	30926	38390.4	35348.5	31380.5	35203.5
Ndufc1	34800.6	35871.3	30939.2	37366	27621.1	29369.8	29279.8	31504.7	14556.4	13794.4	16080.4	9672.3	17433.9	14656.9	17021.8	12206.5
Vopp1	26579.2	30607.3	30700.4	30989	23472.7	27289.3	25029.2	29225.5	31953.3	39658.1	36114.5	32301.2	33371.2	34800.6	37547.6	30367.7
Trim44	29147.7	30367.7	30656.7	25390.5	30738.3	29583.2	29735.5	26554.4	29397.2	31153.7	27365.2	31504.7	29397.2	27621.1	25222.1	28742.4
Kri1	34094.5	30268.6	30493.4	30268.6	29108	29791	30102.7	27194.4	9957.54	10654.9	9901.09	13331.5	9522.62	8792.79	11774.3	11865.9
Cox6c	31455.6	33087.7	30422.9	34655.2	26997.8	30131.9	25624.6	29347.4	21492.3	23018.8	26312	15060	24646.4	22234.2	25796.4	20941.7
Sparc	28510.9	29394.5	30384.9	28438.9	28778.5	24214.8	30679.1	23013.6	91339.9	95959.6	86603.9	106984	23278.4	22708.8	34280.5	43594.6
Eif5a	30738.3	27074.3	30166.3	33484.4	27646.5	26240.7	26524.3	24646.4	64789	70141.3	69070.4	59481.7	53279.9	61496.5	46074	47587.3
Psmd3	25956.6	27251.2	30071.5	25103.2	35289.6	31798.3	33203	32417	48680.8	50137.5	45009.2	59092	42748.8	50833.2	48904.5	57295.8
Nop2	27672.4	30656.7	30030.5	33410.2	25839	26796.8	27672.4	25759.7	14541.4	13159.6	13063.1	27955.7	11196.6	11752	14287.9	18940.3
Psma3	26751.7	28126.8	29995.2	26199.3	25255.6	23147.6	25162.5	25731.2	39464.2	40771.2	38027.4	39805.8	33203	32598.3	29012.5	31552.8
Dos	43765.1	35608.8	29981.3	36938.5	39019.5	37680.9	31975.5	30682.7	9039.69	7190.32	6689.61	8053.6	8258.39	8339.59	7021.21	6447.6
Mrpl11	29397.2	28531.6	29956.4	27646.5	26371	27134.8	27408.1	28932.6	32598.3	34046.9	31084	29483.6	31798.3	29791	31651.2	29995.2
Rps3	35821.5	36090.6	29893.8	30972	50256.2	48808.9	43845.8	40034.8	23671.8	19340.4	20095.4	18873.9	25567.3	20404.2	16402.3	21190
Hdac7	26524.3	29483.6	29847.4	29791	28815.2	28159.5	29897.4	28039.9	22270.8	21152.2	22929.5	19742.9	19411	18707.7	18303.5	16862.6
Kcmf1	31600.9	29897.4	29817.4	30459.9	25493.4	26579.2	26689.5	26796.8	21553.8	21773.2	21758.7	17407.8	18990.3	17897.2	18066.4	14875.9
Cdk4	29625.1	28127.4	29810.2	28634	30337.6	31148.9	29697.2	31275.3	38300.4	40180.4	40508.6	36843.4	40333.8	44052.7	41568.4	39320.5
Xbp1	28769.6	28322.6	29791	28175.3	25536	26524.3	26857	25796.4	20805.2	21281.9	20675.5	17651.7	22169.7	17474.1	18473.4	17012.3
S100a4	29257.1	29909.4	29777.4	32152.7	12072	12376.4	12222.7	13901.3	25655.2	26101	28312.4	20371.4	10378.8	9925.04	10983.5	7726.49
Capns1	28294.3	28961.8	29662.7	31076.2	31884.2	32278.1	34426.5	29923	59707.2	57640.3	54376.2	78913.1	51740.1	62074.6	45255.2	58189.9
Snhg3	29347.4	28742.4	29635.4	29147.7	28398.2	27365.2	27365.2	28288.1	3342.31	3298.3	4331.99	2470.89	5045.09	4006.97	5193.72	3155.4
Gm8526	36386.9	34920.8	29508.2	31410.5	43306.8	41657.3	38001.9	36847.6	27293.4	23665.1	25240.6	21292.8	25581.5	22902	19995.6	25587.5
Eif3k	27933.8	28415.5	29470.6	30155.8	42000.9	42399.8	42526.6	40674.2	33482.9	32487.9	31663.8	35476.8	35052.7	36375.7	30747.1	35506.6
Comt	29052.1	30030.5	29440.6	27194.4	23916.3	24348	24842.4	25349.5	30030.5	28636.1	29847.4	28841.4	29279.8	27479.3	26267.2	21152.2
Sars	26240.7	26086.4	29397.2	26831.9	38305.5	36632.6	38474.9	35768.8	19097.7	19613.1	17679.4	36444.5	19097.7	23171.1	30422.9	35165.5
Tbrg1	27716.2	31600.9	29369.8	28159.5	32472.8	30939.2	32518.8	29369.8	35517.1	33569.9	29635.4	51021.4	30422.9	30493.4	39990.9	48163.1
Cic	26199.3	29147.7	29347.4	27519.6	30656.7	29483.6	29147.7	28815.2	21363.2	21171.3	19365.3	23147.6	25349.5	22766.4	26058	25390.5
Emp1	30367.7	30804	29310.1	26086.4	18805.9	17165.2	23098.3	21553.8	75525.3	80754.2	75030.9	69449.8	35673.4	33371.2	34094.5	35289.6
Lsm3	36518.4	31250.1	29225.5	27042.8	20000.2	19365.3	18179.1	20457.4	11470.5	12099.3	10322.9	9051.55	8355.46	7945.32	8407.5	5832.46
Ptms	28578.5	27519.6	29108	28957.8	29369.8	26058	28742.4	26831.9	52540.5	48603.3	50276.2	55222.7	50920.2	57831.1	43606.5	45932.8
Col1a1	28256.3	25597.6	29052.1	25536	5806.81	7324.53	7833.28	9479.58	15750.4	15354.8	12262.2	26312	1619.47	1479.16	1987.55	2868.66
Bcl3	29225.5	28288.1	28957.8	27955.7	32904.2	30842.8	32729.5	24246.5	13168.4	13764.9	14478.6	10490.8	20440.4	17499.2	18533.2	15386
Dazap2	27587.7	27454.9	28932.6	24902.8	31400.8	29528.6	32259.8	29052.1	56208.5	60634.8	57295.8	53601	74574.3	67487.1	64381.2	63344.4
Ywhah	27134.8	26751.7	28878.4	27134.8	27479.3	26713.5	28714.4	25130.8	46838.5	51199.9	53948.9	46838.5	49880.2	49469.2	45079.5	49190.4
Evl	30656.7	29369.8	28815.2	31455.6	22055.8	24050.7	19456.9	23706.3	19688.8	19478.9	21040.7	17087	18047.4	15586.5	17575.2	13526.4
Ndufa12	28371.8	31651.2	28714.4	30493.4	25956.6	25731.2	26958.7	27519.6	49469.2	46164.9	45179.8	50920.2	42931.6	46010.2	37108.4	36973.9
Pdgfa	27452.5	29728.6	28647.3	26352.5	32128.3	31980.8	33127.7	33621.1	22549	20604.2	19868.5	19596.3	29227.4	28906.6	27081.8	26001.4
Mrpl23	26492.4	29715.7	28618.9	26377.6	39316.1	37431.8	38302.7	41570.1	41565.3	43416.8	43232.6	34240.6	45966.2	51568.8	47600.6	47921.2
Gm6756	27871.1	31429.4	28531.6	31352.6	27134.8	29440.6	28175.3	26312	26240.7	24101.7	24816.3	43606.5	20380	23317.9	27871.1	36917.6
Pdcd5	28566.5	29496.2	28528.7	28462.3	22785.5	23309.2	22899.9	26565.7	26700.9	25591.4	26351.2	23746.8	23382.9	23482.7	25891.7	19501.8
Fam96a	32303	29104.3	28521.8	25354.4	25779.9	24718.6	24069.9	26865.6	11064.2	10694.5	10696.1	8285.78	10050.3	9533.28	10982.9	7963.68
Tpi1	26139.8	26871.1	28396.3	27513.3	31198.5	28468.4	31702.2	25831.4	63869	58285.2	55494.4	76892.9	54114.8	60539.1	45531.6	63530.3
Cct5	27106	30459.9	28322.6	27621.1	38180.3	35165.5	40150.6	35057.9	20105.3	18765.6	19742.9	34923.8	20021	21195.6	30102.7	34923.8
Nedd8	30030.5	27716.2	28288.1	32598.3	25759.7	28481.1	26345.1	28677.2	35165.5	37717.4	39582.2	29310.1	35165.5	35768.8	34800.6	27365.2
Arpc1b	30459.9	28371.8	28159.5	26240.7	23628.9	24732.9	24790.5	21841.2	12980.4	12640	11442.7	14913.6	12262.2	11537	12593.1	13832.6
Tspan17	27987.6	26403.3	28079.5	28954.2	30690.8	33276.8	30229.8	28382.2	7334.62	7628.82	8952.08	6556.31	11357.6	9272.16	10889.7	7029.62
Vmp1	32472.8	30700.4	28064.7	29279.8	30422.9	28531.6	27454.9	28447.5	8569.72	7938.67	7250.43	9964.34	6602.95	8184.08	6817.35	9140.34
Serpinb6a	26162	29697.6	28039.9	28398.2	29735.5	29397.2	33263.9	30131.9	28742.4	26655.6	25682.3	38884	25566.7	27042.8	32863.8	41114
Msn	25566.7	23497.3	27994.8	18533.2	18654.4	18473.4	19519.6	22766.4	10306.1	11624.1	9906.48	19322.8	7723.76	8067.41	13331.5	23171.1
Syngr2	28677.2	30166.3	27955.7	27289.3	31504.7	31651.2	28815.2	29697.6	41418.9	39929.5	37654.8	35642.9	42412.3	45009.2	40631.2	42049.1
Ier5l	26997.8	25222.1	27871.1	28769.6	24348	26345.1	24131.2	24348	21120.8	23377.2	24163.8	17557.2	22234.2	20655.4	22958.2	18665.7
Lamtor1	26958.7	26240.7	27843.5	26267.2	28769.6	27871.1	26086.4	32598.3	11203.2	11478.1	12549.4	9195.04	12175.4	13402.1	15386	10435.2
Cd99	26831.9	25796.4	27716.2	30238.6	26086.4	25029.2	24761.6	25103.2	27843.5	26086.4	26026.9	27216.2	24460.9	27074.3	23123.9	20279.9
Chd3	25882.6	30102.7	27672.4	24761.6	27454.9	26371	28769.6	27216.2	29440.6	25759.7	24408.6	37271.5	28957.8	27454.9	27074.3	32518.8
Timm8a1	29298.3	27305.4	27638.4	28979	21416.6	21721	21482.7	21787.3	9579.52	9482.21	9871.99	7888.74	9254.93	7877.16	9460.73	6179.01
Zdhhc16	31694.9	29190.1	27621.1	27716.2	26655.6	26689.5	26751.7	26086.4	16412.1	16145.8	15920.7	13641.2	17380.3	15234.7	16034	12740.6
Acta2	24790.5	24291.3	27587.7	30700.4	16212.6	12887.4	18150.6	12622.4	60270.1	62373.6	61331.6	85089	11282.4	14155.6	10138.4	12262.2
Dpm2	26554.4	23197	27479.3	30607.3	23764.3	25202.6	22681.3	23284.9	10234.1	10145.7	11537	8095.14	10817.8	9571.21	10607	6167.4
2700029M09Rik	26058	24386.8	27408.1	21436	25130.8	22112.1	21152.2	22234.2	24957.1	27479.3	25202.6	21018.1	24878.5	20734	20021	19338.8
2610507B11Rik	29440.6	27646.5	27327.1	23872.7	26058	24957.1	24939.9	24131.2	19706	19149.6	17993.6	16539.7	20606	17723.8	18458.9	15571.5
Psmc3	26059.9	27376.8	27318.8	24938.6	30121	26532.4	29358.4	26488.1	35895	34952.3	30380.1	50247.8	26269.1	28606.8	32809.2	41694.4
Lsm6	27538.1	26381.1	27294.2	26833.3	21394.1	22300.3	20781.7	23641.5	16021.9	17900	18321.1	11475.2	14856	12785.9	16287.3	11112.1
Rhoc	25973	27812.4	27294	25004.5	24925	24031.6	24678.2	23995.9	44738.2	47125	46043.5	39461.7	34296.7	36124.9	33909.6	33815.1
Rnpepl1	26312	29440.6	27289.3	32380.5	27672.4	31908.8	30030.5	28742.4	25597.6	22681.3	24761.6	25276.8	29147.7	30895.2	28531.6	21915
Mrpl12	26267.2	24408.6	27251.2	29583.2	28223.1	27994.8	26623.5	28531.6	38027.4	39247.9	42153.1	33410.2	40948	37891.3	39929.5	29012.5
Ube2s	32816.1	26857	27194.4	27479.3	19227.6	21040.7	20606	24543.5	28256.3	30738.3	30209.8	23950.4	25202.6	25731.2	29310.1	21040.7
Asnsd1	27015.5	27250.7	27130.4	27159.8	29859.2	30334	29105.9	31963.7	10122.2	10010.5	10526.8	8774.89	10533.6	10621.9	11795.2	8343.56
Tnnt2	27621.1	27194.4	27106	28677.2	25662.2	26958.7	26162	27011.6	16985.6	16451.6	16539.7	13159.6	17693.8	16820	16985.6	13190.4
Timm17a	28467.3	28189.6	27103.8	27480.3	26929	25060.4	25826.7	25271.6	35644.8	35856.7	37005.7	31655.6	33422.3	35497.1	33312.2	29611.1
Cyr61	32962.1	28447.5	27011.6	29052.1	24580.3	22929.5	22234.2	19189.2	20357	19688.8	17662.8	21213.6	16451.6	19022	18150.6	19891.3
Ier3	32340.2	28256.3	26997.8	29847.4	32544.3	29108	28841.4	27106	13317.5	12823	13451.3	9915.57	13384.7	11704.6	11624.1	9910.88
Sh3bgrl3	25876.3	25763.6	26946.8	30378.7	19639.8	21913.5	20039.9	21723.4	23925.3	22481.1	23431	24347.7	18620.6	21549.6	18915.9	14731.3
Cxcl1	27843.5	28636.1	26912.8	29817.4	34391.3	34800.6	33484.4	34264	8798.22	8365.78	11008.7	6810.04	13109.9	11312.4	12262.2	9708.65
Tgif1	25731.2	26796.8	26713.5	22958.2	26312	23472.7	25130.8	25566.7	22055.8	22842.8	22112.1	20696.2	22900.7	23764.3	23317.9	24842.4
Cct7	21862.7	24508.3	26689.5	28841.4	33130.1	31694.9	36879.8	27914.4	32380.5	32816.1	30989	60270.1	26371	30320.1	38027.4	44680.1
Tmem256	27646.5	26127.4	26554.4	26912.8	32863.8	30700.4	30320.1	31798.3	13847	14155.6	14494.4	10980.8	20784.5	18085.5	19519.6	14334.6
Actr1a	23706.3	26267.2	26499.5	29440.6	29147.7	29635.4	29956.4	27365.2	30493.4	27955.7	29310.1	41114	29995.2	33130.1	28878.4	30738.3
Cebpb	28039.9	24990.3	26468	19257	28447.5	24939.9	24246.5	25390.5	17693.8	20380	19022	13023.6	18066.4	16773.3	20506.4	20076.3
Smyd2	27365.2	25566.7	26425.7	28288.1	28322.6	27806.6	27914.4	26240.7	30131.9	29995.2	32053.2	25597.6	33569.9	31953.3	31746.3	28126.8
Cstb	27216.2	26524.3	26371	29995.2	32380.5	33371.2	31429.4	34046.9	28841.4	28841.4	30939.2	23732.3	42491.1	42049.1	45179.8	32598.3
Clca1	31287.4	29008.9	26352.5	28210.1	23576.4	19220	21954	19354.3	2688.9	2219.49	2495.06	1984.78	2532.63	2206.22	2200.38	2411.2
Ptpmt1	25839	24761.6	26345.1	26127.4	20506.4	21363.2	20041.7	21693.3	17740.6	18335	19456.9	14592.5	17165.2	15711.9	17499.2	12012.9
Vps37b	27408.1	27955.7	26312	32146.7	31953.3	31504.7	32100.7	30030.5	22508.3	21195.6	22234.2	23472.7	23339.6	25682.3	19300.5	20625.4
Zfp622	24200.5	25839	26199.3	24508.3	35057.9	34046.9	34191.5	30320.1	21195.6	20711	21518.9	27587.7	25796.4	24460.9	36879.8	35673.4
Sec61b	26579.9	26076.8	26114.2	25530.9	17781.6	19523.2	18975.5	22602.1	28026.4	29212	28200.6	22445.2	23147.4	21147	25553.5	18534.2
Arl6ip5	24618.9	24646.4	26086.4	24009.4	15048.9	24460.9	11104.9	12301.8	35871.3	37424.2	24957.1	29397.2	39582.2	11880.6	19097.7	35028.2
Zfp703	25130.8	24939.9	26026.9	27166.7	24009.4	23123.9	23764.3	20506.4	20279.9	21308.8	21464.1	23916.3	17296.1	17693.8	21733.6	21436
Ptma	26980.4	28603.1	25968.4	20594.8	19241.3	18307.3	19244.2	21494.8	51245.7	58560.5	50158.2	40588.5	39590.4	42315.6	44182.1	48911
Atp6v0e	25974.6	26623.5	25882.6	25162.5	26499.5	28447.5	27843.5	30989	35768.8	35768.8	35517.1	28677.2	36879.8	45275.8	42748.8	36114.5
Angptl4	23377.2	24246.5	25759.7	24646.4	29052.1	27479.3	28531.6	30071.5	19437.3	18487.4	18487.4	23528.1	22112.1	22667.5	24315.2	22929.5
Scyl1	25493.4	28957.8	25731.2	22873.8	26912.8	26267.2	25796.4	27955.7	18747.5	15694.3	14086.8	19836.5	14985.1	18335	14494.4	17946
Atp5g1	26951.2	27546.1	25695.3	31518.2	24483.7	27632.5	24952.2	26036.4	45812.9	44248.8	49676.9	44029.6	41119.3	48615.8	46682.2	37657.6
Efemp2	29791	23665.3	25682.3	25731.2	24790.5	23339.6	23472.7	24481.9	18480.4	19287.3	16787.4	17423.6	13395.1	13526.4	14041.5	12301.8
Ppp2r4	28064.7	25029.2	25662.2	29735.5	24460.9	23565.1	23339.6	22270.8	24163.8	21647.3	23263.9	23171.1	21628.5	24131.2	19149.6	16507.3
S100a11	26912.8	28578.5	25624.6	20573.5	20625.4	17056.5	18123.7	21887.2	49288.3	47871.5	40771.2	43253.8	28769.6	35871.3	26958.7	34145.8
Lamtor5	26026.9	24902.8	25597.6	29225.5	21464.1	24131.2	21392.9	23872.7	9057.6	9211.32	10817.8	6908.34	10980.8	9039.13	11794	6997.98
Ywhae	23045	33130.1	25566.7	23284.9	25029.2	22791.6	27762.8	27843.5	72390.3	54629	44467.4	85665.5	45079.5	53802.6	33767.9	62090.3
Snhg1	27479.3	23565.1	25536	32904.2	22701.7	25759.7	22929.5	23794.9	3828.13	4076.81	5619.72	2686.87	5528.33	4293.53	5587.84	3006.67
Cyc1	24842.4	25682.3	25493.4	27672.4	27289.3	26127.4	27042.8	25222.1	54046.1	48508.6	50594.4	58590.7	47320.2	50594.4	39739.6	42748.8
Tmem223	25162.5	28175.3	25451.4	27251.2	33673.4	33484.4	31694.9	35926.9	22532.3	20625.4	23472.7	20380	34492.4	36221.5	34525	29190.1
Mogs	27194.4	24200.5	25390.5	25923.8	22929.5	22958.2	22791.6	19665.9	14074.7	14931.1	15191.5	16582	13832.6	12403.6	15606	14395.1
Ctbp1	25062.3	24101.7	25349.5	28256.3	19586.4	21809.4	22900.7	24200.5	23147.6	24902.8	27621.1	18324.2	25624.6	22445.4	26499.5	20573.5
Sox5	31651.2	23444.2	25255.6	19300.5	23813.7	24481.9	23402.1	21492.3	12669.5	16212.6	13983.3	11557	13807.3	14067.2	14617.8	15786.3
Stk40	25624.6	25451.4	25222.1	25597.6	24291.3	25682.3	26312	26655.6	9437.39	9741.73	9457.48	9226.6	8918.22	9280.96	8817.93	6797.15
Bicc1	24563.3	25434.8	25139.3	21755.1	31891.1	31816.6	32000.9	32388.8	40506.4	39957	39791.7	37645.5	69640.4	63443.6	65387.4	64143.7
Rpl4	33087.7	33035.1	25130.8	28636.1	41627.4	42216.6	38538.7	33035.1	14274.5	11092	12703.1	11800.9	14998.2	12850.1	14155.6	18123.7
Aurkaip1	23477.8	25157.2	25061.7	22448.1	27193.4	26365.6	26168.5	27570	44409.8	47597.1	46141.7	38610.5	51407.2	43975.7	46362.9	40263.2
AI413582	23018.8	25923.8	24957.1	24386.8	22766.4	22873.8	20655.4	25839	7638.81	7429.99	7989.57	5408.11	8227.58	6986.26	8727.42	5731.44
Creb5	24543.5	24009.4	24939.9	25130.8	33844	36917.6	36371.7	34145.8	31050.6	32205.6	38474.9	25624.6	48603.3	51021.4	47320.2	57158
Rpl21	25804.3	24280.4	24919.3	22441.1	31809.2	29618.6	29633.3	30396.6	21303.5	21305.6	19717.1	18795.7	19730.6	18323.9	17185.3	18695.8
Emc6	24975.4	23036	24902	24118.7	22229.7	23960.1	20644.8	25481.5	8351.55	8760.04	9853.15	6014.72	10350.1	9009.31	11374.8	7268.28
Lonp1	24408.6	27762.8	24878.5	23794.9	25923.8	25597.6	25882.6	25319.6	19773.1	20105.3	17102.1	30738.3	18533.2	20784.5	26713.5	33523.9
Wtip	24348	26499.5	24842.4	25839	21171.3	20675.5	21281.9	21915	8876.43	8135.99	8462.58	7183.92	8223.76	7242.04	8415.47	6584.64
Rrm2	24246.5	25162.5	24790.5	20479.4	20552.3	19008.8	22169.7	21308.8	19300.5	18588.9	15562.2	28256.3	14246.7	14761.7	21213.6	24460.9
Cib1	22532.3	24732.9	24732.9	23980.8	28256.3	25839	25662.2	27646.5	37424.2	39739.6	39658.1	31746.3	46010.2	42412.3	42803.1	44211.8
Ier3ip1	23938.4	24947.1	24724	24401.8	17372.7	18913.6	17421.8	20779.7	18799.5	19641	20008.1	16157.5	16166.1	15885.5	17885.4	13533
Pip5k1a	23932.4	24476.8	24591.1	26374	22876.3	24047.6	21851.1	24903	8792.09	9422.34	10170.1	7481.95	10641.2	11816.3	12695.7	9066.19
Nupr1	22253.5	23528.1	24508.3	23098.3	20380	22253.5	19853.6	24408.6	13794.4	14861.8	15074	11972.9	16091	15898.6	17651.7	12722.9
Itprip	22873.8	23732.3	24460.9	23402.1	17012.3	17433.9	18014	18303.5	20440.4	21973.5	19564.4	21281.9	15442.5	14738.4	17662.8	17693.8
Erh	26253.7	26255.8	24405.5	29579.9	18828.1	19308	19323.7	19053.8	34093.1	32465.4	36933.7	21522.8	29087.6	25353.7	27724.3	23807.7
Skint7	22603.8	21862.7	24386.8	22978.3	34442.7	35382.7	36221.5	31400.8	29583.2	30238.6	37149.9	23872.7	51021.4	44001.7	45932.8	49469.2
Isg20	23575.3	24032	24379.3	22585.7	27801.3	25790.9	25437.4	26134.8	9541.48	9414.14	9190.58	8243.91	12251.4	12106.6	10753.5	9729.07
Chtf8	23231.9	22900.7	24348	25662.2	23147.6	24386.8	23231.9	26751.7	28932.6	32380.5	33726.7	22445.4	32205.6	23098.3	33203	30320.1
Spns2	23444.2	23098.3	24315.2	31694.9	39658.1	43253.8	40631.2	39334	17218.4	15597.3	21281.9	13324.9	36007.4	33087.7	35673.4	25882.6
Nudcd3	23872.7	25255.6	24246.5	21281.9	22144	22403.6	21809.4	20941.7	37929.9	36837	34145.8	39396.8	29440.6	28322.6	25923.8	29310.1
Calm1	20998.1	25139.5	24233	21227	21294.6	20900.5	24622.2	25279.3	74570.5	79381.5	73164.5	83451.1	65746.9	75867.5	70458.9	69082.9
Fus	21581.9	22234.2	24163.8	18893.7	23657.5	20625.4	19322.8	19639.3	9593.49	10128.3	9655.12	18781.9	9156.43	9022.35	16996.9	24481.9
Vash1	25490.8	21672	24150.5	16277.2	19563.9	20660.1	21225	21836.5	10982.7	15032.9	12120	9563.09	11749.8	12477.6	14273.6	15125.1
LOC100048345	23950.4	21773.2	24131.2	23197	35382.7	35673.4	38701.9	32340.2	30459.9	31455.6	35824.3	25222.1	56545.3	47871.5	46340.3	51390.2
Gps1	23893.9	23710.6	24107.4	25918	24129	22334.6	24209.3	21681.8	23264.1	22314.6	22516.8	24101.5	20752.9	19995.4	20793.2	20354.7
Slc20a1	24350.7	24938	24060.4	21579.4	11607.5	11450.2	11674.3	12075.2	11710.7	12279.4	11882.6	10153.6	6907.06	5930.87	6827.43	6573.87
Epha2	23197	20640.2	24050.7	23263.9	22791.6	21581.9	20000.2	22144	13395.1	15898.6	16727.1	14998.2	13747.4	14625.7	19979.2	21281.9
Banf1	26425.7	26058	23916.3	26162	20696.2	20573.5	18731.7	22634.1	27716.2	26524.3	24386.8	22701.7	22030.7	25062.3	22234.2	20675.5
Mrpl53	25319.6	25319.6	23764.3	26058	21018.1	20842.2	19878.2	22958.2	29012.5	29052.1	28878.4	27621.1	25390.5	28256.3	26554.4	23231.9
Hspd1	22741.7	24580.3	23732.3	20872.2	22403.6	23444.2	26468	25062.3	16610.8	16012.5	15322.1	31192.3	15489.1	16212.6	21887.2	33087.7
Pwwp2b	24315.2	23950.4	23706.3	27561.4	22481.3	27843.5	27955.7	28223.1	13190.4	13468.9	13907.8	12395.9	16412.1	14931.1	14717.6	12439.3
Zfp259	24745	23707.6	23674.5	25796	25649	25122.9	24804.5	23290.9	19652.6	18677.9	19388.5	19186.9	18686.8	18460.8	15226.8	15425
Snrnp70	23284.9	23706.3	23673.2	18487.4	33298.9	26912.8	28288.1	28636.1	15770	15530	12778.2	25451.4	13072.7	12593.1	16773.3	22112.1
Nsmf	22811.8	24816.3	23657.5	24291.3	22532.3	22701.7	22508.3	23018.8	10533.1	9772.33	10831.1	8331.73	11217.8	9946.25	11507.7	7636.79
Bloc1s2	24732.9	21018.1	23628.9	21993.9	22010.1	23377.2	22270.8	25202.6	11143.8	11786.5	14274.5	8949.97	13775.1	12040	14505.4	9605.18
Cd2ap	22791.6	24163.8	23589.8	20183.4	24878.5	23657.5	26127.4	26468	27289.3	27454.9	24618.9	31127.7	27011.6	32518.8	27365.2	33484.4
Rabl6	26371	25731.2	23528.1	26554.4	19022	21213.6	20417.1	20711	13225.6	12632.4	12640	14056.8	11255.1	13537.7	11349.5	9792.11
Bola3	24832.7	24006.5	23513.8	23742.9	16121.2	17017.5	16891.3	18290	8443.43	8104.11	8995.72	5848.96	7934.74	6782.14	8145.42	5290.86
Polr2f	24050.7	24050.7	23497.3	25255.6	24246.5	24291.3	23980.8	28481.1	14617.8	15184.1	15821.3	10837	16050.6	16496.6	17489	12099.3
Fam65a	21281.9	22741.7	23402.1	23673.2	24842.4	23843	23628.9	22873.8	15718.5	15729.1	15637.1	18679.3	17109.8	18747.5	19639.3	20506.4
Agpat3	23317.9	22532.3	23284.9	23171.1	23528.1	22270.8	21973.5	22481.3	7413.07	6810.04	8429.22	5530.35	10156	8171.07	9964.34	6915.27
Pcbd1	24902.8	25956.6	23231.9	24842.4	32100.7	33569.9	32000.1	34876.2	24580.3	23589.8	24200.5	27251.2	35289.6	37108.4	37424.2	30102.7
Myl9	22445.4	23843	23147.6	22681.3	8310.74	6679.56	9156.43	7454.55	59207.8	52669.1	49543.2	55796.6	7711.3	7868.16	6462.83	6255.48
Higd2a	20552.3	21239.5	23018.8	27454.9	21628.5	26312	22667.5	29897.4	13434.9	14324.1	15428.3	11668.6	16111.2	18209.1	20057.2	12220.2
LOC100046079	25662.2	26312	22958.2	22481.3	25882.6	23402.1	24009.4	23402.1	48163.1	41261.9	40263.2	40375.8	43472.9	44865.8	38701.9	42314.6
Ebp	20655.4	25390.5	22929.5	19008.8	29847.4	25882.6	30842.8	26026.9	81993	77177.7	70930.8	77915.6	81993	74574.3	58897.5	82988.1
Tagln	22701.7	20417.1	22873.8	21915	11972.9	9211.32	12540.4	9106.48	31837.8	31953.3	33844	31429.4	7024.15	7444.66	6632.64	5922.99
Tma7	23698	24423.3	22828.7	25114.8	19853.8	20314.1	19559.5	21637.7	9108.05	8454.31	10075.3	6153.57	9666.95	8620.82	10043.7	6864.76
Cyb5	21993.9	23317.9	22811.8	20506.4	26345.1	26831.9	25566.7	28578.5	29369.8	29735.5	27762.8	23197	44571.2	38305.5	40300.3	35871.3
Gemin7	23938.9	21698.7	22806.6	23319	21078	22481	20428.4	21980.6	11979.9	11576.4	12901.1	9743.62	13092.2	12598	14507.6	9157.92
Mrpl21	22978.3	21993.9	22741.7	19773.1	22112.1	23263.9	21120.8	22304.7	33342.6	36973.9	32598.3	34094.5	29483.6	32544.3	32962.1	28288.1
Axl	20217.3	22112.1	22681.3	22741.7	22253.5	22571.1	22304.7	23444.2	36973.9	38701.9	35587.2	43842.3	30700.4	37594.8	32518.8	36371.7
BC053749	26689.5	22842.8	22667.5	20357	11580.3	12220.2	10997	11956.9	4104.82	4123.42	3654.19	3710.98	2058.35	2028.84	2053.14	2093.94
Incenp	23552.2	23491.9	22599.6	22229.5	17989.4	18557.2	19924.8	18500.7	13195.1	13287.6	12674.5	18469.7	10001.3	9842	13709.8	16074.1
Gjb4	19456.9	20479.4	22532.3	23339.6	36837	38137.7	35824.3	40150.6	14488.5	14717.6	17575.2	13225.6	29347.4	29310.1	31908.8	26086.4
Kars	23764.3	24131.2	22508.3	24580.3	23098.3	20753.7	21099.5	20573.5	19456.9	17261.5	16175.4	29369.8	14350.8	16145.8	16883.2	19720
Wfdc2	21801.6	23408.1	22503.8	23566.6	25106	25894.2	26445.9	26268	46066	46874.8	50327.3	41915.1	55855.9	60007.7	57075.3	54448.5
Dnajb1	20112.8	20941.7	22481.3	23706.3	18575.5	20237.2	18444.8	20183.4	15489.1	18314.6	16610.8	17489	15428.3	14381	15137	14305.5
Utp6	28345.9	24396.7	22292.2	24952.6	20001.9	16608.1	18227.9	17469	2179.19	2011.25	2680.93	2537.28	2111.51	1848.85	2376.28	2623.55
2410002F23Rik	22933.7	24208.5	22227.8	25102.2	20216.6	20680.2	19356.1	20511.8	12462.1	10947.1	11321.8	12968.7	11510.1	11039.3	11089	10414.9
Higd1a	19762.3	20802.9	22214.6	23967.5	14822.1	17814.6	15443.4	19935.4	26651.9	32539.4	34250.9	22023.8	25407.5	25943.1	32143	22820.8
Ndufa6	22234.2	20675.5	22112.1	25349.5	32774.7	33767.9	30071.5	32774.7	16050.6	16928.7	19891.3	12669.5	23732.3	22144	24131.2	17769.1
Trappc6a	19940	23123.9	22071	21392.9	31250.1	30422.9	29310.1	31352.6	39173.8	38379.1	38805	34525	62090.3	58739.2	57673.2	50920.2
Gm6238	23472.7	21492.3	21973.5	23444.2	26796.8	25974.6	27327.1	26997.8	19519.6	18679.3	19545.7	18335	20995.7	20552.3	21464.1	15666.2
Mrps18b	21726	22277.1	21963.9	20405	19836.1	20383.2	20972.7	20889.2	23456.6	22946.6	22763.1	22899.4	22378.7	21710.2	19251.5	22165
Cryab	22833.2	21178.2	21946	23645.7	25894.6	26479.5	23687.4	24974.8	14473.8	15424.1	16273.5	13671.3	17475.5	18888.5	17628.4	15054.9
1810032O08Rik	21953.2	21446	21945.4	20510.2	19534.3	19073.9	18702.2	18664.5	3549.02	3402.71	3866.09	2560.72	4114.85	3101.66	3882.73	2521.21
Gm14288	23565.1	20076.3	21915	25882.6	23123.9	25349.5	22481.3	24009.4	8026.96	8496.57	10024.2	5628.71	10809.8	8424.7	10395.2	5957.88
Vim	22348.8	22348.8	21862.7	21018.1	23197	20457.4	24075.6	20380	17145.2	15418.4	14959.4	31651.2	12032.6	10880.4	14998.2	22681.3
Cyth2	20532.6	22319.9	21799	22689.3	24437.9	23635.4	24280.2	23728.2	32930.5	31110.9	30628.4	34921	32788	35416.6	27854.3	28314.4
Lmna	19773.1	21281.9	21773.2	20897.5	24902.8	24790.5	26554.4	22532.3	21915	19979.2	18335	57295.8	16820	18872.4	26751.7	39929.5
Sertad1	22634.1	19688.8	21758.7	20753.7	18612.3	19022	17331.4	19586.4	19382.8	21363.2	20333.8	17276.5	16212.6	17261.5	16451.6	13820.1
Prdx6	21905.2	21366.3	21744.3	21561.7	25020.6	23797	24186.4	23117.7	33119.7	34732.7	35124.7	28521.8	35861.6	33155.8	31459.1	31759.5
Mrpl20	20625.4	22209	21733.6	21261.9	21758.7	19979.2	20753.7	20261.5	38962.9	38474.9	39929.5	34046.9	36973.9	35165.5	34923.8	31352.6
Ctnna1	18487.4	20380	21647.3	16698.2	20217.3	21518.9	23843	24508.3	13526.4	12808	11036.8	29583.2	11507.7	13190.4	16801.8	32301.2
Nop10	24291.3	22169.7	21628.5	23045	18179.1	19300.5	16928.7	21418.3	28398.2	27519.6	27994.8	24580.3	25536	24842.4	26997.8	20805.2
Rbm3	19658	21152.7	21608.7	17333.1	22316.9	20431.6	22126.9	22410.9	46676	51740	44988	45347.4	37694.1	40893.2	34921.1	44839.3
Mrpl43	20815.8	21455	21599.2	21868.9	24937.3	25372.7	24895	26356.2	28514.5	29987	28743.1	26649.4	34315.8	34654.2	32892.8	28042.2
Ptpla	22055.8	22667.5	21581.9	22348.8	17241.8	18191.3	17310.3	18519	8579.07	8274.96	9338.03	6768.76	9045.07	8109.94	8770.23	6465.97
Csnk1g2	23496.4	20985.9	21567.9	18529.4	19454.5	19249.6	18111.7	20625.9	6566.12	7054.48	6478.02	5292.57	6715.92	6410.6	7626.01	5617.72
Rasl2-9	22971.9	20411	21471.5	21161.1	20637.1	20562.5	21210	19446.3	34098.4	34543.5	31860.6	35204.1	27323.4	30929	25956	26911
Snf8	21075.3	19887.7	21437	20840.3	19912	21478.7	19524.3	22898	17323.7	19837.5	19438	13714.1	19375	19530.6	21357.4	16122.9
Spcs1	20144.7	22929.5	21436	22234.2	17602.9	19111	19564.4	21436	43190.4	43733.7	40866.5	41418.9	39334	41337.7	40199.7	33588.7
Scarf2	21492.3	22681.3	21392.9	22929.5	17310.3	17407.8	17453.6	16773.3	14494.4	13127	12930.4	14067.2	11746.7	11966.2	9986.39	9796.58
Eif3c	17645.8	20736.6	21358.3	16014.8	21938.8	23314	23657.6	25802.3	14329.6	14888.9	12553.4	33954.9	13221.5	15339.5	21618.3	43440.1
Ak1	19665.9	19338.8	21195.6	20308.1	8007.31	7291.89	7221.66	7582.39	13363.4	13678.5	14813.5	11507.7	3864.52	3395.66	3601.39	2688.44
Ehbp1l1	21239.5	20573.5	21152.2	23147.6	19149.6	19097.7	18209.1	17769.1	15137	15009.2	15750.4	17174.2	12778.2	13434.9	12185	11924.8
Ssr4	20021	20120.2	21099.5	23123.9	30166.3	30656.7	29225.5	32662.2	26499.5	28398.2	29012.5	27519.6	24386.8	27716.2	28223.1	22811.8
Zfp771	21018.1	21669.9	21040.7	24200.5	20573.5	20941.7	20120.2	20237.2	19545.7	17398.1	18654.4	19586.4	17679.4	19773.1	16848.9	14768.9
Prpf8	19979.2	20183.4	21018.1	20521	18820.8	19519.6	19836.5	20655.4	13563.9	14264.2	14431.2	16727.1	15530	13960.1	17708.2	20655.4
Oaz2	20020.9	18795.3	20977.4	17333.9	18251.7	19191	17867.6	18691.8	10084.6	11318.6	11368.7	7349.83	14506.8	10675.6	13872.1	9033.76
Csrnp1	21915	21195.6	20897.5	23528.1	24075.6	24246.5	23872.7	23565.1	16451.6	16610.8	17489	17453.6	16948	19912.7	20333.8	18335
Timm17b	20219.4	20502.1	20854.2	21475.9	18629.2	20279.2	18224.8	20572.3	27138.4	28315.1	28792.4	23595.7	26705.8	26435.3	27868.3	21917.5
Pdcd6	19149.6	20872.2	20825.8	18066.4	19742.9	18665.7	18833.1	20076.3	37654.8	37891.3	37489	37216.3	31953.3	36007.4	34264	31429.4
Psma7	22144	22055.8	20805.2	19639.3	20842.2	19478.9	20625.4	18557.1	42748.8	43842.3	40460.6	40263.2	34560.4	31694.9	28371.8	32472.8
Nme1	20560.1	21063.3	20789.5	22908	22647.8	21337.4	21131.7	20785	46310	47126.8	49989.4	44706.9	45325.3	44905	37575.8	35868.7
Plec	19248.2	22010.1	20784.5	21418.3	17788.5	19338.8	18335	20021	26162	21669.9	20552.3	33298.9	19836.5	21758.7	19878.2	20767.9
Mrpl14	19426.8	21363.2	20753.7	19437.3	24131.2	23171.1	23565.1	25597.6	49543.2	50341.3	48508.6	46340.3	55796.6	56109.9	51837.9	47438.4
Erf	20784.5	20217.3	20734	16862.6	15074	20965.3	12867.2	23950.4	16745.7	17365.8	13324.9	14274.5	17261.5	8533.2	13662.7	16475.6
Cox7a2	19688.8	21628.5	20711	25796.4	19478.9	21758.7	20941.7	24163.8	31192.3	32544.3	39805.8	24460.9	33984	34046.9	38538.7	29897.4
1810022K09Rik	20983.7	21482.5	20679.6	23389.8	17243	19772.2	17946.9	19789.5	22298.7	22716.7	25669.4	17976.9	23254.7	22252.3	24484.6	18427.6
Pabpc4	23813.7	20457.4	20675.5	17331.4	22811.8	19038.8	20237.2	24386.8	5138.7	5032.77	4141.27	5687.22	4309.17	5649.79	4409.05	6250.42
Anxa4	17866.7	21213.6	20625.4	18236.6	22445.4	22030.7	23197	23171.1	25624.6	26623.5	21887.2	32598.3	28742.4	28288.1	33726.7	45402.5
Gnas	20041.7	19993.1	20578.8	22065.5	18224.4	18272.5	18569.5	18180.9	26513.3	24113.6	23745.4	33321.7	20032.9	25984.4	18421.2	20802.3
Kctd9	19821.5	19821.5	20573.5	16883.2	16223.6	14800.6	15909.1	14782.2	16507.3	16948	15366.5	14813.5	13216.6	11854.4	11064.7	10997
Anxa8	17909.8	21076.4	20551.9	18683	22501.7	18922.1	23140.8	19795.8	30240.3	27807	25220.2	53729.2	22304.5	26048.5	28261.4	34264.7
Hk1	25814	24270.5	20514.2	21921.1	29504.7	26446.9	24211.3	22983.4	12520.1	10331.5	11756.6	10248.8	12480	10887.5	10136.7	11903.5
LOC101055744	29897.4	26468	20506.4	20767.9	42216.6	39247.9	37424.2	34094.5	23284.9	18731.7	17602.9	18033.7	20825.8	19257	15770	17365.8
Josd1	18914.6	18588.9	20457.4	20457.4	18209.1	19071.6	17769.1	17620.2	20872.2	21915	24646.4	16305.6	22791.6	21018.1	23377.2	17398.1
2700094K13Rik	21758.7	21436	20440.4	23317.9	12282.4	14505.4	12474.1	16412.1	11722.6	11586.1	12503.2	9460.91	9294.25	10440.8	12418	8192.16
Ptrf	18786.4	19705	20430.6	16271.2	20574.2	18125.7	20614	18403.9	30070.8	30214.6	22861.3	45339.5	22673.6	19270.3	25741.5	33020.9
Atp5g3	19545.7	21600.7	20417.1	22791.6	19720	21628.5	22071	19720	52669.1	58897.5	65767.7	47438.4	57982.3	51390.2	53511.7	47989.5
1810037I17Rik	20690.2	20007.7	20360.9	21588.4	16675.2	17970.8	16025	18244.7	8135.55	8975.48	9566.59	6891.22	8593.81	7722.4	9549.53	5782.95
Mybbp1a	20237.2	19322.8	20357	22304.7	15786.3	16507.3	17897.2	19227.6	7106.32	7492.83	8171.07	13628.9	6164.13	6406.41	8031.13	12282.4
Grcc10	19369.7	19927.8	20327.4	20978.5	19050.1	21713.5	19274.9	23400	23679.9	25005.3	23287.2	22399.5	28430.1	29134.1	31766	23909.2
Errfi1	21518.9	20805.2	20308.1	19564.4	17296.1	17218.4	18102	16745.7	15945.8	16062.8	16507.3	13807.3	17087	13678.5	14086.8	13462
Prkcsh	16698.2	19773.1	20217.3	18150.6	21647.3	22508.3	25759.7	23377.2	20417.1	18805.9	17174.2	40948	16365.6	17788.5	23843	40071.1
Sfxn3	20753.7	20696.2	20183.4	20057.2	22978.3	21308.8	21261.9	20166	24618.9	21518.9	21809.4	25162.5	26199.3	24878.5	23706.3	23444.2
Ccdc12	21040.7	19853.6	20076.3	21308.8	19665.9	21647.3	17966.8	17489	17982.2	20120.2	20057.2	14985.1	18324.2	19300.5	20217.3	15711.9
Sac3d1	18639.3	20799.5	20068.8	22420.5	19823.3	20732.5	21068.9	21433.9	22352.6	21297.3	22547.6	18785.3	24050.2	23960.9	22856.8	18805.4
Aco2	16522.3	17012.3	20041.7	19940	19706	19853.6	21418.3	19878.2	9005.62	9708.65	10016.4	16773.3	9555.29	10746.2	15354.8	20237.2
Ndufa5	18547.4	20796.2	20023.7	20936.4	15219.6	15316.4	16446.6	16179.5	37345.8	37781	42446.1	28729.8	32107.5	30911.4	31622.6	27166.9
F11r	18123.7	20021	20021	16596.9	25202.6	24200.5	25255.6	24580.3	28288.1	30268.6	26689.5	29012.5	35768.8	36518.4	31050.6	41899
Cdipt	19174.6	20825.8	20000.2	22766.4	20995.7	23764.3	23045	22253.5	40771.2	38027.4	40375.8	46921.6	39739.6	45808.7	37929.9	36518.4
Akr1a1	19639.3	20357	19960.6	24246.5	21213.6	22766.4	22348.8	22929.5	34145.8	30459.9	33298.9	32340.2	37050.7	38606.2	38379.1	30422.9
Cops5	18220	19097.7	19912.7	19979.2	18693.5	19586.4	21693.3	20675.5	25222.1	25130.8	23980.8	29052.1	24163.8	25597.6	23872.7	25624.6
H2afv	18408.9	20652.5	19911.7	16656.1	18614.4	18363.2	17622.5	20969.6	20077.1	20918.4	19158.6	15603	22391.8	20511.4	23858.7	20536.4
Fis1	18388.8	19991.3	19878.9	20114	21117.2	21104.3	20124.4	22283.3	20147	17761.6	18700.5	19673.9	20233.5	21646.3	20868.8	16741.8
Ywhaq	18809.1	19192.6	19843.2	19452.1	20357.8	19249.8	20920	19552.1	36424.7	36720.7	37153.4	36662.4	37315.1	39515.1	30927.8	35274.6
A530030E21Rik	24163.8	19639.3	19821.5	18324.2	10558.3	10844.9	9951.36	10607	3563.17	3550.67	3138.03	3046.82	1849.07	1819.84	1760.04	1803.67
Rsl1d1	18940.3	18557.1	19794.8	17423.6	16948	16709.9	18707.7	17276.5	13697.3	13996.8	14140.6	15930.4	12640	11758.3	15261.9	16539.7
Minos1	20043.2	19453.6	19780.1	20958.3	18455.3	20107.9	18788.3	20568.5	16932.1	17409	20746.9	12248.1	22444.6	17273.8	21638.2	15130.5
Rps6ka4	20357	18220	19773.1	22403.6	17087	16660.8	16348.6	14899.6	13201	12733.9	12867.2	12301.8	11002.9	11766.4	10551.2	9300.8
Use1	22481.3	20711	19742.9	20076.3	29791	27408.1	27716.2	29791	10202.4	10138.4	9835.09	8579.07	9171.73	9294.25	8589.44	7926.67
Pdrg1	21152.2	20506.4	19720	22055.8	14959.4	15377.4	14529	14418.9	14761.7	14494.4	15666.2	13118.6	11224.8	10524.4	10910.3	8095.14
Csf3r	27042.8	23872.7	19706	21647.3	17398.1	18150.6	14899.6	15637.1	5905.56	5605.59	5299.09	5285.21	4209.38	4726.99	4169.85	4658.97
Mrps26	18960.9	20565.3	19685.9	20328.5	19086.6	18390.3	18101.8	18642.9	19005.2	16474.7	17094	16888.5	16805.7	14740.4	13663.3	12423.8
Cnih4	19396.8	20563.5	19663.9	18281.6	16877.1	16420.4	17679	18192.5	28679.4	28968.2	27423.9	25701.9	26955.2	25131.1	25925.4	22606.2
Birc5	18415.3	18650.9	19597	19527.5	12656.2	14152.9	12622.4	14725.2	17284.3	23161.5	23296.9	17456.7	14193	15993.4	16874	13499.8
Smo	19063.4	18580.6	19585.2	20117.9	12808.4	13256.7	13043.8	13141	8862.81	8619.38	9380.06	7549.48	8338.47	7908.22	8282.28	5958.19
Znhit1	20688.9	18933.8	19548.1	19698.3	18374.9	18640.2	18647.2	20786.2	20326.9	21786.8	20747.2	17112.9	20530.9	22787.5	23632.4	17675.9
9530068E07Rik	20734	19213.4	19545.7	20784.5	20941.7	19878.2	20183.4	18940.3	29897.4	32472.8	33035.1	22811.8	34963.4	27871.1	30895.2	27134.8
Fam89b	20586.7	20349.7	19528	21177.7	18612.9	19437	18744.6	20183.3	31513.1	32974.2	34312.5	22889.9	33025.5	32988.6	32502.3	27526.2
Abhd17c	20711	19056.3	19503.6	17102.1	16429.1	19706	14845	18123.7	8517.88	9605.18	8411.14	6315.33	9751.49	7422.3	9276.39	7989.57
Tm4sf4	18287.1	19586.4	19478.9	12611.8	22900.7	17708.2	20357	18990.3	59368	62090.3	47231.5	56983.2	65969.6	59910.3	46010.2	75030.9
Psmd8	18805.9	18679.3	19426.8	19821.5	24200.5	24101.7	24348	22571.1	31504.7	30367.7	29147.7	30493.4	35587.2	36314.4	31694.9	33410.2
Fhl2	21647.3	19794.8	19411	20711	18473.4	18335	17788.5	16582	19287.3	20479.4	20573.5	17126.2	21773.2	18519	19287.3	20261.5
Hsd17b10	17769.1	18805.9	19365.3	18693.5	25796.4	23916.3	25062.3	23813.7	33569.9	34391.3	34264	38027.4	31837.8	30367.7	24990.3	27587.7
Eif1ad	18749	19259.5	19363.9	19107.8	16056.5	16644.1	15673.4	16012.3	25717.6	27672	29298.2	23770.7	24890.2	24420.2	24889.7	21319.2
Mrps12	17993.6	19071.6	19300.5	19365.3	19519.6	20734	19940	21939	30939.2	31352.6	31050.6	31279.5	33298.9	34742.2	32816.1	28256.3
Smg5	20380	18612.3	19248.2	26524.3	14931.1	16496.6	15060	13895.5	13308.2	12242.9	14324.1	12048.2	10659.1	10402	9576.59	7028.12
Gm2710	18335	21841.2	19213.4	9951.36	18287.1	15247.9	19545.7	13687.1	49994.3	65969.6	44865.8	42803.1	30563.2	33298.9	33844	61000.3
Actr3	17261.5	17639.2	19174.6	15797.3	17423.6	17185.7	20021	18033.7	28371.8	29347.4	27042.8	35057.9	28126.8	28159.5	30320.1	33673.4
Atxn2l	20872.2	19940	19111	17852.3	16848.9	17174.2	18630.6	20105.3	12277.3	11129.8	9851.11	15666.2	10457.6	11212	11586.1	15718.5
Sumo2	19106.5	19592.8	19076.8	18605.9	14160	15367.8	14591.4	16793.9	18831.8	19340.8	19438.4	16018	19595.7	18068.8	20112	15755.8
C1qbp	18136.4	18990.3	19038.8	18371.7	20753.7	19742.9	21758.7	19821.5	27408.1	28159.5	27194.4	28126.8	26689.5	26554.4	26689.5	29817.4
Hdlbp	20842.2	18914.6	19022	22445.4	19891.3	19639.3	20734	18458.9	15909.1	15158.8	14603.5	26689.5	14093.4	16397	16250.9	19613.1
Srxn1	20440.4	19979.2	18990.3	21152.2	11464.2	12651.2	11786.5	12756.3	15023	15306.8	16111.2	11661.7	10755.1	10024.2	11416.6	8350.27
Ctsl	17926.8	20734	18940.3	16660.8	21841.2	20357	25923.8	19912.7	39658.1	40375.8	36007.4	58739.2	29635.4	28398.2	39582.2	46246.8
Cd81	16186	19038.8	18893.7	14334.6	20021	17145.2	21993.9	18630.6	33371.2	34602.9	28371.8	45932.8	36074.6	36917.6	40564.9	54046.1
Sep15	21553.8	20655.4	18872.4	21628.5	15860.6	19382.8	17398.1	18415.4	20711	21213.6	23197	15048.9	22766.4	20166	22445.4	17651.7
Sub1	17301	18425.2	18864.9	16459.2	14832.7	15000.6	13995	15714.6	23102.4	25954.2	24103	20823.6	21052	22351.7	23193.1	19782.6
Arl2bp	18301.3	17379.4	18823.7	18448.9	15772.4	16746.7	15498.6	16382.5	9464.36	10348.9	10386.1	8085.49	10813.6	9563.11	11480.7	7908.99
Hist2h2bb	19802.7	17659	18786.9	13551.6	9674.75	9850.11	8693.99	10885.1	8743	10380.7	12436.4	5184.12	6222.23	5468.45	7463.69	5240.13
Pak4	18179.1	16582	18781.9	17021.8	26623.5	28815.2	28256.3	25682.3	22348.8	24990.3	27408.1	20965.3	36837	37271.5	36074.6	37819
Zfp663	23732.3	19149.6	18765.6	17352.7	9971.77	10659.1	9620.8	10542.5	3274.57	3348.29	2938.55	2806.54	1551.1	1697.02	1640.75	1627.94
Fam136a	17499.2	16727.1	18747.5	16186	13518.3	14738.4	13687.1	15480	14449.1	15562.2	15386	11780.5	13518.3	13180.5	14578.9	11398.2
Tax1bp3	17307.2	17724.9	18710.3	22205.7	19103.1	21276	20361.7	20903.1	25446.7	27459.9	30044.1	21949.3	32789	30989.9	34746	23982
Crip2	17185.7	18179.1	18707.7	19836.5	21939	21492.3	22634.1	19773.1	31455.6	30405.9	35028.2	26713.5	37424.2	34320.3	31837.8	32774.7
Qars	17433.9	18033.7	18679.3	19056.3	32146.7	31953.3	31908.8	31050.6	7195.42	6667.61	7007.92	13443.1	9828.17	9851.11	12669.5	14406
Stx4a	18072.5	18378.1	18676.7	17660.6	22067.1	22499.2	22572.3	23327.1	10570.3	11388.4	11364	7888.59	14144	13971.5	14222.5	11136.1
Sec61a1	19503.6	21392.9	18665.7	18033.7	17056.5	15624.2	17804.6	15682.7	15704.8	13928.2	13089.2	19411	12234.5	11933.7	13494.3	18033.7
Fam149a	22510.3	20107.4	18658.4	19675.7	16719	17681.8	15749.4	18023.5	6410.81	6455.72	6079.02	5204.14	6254.07	5980.6	6917.28	4713.88
Acot7	17365.8	16709.9	18654.4	18679.3	21281.9	19456.9	20995.7	19688.8	20021	18955	18473.4	29225.5	15606	17886.2	17620.2	19478.9
Clasrp	17740.6	17886.2	18630.6	17946	19545.7	18179.1	18487.4	19613.1	5455.26	5306.57	5340.22	7485.82	5574.01	5385.33	6958.65	7134.87
Hnrnph1	18781.9	17202.2	18588.9	15442.5	15480	15770	14688.4	15711.9	4938.17	5201.02	5634.73	5903.57	5311.39	4908.46	7649.91	8949.97
Polr2g	18314.6	20753.7	18575.5	17218.4	21152.2	20805.2	21518.9	20479.4	40564.9	39863.8	40688.4	36632.6	46246.8	39247.9	36917.6	39582.2
Pdlim7	19666.6	17588.7	18549.7	20662.5	18041.9	17909.8	17525.6	16757.5	11285	11145.9	11343.7	12317.3	9665.83	10769.1	9206.27	9395.49
Tsen34	14796.1	15542.2	18536.5	17993.1	19765.9	19646	19978.3	17169.1	22313.7	26838.2	28502.4	26062.7	27048.7	27974.1	33425.2	32090.6
Uck1	16727.1	16522.3	18533.2	21063.1	15261.9	17310.3	15204.5	16837.9	12930.4	14541.4	17218.4	10725.2	13082.4	11624.1	13317.5	9195.04
Cox5b	23628.9	22270.8	18519	20655.4	20457.4	19912.7	20057.2	20696.2	41337.7	35871.3	36917.6	35718.2	37929.9	41983.6	36973.9	40631.2
Tmem234	19720.8	19200.5	18507.6	20077.7	18816.1	18587.7	18376.1	19760.3	13362.9	12678.3	12954.2	11936.8	13684.5	13590.1	12801.3	9939.82
Poldip3	17575.2	17352.7	18500.9	17788.5	19174.6	18047.4	18519	15809.6	19071.6	18047.4	18258.8	20120.2	20217.3	18451.9	18731.7	20552.3
Tipin	18893.7	18444.8	18487.4	18458.9	13137.5	14016.7	13494.3	13928.2	7206.32	7295.93	7246.55	5887.36	5916.83	5594.89	5862.14	4331.99
LOC101055813	19222	17581.1	18466.6	17822.5	33492.1	31830.9	32050.4	29229.3	11583.2	11552.8	10650.8	13276.6	13350	13268.6	12978.8	13224.8
Id2	18630.6	19365.3	18415.4	16091	14032.3	13402.1	14140.6	16539.7	15920.7	15988.1	15694.3	13168.4	15204.5	15148.3	16892.7	15647.6
Zc3h11a	18846.6	18187.1	18414.5	15156	19023	17567	18134.9	18470.4	14014.8	14446.2	13164.4	15784.7	13323	13246.8	14742.8	17268.1
Psmc1	17188.5	17659.8	18401.7	16868	19396.5	18582.6	20246.6	17223.3	19227	18624.4	17581.4	24372.3	18966.5	18045.3	19687	23278.7
Trappc4	17966.8	17145.2	18384.9	16848.9	16091	16250.9	16670.3	18258.8	11008.7	11766.4	12345.2	8914.92	12169.1	10980.8	12540.4	11032.4
Taldo1	15489.1	17365.8	18371.7	16507.3	22958.2	21120.8	23528.1	21392.9	28714.4	30102.7	27806.6	35341.5	31455.6	35421.9	36595.8	47871.5
Mrpl30	19137.9	18313.9	18343.9	20286.5	22685.7	23285.5	22928.9	22861.5	15854.6	15423.4	17575.3	13134.7	17718.6	16775.1	17709	13267.6
Ndufs7	17109.8	18575.5	18335	19338.8	23231.9	22532.3	22978.3	21669.9	40300.3	33371.2	37819	37424.2	45514.6	44113.6	35871.3	35382.7
Tspan4	19586.4	18654.4	18287.1	19411	19111	19287.3	18557.1	18612.3	32146.7	32904.2	31694.9	35229.5	30738.3	33410.2	29147.7	29052.1
Trim41	17276.5	16985.6	18220	18014	20120.2	22234.2	21195.6	18588.9	13056.7	14167.4	14665.4	10966.6	22010.1	17241.8	18287.1	15191.5
Thyn1	16567.3	18191.3	18209.1	16760.4	17651.7	17045.5	18136.4	17045.5	46416.7	48163.1	49469.2	43016.9	45808.7	40948	37366	36595.8
Ptpn11	18731.7	17966.8	18191.3	17769.1	17499.2	17993.6	18955	17651.7	26267.2	27762.8	25255.6	25103.2	26857	26086.4	25202.6	25319.6
Gm6211	17723.8	16397	18179.1	17310.3	21063.1	21553.8	23732.3	20995.7	25839	28677.2	25882.6	27327.1	25162.5	25255.6	24481.9	29225.5
Tmem192	19544.1	16660.9	18158.8	19984.8	19428.9	19973.9	18337.1	18631.8	5824.12	6064.28	6996.55	4350.65	7535.27	6614.29	7922.77	4644.04
Tceb1	18167.3	18650.2	18140.8	19629.8	15737.8	17193.1	15854.2	17897.2	19779.4	22021.1	22204.7	16840.3	18643.6	19052.3	21253.1	15598.1
Aimp2	17886.2	19227.6	18136.4	17109.8	19071.6	17602.9	19665.9	18781.9	26579.2	24618.9	23497.3	29528.6	21171.3	21308.8	22667.5	27042.8
[truncated: 14,671 more rows]

## Sheet: TFs
HGNC	Scr Sol1/Scr Pol1	Scr Sol2/Scr Pol2	Scr Sol3/Scr Pol3	Scr Sol4/Scr Pol4	SheIF6Sol1/SheIF6.poly.1	SheIF6Sol2/SheIF6.poly.2	SheIF6Sol3/SheIF6.poly.3	SheIF6Sol4/SheIF6.poly.4	t-test 1	SheIF6Sol1/SheIF6.poly.1	SheIF6Sol2/SheIF6.poly.2	SheIF6Sol3/SheIF6.poly.3	SheIF6Sol4/SheIF6.poly.4	t-test	deltaav
[truncated: 8 more rows]
