# Supplementary material for: eIF6 coordinates insulin sensitivity and lipid metabolism by coupling translation to transcription
Source: Nat Commun. 2015 Sep 18;6:8261. doi: 10.1038/ncomms9261 (PMC4595657; doi:10.1038/ncomms9261)
Supplement: Supplementary Data 2 — Microarray analysis of wt and eIF6 +/- livers. Comprehensive analysis of microarray expression data in liver of eIF6 +/+ and +/- three weeks-old littermates. Raw data and statistical analysis. Raw signals sheet shows original data of both polysomal-associated and steady-state mRNAs. Statistical analysis of all changes between samples is shown in "Statistical analysis and genes". "Polysomal distribution" and "Transcriptionally regulated" referred to expression of polysome-associated and total mRNA. [file ncomms9261-s3.xls]

## Sheet: STATISTICAL ANALYSIS & GENE #
							Sample	Pol	Sample*Pol		WT * POL vs. WT * TOT			HET * POL vs. HET * TOT			HET * POL vs. WT * POL			HET * TOT vs. WT * TOT			HET vs. WT			POL vs. TOT
		Probeset ID	gene_assignment	Gene Symbol	RefSeq	mrna_assignment	p-value(Sample)	p-value(Pol)	p-value(Sample * Pol)	p-value(WT * POL vs. WT * TOT)	Fold-Change(WT * POL vs. WT * TOT)	Fold-Change(WT * POL vs. WT * TOT) (Description)	p-value(HET * POL vs. HET * TOT)	Fold-Change(HET * POL vs. HET * TOT)	Fold-Change(HET * POL vs. HET * TOT) (Description)	p-value(HET * POL vs. WT * POL)	Fold-Change(HET * POL vs. WT * POL)	Fold-Change(HET * POL vs. WT * POL) (Description)	p-value(HET * TOT vs. WT * TOT)	Fold-Change(HET * TOT vs. WT * TOT)	Fold-Change(HET * TOT vs. WT * TOT) (Description)	p-value(HET vs. WT)	Fold-Change(HET vs. WT)	Fold-Change(HET vs. WT) (Description)	p-value(POL vs. TOT)	Fold-Change(POL vs. TOT)	Fold-Change(POL vs. TOT) (Description)
		10422854	NM_133227 // Nup155 // nucleoporin 155 // 15 A2 // 170762 /// ENSMUST00000022742	Nup155	NM_133227	NM_133227 // RefSeq // Mus musculus nucleoporin 155 (Nup155), mRNA. // chr15 //	0.01146	7.36147e-09	1.5842e-05	1.24462e-08	-2.95403	WT * POL down vs WT * TOT	1.71584e-07	-2.01679	HET * POL down vs HET * TOT	0.000392105	1.1563	HET * POL up vs WT * POL	2.40121e-05	-1.26672	HET * TOT down vs WT * TOT	0.01146	-1.04666	HET down vs WT	7.36147e-09	-2.44083	POL down vs TOT
		10599855	ENSMUST00000029803 // Eif4e // eukaryotic translation initiation factor 4E // 3	Eif4e	ENSMUST00000029803	ENSMUST00000029803 // ENSEMBL // Eukaryotic translation initiation factor 4E gen	0.00148436	1.50315e-08	2.28834e-05	2.38923e-08	-4.10316	WT * POL down vs WT * TOT	3.85224e-07	-2.42492	HET * POL down vs HET * TOT	2.81147e-05	1.45132	HET * POL up vs WT * POL	0.0012451	-1.16589	HET * TOT down vs WT * TOT	0.00148436	1.11572	HET up vs WT	1.50315e-08	-3.15434	POL down vs TOT
		10501265	NM_010306 // Gnai3 // guanine nucleotide binding protein (G protein), alpha inhi	Gnai3	NM_010306	NM_010306 // RefSeq // Mus musculus guanine nucleotide binding protein (G protei	0.000286319	3.08916e-07	6.74994e-05	3.23235e-07	-3.37855	WT * POL down vs WT * TOT	1.63191e-05	-1.83091	HET * POL down vs HET * TOT	3.03135e-05	1.70427	HET * POL up vs WT * POL	0.0669452	-1.08275	HET * TOT down vs WT * TOT	0.000286319	1.2546	HET up vs WT	3.08916e-07	-2.48713	POL down vs TOT
		10495111	NM_027432 // Wdr77 // WD repeat domain 77 // 3 F2.2 // 70465 /// ENSMUST00000010	Wdr77	NM_027432	NM_027432 // RefSeq // Mus musculus WD repeat domain 77 (Wdr77), mRNA. // chr3 /	2.21628e-07	0.000605902	7.60612e-05	0.0270165	1.04705	WT * POL up vs WT * TOT	4.47519e-05	-1.23944	HET * POL down vs HET * TOT	4.07958e-07	-1.74187	HET * POL down vs WT * POL	6.05395e-06	-1.34222	HET * TOT down vs WT * TOT	2.21628e-07	-1.52905	HET down vs WT	0.000605902	-1.088	POL down vs TOT
		10460116	ENSMUST00000070104 // Socs6 // suppressor of cytokine signaling 6 // 18 E4 // 54	Socs6	ENSMUST00000070104	ENSMUST00000070104 // ENSEMBL // Adult male medulla oblongata cDNA, RIKEN full-l	0.000477777	5.19599e-07	8.03636e-05	4.97882e-07	1.4595	WT * POL up vs WT * TOT	3.25865e-05	1.19473	HET * POL up vs HET * TOT	4.18913e-05	-1.18414	HET * POL down vs WT * POL	0.0427871	1.03165	HET * TOT up vs WT * TOT	0.000477777	-1.07136	HET down vs WT	5.19599e-07	1.3205	POL up vs TOT
		10454310	NM_013814 // Galnt1 // UDP-N-acetyl-alpha-D-galactosamine:polypeptide N-acetylga	Galnt1	NM_013814	NM_013814 // RefSeq // Mus musculus UDP-N-acetyl-alpha-D-galactosamine:polypepti	4.75735e-05	8.48874e-08	9.10522e-05	1.26926e-07	-5.06113	WT * POL down vs WT * TOT	2.38322e-06	-2.67934	HET * POL down vs HET * TOT	1.47782e-05	1.97677	HET * POL up vs WT * POL	0.28112	1.04649	HET * TOT up vs WT * TOT	4.75735e-05	1.43829	HET up vs WT	8.48874e-08	-3.68246	POL down vs TOT
		10554445	NM_145150 // Prc1 // protein regulator of cytokinesis 1 // 7 D3|7 38.0 cM // 233	Prc1	NM_145150	NM_145150 // RefSeq // Mus musculus protein regulator of cytokinesis 1 (Prc1), m	1.59142e-05	1.43899e-05	0.000107292	5.11404e-06	-3.21213	WT * POL down vs WT * TOT	0.0126814	-1.2671	HET * POL down vs HET * TOT	0.0160766	-1.24922	HET * POL down vs WT * POL	5.43371e-06	-3.16681	HET * TOT down vs WT * TOT	1.59142e-05	-1.98898	HET down vs WT	1.43899e-05	-2.01744	POL down vs TOT
		10501690	NM_144902 // Slc35a3 // solute carrier family 35 (UDP-N-acetylglucosamine (UDP-G	Slc35a3	NM_144902	NM_144902 // RefSeq // Mus musculus solute carrier family 35 (UDP-N-acetylglucos	0.000103489	4.11707e-07	0.000107827	4.5206e-07	-4.06395	WT * POL down vs WT * TOT	1.97147e-05	-2.04825	HET * POL down vs HET * TOT	2.41264e-05	1.98992	HET * POL up vs WT * POL	0.947166	1.00293	HET * TOT up vs WT * TOT	0.000103489	1.41271	HET up vs WT	4.11707e-07	-2.88513	POL down vs TOT
		10405785	NM_023507 // 0610007P08Rik // RIKEN cDNA 0610007P08 gene // 13 B3 // 76251 /// N	0610007P08Rik	NM_023507	NM_023507 // RefSeq // Mus musculus RIKEN cDNA 0610007P08 gene (0610007P08Rik),	4.58406e-05	4.72716e-08	0.000114343	8.21867e-08	-2.63785	WT * POL down vs WT * TOT	1.04964e-06	-1.89139	HET * POL down vs HET * TOT	1.61123e-05	1.44356	HET * POL up vs WT * POL	0.155661	1.03506	HET * TOT up vs WT * TOT	4.58406e-05	1.22237	HET up vs WT	4.72716e-08	-2.23366	POL down vs TOT
		10378271	NM_025818 // 1200014J11Rik // RIKEN cDNA 1200014J11 gene // 11 B4 // 66874 /// E	1200014J11Rik	NM_025818	NM_025818 // RefSeq // Mus musculus RIKEN cDNA 1200014J11 gene (1200014J11Rik),	0.000579317	3.40713e-06	0.000151047	2.2873e-06	-2.21134	WT * POL down vs WT * TOT	0.000460745	-1.33995	HET * POL down vs HET * TOT	6.59727e-05	1.55137	HET * POL up vs WT * POL	0.11914	-1.06378	HET * TOT down vs WT * TOT	0.000579317	1.20763	HET up vs WT	3.40713e-06	-1.72136	POL down vs TOT
		10448755	ENSMUST00000097372 // Eme2 // essential meiotic endonuclease 1 homolog 2 (S. pom	Eme2	ENSMUST00000097372	ENSMUST00000097372 // ENSEMBL // Probable crossover junction endonuclease EME2 g	4.1614e-05	4.22751e-07	0.000177063	5.20567e-07	2.26652	WT * POL up vs WT * TOT	1.63369e-05	1.56393	HET * POL up vs HET * TOT	1.85676e-05	-1.54606	HET * POL down vs WT * POL	0.0502685	-1.0668	HET * TOT down vs WT * TOT	4.1614e-05	-1.28427	HET down vs WT	4.22751e-07	1.88273	POL up vs TOT
		10511892	---		---	ENSMUST00000083119 // ENSEMBL // ncrna:snRNA chromosome:NCBIM37:4:31102059:31102	0.00322048	2.33517e-06	0.00019417	1.90017e-06	1.66475	WT * POL up vs WT * TOT	0.00020151	1.24054	HET * POL up vs HET * TOT	0.000157426	-1.25476	HET * POL down vs WT * POL	0.0214988	1.06949	HET * TOT up vs WT * TOT	0.00322048	-1.08316	HET down vs WT	2.33517e-06	1.43708	POL up vs TOT
		10439766	NM_021496 // Pvrl3 // poliovirus receptor-related 3 // 16 B5 // 58998 /// NM_021	Pvrl3	NM_021496	NM_021496 // RefSeq // Mus musculus poliovirus receptor-related 3 (Pvrl3), trans	0.0151708	4.15169e-06	0.00020443	2.89041e-06	-2.03987	WT * POL down vs WT * TOT	0.00050702	-1.30997	HET * POL down vs HET * TOT	0.000286499	1.35625	HET * POL up vs WT * POL	0.00665688	-1.14816	HET * TOT down vs WT * TOT	0.0151708	1.08685	HET up vs WT	4.15169e-06	-1.63467	POL down vs TOT
		10400633	---		---	ENSMUST00000083763 // ENSEMBL // ncrna:snRNA chromosome:NCBIM37:12:70253261:7025	0.0417428	4.38599e-06	0.000214079	3.04701e-06	1.49815	WT * POL up vs WT * TOT	0.000536973	1.16515	HET * POL up vs HET * TOT	0.000414362	-1.17531	HET * POL down vs WT * POL	0.00390678	1.09401	HET * TOT up vs WT * TOT	0.0417428	-1.03649	HET down vs WT	4.38599e-06	1.3212	POL up vs TOT
		10428310	NM_001102458 // Azin1 // antizyme inhibitor 1 // 15 C // 54375 /// NM_018745 //	Azin1	NM_001102458	NM_001102458 // RefSeq // Mus musculus antizyme inhibitor 1 (Azin1), transcript	0.0260479	3.46057e-07	0.000253435	4.8264e-07	-3.08378	WT * POL down vs WT * TOT	1.07824e-05	-1.93394	HET * POL down vs HET * TOT	0.000402698	1.36686	HET * POL up vs WT * POL	0.00633717	-1.16659	HET * TOT down vs WT * TOT	0.0260479	1.08244	HET up vs WT	3.46057e-07	-2.4421	POL down vs TOT
		10605848	NM_177789 // Vsig4 // V-set and immunoglobulin domain containing 4 // X C3 // 27	Vsig4	NM_177789	NM_177789 // RefSeq // Mus musculus V-set and immunoglobulin domain containing 4	2.93639e-05	1.50148e-06	0.000319226	1.58214e-06	-3.10406	WT * POL down vs WT * TOT	7.60536e-05	-1.75973	HET * POL down vs HET * TOT	1.92294e-05	2.11454	HET * POL up vs WT * POL	0.00885789	1.19876	HET * TOT up vs WT * TOT	2.93639e-05	1.59211	HET up vs WT	1.50148e-06	-2.33715	POL down vs TOT
		10362520	NM_008229 // Hdac2 // histone deacetylase 2 // 10 B1|10 26.0 cM // 15182 /// ENS	Hdac2	NM_008229	NM_008229 // RefSeq // Mus musculus histone deacetylase 2 (Hdac2), mRNA. // chr1	0.0404432	3.4451e-07	0.000338687	5.11422e-07	-5.04659	WT * POL down vs WT * TOT	9.67638e-06	-2.66552	HET * POL down vs HET * TOT	0.000580552	1.52252	HET * POL up vs WT * POL	0.00710451	-1.24352	HET * TOT down vs WT * TOT	0.0404432	1.10651	HET up vs WT	3.4451e-07	-3.66767	POL down vs TOT
		10359890	NM_023284 // Nuf2 // NUF2, NDC80 kinetochore complex component, homolog (S. cere	Nuf2	NM_023284	NM_023284 // RefSeq // Mus musculus NUF2, NDC80 kinetochore complex component, h	2.90347e-05	0.00025771	0.000370309	4.60819e-05	-2.50787	WT * POL down vs WT * TOT	0.666631	-1.03576	HET * POL down vs HET * TOT	0.010325	-1.35973	HET * POL down vs WT * POL	1.29188e-05	-3.29229	HET * TOT down vs WT * TOT	2.90347e-05	-2.1158	HET down vs WT	0.00025771	-1.61169	POL down vs TOT
		10579799	NM_145599 // Tmem184c // transmembrane protein 184C // 8 C1 // 234463 /// ENSMUS	Tmem184c	NM_145599	NM_145599 // RefSeq // Mus musculus transmembrane protein 184C (Tmem184c), mRNA.	0.000886754	1.03664e-06	0.000380535	1.24826e-06	-4.19175	WT * POL down vs WT * TOT	4.11381e-05	-2.16724	HET * POL down vs HET * TOT	0.000135493	1.83119	HET * POL up vs WT * POL	0.346223	-1.05622	HET * TOT down vs WT * TOT	0.000886754	1.31671	HET up vs WT	1.03664e-06	-3.01406	POL down vs TOT
		10529873	AB232585 // Rab2a // RAB2A, member RAS oncogene family // 4 A1 // 59021	Rab2a	AB232585	AB232585 // GenBank // Mus musculus mRNA for Rab2A, complete cds. // chr5 // 67	0.000804151	3.98224e-07	0.000385088	5.90003e-07	-4.70627	WT * POL down vs WT * TOT	1.12033e-05	-2.55276	HET * POL down vs HET * TOT	0.000130165	1.76319	HET * POL up vs WT * POL	0.403745	-1.04561	HET * TOT down vs WT * TOT	0.000804151	1.29857	HET up vs WT	3.98224e-07	-3.46612	POL down vs TOT
		10531066	NM_028094 // Ugt2a3 // UDP glucuronosyltransferase 2 family, polypeptide A3 // 5	Ugt2a3	NM_028094	NM_028094 // RefSeq // Mus musculus UDP glucuronosyltransferase 2 family, polype	0.00436184	1.68168e-07	0.000394265	2.9342e-07	-3.18225	WT * POL down vs WT * TOT	3.68718e-06	-2.143	HET * POL down vs HET * TOT	0.0661983	1.08494	HET * POL up vs WT * POL	0.000181373	-1.36869	HET * TOT down vs WT * TOT	0.00436184	-1.12318	HET down vs WT	1.68168e-07	-2.61143	POL down vs TOT
		10455212	BC002117 // 0610009O20Rik // RIKEN cDNA 0610009O20 gene // 18 B3 // 66839 /// NM	0610009O20Rik	BC002117	BC002117 // GenBank // Mus musculus RIKEN cDNA 0610009O20 gene, mRNA (cDNA clone	0.121807	1.47449e-07	0.000404673	2.64278e-07	2.41347	WT * POL up vs WT * TOT	3.10804e-06	1.8004	HET * POL up vs HET * TOT	0.000974197	-1.19628	HET * POL down vs WT * POL	0.00485352	1.12058	HET * TOT up vs WT * TOT	0.121807	-1.03323	HET down vs WT	1.47449e-07	2.08452	POL up vs TOT
		10590597	NM_030692 // Sacm1l // SAC1 (suppressor of actin mutations 1, homolog)-like (S.	Sacm1l	NM_030692	NM_030692 // RefSeq // Mus musculus SAC1 (suppressor of actin mutations 1, homol	0.045033	5.47378e-07	0.000407515	7.69702e-07	-4.61179	WT * POL down vs WT * TOT	1.67286e-05	-2.45809	HET * POL down vs HET * TOT	0.00069215	1.51433	HET * POL up vs WT * POL	0.00842957	-1.23895	HET * TOT down vs WT * TOT	0.045033	1.10556	HET up vs WT	5.47378e-07	-3.36693	POL down vs TOT
		10440550	NM_001081068 // Zfp294 // zinc finger protein 294 // 16 C3.3 // 78913 /// ENSMUS	Zfp294	NM_001081068	NM_001081068 // RefSeq // Mus musculus zinc finger protein 294 (Zfp294), mRNA. /	0.00589413	1.3091e-05	0.000411325	7.98198e-06	-2.86297	WT * POL down vs WT * TOT	0.00207727	-1.43251	HET * POL down vs HET * TOT	0.000325557	1.71146	HET * POL up vs WT * POL	0.0397464	-1.16775	HET * TOT down vs WT * TOT	0.00589413	1.21062	HET up vs WT	1.3091e-05	-2.02515	POL down vs TOT
		10543779	---		---	mmu-mir-29a // miRBase Micro RNA Database // MI0000576 Mus musculus miR-29a stem	0.212953	0.000617393	0.000437596	7.88732e-05	1.77241	WT * POL up vs WT * TOT	0.709989	-1.02125	HET * POL down vs HET * TOT	0.00126786	-1.41663	HET * POL down vs WT * POL	0.00401095	1.27774	HET * TOT up vs WT * TOT	0.212953	-1.05295	HET down vs WT	0.000617393	1.31739	POL up vs TOT
		10346549	NM_007624 // Cbx3 // chromobox homolog 3 (Drosophila HP1 gamma) // 6 B-C|6 26.0	Cbx3	NM_007624	NM_007624 // RefSeq // Mus musculus chromobox homolog 3 (Drosophila HP1 gamma) (	0.00160321	1.42166e-07	0.000452924	2.61415e-07	-5.3104	WT * POL down vs WT * TOT	2.88587e-06	-3.0914	HET * POL down vs HET * TOT	0.000197191	1.60987	HET * POL up vs WT * POL	0.206992	-1.06704	HET * TOT down vs WT * TOT	0.00160321	1.2283	HET up vs WT	1.42166e-07	-4.05174	POL down vs TOT
		10506108	---		---	ENSMUST00000102339 // ENSEMBL // ncrna:miRNA chromosome:NCBIM37:4:98328328:98328	0.818731	5.72299e-05	0.000458339	2.1458e-05	1.55291	WT * POL up vs WT * TOT	0.0304744	1.0986	HET * POL up vs HET * TOT	0.00309667	-1.18282	HET * POL down vs WT * POL	0.00158794	1.19505	HET * TOT up vs WT * TOT	0.818731	1.00516	HET up vs WT	5.72299e-05	1.30615	POL up vs TOT
		10431856	NM_028148 // Sfrs2ip // splicing factor, arginine/serine-rich 2, interacting pro	Sfrs2ip	NM_028148	NM_028148 // RefSeq // Mus musculus splicing factor, arginine/serine-rich 2, int	0.000405757	2.41894e-07	0.00046248	4.07962e-07	-4.88344	WT * POL down vs WT * TOT	5.56919e-06	-2.79114	HET * POL down vs HET * TOT	0.000101869	1.76348	HET * POL up vs WT * POL	0.871949	1.00792	HET * TOT up vs WT * TOT	0.000405757	1.33321	HET up vs WT	2.41894e-07	-3.69193	POL down vs TOT
		10545940	NM_011818 // Gmcl1 // germ cell-less homolog 1 (Drosophila) // 6 D1|6 47.3 cM //	Gmcl1	NM_011818	NM_011818 // RefSeq // Mus musculus germ cell-less homolog 1 (Drosophila) (Gmcl1	0.00384266	1.9951e-06	0.000479379	2.17855e-06	-3.75896	WT * POL down vs WT * TOT	9.36598e-05	-1.96401	HET * POL down vs HET * TOT	0.00030036	1.69785	HET * POL up vs WT * POL	0.0788244	-1.12726	HET * TOT down vs WT * TOT	0.00384266	1.22726	HET up vs WT	1.9951e-06	-2.7171	POL down vs TOT
		10538857	NM_025814 // Serbp1 // Serpine1 mRNA binding protein 1 // 6 C1 // 66870 /// NM_0	Serbp1	NM_025814	NM_025814 // RefSeq // Mus musculus Serpine1 mRNA binding protein 1 (Serbp1), tr	0.0022358	8.88671e-08	0.000490573	1.78092e-07	-4.68938	WT * POL down vs WT * TOT	1.59783e-06	-2.97272	HET * POL down vs HET * TOT	0.00024029	1.47918	HET * POL up vs WT * POL	0.154491	-1.06645	HET * TOT down vs WT * TOT	0.0022358	1.17771	HET up vs WT	8.88671e-08	-3.73366	POL down vs TOT
		10475665	NM_019729 // Usp8 // ubiquitin specific peptidase 8 // 2 F1 // 84092 /// ENSMUST	Usp8	NM_019729	NM_019729 // RefSeq // Mus musculus ubiquitin specific peptidase 8 (Usp8), mRNA.	0.000897599	6.9429e-08	0.000522302	1.45565e-07	-4.07754	WT * POL down vs WT * TOT	1.17338e-06	-2.75284	HET * POL down vs HET * TOT	0.000162185	1.44954	HET * POL up vs WT * POL	0.547436	-1.02185	HET * TOT down vs WT * TOT	0.000897599	1.19103	HET up vs WT	6.9429e-08	-3.35035	POL down vs TOT
		10374466	NM_008996 // Rab1 // RAB1, member RAS oncogene family // 11 A3.1|11 10.9 cM // 1	Rab1	NM_008996	NM_008996 // RefSeq // Mus musculus RAB1, member RAS oncogene family (Rab1), mRN	0.00481408	6.81194e-07	0.000533497	9.70934e-07	-4.013	WT * POL down vs WT * TOT	2.02909e-05	-2.27877	HET * POL down vs HET * TOT	0.000353369	1.57807	HET * POL up vs WT * POL	0.0731957	-1.11595	HET * TOT down vs WT * TOT	0.00481408	1.18916	HET up vs WT	6.81194e-07	-3.02402	POL down vs TOT
		10500928	NM_009797 // Capza1 // capping protein (actin filament) muscle Z-line, alpha 1 /	Capza1	NM_009797	NM_009797 // RefSeq // Mus musculus capping protein (actin filament) muscle Z-li	0.0515625	4.86794e-06	0.000588568	4.46656e-06	-2.06258	WT * POL down vs WT * TOT	0.000314237	-1.39284	HET * POL down vs HET * TOT	0.000955259	1.29846	HET * POL up vs WT * POL	0.0123156	-1.14047	HET * TOT down vs WT * TOT	0.0515625	1.06702	HET up vs WT	4.86794e-06	-1.69495	POL down vs TOT
		10412082	NM_028487 // Gpbp1 // GC-rich promoter binding protein 1 // 13 D2.1 // 73274 ///	Gpbp1	NM_028487	NM_028487 // RefSeq // Mus musculus GC-rich promoter binding protein 1 (Gpbp1),	0.000143842	1.35234e-07	0.000590607	2.62052e-07	-4.25873	WT * POL down vs WT * TOT	2.54458e-06	-2.73218	HET * POL down vs HET * TOT	6.46875e-05	1.68345	HET * POL up vs WT * POL	0.104619	1.08001	HET * TOT up vs WT * TOT	0.000143842	1.34839	HET up vs WT	1.35234e-07	-3.41111	POL down vs TOT
		10454099	NM_024431 // Morf4l1 // mortality factor 4 like 1 // 9 D1 // 21761 /// ENSMUST00	Morf4l1	NM_024431	NM_024431 // RefSeq // Mus musculus mortality factor 4 like 1 (Morf4l1), transcr	0.000536267	2.76301e-06	0.000601841	2.9548e-06	-3.72664	WT * POL down vs WT * TOT	0.000133792	-1.93922	HET * POL down vs HET * TOT	0.000134666	1.93748	HET * POL up vs WT * POL	0.892503	1.0082	HET * TOT up vs WT * TOT	0.000536267	1.39763	HET up vs WT	2.76301e-06	-2.68827	POL down vs TOT
		10533812	NM_001081203 // Sbno1 // sno, strawberry notch homolog 1 (Drosophila) // 5 F //	Sbno1	NM_001081203	NM_001081203 // RefSeq // Mus musculus sno, strawberry notch homolog 1 (Drosophi	0.00011328	6.38866e-08	0.00060208	1.38331e-07	-5.11018	WT * POL down vs WT * TOT	1.03337e-06	-3.29839	HET * POL down vs HET * TOT	5.67127e-05	1.69891	HET * POL up vs WT * POL	0.0620858	1.09657	HET * TOT up vs WT * TOT	0.00011328	1.36491	HET up vs WT	6.38866e-08	-4.10553	POL down vs TOT
		10559261	NM_133655 // Cd81 // CD81 antigen // 7 F5|7 69.3 cM // 12520 /// ENSMUST00000037	Cd81	NM_133655	NM_133655 // RefSeq // Mus musculus CD 81 antigen (Cd81), mRNA. // chr7 // 100 /	0.0017414	1.54642e-07	0.000623939	2.96173e-07	1.8786	WT * POL up vs WT * TOT	2.95661e-06	1.54479	HET * POL up vs HET * TOT	0.000246239	-1.19243	HET * POL down vs WT * POL	0.308588	1.01984	HET * TOT up vs WT * TOT	0.0017414	-1.08131	HET down vs WT	1.54642e-07	1.70354	POL up vs TOT
		10367073	NM_026943 // Snrpd2 // small nuclear ribonucleoprotein D2 // 7 A3 // 107686 ///	Snrpd2	NM_026943	NM_026943 // RefSeq // Mus musculus small nuclear ribonucleoprotein D2 (Snrpd2),	0.0778931	3.43083e-07	0.00062842	5.04949e-06	1.56527	WT * POL up vs WT * TOT	9.0693e-07	2.00104	HET * POL up vs HET * TOT	0.0148399	1.09093	HET * POL up vs WT * POL	0.000768329	-1.17184	HET * TOT down vs WT * TOT	0.0778931	-1.03642	HET down vs WT	3.43083e-07	1.76979	POL up vs TOT
		10563829	ENSMUST00000031978 // Mrps33 // mitochondrial ribosomal protein S33 // 6 B4|6 //	Mrps33	ENSMUST00000031978	ENSMUST00000031978 // ENSEMBL // 28S ribosomal protein S33, mitochondrial gene:E	0.081082	0.0304584	0.000665187	0.000561197	-1.31234	WT * POL down vs WT * TOT	0.0282547	1.12402	HET * POL up vs HET * TOT	0.0154909	1.14783	HET * POL up vs WT * POL	0.000814932	-1.28511	HET * TOT down vs WT * TOT	0.081082	-1.05811	HET down vs WT	0.0304584	-1.08053	POL down vs TOT
		10554839	NM_146194 // Picalm // phosphatidylinositol binding clathrin assembly protein //	Picalm	NM_146194	NM_146194 // RefSeq // Mus musculus phosphatidylinositol binding clathrin assemb	0.000157305	1.19547e-06	0.000668891	1.59281e-06	-3.1246	WT * POL down vs WT * TOT	3.95564e-05	-1.91745	HET * POL down vs HET * TOT	7.20071e-05	1.77831	HET * POL up vs WT * POL	0.103458	1.09129	HET * TOT up vs WT * TOT	0.000157305	1.39307	HET up vs WT	1.19547e-06	-2.44771	POL down vs TOT
		10434942	NM_007862 // Dlg1 // discs, large homolog 1 (Drosophila) // 16 B2|16 21.2 cM //	Dlg1	NM_007862	NM_007862 // RefSeq // Mus musculus discs, large homolog 1 (Drosophila) (Dlg1),	3.28238e-05	2.18367e-07	0.000710375	4.04747e-07	-4.13555	WT * POL down vs WT * TOT	4.36765e-06	-2.62101	HET * POL down vs HET * TOT	2.79503e-05	1.93718	HET * POL up vs WT * POL	0.00433684	1.22774	HET * TOT up vs WT * TOT	3.28238e-05	1.54219	HET up vs WT	2.18367e-07	-3.29232	POL down vs TOT
		10461784	NM_146303 // Olfr1449 // olfactory receptor 1449 // --- // 258300 /// ENSMUST000	Olfr1449	NM_146303	NM_146303 // RefSeq // Mus musculus olfactory receptor 1449 (Olfr1449), mRNA. //	0.0604667	0.00049441	0.000729388	9.15393e-05	1.46436	WT * POL up vs WT * TOT	0.683031	1.01602	HET * POL up vs HET * TOT	0.020456	-1.1306	HET * POL down vs WT * POL	0.000781703	1.27478	HET * TOT up vs WT * TOT	0.0604667	1.06185	HET up vs WT	0.00049441	1.21976	POL up vs TOT
		10576883	NM_011369 // Shcbp1 // Shc SH2-domain binding protein 1 // 8 A1.2 // 20419 /// E	Shcbp1	NM_011369	NM_011369 // RefSeq // Mus musculus Shc SH2-domain binding protein 1 (Shcbp1), m	2.25312e-05	0.000701567	0.000742796	0.000111238	-2.09183	WT * POL down vs WT * TOT	0.953383	-1.00455	HET * POL down vs HET * TOT	0.00315821	-1.4812	HET * POL down vs WT * POL	1.41212e-05	-3.08439	HET * TOT down vs WT * TOT	2.25312e-05	-2.13743	HET down vs WT	0.000701567	-1.44961	POL down vs TOT
		10418927	NM_009758 // Bmpr1a // bone morphogenetic protein receptor, type 1A // 14 B|14 1	Bmpr1a	NM_009758	NM_009758 // RefSeq // Mus musculus bone morphogenetic protein receptor, type 1A	0.00141993	6.18745e-06	0.000764943	5.7382e-06	-3.28111	WT * POL down vs WT * TOT	0.000386572	-1.72897	HET * POL down vs HET * TOT	0.000250127	1.82246	HET * POL up vs WT * POL	0.5255	-1.0413	HET * TOT down vs WT * TOT	0.00141993	1.32295	HET up vs WT	6.18745e-06	-2.38179	POL down vs TOT
		10377763	NM_007493 // Asgr2 // asialoglycoprotein receptor 2 // 11 B3|11 37.0 cM // 11890	Asgr2	NM_007493	NM_007493 // RefSeq // Mus musculus asialoglycoprotein receptor 2 (Asgr2), mRNA.	0.00298985	2.8295e-07	0.0007862	5.11714e-07	2.19783	WT * POL up vs WT * TOT	5.85557e-06	1.6956	HET * POL up vs HET * TOT	0.264257	-1.03384	HET * POL down vs WT * POL	0.000234884	1.25376	HET * TOT up vs WT * TOT	0.00298985	1.10124	HET up vs WT	2.8295e-07	1.93045	POL up vs TOT
		10377431	NM_009497 // Vamp2 // vesicle-associated membrane protein 2 // 11 B3 // 22318 //	Vamp2	NM_009497	NM_009497 // RefSeq // Mus musculus vesicle-associated membrane protein 2 (Vamp2	0.023641	0.000599857	0.000800868	0.000106423	1.47668	WT * POL up vs WT * TOT	0.766647	1.0122	HET * POL up vs HET * TOT	0.0425551	-1.11033	HET * POL down vs WT * POL	0.000579231	1.31392	HET * TOT up vs WT * TOT	0.023641	1.08783	HET up vs WT	0.000599857	1.22258	POL up vs TOT
		10402266	---		---	ENSMUST00000082842 // ENSEMBL // ncrna:snoRNA chromosome:NCBIM37:12:103491684:10	0.161821	2.37023e-05	0.000803854	1.50188e-05	1.85847	WT * POL up vs WT * TOT	0.00321459	1.24358	HET * POL up vs HET * TOT	0.00186465	-1.27971	HET * POL down vs WT * POL	0.00913161	1.1678	HET * TOT up vs WT * TOT	0.161821	-1.04682	HET down vs WT	2.37023e-05	1.52025	POL up vs TOT
		10560010	NM_145843 // V1rg1 // vomeronasal 1 receptor, G1 // 7 A1 // 252905 /// ENSMUST00	V1rg1	NM_145843	NM_145843 // RefSeq // Mus musculus vomeronasal 1 receptor, G1 (V1rg1), mRNA. //	0.00140485	2.70201e-06	0.000834007	3.16028e-06	1.46526	WT * POL up vs WT * TOT	0.000110629	1.22482	HET * POL up vs HET * TOT	0.000260858	-1.18481	HET * POL down vs WT * POL	0.592752	1.0097	HET * TOT up vs WT * TOT	0.00140485	-1.08325	HET down vs WT	2.70201e-06	1.33966	POL up vs TOT
		10555118	NM_011035 // Pak1 // p21 (CDKN1A)-activated kinase 1 // 7 E2|7 46.5 cM // 18479	Pak1	NM_011035	NM_011035 // RefSeq // Mus musculus p21 (CDKN1A)-activated kinase 1 (Pak1), mRNA	0.524276	0.000171768	0.000840527	5.38335e-05	-1.58921	WT * POL down vs WT * TOT	0.110898	-1.08035	HET * POL down vs HET * TOT	0.00321225	1.23551	HET * POL up vs WT * POL	0.00495906	-1.19061	HET * TOT down vs WT * TOT	0.524276	1.01868	HET up vs WT	0.000171768	-1.31031	POL down vs TOT
		10594561	NM_019797 // Trip4 // thyroid hormone receptor interactor 4 // 9 D // 56404 ///	Trip4	NM_019797	NM_019797 // RefSeq // Mus musculus thyroid hormone receptor interactor 4 (Trip4	0.0106681	4.26977e-07	0.000866829	7.33019e-07	-2.29264	WT * POL down vs WT * TOT	9.51568e-06	-1.71951	HET * POL down vs HET * TOT	0.0884749	1.06535	HET * POL up vs WT * POL	0.000439742	-1.25152	HET * TOT down vs WT * TOT	0.0106681	-1.08386	HET down vs WT	4.26977e-07	-1.9855	POL down vs TOT
		10470318	---		---	ENSMUST00000083361 // ENSEMBL // ncrna:snoRNA chromosome:NCBIM37:2:26768050:2676	1.76442e-07	4.73308e-09	0.000885397	3.2782e-08	-2.00972	WT * POL down vs WT * TOT	2.21345e-08	-2.28685	HET * POL down vs HET * TOT	3.19641e-06	1.35644	HET * POL up vs WT * POL	3.50687e-07	1.54349	HET * TOT up vs WT * TOT	1.76442e-07	1.44694	HET up vs WT	4.73308e-09	-2.14381	POL down vs TOT
		10493631	---		---	mmu-mir-190b // miRBase Micro RNA Database // MI0005478 Mus musculus miR-190b st	0.203436	5.766e-05	0.000885912	2.80061e-05	1.3881	WT * POL up vs WT * TOT	0.0139646	1.09596	HET * POL up vs HET * TOT	0.0128347	-1.09818	HET * POL down vs WT * POL	0.00146684	1.15334	HET * TOT up vs WT * TOT	0.203436	1.02481	HET up vs WT	5.766e-05	1.23341	POL up vs TOT
		10392183	NM_023913 // Ern1 // endoplasmic reticulum (ER) to nucleus signalling 1 // 11 E1	Ern1	NM_023913	NM_023913 // RefSeq // Mus musculus endoplasmic reticulum (ER) to nucleus signal	0.119485	2.41168e-06	0.000888417	2.94189e-06	1.95199	WT * POL up vs WT * TOT	9.17648e-05	1.43873	HET * POL up vs HET * TOT	0.00179	-1.21306	HET * POL down vs WT * POL	0.0121786	1.11845	HET * TOT up vs WT * TOT	0.119485	-1.04144	HET down vs WT	2.41168e-06	1.67582	POL up vs TOT
		10522716	NM_153798 // Polr2b // polymerase (RNA) II (DNA directed) polypeptide B // 5 C3.	Polr2b	NM_153798	NM_153798 // RefSeq // Mus musculus polymerase (RNA) II (DNA directed) polypepti	0.260533	6.50378e-06	0.000917934	6.27032e-06	-2.9987	WT * POL down vs WT * TOT	0.000374479	-1.67982	HET * POL down vs HET * TOT	0.00251545	1.40812	HET * POL up vs WT * POL	0.00809739	-1.26774	HET * TOT down vs WT * TOT	0.260533	1.05392	HET up vs WT	6.50378e-06	-2.24438	POL down vs TOT
		10353786	NM_009356 // Tesp2 // testicular serine protease 2 // 1 B // 21756 /// ENSMUST00	Tesp2	NM_009356	NM_009356 // RefSeq // Mus musculus testicular serine protease 2 (Tesp2), mRNA.	0.301491	0.000163453	0.000936945	5.47978e-05	1.42567	WT * POL up vs WT * TOT	0.087842	1.06716	HET * POL up vs HET * TOT	0.0109944	-1.12849	HET * POL down vs WT * POL	0.0018175	1.18384	HET * TOT up vs WT * TOT	0.301491	1.02423	HET up vs WT	0.000163453	1.23346	POL up vs TOT
		10606160	AF151110 // Rfwd2 // ring finger and WD repeat domain 2 // 1 C3 // 26374 /// ENS	Rfwd2	AF151110	AF151110 // GenBank // Mus musculus constitutive photomorphogenic protein (Cop1)	0.000489451	5.69973e-06	0.000947134	5.7375e-06	-2.9158	WT * POL down vs WT * TOT	0.000302776	-1.68078	HET * POL down vs HET * TOT	0.000160698	1.80932	HET * POL up vs WT * POL	0.466821	1.04296	HET * TOT up vs WT * TOT	0.000489451	1.3737	HET up vs WT	5.69973e-06	-2.21378	POL down vs TOT
		10511755	NM_177327 // Wwp1 // WW domain containing E3 ubiquitin protein ligase 1 // 4 A3	Wwp1	NM_177327	NM_177327 // RefSeq // Mus musculus WW domain containing E3 ubiquitin protein li	0.000152828	1.03796e-06	0.000997368	1.55468e-06	-6.57093	WT * POL down vs WT * TOT	2.83169e-05	-3.14621	HET * POL down vs HET * TOT	8.4171e-05	2.50092	HET * POL up vs WT * POL	0.0548675	1.19746	HET * TOT up vs WT * TOT	0.000152828	1.73054	HET up vs WT	1.03796e-06	-4.54681	POL down vs TOT
		10494306	NM_008562 // Mcl1 // myeloid cell leukemia sequence 1 // 3 F2.1|3 43.6 cM // 172	Mcl1	NM_008562	NM_008562 // RefSeq // Mus musculus myeloid cell leukemia sequence 1 (Mcl1), mRN	0.000101372	5.78766e-08	0.00100487	1.36115e-07	-3.28332	WT * POL down vs WT * TOT	8.38585e-07	-2.46983	HET * POL down vs HET * TOT	6.56503e-05	1.45296	HET * POL up vs WT * POL	0.0246039	1.09296	HET * TOT up vs WT * TOT	0.000101372	1.26017	HET up vs WT	5.78766e-08	-2.84767	POL down vs TOT
		10424439	NM_133766 // Efr3a // EFR3 homolog A (S. cerevisiae) // 15 D1 // 76740 /// ENSMU	Efr3a	NM_133766	NM_133766 // RefSeq // Mus musculus EFR3 homolog A (S. cerevisiae) (Efr3a), mRNA	0.000255701	4.33221e-06	0.00104488	4.79632e-06	-3.20653	WT * POL down vs WT * TOT	0.000193559	-1.82021	HET * POL down vs HET * TOT	0.000116551	1.94572	HET * POL up vs WT * POL	0.136708	1.1045	HET * TOT up vs WT * TOT	0.000255701	1.46597	HET up vs WT	4.33221e-06	-2.4159	POL down vs TOT
		10405234	ENSMUST00000049294 // Snrpd2 // small nuclear ribonucleoprotein D2 // 7 A3 // 10	Snrpd2	ENSMUST00000049294	ENSMUST00000049294 // ENSEMBL // Small nuclear ribonucleoprotein Sm D2 gene:ENSM	0.00888897	8.06462e-07	0.00106569	1.27753e-05	1.70132	WT * POL up vs WT * TOT	2.02139e-06	2.32784	HET * POL up vs HET * TOT	0.136089	1.06255	HET * POL up vs WT * POL	0.000464093	-1.28771	HET * TOT down vs WT * TOT	0.00888897	-1.10087	HET down vs WT	8.06462e-07	1.99007	POL up vs TOT
		10369210	NM_019760 // Serinc1 // serine incorporator 1 // 10 B4 // 56442 /// ENSMUST00000	Serinc1	NM_019760	NM_019760 // RefSeq // Mus musculus serine incorporator 1 (Serinc1), mRNA. // ch	0.639967	4.64594e-05	0.00107536	2.61481e-05	-1.71381	WT * POL down vs WT * TOT	0.0078346	-1.18737	HET * POL down vs HET * TOT	0.00442102	1.21773	HET * POL up vs WT * POL	0.00560735	-1.18529	HET * TOT down vs WT * TOT	0.639967	1.01359	HET up vs WT	4.64594e-05	-1.42651	POL down vs TOT
		10527184	AK144491 // 0610040B10Rik // RIKEN cDNA 0610040B10 gene // 5 G2 // 67672	0610040B10Rik	AK144491	AK144491 // GenBank HTC // Mus musculus 11 days embryo spinal cord cDNA, RIKEN f	0.397814	0.0289519	0.00108635	0.0401769	1.16821	WT * POL up vs WT * TOT	0.00118314	-1.50625	HET * POL down vs HET * TOT	0.0109462	-1.27614	HET * POL down vs WT * POL	0.00234102	1.37886	HET * TOT up vs WT * TOT	0.397814	1.03947	HET up vs WT	0.0289519	-1.1355	POL down vs TOT
		10402564	NM_028262 // Setd3 // SET domain containing 3 // 12 F1|12 53.0 cM // 52690 /// E	Setd3	NM_028262	NM_028262 // RefSeq // Mus musculus SET domain containing 3 (Setd3), mRNA. // ch	0.00295069	2.30655e-06	0.00111011	2.99862e-06	-3.19343	WT * POL down vs WT * TOT	7.85268e-05	-1.92442	HET * POL down vs HET * TOT	0.000439253	1.57898	HET * POL up vs WT * POL	0.373418	-1.05095	HET * TOT down vs WT * TOT	0.00295069	1.22574	HET up vs WT	2.30655e-06	-2.47901	POL down vs TOT
		10349512	NM_026390 // Ubxn4 // UBX domain protein 4 // 1 E4 // 67812 /// ENSMUST000000275	Ubxn4	NM_026390	NM_026390 // RefSeq // Mus musculus UBX domain containing 2 (Ubxd2), mRNA. // ch	0.00130562	1.75693e-07	0.00112471	3.62877e-07	-3.6498	WT * POL down vs WT * TOT	3.01579e-06	-2.52542	HET * POL down vs HET * TOT	0.00029512	1.43668	HET * POL up vs WT * POL	0.879197	-1.00595	HET * TOT down vs WT * TOT	0.00130562	1.19506	HET up vs WT	1.75693e-07	-3.036	POL down vs TOT
		10548563	BC086787 // Ptp4a1 // protein tyrosine phosphatase 4a1 // 1 B // 19243 /// ENSMU	Ptp4a1	BC086787	BC086787 // GenBank // Mus musculus protein tyrosine phosphatase 4a1, mRNA (cDNA	0.000110639	3.3975e-06	0.0011609	4.09324e-06	-5.75096	WT * POL down vs WT * TOT	0.000130949	-2.57221	HET * POL down vs HET * TOT	7.34838e-05	2.89985	HET * POL up vs WT * POL	0.024338	1.29701	HET * TOT up vs WT * TOT	0.000110639	1.93936	HET up vs WT	3.3975e-06	-3.84613	POL down vs TOT
		10550768	---		---	GENSCAN00000047966 // ENSEMBL // cdna:Genscan chromosome:NCBIM37:7:22542056:2262	0.0980872	2.76196e-06	0.00116446	3.49021e-06	1.37896	WT * POL up vs WT * TOT	9.8358e-05	1.1952	HET * POL up vs HET * TOT	0.00203203	-1.09786	HET * POL down vs WT * POL	0.0188037	1.05091	HET * TOT up vs WT * TOT	0.0980872	-1.02209	HET down vs WT	2.76196e-06	1.2838	POL up vs TOT
		10359999	---		---	ENSMUST00000082677 // ENSEMBL // ncrna:snRNA chromosome:NCBIM37:1:172681848:1726	0.452481	0.000978408	0.00118074	0.000168453	2.34214	WT * POL up vs WT * TOT	0.858235	1.01763	HET * POL up vs HET * TOT	0.00398163	-1.59685	HET * POL down vs WT * POL	0.00765402	1.44131	HET * TOT up vs WT * TOT	0.452481	-1.05258	HET down vs WT	0.000978408	1.54384	POL up vs TOT
		10538282	NM_007624 // Cbx3 // chromobox homolog 3 (Drosophila HP1 gamma) // 6 B-C|6 26.0	Cbx3	NM_007624	NM_007624 // RefSeq // Mus musculus chromobox homolog 3 (Drosophila HP1 gamma) (	0.00370777	3.73963e-07	0.00118316	6.94438e-07	-6.90987	WT * POL down vs WT * TOT	7.42461e-06	-3.71921	HET * POL down vs HET * TOT	0.00050807	1.73191	HET * POL up vs WT * POL	0.316255	-1.07274	HET * TOT down vs WT * TOT	0.00370777	1.27062	HET up vs WT	3.73963e-07	-5.06944	POL down vs TOT
		10419082	BC056635 // 5730469M10Rik // RIKEN cDNA 5730469M10 gene // 14 B // 70564 /// ENS	5730469M10Rik	BC056635	BC056635 // GenBank // Mus musculus RIKEN cDNA 5730469M10 gene, mRNA (cDNA clone	0.0438234	0.000211944	0.00119428	7.11654e-05	-1.74604	WT * POL down vs WT * TOT	0.101995	-1.10718	HET * POL down vs HET * TOT	0.00149581	1.37734	HET * POL up vs WT * POL	0.0332993	-1.14498	HET * TOT down vs WT * TOT	0.0438234	1.09679	HET up vs WT	0.000211944	-1.39039	POL down vs TOT
		10606217	NM_009592 // Abcb7 // ATP-binding cassette, sub-family B (MDR/TAP), member 7 //	Abcb7	NM_009592	NM_009592 // RefSeq // Mus musculus ATP-binding cassette, sub-family B (MDR/TAP)	0.181369	1.17161e-07	0.00123539	2.59386e-07	-3.01328	WT * POL down vs WT * TOT	1.8333e-06	-2.26075	HET * POL down vs HET * TOT	0.0194754	1.11591	HET * POL up vs WT * POL	0.0018259	-1.19443	HET * TOT down vs WT * TOT	0.181369	-1.03458	HET down vs WT	1.17161e-07	-2.61003	POL down vs TOT
		10526274	NM_025362 // Dnajc30 // DnaJ (Hsp40) homolog, subfamily C, member 30 // 5 G2 //	Dnajc30	NM_025362	NM_025362 // RefSeq // Mus musculus Williams-Beuren syndrome chromosome region 1	0.00485607	2.019e-06	0.00123572	2.76902e-06	1.47828	WT * POL up vs WT * TOT	6.29189e-05	1.25482	HET * POL up vs HET * TOT	0.288976	-1.02213	HET * POL down vs WT * POL	0.000385736	1.15258	HET * TOT up vs WT * TOT	0.00485607	1.0619	HET up vs WT	2.019e-06	1.36197	POL up vs TOT
		10521555	NM_025281 // Lyar // Ly1 antibody reactive clone // 5 B3|5 24.0 cM // 17089 ///	Lyar	NM_025281	NM_025281 // RefSeq // Mus musculus Ly1 antibody reactive clone (Lyar), mRNA. //	0.0132658	2.44306e-05	0.00124369	1.77662e-05	-1.88216	WT * POL down vs WT * TOT	0.00237179	-1.2798	HET * POL down vs HET * TOT	0.000932793	1.35439	HET * POL up vs WT * POL	0.0927576	-1.08585	HET * TOT down vs WT * TOT	0.0132658	1.11683	HET up vs WT	2.44306e-05	-1.55203	POL down vs TOT
		10436678	NM_008065 // Gabpa // GA repeat binding protein, alpha // 16 55.0 cM // 14390 //	Gabpa	NM_008065	NM_008065 // RefSeq // Mus musculus GA repeat binding protein, alpha (Gabpa), mR	0.000425274	3.87626e-06	0.0012459	4.61076e-06	-2.69871	WT * POL down vs WT * TOT	0.000152273	-1.70275	HET * POL down vs HET * TOT	0.000169264	1.68312	HET * POL up vs WT * POL	0.260784	1.06196	HET * TOT up vs WT * TOT	0.000425274	1.33694	HET up vs WT	3.87626e-06	-2.14365	POL down vs TOT
		10502419	NM_001040690 // Rap1gds1 // RAP1, GTP-GDP dissociation stimulator 1 // 3 H1 // 2	Rap1gds1	NM_001040690	NM_001040690 // RefSeq // Mus musculus RAP1, GTP-GDP dissociation stimulator 1 (	0.000801727	1.54392e-06	0.00127161	2.25182e-06	-2.82907	WT * POL down vs WT * TOT	4.36772e-05	-1.867	HET * POL down vs HET * TOT	0.000243001	1.54899	HET * POL up vs WT * POL	0.630826	1.02223	HET * TOT up vs WT * TOT	0.000801727	1.25835	HET up vs WT	1.54392e-06	-2.29824	POL down vs TOT
		10442270	BC098460 // 1300003B13Rik // RIKEN cDNA 1300003B13 gene // 17 A3.3 // 74149	1300003B13Rik	BC098460	BC098460 // GenBank // Mus musculus RIKEN cDNA 1300003B13 gene, mRNA (cDNA clone	0.501356	4.19433e-05	0.00127387	2.59511e-05	-1.8148	WT * POL down vs WT * TOT	0.0056411	-1.22801	HET * POL down vs HET * TOT	0.00447238	1.24235	HET * POL up vs WT * POL	0.00775955	-1.18955	HET * TOT down vs WT * TOT	0.501356	1.02195	HET up vs WT	4.19433e-05	-1.49285	POL down vs TOT
		10358330	NM_001025575 // BC026782 // cDNA sequence BC026782 // 1 F // 545366 /// ENSMUST0	BC026782	NM_001025575	NM_001025575 // RefSeq // Mus musculus cDNA sequence BC026782 (BC026782), mRNA.	0.000179673	4.98714e-07	0.00127954	8.95839e-07	-6.51823	WT * POL down vs WT * TOT	1.03668e-05	-3.50118	HET * POL down vs HET * TOT	0.000103161	2.18872	HET * POL up vs WT * POL	0.0536203	1.17564	HET * TOT up vs WT * TOT	0.000179673	1.6041	HET up vs WT	4.98714e-07	-4.77718	POL down vs TOT
		10404063	NM_175660 // Hist1h2ab // histone cluster 1, H2ab // --- // 319172 /// BC117110	Hist1h2ab	NM_175660	NM_175660 // RefSeq // Mus musculus histone cluster 1, H2ab (Hist1h2ab), mRNA. /	7.55042e-05	2.18885e-05	0.00128539	1.66297e-05	3.6637	WT * POL up vs WT * TOT	0.00194233	1.68666	HET * POL up vs HET * TOT	5.99603e-05	-2.98777	HET * POL down vs WT * POL	0.0107093	-1.37548	HET * TOT down vs WT * TOT	7.55042e-05	-2.02722	HET down vs WT	2.18885e-05	2.48584	POL up vs TOT
		10564451	NM_001033713 // Mef2a // myocyte enhancer factor 2A // 7 C|7 33.0 cM // 17258 //	Mef2a	NM_001033713	NM_001033713 // RefSeq // Mus musculus myocyte enhancer factor 2A (Mef2a), mRNA.	0.000154571	7.04075e-07	0.00133049	1.20104e-06	-2.88912	WT * POL down vs WT * TOT	1.57514e-05	-1.99579	HET * POL down vs HET * TOT	9.56179e-05	1.61234	HET * POL up vs WT * POL	0.0385204	1.1138	HET * TOT up vs WT * TOT	0.000154571	1.34008	HET up vs WT	7.04075e-07	-2.40127	POL down vs TOT
		10522668	NM_025939 // Paics // phosphoribosylaminoimidazole carboxylase, phosphoribosylam	Paics	NM_025939	NM_025939 // RefSeq // Mus musculus phosphoribosylaminoimidazole carboxylase, ph	0.0637109	2.1855e-06	0.00133189	2.99878e-06	-2.23387	WT * POL down vs WT * TOT	6.79313e-05	-1.59501	HET * POL down vs HET * TOT	0.00188273	1.25908	HET * POL up vs WT * POL	0.029279	-1.11234	HET * TOT down vs WT * TOT	0.0637109	1.06392	HET up vs WT	2.1855e-06	-1.8876	POL down vs TOT
		10359428	NM_146134 // Aph1a // anterior pharynx defective 1a homolog (C. elegans) // 3 F2	Aph1a	NM_146134	NM_146134 // RefSeq // Mus musculus anterior pharynx defective 1a homolog (C. el	0.248347	3.27057e-08	0.00134779	2.65507e-07	1.58695	WT * POL up vs WT * TOT	1.33842e-07	1.78673	HET * POL up vs HET * TOT	0.00335371	1.07393	HET * POL up vs WT * POL	0.0125924	-1.04838	HET * TOT down vs WT * TOT	0.248347	1.01211	HET up vs WT	3.27057e-08	1.68388	POL up vs TOT
		10410919	XR_034009 // EG435373 // predicted gene, EG435373 // 13 C3 // 435373	EG435373	XR_034009	XR_034009 // RefSeq // PREDICTED: Mus musculus similar to high mobility group pr	0.901482	0.000108359	0.00138274	0.0190765	1.17986	WT * POL up vs WT * TOT	7.77516e-05	1.86985	HET * POL up vs HET * TOT	0.00689596	1.2648	HET * POL up vs WT * POL	0.00559186	-1.25301	HET * TOT down vs WT * TOT	0.901482	1.0047	HET up vs WT	0.000108359	1.48531	POL up vs TOT
		10469732	NM_013771 // Yme1l1 // YME1-like 1 (S. cerevisiae) // 2 A3 // 27377 /// ENSMUST0	Yme1l1	NM_013771	NM_013771 // RefSeq // Mus musculus YME1-like 1 (S. cerevisiae) (Yme1l1), nuclea	0.00415553	2.01016e-07	0.00139073	4.20902e-07	-6.63278	WT * POL down vs WT * TOT	3.38243e-06	-3.90735	HET * POL down vs HET * TOT	0.000589027	1.60165	HET * POL up vs WT * POL	0.34551	-1.05986	HET * TOT down vs WT * TOT	0.00415553	1.22931	HET up vs WT	2.01016e-07	-5.09083	POL down vs TOT
		10397649	---		---	ENSMUST00000082484 // ENSEMBL // ncrna:snRNA chromosome:NCBIM37:12:99837256:9983	0.298185	0.000173048	0.00140918	6.7491e-05	1.57057	WT * POL up vs WT * TOT	0.0586793	1.10465	HET * POL up vs HET * TOT	0.0167861	-1.15477	HET * POL down vs WT * POL	0.00253684	1.23123	HET * TOT up vs WT * TOT	0.298185	1.03257	HET up vs WT	0.000173048	1.31716	POL up vs TOT
		10501555	NM_007446 // Amy1 // amylase 1, salivary // 3 F3|3 50.0 cM // 11722 /// NM_00111	Amy1	NM_007446	NM_007446 // RefSeq // Mus musculus amylase 1, salivary (Amy1), transcript varia	0.000176194	1.78118e-06	0.00144677	2.59664e-06	-3.37025	WT * POL down vs WT * TOT	5.0285e-05	-2.07362	HET * POL down vs HET * TOT	0.000107314	1.86607	HET * POL up vs WT * POL	0.0442341	1.14814	HET * TOT up vs WT * TOT	0.000176194	1.46373	HET up vs WT	1.78118e-06	-2.6436	POL down vs TOT
		10373027	NM_025982 // Tspan31 // tetraspanin 31 // 10 D3 // 67125 /// ENSMUST00000060991	Tspan31	NM_025982	NM_025982 // RefSeq // Mus musculus tetraspanin 31 (Tspan31), mRNA. // chr10 //	0.301746	4.63068e-07	0.00145193	5.83381e-06	1.49186	WT * POL up vs WT * TOT	1.35514e-06	1.80069	HET * POL up vs HET * TOT	0.00388656	1.1176	HET * POL up vs WT * POL	0.012123	-1.08	HET * TOT down vs WT * TOT	0.301746	1.01726	HET up vs WT	4.63068e-07	1.63902	POL up vs TOT
		10582884	---		---	ENSMUST00000099046 // ENSEMBL // cdna:novel chromosome:NCBIM37:9:3023547:3025218	0.654394	0.00176682	0.00146736	0.000257768	1.57802	WT * POL up vs WT * TOT	0.869638	-1.00945	HET * POL down vs HET * TOT	0.0108208	-1.24018	HET * POL down vs WT * POL	0.0039821	1.28444	HET * TOT up vs WT * TOT	0.654394	1.01769	HET up vs WT	0.00176682	1.2503	POL up vs TOT
		10416753	NM_029320 // Pibf1 // progesterone immunomodulatory binding factor 1 // 14 E2.2|	Pibf1	NM_029320	NM_029320 // RefSeq // Mus musculus progesterone immunomodulatory binding factor	0.0455786	1.70025e-05	0.0014788	0.000783532	-1.26798	WT * POL down vs WT * TOT	2.27363e-05	-1.72278	HET * POL down vs HET * TOT	0.0561671	-1.09296	HET * POL down vs WT * POL	0.0011693	1.24311	HET * TOT up vs WT * TOT	0.0455786	1.06648	HET up vs WT	1.70025e-05	-1.47799	POL down vs TOT
		10463068	NR_002686 // 627166 // predicted gene, 627166 // 19 C3|19 // 627166 /// NR_00294	627166	NR_002686	NR_002686 // RefSeq // Mus musculus predicted gene, 627166 (627166) on chromosom	0.000139973	4.69283e-06	0.00148143	5.57869e-06	-5.66081	WT * POL down vs WT * TOT	0.000183404	-2.53235	HET * POL down vs HET * TOT	9.39252e-05	2.9086	HET * POL up vs WT * POL	0.0281515	1.30115	HET * TOT up vs WT * TOT	0.000139973	1.94539	HET up vs WT	4.69283e-06	-3.78618	POL down vs TOT
		10395932	NM_146034 // Ctage5 // CTAGE family, member 5 // 12 C1|12 23.0 cM // 217615 ///	Ctage5	NM_146034	NM_146034 // RefSeq // Mus musculus CTAGE family, member 5 (Ctage5), mRNA. // ch	0.000334765	3.34164e-06	0.00148497	4.29265e-06	-4.4616	WT * POL down vs WT * TOT	0.000115032	-2.311	HET * POL down vs HET * TOT	0.000159685	2.18693	HET * POL up vs WT * POL	0.136896	1.13278	HET * TOT up vs WT * TOT	0.000334765	1.57395	HET up vs WT	3.34164e-06	-3.21103	POL down vs TOT
		10489850	NM_001033196 // Znfx1 // zinc finger, NFX1-type containing 1 // 2 H3 // 98999 //	Znfx1	NM_001033196	NM_001033196 // RefSeq // Mus musculus zinc finger, NFX1-type containing 1 (Znfx	2.82841e-05	0.304898	0.00148499	0.00267664	1.25012	WT * POL up vs WT * TOT	0.0174732	-1.16727	HET * POL down vs HET * TOT	3.26182e-05	-1.86567	HET * POL down vs WT * POL	0.00174853	-1.27853	HET * TOT down vs WT * TOT	2.82841e-05	-1.54445	HET down vs WT	0.304898	1.03488	POL up vs TOT
		10346562	NM_207653 // Cflar // CASP8 and FADD-like apoptosis regulator // 1 C1.3|1 30.1 c	Cflar	NM_207653	NM_207653 // RefSeq // Mus musculus CASP8 and FADD-like apoptosis regulator (Cfl	0.000117297	2.40192e-06	0.00148717	3.31368e-06	-4.26858	WT * POL down vs WT * TOT	7.38165e-05	-2.32936	HET * POL down vs HET * TOT	8.41446e-05	2.27747	HET * POL up vs WT * POL	0.0202989	1.24282	HET * TOT up vs WT * TOT	0.000117297	1.6824	HET up vs WT	2.40192e-06	-3.15326	POL down vs TOT
		10350923	NM_011931 // Rfwd2 // ring finger and WD repeat domain 2 // 1 C3 // 26374 /// BC	Rfwd2	NM_011931	NM_011931 // RefSeq // Mus musculus ring finger and WD repeat domain 2 (Rfwd2),	0.000968238	8.98283e-06	0.00149349	9.1329e-06	-2.88226	WT * POL down vs WT * TOT	0.000458485	-1.67669	HET * POL down vs HET * TOT	0.000291628	1.76612	HET * POL up vs WT * POL	0.661156	1.0274	HET * TOT up vs WT * TOT	0.000968238	1.34704	HET up vs WT	8.98283e-06	-2.19833	POL down vs TOT
		10353667	---		---	ENSMUST00000082976 // ENSEMBL // ncrna:snRNA chromosome:NCBIM37:1:25336290:25336	0.0716914	0.000640457	0.00149442	0.000150182	1.72731	WT * POL up vs WT * TOT	0.427438	1.0516	HET * POL up vs HET * TOT	0.00214755	-1.40216	HET * POL down vs WT * POL	0.0310046	1.17144	HET * TOT up vs WT * TOT	0.0716914	-1.09405	HET down vs WT	0.000640457	1.34775	POL up vs TOT
		10453141	NM_009231 // Sos1 // Son of sevenless homolog 1 (Drosophila) // 17 E3|17 44.0 cM	Sos1	NM_009231	NM_009231 // RefSeq // Mus musculus Son of sevenless homolog 1 (Drosophila) (Sos	0.00304012	1.26165e-06	0.00149907	1.98191e-06	-3.93647	WT * POL down vs WT * TOT	3.17914e-05	-2.35276	HET * POL down vs HET * TOT	0.000528091	1.61095	HET * POL up vs WT * POL	0.523324	-1.0386	HET * TOT down vs WT * TOT	0.00304012	1.24543	HET up vs WT	1.26165e-06	-3.04328	POL down vs TOT
		10469720	NM_001102437 // Acbd5 // acyl-Coenzyme A binding domain containing 5 // 2 A3 //	Acbd5	NM_001102437	NM_001102437 // RefSeq // Mus musculus acyl-Coenzyme A binding domain containing	0.00171326	1.48374e-06	0.00150229	2.26065e-06	-5.98666	WT * POL down vs WT * TOT	3.91365e-05	-3.00307	HET * POL down vs HET * TOT	0.000395649	1.97383	HET * POL up vs WT * POL	0.898653	-1.00997	HET * TOT down vs WT * TOT	0.00171326	1.39798	HET up vs WT	1.48374e-06	-4.24009	POL down vs TOT
		10418218	NM_032008 // Slmap // sarcolemma associated protein // 14 B // 83997 /// ENSMUST	Slmap	NM_032008	NM_032008 // RefSeq // Mus musculus sarcolemma associated protein (Slmap), mRNA.	0.000183662	6.67438e-07	0.00150451	1.17602e-06	-4.37663	WT * POL down vs WT * TOT	1.42298e-05	-2.6577	HET * POL down vs HET * TOT	0.000111897	1.8978	HET * POL up vs WT * POL	0.0454764	1.15243	HET * TOT up vs WT * TOT	0.000183662	1.47888	HET up vs WT	6.67438e-07	-3.41054	POL down vs TOT
		10378438	---		---	ENSMUST00000093668 // ENSEMBL // ncrna:rRNA chromosome:NCBIM37:11:74133294:74133	0.00191718	0.263481	0.00150931	0.00253276	-1.66582	WT * POL down vs WT * TOT	0.0193438	1.40455	HET * POL up vs HET * TOT	0.000420287	2.28871	HET * POL up vs WT * POL	0.818873	-1.02229	HET * TOT down vs WT * TOT	0.00191718	1.49627	HET up vs WT	0.263481	-1.08904	POL down vs TOT
		10439566	NM_007508 // Atp6v1a // ATPase, H+ transporting, lysosomal V1 subunit A // 16 B4	Atp6v1a	NM_007508	NM_007508 // RefSeq // Mus musculus ATPase, H+ transporting, lysosomal V1 subuni	0.0263695	5.1569e-07	0.00154145	9.52567e-07	-2.5132	WT * POL down vs WT * TOT	1.02839e-05	-1.86767	HET * POL down vs HET * TOT	0.0876373	1.07721	HET * POL up vs WT * POL	0.000951936	-1.24918	HET * TOT down vs WT * TOT	0.0263695	-1.07687	HET down vs WT	5.1569e-07	-2.16652	POL down vs TOT
		10416037	NM_023209 // Pbk // PDZ binding kinase // 14 D1|14 28.0 cM // 52033 /// ENSMUST0	Pbk	NM_023209	NM_023209 // RefSeq // Mus musculus PDZ binding kinase (Pbk), mRNA. // chr14 //	9.92435e-05	0.000215124	0.00154368	8.01979e-05	-2.01951	WT * POL down vs WT * TOT	0.0765937	-1.15774	HET * POL down vs HET * TOT	0.02028	-1.24685	HET * POL down vs WT * POL	4.92449e-05	-2.17495	HET * TOT down vs WT * TOT	9.92435e-05	-1.64676	HET down vs WT	0.000215124	-1.52907	POL down vs TOT
		10531100	NM_016771 // Sult1d1 // sulfotransferase family 1D, member 1 // 5 E1 // 53315 //	Sult1d1	NM_016771	NM_016771 // RefSeq // Mus musculus sulfotransferase family 1D, member 1 (Sult1d	1.11589e-05	2.0007e-07	0.00154696	4.26058e-07	-4.06085	WT * POL down vs WT * TOT	3.2893e-06	-2.76664	HET * POL down vs HET * TOT	1.69715e-05	2.07516	HET * POL up vs WT * POL	0.000402457	1.4138	HET * TOT up vs WT * TOT	1.11589e-05	1.71285	HET up vs WT	2.0007e-07	-3.35185	POL down vs TOT
		10372716	NM_024457 // Rap1b // RAS related protein 1b // 10 D2 // 215449 /// BC033382 //	Rap1b	NM_024457	NM_024457 // RefSeq // Mus musculus RAS related protein 1b (Rap1b), mRNA. // chr	0.000646696	5.40989e-06	0.00155885	6.3022e-06	-2.56678	WT * POL down vs WT * TOT	0.000218249	-1.64765	HET * POL down vs HET * TOT	0.000238402	1.63263	HET * POL up vs WT * POL	0.373245	1.04801	HET * TOT up vs WT * TOT	0.000646696	1.30805	HET up vs WT	5.40989e-06	-2.05649	POL down vs TOT
		10444778	---		---	ENSMUST00000083339 // ENSEMBL // ncrna:snoRNA chromosome:NCBIM37:17:35384120:353	0.922325	1.28677e-05	0.00156621	1.20711e-05	1.44558	WT * POL up vs WT * TOT	0.000755876	1.18654	HET * POL up vs HET * TOT	0.00784193	-1.10557	HET * POL down vs WT * POL	0.00617097	1.10198	HET * TOT up vs WT * TOT	0.922325	-1.00163	HET down vs WT	1.28677e-05	1.30967	POL up vs TOT
		10372110	X12808 // Phxr2 // per-hexamer repeat gene 2 // 10 C3 // 18687 /// ENSMUST000000	Phxr2	X12808	X12808 // GenBank // Mouse period repetitive mRNA (lambda Sp28). // chr10 // 100	0.724165	0.000306618	0.00156662	0.000100048	1.44075	WT * POL up vs WT * TOT	0.135835	1.06564	HET * POL up vs HET * TOT	0.0107381	-1.15228	HET * POL down vs WT * POL	0.0045046	1.17332	HET * TOT up vs WT * TOT	0.724165	1.00909	HET up vs WT	0.000306618	1.23908	POL up vs TOT
		10487175	NM_009939 // Cops2 // COP9 (constitutive photomorphogenic) homolog, subunit 2 (A	Cops2	NM_009939	NM_009939 // RefSeq // Mus musculus COP9 (constitutive photomorphogenic) homolog	0.0132352	2.85455e-07	0.00157163	5.79425e-07	-3.84146	WT * POL down vs WT * TOT	5.00189e-06	-2.5992	HET * POL down vs HET * TOT	0.00108183	1.36785	HET * POL up vs WT * POL	0.12712	-1.08048	HET * TOT down vs WT * TOT	0.0132352	1.12515	HET up vs WT	2.85455e-07	-3.15986	POL down vs TOT
		10411464	NM_172591 // Fcho2 // FCH domain only 2 // 13 D1 // 218503 /// ENSMUST0000004034	Fcho2	NM_172591	NM_172591 // RefSeq // Mus musculus FCH domain only 2 (Fcho2), mRNA. // chr13 //	4.58952e-05	1.10884e-08	0.00158086	3.23171e-08	-4.02184	WT * POL down vs WT * TOT	1.23441e-07	-3.20775	HET * POL down vs HET * TOT	4.64686e-05	1.4219	HET * POL up vs WT * POL	0.00369189	1.13408	HET * TOT up vs WT * TOT	4.58952e-05	1.26986	HET up vs WT	1.10884e-08	-3.5918	POL down vs TOT
		10440180	NM_001011736 // Olfr205 // olfactory receptor 205 // 16 C1.3 // 257881 /// NM_14	Olfr205	NM_001011736	NM_001011736 // RefSeq // Mus musculus olfactory receptor 205 (Olfr205), mRNA. /	0.635662	3.32093e-05	0.00159727	2.39016e-05	1.54025	WT * POL up vs WT * TOT	0.00320238	1.18193	HET * POL up vs HET * TOT	0.00618918	-1.15393	HET * POL down vs WT * POL	0.0083137	1.12934	HET * TOT up vs WT * TOT	0.635662	-1.01083	HET down vs WT	3.32093e-05	1.34925	POL up vs TOT
		10463153	NM_024431 // Morf4l1 // mortality factor 4 like 1 // 9 D1 // 21761 /// ENSMUST00	Morf4l1	NM_024431	NM_024431 // RefSeq // Mus musculus mortality factor 4 like 1 (Morf4l1), transcr	0.00029655	3.31301e-06	0.00163333	4.36222e-06	-3.28387	WT * POL down vs WT * TOT	0.000109311	-1.96457	HET * POL down vs HET * TOT	0.00015499	1.87395	HET * POL up vs WT * POL	0.0975193	1.12109	HET * TOT up vs WT * TOT	0.00029655	1.44944	HET up vs WT	3.31301e-06	-2.53995	POL down vs TOT
		10542445	NM_011499 // Strap // serine/threonine kinase receptor associated protein // 6 G	Strap	NM_011499	NM_011499 // RefSeq // Mus musculus serine/threonine kinase receptor associated	0.00173541	1.3217e-05	0.00163346	1.24628e-05	-1.83796	WT * POL down vs WT * TOT	0.000767138	-1.32767	HET * POL down vs HET * TOT	0.000416302	1.38134	HET * POL up vs WT * POL	0.953576	-1.00218	HET * TOT down vs WT * TOT	0.00173541	1.17403	HET up vs WT	1.3217e-05	-1.56211	POL down vs TOT
		10377987	NM_019400 // Rabep1 // rabaptin, RAB GTPase binding effector protein 1 // 11 B3-	Rabep1	NM_019400	NM_019400 // RefSeq // Mus musculus rabaptin, RAB GTPase binding effector protei	0.000370533	4.9261e-07	0.00163434	9.26146e-07	-5.19445	WT * POL down vs WT * TOT	9.57882e-06	-3.0853	HET * POL down vs HET * TOT	0.000176933	1.85817	HET * POL up vs WT * POL	0.143876	1.10368	HET * TOT up vs WT * TOT	0.000370533	1.43207	HET up vs WT	4.9261e-07	-4.0033	POL down vs TOT
		10386628	NM_025294 // Gtlf3b // gene trap locus F3b // 11 B2 // 24083 /// ENSMUST00000019	Gtlf3b	NM_025294	NM_025294 // RefSeq // Mus musculus gene trap locus F3b (Gtlf3b), mRNA. // chr11	0.659121	0.000691564	0.00164121	0.000164095	1.58438	WT * POL up vs WT * TOT	0.425585	1.04429	HET * POL up vs HET * TOT	0.0119677	-1.21237	HET * POL down vs WT * POL	0.004415	1.25142	HET * TOT up vs WT * TOT	0.659121	1.01598	HET up vs WT	0.000691564	1.28629	POL up vs TOT
		10492890	NM_030695 // Lrba // LPS-responsive beige-like anchor // --- // 80877 /// NM_001	Lrba	NM_030695	NM_030695 // RefSeq // Mus musculus LPS-responsive beige-like anchor (Lrba), tra	0.389009	4.97922e-08	0.00174264	1.2746e-07	-2.38651	WT * POL down vs WT * TOT	6.47295e-07	-1.9892	HET * POL down vs HET * TOT	0.00509082	1.1109	HET * POL up vs WT * POL	0.0125246	-1.07996	HET * TOT down vs WT * TOT	0.389009	1.01423	HET up vs WT	4.97922e-08	-2.17882	POL down vs TOT
		10484276	NM_010894 // Neurod1 // neurogenic differentiation 1 // 2 C3|2 46.0 cM // 18012	Neurod1	NM_010894	NM_010894 // RefSeq // Mus musculus neurogenic differentiation 1 (Neurod1), mRNA	0.0179483	8.07071e-06	0.00174276	8.7941e-06	1.53414	WT * POL up vs WT * TOT	0.000362587	1.24352	HET * POL up vs HET * TOT	0.00132295	-1.17925	HET * POL down vs WT * POL	0.110395	1.04618	HET * TOT up vs WT * TOT	0.0179483	-1.0617	HET down vs WT	8.07071e-06	1.38121	POL up vs TOT
		10475405	NM_144545 // Eif3j // eukaryotic translation initiation factor 3, subunit J // 2	Eif3j	NM_144545	NM_144545 // RefSeq // Mus musculus eukaryotic translation initiation factor 3,	0.167	1.59513e-06	0.00174601	2.47399e-06	-4.27962	WT * POL down vs WT * TOT	4.08427e-05	-2.46414	HET * POL down vs HET * TOT	0.003447	1.41826	HET * POL up vs WT * POL	0.0213124	-1.22457	HET * TOT down vs WT * TOT	0.167	1.07619	HET up vs WT	1.59513e-06	-3.2474	POL down vs TOT
		10421573	NM_007624 // Cbx3 // chromobox homolog 3 (Drosophila HP1 gamma) // 6 B-C|6 26.0	Cbx3	NM_007624	NM_007624 // RefSeq // Mus musculus chromobox homolog 3 (Drosophila HP1 gamma) (	0.00810838	4.48764e-07	0.00176848	8.67849e-07	-6.45606	WT * POL down vs WT * TOT	8.38676e-06	-3.64413	HET * POL down vs HET * TOT	0.00093074	1.62656	HET * POL up vs WT * POL	0.237216	-1.08919	HET * TOT down vs WT * TOT	0.00810838	1.22203	HET up vs WT	4.48764e-07	-4.85044	POL down vs TOT
		10516007	NM_172700 // Zmpste24 // zinc metallopeptidase, STE24 homolog (S. cerevisiae) //	Zmpste24	NM_172700	NM_172700 // RefSeq // Mus musculus zinc metallopeptidase, STE24 homolog (S. cer	0.692219	4.99304e-06	0.00177105	6.12112e-06	-3.38391	WT * POL down vs WT * TOT	0.000184285	-1.94464	HET * POL down vs HET * TOT	0.0124263	1.29406	HET * POL up vs WT * POL	0.00487369	-1.3447	HET * TOT down vs WT * TOT	0.692219	-1.01938	HET down vs WT	4.99304e-06	-2.56524	POL down vs TOT
		10543737	NM_017478 // Copg2 // coatomer protein complex, subunit gamma 2 // 6 A3.3 // 541	Copg2	NM_017478	NM_017478 // RefSeq // Mus musculus coatomer protein complex, subunit gamma 2 (C	0.186941	3.01192e-07	0.00180256	6.20041e-07	-1.86328	WT * POL down vs WT * TOT	5.17257e-06	-1.56006	HET * POL down vs HET * TOT	0.00371177	1.11774	HET * POL up vs WT * POL	0.0205528	-1.06855	HET * TOT down vs WT * TOT	0.186941	1.02276	HET up vs WT	3.01192e-07	-1.70495	POL down vs TOT
		10595622	---		---	AB116376 // GenBank // Mus musculus gene for U50 snoRNA, complete sequence. // c	0.00851441	0.000354494	0.001813	0.116539	-1.13282	WT * POL down vs WT * TOT	0.000180493	-2.03929	HET * POL down vs HET * TOT	0.270971	-1.09326	HET * POL down vs WT * POL	0.000634041	1.64663	HET * TOT up vs WT * TOT	0.00851441	1.22726	HET up vs WT	0.000354494	-1.51992	POL down vs TOT
		10595636	---		---	AB116376 // GenBank // Mus musculus gene for U50 snoRNA, complete sequence. // c	0.00851441	0.000354494	0.001813	0.116539	-1.13282	WT * POL down vs WT * TOT	0.000180493	-2.03929	HET * POL down vs HET * TOT	0.270971	-1.09326	HET * POL down vs WT * POL	0.000634041	1.64663	HET * TOT up vs WT * TOT	0.00851441	1.22726	HET up vs WT	0.000354494	-1.51992	POL down vs TOT
		10423921	NM_130885 // Oxr1 // oxidation resistance 1 // 15 D1 // 170719 /// ENSMUST000001	Oxr1	NM_130885	NM_130885 // RefSeq // Mus musculus oxidation resistance 1 (Oxr1), mRNA. // chr1	0.00194715	4.49826e-05	0.00183446	3.09024e-05	-1.97315	WT * POL down vs WT * TOT	0.00466561	-1.28905	HET * POL down vs HET * TOT	0.000469968	1.5264	HET * POL up vs WT * POL	0.955213	-1.00282	HET * TOT down vs WT * TOT	0.00194715	1.23373	HET up vs WT	4.49826e-05	-1.59483	POL down vs TOT
		10586284	NM_028906 // Dpp8 // dipeptidylpeptidase 8 // 9 D // 74388 /// ENSMUST0000003496	Dpp8	NM_028906	NM_028906 // RefSeq // Mus musculus dipeptidylpeptidase 8 (Dpp8), mRNA. // chr9	0.000563191	6.59285e-06	0.00187253	7.68679e-06	-3.30724	WT * POL down vs WT * TOT	0.00026359	-1.8851	HET * POL down vs HET * TOT	0.00024023	1.90877	HET * POL up vs WT * POL	0.240729	1.08798	HET * TOT up vs WT * TOT	0.000563191	1.44108	HET up vs WT	6.59285e-06	-2.49689	POL down vs TOT
		10497520	NM_007900 // Ect2 // ect2 oncogene // 3 B // 13605 /// ENSMUST00000108298 // Ect	Ect2	NM_007900	NM_007900 // RefSeq // Mus musculus ect2 oncogene (Ect2), mRNA. // chr3 // 100 /	4.89613e-05	9.04964e-05	0.00187835	4.99583e-05	-3.79784	WT * POL down vs WT * TOT	0.0143112	-1.51746	HET * POL down vs HET * TOT	0.00524351	-1.70752	HET * POL down vs WT * POL	3.30253e-05	-4.27353	HET * TOT down vs WT * TOT	4.89613e-05	-2.70132	HET down vs WT	9.04964e-05	-2.40064	POL down vs TOT
		10546606	NM_011666 // Uba3 // ubiquitin-like modifier activating enzyme 3 // 6 D3 // 2220	Uba3	NM_011666	NM_011666 // RefSeq // Mus musculus ubiquitin-like modifier activating enzyme 3	0.0283463	8.0205e-06	0.0018819	8.93516e-06	-2.69424	WT * POL down vs WT * TOT	0.000345821	-1.66771	HET * POL down vs HET * TOT	0.00170032	1.43673	HET * POL up vs WT * POL	0.0824599	-1.12445	HET * TOT down vs WT * TOT	0.0283463	1.13036	HET up vs WT	8.0205e-06	-2.11972	POL down vs TOT
		10423556	NM_018755 // Pgcp // plasma glutamate carboxypeptidase // 15 B3.2 // 54381 /// N	Pgcp	NM_018755	NM_018755 // RefSeq // Mus musculus plasma glutamate carboxypeptidase (Pgcp), tr	0.00585283	5.23856e-07	0.00189326	1.00064e-06	-2.84338	WT * POL down vs WT * TOT	9.94896e-06	-2.0549	HET * POL down vs HET * TOT	0.000830417	1.33311	HET * POL up vs WT * POL	0.356671	-1.03795	HET * TOT down vs WT * TOT	0.00585283	1.1333	HET up vs WT	5.23856e-07	-2.4172	POL down vs TOT
		10554521	NM_008803 // Pde8a // phosphodiesterase 8A // 7 D3 // 18584 /// ENSMUST000000266	Pde8a	NM_008803	NM_008803 // RefSeq // Mus musculus phosphodiesterase 8A (Pde8a), mRNA. // chr7	0.000912956	4.51289e-05	0.00189708	3.13293e-05	-2.43217	WT * POL down vs WT * TOT	0.00456696	-1.39745	HET * POL down vs HET * TOT	0.000317784	1.82682	HET * POL up vs WT * POL	0.474301	1.04964	HET * TOT up vs WT * TOT	0.000912956	1.38474	HET up vs WT	4.51289e-05	-1.8436	POL down vs TOT
		10477353	NM_007896 // Mapre1 // microtubule-associated protein, RP/EB family, member 1 //	Mapre1	NM_007896	NM_007896 // RefSeq // Mus musculus microtubule-associated protein, RP/EB family	0.00180053	1.75647e-06	0.00191184	2.72613e-06	-3.15132	WT * POL down vs WT * TOT	4.4841e-05	-2.03869	HET * POL down vs HET * TOT	0.000460934	1.5503	HET * POL up vs WT * POL	0.954792	1.00294	HET * TOT up vs WT * TOT	0.00180053	1.24694	HET up vs WT	1.75647e-06	-2.53467	POL down vs TOT
		10563838	NM_023647 // Nipa2 // non imprinted in Prader-Willi/Angelman syndrome 2 homolog	Nipa2	NM_023647	NM_023647 // RefSeq // Mus musculus non imprinted in Prader-Willi/Angelman syndr	0.0208095	2.66034e-05	0.00192938	2.17419e-05	-1.93376	WT * POL down vs WT * TOT	0.00197702	-1.32216	HET * POL down vs HET * TOT	0.00150857	1.34529	HET * POL up vs WT * POL	0.110433	-1.08718	HET * TOT down vs WT * TOT	0.0208095	1.11239	HET up vs WT	2.66034e-05	-1.59898	POL down vs TOT
		10536818	NM_184053 // Calu // calumenin // 6 A3.3 // 12321 /// NM_007594 // Calu // calum	Calu	NM_184053	NM_184053 // RefSeq // Mus musculus calumenin (Calu), transcript variant 2, mRNA	0.00193155	2.36921e-07	0.00193405	5.0989e-07	-3.43742	WT * POL down vs WT * TOT	3.8346e-06	-2.46256	HET * POL down vs HET * TOT	0.000481201	1.39594	HET * POL up vs WT * POL	0.99903	1.00005	HET * TOT up vs WT * TOT	0.00193155	1.18153	HET up vs WT	2.36921e-07	-2.90944	POL down vs TOT
		10583465	NM_025401 // Ubl5 // ubiquitin-like 5 // 9 A3 // 66177 /// BC028498 // Ubl5 // u	Ubl5	NM_025401	NM_025401 // RefSeq // Mus musculus ubiquitin-like 5 (Ubl5), mRNA. // chr9 // 10	0.000951241	9.81912e-07	0.00194253	1.36647e-05	1.71204	WT * POL up vs WT * TOT	2.67184e-06	2.26895	HET * POL up vs HET * TOT	0.000328903	1.35751	HET * POL up vs WT * POL	0.486762	1.02431	HET * TOT up vs WT * TOT	0.000951241	1.1792	HET up vs WT	9.81912e-07	1.97092	POL up vs TOT
		10536527	NM_007604 // Capza2 // capping protein (actin filament) muscle Z-line, alpha 2 /	Capza2	NM_007604	NM_007604 // RefSeq // Mus musculus capping protein (actin filament) muscle Z-li	0.000692636	1.87325e-06	0.00194505	2.88226e-06	-3.11924	WT * POL down vs WT * TOT	4.84245e-05	-2.01933	HET * POL down vs HET * TOT	0.000275317	1.63245	HET * POL up vs WT * POL	0.314466	1.05681	HET * TOT up vs WT * TOT	0.000692636	1.31346	HET up vs WT	1.87325e-06	-2.50974	POL down vs TOT
		10417013	NM_008929 // Dnajc3 // DnaJ (Hsp40) homolog, subfamily C, member 3 // 14 E4 // 1	Dnajc3	NM_008929	NM_008929 // RefSeq // Mus musculus DnaJ (Hsp40) homolog, subfamily C, member 3	0.00118852	6.95525e-06	0.00198314	8.12808e-06	-2.13123	WT * POL down vs WT * TOT	0.000276332	-1.49425	HET * POL down vs HET * TOT	0.000375687	1.45704	HET * POL up vs WT * POL	0.621188	1.02157	HET * TOT up vs WT * TOT	0.00118852	1.22003	HET up vs WT	6.95525e-06	-1.78454	POL down vs TOT
		10417034	NM_008929 // Dnajc3 // DnaJ (Hsp40) homolog, subfamily C, member 3 // 14 E4 // 1	Dnajc3	NM_008929	NM_008929 // RefSeq // Mus musculus DnaJ (Hsp40) homolog, subfamily C, member 3	0.00118852	6.95525e-06	0.00198314	8.12808e-06	-2.13123	WT * POL down vs WT * TOT	0.000276332	-1.49425	HET * POL down vs HET * TOT	0.000375687	1.45704	HET * POL up vs WT * POL	0.621188	1.02157	HET * TOT up vs WT * TOT	0.00118852	1.22003	HET up vs WT	6.95525e-06	-1.78454	POL down vs TOT
		10395328	NM_001014973 // Snx13 // sorting nexin 13 // 12 A3 // 217463 /// ENSMUST00000048	Snx13	NM_001014973	NM_001014973 // RefSeq // Mus musculus sorting nexin 13 (Snx13), mRNA. // chr12	0.00031312	1.92355e-06	0.00202707	2.97056e-06	-5.4043	WT * POL down vs WT * TOT	4.94082e-05	-2.84152	HET * POL down vs HET * TOT	0.00017587	2.23283	HET * POL up vs WT * POL	0.0816525	1.174	HET * TOT up vs WT * TOT	0.00031312	1.61906	HET up vs WT	1.92355e-06	-3.91873	POL down vs TOT
		10357103	NM_001081386 // Cdh19 // cadherin 19, type 2 // 1 E2.1 // 227485 /// ENSMUST0000	Cdh19	NM_001081386	NM_001081386 // RefSeq // Mus musculus cadherin 19, type 2 (Cdh19), mRNA. // chr	0.00251879	1.14394e-06	0.00206981	1.95147e-06	1.51215	WT * POL up vs WT * TOT	2.54136e-05	1.30923	HET * POL up vs HET * TOT	0.000572937	-1.15139	HET * POL down vs WT * POL	0.858234	1.00313	HET * TOT up vs WT * TOT	0.00251879	-1.07135	HET down vs WT	1.14394e-06	1.40704	POL up vs TOT
		10480249	NM_013935 // Ptpla // protein tyrosine phosphatase-like (proline instead of cata	Ptpla	NM_013935	NM_013935 // RefSeq // Mus musculus protein tyrosine phosphatase-like (proline i	0.0338082	0.530128	0.00210543	0.00479631	-1.2219	WT * POL down vs WT * TOT	0.0175133	1.17215	HET * POL up vs HET * TOT	0.104432	1.09442	HET * POL up vs WT * POL	0.00131313	-1.30869	HET * TOT down vs WT * TOT	0.0338082	-1.09352	HET down vs WT	0.530128	-1.021	POL down vs TOT
		10590004	NM_018748 // Golga4 // golgi autoantigen, golgin subfamily a, 4 // 9 F3 // 54214	Golga4	NM_018748	NM_018748 // RefSeq // Mus musculus golgi autoantigen, golgin subfamily a, 4 (Go	0.000389506	3.59428e-06	0.00212642	4.94874e-06	-3.07607	WT * POL down vs WT * TOT	0.000109691	-1.9235	HET * POL down vs HET * TOT	0.00020483	1.77611	HET * POL up vs WT * POL	0.111973	1.11062	HET * TOT up vs WT * TOT	0.000389506	1.40448	HET up vs WT	3.59428e-06	-2.43245	POL down vs TOT
		10494839	NM_144901 // Csde1 // cold shock domain containing E1, RNA binding // 3 F2.2|3 4	Csde1	NM_144901	NM_144901 // RefSeq // Mus musculus cold shock domain containing E1, RNA binding	0.000712296	3.99836e-08	0.00215379	1.07167e-07	-6.5271	WT * POL down vs WT * TOT	4.91155e-07	-4.5459	HET * POL down vs HET * TOT	0.000293514	1.50917	HET * POL up vs WT * POL	0.289567	1.05109	HET * TOT up vs WT * TOT	0.000712296	1.25947	HET up vs WT	3.99836e-08	-5.44716	POL down vs TOT
		10411899	NM_025879 // 2410002O22Rik // RIKEN cDNA 2410002O22 gene // 13 D1 // 66975 /// N	2410002O22Rik	NM_025879	NM_025879 // RefSeq // Mus musculus RIKEN cDNA 2410002O22 gene (2410002O22Rik),	0.283283	1.49335e-07	0.00216978	3.46825e-07	-2.73896	WT * POL down vs WT * TOT	2.18932e-06	-2.14277	HET * POL down vs HET * TOT	0.00519132	1.15978	HET * POL up vs WT * POL	0.0192476	-1.10214	HET * TOT down vs WT * TOT	0.283283	1.02582	HET up vs WT	1.49335e-07	-2.42259	POL down vs TOT
		10577757	NM_007404 // Adam9 // a disintegrin and metallopeptidase domain 9 (meltrin gamma	Adam9	NM_007404	NM_007404 // RefSeq // Mus musculus a disintegrin and metallopeptidase domain 9	0.00134371	3.58314e-05	0.0021733	2.79045e-05	-2.14387	WT * POL down vs WT * TOT	0.00287446	-1.36643	HET * POL down vs HET * TOT	0.000420605	1.6094	HET * POL up vs WT * POL	0.648262	1.02578	HET * TOT up vs WT * TOT	0.00134371	1.28487	HET up vs WT	3.58314e-05	-1.71156	POL down vs TOT
		10467907	NM_145502 // Erlin1 // ER lipid raft associated 1 // 19 C3 // 226144 /// ENSMUST	Erlin1	NM_145502	NM_145502 // RefSeq // Mus musculus ER lipid raft associated 1 (Erlin1), mRNA. /	0.011056	0.000161082	0.00218891	7.71883e-05	-1.8623	WT * POL down vs WT * TOT	0.0320818	-1.18543	HET * POL down vs HET * TOT	0.00122441	1.4617	HET * POL up vs WT * POL	0.229768	-1.07477	HET * TOT down vs WT * TOT	0.011056	1.16619	HET up vs WT	0.000161082	-1.48581	POL down vs TOT
		10505954	NM_013690 // Tek // endothelial-specific receptor tyrosine kinase // 4 C5|4 43.6	Tek	NM_013690	NM_013690 // RefSeq // Mus musculus endothelial-specific receptor tyrosine kinas	0.000256321	2.68639e-05	0.00219276	2.27941e-05	-2.23848	WT * POL down vs WT * TOT	0.00184207	-1.41911	HET * POL down vs HET * TOT	0.000160832	1.80499	HET * POL up vs WT * POL	0.0523898	1.14429	HET * TOT up vs WT * TOT	0.000256321	1.43716	HET up vs WT	2.68639e-05	-1.78232	POL down vs TOT
		10588899	NM_008160 // Gpx1 // glutathione peroxidase 1 // 9 F1|9 57.0 cM // 14775 /// ENS	Gpx1	NM_008160	NM_008160 // RefSeq // Mus musculus glutathione peroxidase 1 (Gpx1), mRNA. // ch	0.00100341	3.49759e-07	0.00223308	3.75397e-06	1.98591	WT * POL up vs WT * TOT	1.14748e-06	2.59665	HET * POL up vs HET * TOT	0.000362656	1.34197	HET * POL up vs WT * POL	0.446093	1.02633	HET * TOT up vs WT * TOT	0.00100341	1.17359	HET up vs WT	3.49759e-07	2.27084	POL up vs TOT
		10457745	NM_029491 // D030074E01Rik // RIKEN cDNA D030074E01 gene // 18 A2 // 75964 /// E	D030074E01Rik	NM_029491	NM_029491 // RefSeq // Mus musculus RIKEN cDNA D030074E01 gene (D030074E01Rik),	0.00712406	1.30688e-07	0.00227555	3.10426e-07	-3.15636	WT * POL down vs WT * TOT	1.86172e-06	-2.40721	HET * POL down vs HET * TOT	0.00101673	1.27028	HET * POL up vs WT * POL	0.365909	-1.03222	HET * TOT down vs WT * TOT	0.00712406	1.10933	HET up vs WT	1.30688e-07	-2.75645	POL down vs TOT
		10598678	NM_009481 // Usp9x // ubiquitin specific peptidase 9, X chromosome // X A1.1|X 5	Usp9x	NM_009481	NM_009481 // RefSeq // Mus musculus ubiquitin specific peptidase 9, X chromosome	0.00312786	5.1044e-07	0.00232159	1.01344e-06	-3.9094	WT * POL down vs WT * TOT	9.17675e-06	-2.6055	HET * POL down vs HET * TOT	0.000681712	1.48059	HET * POL up vs WT * POL	0.792553	-1.01341	HET * TOT down vs WT * TOT	0.00312786	1.20872	HET up vs WT	5.1044e-07	-3.19154	POL down vs TOT
		10454809	NM_010771 // Matr3 // matrin 3 // 18 C|18 15.0 cM // 17184 /// ENSMUST0000004151	Matr3	NM_010771	NM_010771 // RefSeq // Mus musculus matrin 3 (Matr3), mRNA. // chr18 // 100 // 1	0.000444671	6.13156e-08	0.00232378	1.58799e-07	-4.63328	WT * POL down vs WT * TOT	7.84847e-07	-3.3831	HET * POL down vs HET * TOT	0.000230585	1.46654	HET * POL up vs WT * POL	0.125304	1.07083	HET * TOT up vs WT * TOT	0.000444671	1.25316	HET up vs WT	6.13156e-08	-3.95915	POL down vs TOT
		10352267	NM_001103182 // Lin9 // lin-9 homolog (C. elegans) // 1 H4 // 72568 /// NM_17518	Lin9	NM_001103182	NM_001103182 // RefSeq // Mus musculus lin-9 homolog (C. elegans) (Lin9), transc	0.0149569	0.000416228	0.00236655	0.000144347	-1.81437	WT * POL down vs WT * TOT	0.136421	-1.11818	HET * POL down vs HET * TOT	0.226247	1.0908	HET * POL up vs WT * POL	0.000976122	-1.48754	HET * TOT down vs WT * TOT	0.0149569	-1.16778	HET down vs WT	0.000416228	-1.42435	POL down vs TOT
		10374500	NM_139061 // Vps54 // vacuolar protein sorting 54 (yeast) // 11 12.1 cM // 24594	Vps54	NM_139061	NM_139061 // RefSeq // Mus musculus vacuolar protein sorting 54 (yeast) (Vps54),	0.00089436	9.847e-07	0.00236659	1.76795e-06	-3.74669	WT * POL down vs WT * TOT	2.0309e-05	-2.41839	HET * POL down vs HET * TOT	0.000349492	1.63292	HET * POL up vs WT * POL	0.358332	1.054	HET * TOT up vs WT * TOT	0.00089436	1.31191	HET up vs WT	9.847e-07	-3.01014	POL down vs TOT
		10411199	NM_025630 // Aggf1 // angiogenic factor with G patch and FHA domains 1 // 13 D1	Aggf1	NM_025630	NM_025630 // RefSeq // Mus musculus angiogenic factor with G patch and FHA domai	0.00654505	2.27745e-05	0.00238064	2.07464e-05	-2.71949	WT * POL down vs WT * TOT	0.00136669	-1.57701	HET * POL down vs HET * TOT	0.00100166	1.62848	HET * POL up vs WT * POL	0.417535	-1.05893	HET * TOT down vs WT * TOT	0.00654505	1.2401	HET up vs WT	2.27745e-05	-2.07091	POL down vs TOT
		10392207	NM_198292 // Tex2 // testis expressed gene 2 // 11 D|11 61.0 cM // 21763 /// ENS	Tex2	NM_198292	NM_198292 // RefSeq // Mus musculus testis expressed gene 2 (Tex2), mRNA. // chr	0.00177157	1.19486e-05	0.00238084	1.28684e-05	-2.66614	WT * POL down vs WT * TOT	0.000538462	-1.64204	HET * POL down vs HET * TOT	0.000511865	1.65092	HET * POL up vs WT * POL	0.784565	1.01677	HET * TOT up vs WT * TOT	0.00177157	1.29561	HET up vs WT	1.19486e-05	-2.09234	POL down vs TOT
		10458757	NM_024431 // Morf4l1 // mortality factor 4 like 1 // 9 D1 // 21761 /// ENSMUST00	Morf4l1	NM_024431	NM_024431 // RefSeq // Mus musculus mortality factor 4 like 1 (Morf4l1), transcr	0.00492685	5.84558e-06	0.00238238	7.44646e-06	-3.30228	WT * POL down vs WT * TOT	0.000200609	-1.94681	HET * POL down vs HET * TOT	0.000870824	1.62838	HET * POL up vs WT * POL	0.54472	-1.04168	HET * TOT down vs WT * TOT	0.00492685	1.25029	HET up vs WT	5.84558e-06	-2.53553	POL down vs TOT
		10485514	NM_016739 // Caprin1 // cell cycle associated protein 1 // 2 E2 // 53872 /// NM_	Caprin1	NM_016739	NM_016739 // RefSeq // Mus musculus cell cycle associated protein 1 (Caprin1), t	0.0257661	2.54575e-07	0.00238717	5.59946e-07	-3.07345	WT * POL down vs WT * TOT	3.99825e-06	-2.28887	HET * POL down vs HET * TOT	0.00190591	1.25734	HET * POL up vs WT * POL	0.119837	-1.06796	HET * TOT down vs WT * TOT	0.0257661	1.08505	HET up vs WT	2.54575e-07	-2.65231	POL down vs TOT
		10379410	NM_021536 // Rhot1 // ras homolog gene family, member T1 // 11 B5|11 47.26 cM //	Rhot1	NM_021536	NM_021536 // RefSeq // Mus musculus ras homolog gene family, member T1 (Rhot1),	0.00347972	2.89643e-06	0.00239418	4.28139e-06	-2.39067	WT * POL down vs WT * TOT	7.90821e-05	-1.69424	HET * POL down vs HET * TOT	0.000732299	1.39129	HET * POL up vs WT * POL	0.7449	-1.01421	HET * TOT down vs WT * TOT	0.00347972	1.17124	HET up vs WT	2.89643e-06	-2.01255	POL down vs TOT
		10559894	NM_009489 // Vmn2r37 // vomeronasal 2, receptor 37 // 7 A1 // 22305 /// ENSMUST0	Vmn2r37	NM_009489	NM_009489 // RefSeq // Mus musculus vomeronasal 2, receptor 37 (Vmn2r37), mRNA.	0.211826	0.000217642	0.00239419	9.70008e-05	1.43656	WT * POL up vs WT * TOT	0.0479312	1.09628	HET * POL up vs HET * TOT	0.0048827	-1.18453	HET * POL down vs WT * POL	0.0257886	1.10626	HET * TOT up vs WT * TOT	0.211826	-1.03477	HET down vs WT	0.000217642	1.25494	POL up vs TOT
		10483379	AK156311 // ENSMUSG00000075313 // predicted gene, ENSMUSG00000075313 // --- // 1	ENSMUSG00000075313	AK156311	AK156311 // GenBank HTC // Mus musculus activated spleen cDNA, RIKEN full-length	0.280052	5.90726e-05	0.00243668	4.11168e-05	1.5076	WT * POL up vs WT * TOT	0.00574293	1.16738	HET * POL up vs HET * TOT	0.00565343	-1.16806	HET * POL down vs WT * POL	0.0218966	1.10562	HET * TOT up vs WT * TOT	0.280052	-1.02785	HET down vs WT	5.90726e-05	1.32663	POL up vs TOT
		10462100	NM_025364 // 1110005A23Rik // RIKEN cDNA 1110005A23 gene // 10 C1 // 66118 /// B	1110005A23Rik	NM_025364	NM_025364 // RefSeq // Mus musculus RIKEN cDNA 1110005A23 gene (1110005A23Rik),	0.0114349	4.28961e-06	0.00244752	5.88074e-06	-4.01025	WT * POL down vs WT * TOT	0.00013119	-2.24055	HET * POL down vs HET * TOT	0.00133151	1.63646	HET * POL up vs WT * POL	0.254926	-1.09373	HET * TOT down vs WT * TOT	0.0114349	1.2232	HET up vs WT	4.28961e-06	-2.99752	POL down vs TOT
		10362837	NM_153055 // Sec63 // SEC63-like (S. cerevisiae) // 10 B2|10 25.0 cM // 140740 /	Sec63	NM_153055	NM_153055 // RefSeq // Mus musculus SEC63-like (S. cerevisiae) (Sec63), mRNA. //	0.0145481	4.30997e-06	0.00245651	5.90786e-06	-4.69644	WT * POL down vs WT * TOT	0.000131824	-2.45568	HET * POL down vs HET * TOT	0.00149409	1.70791	HET * POL up vs WT * POL	0.205134	-1.11978	HET * TOT down vs WT * TOT	0.0145481	1.235	HET up vs WT	4.30997e-06	-3.39602	POL down vs TOT
		10534316	NM_033561 // Eif4h // eukaryotic translation initiation factor 4H // 5 G2|5 74.0	Eif4h	NM_033561	NM_033561 // RefSeq // Mus musculus eukaryotic translation initiation factor 4H	0.00123555	9.95061e-07	0.00247201	1.79794e-06	2.13341	WT * POL up vs WT * TOT	2.03279e-05	1.66232	HET * POL up vs HET * TOT	0.000428117	-1.31045	HET * POL down vs WT * POL	0.516934	-1.02108	HET * TOT down vs WT * TOT	0.00123555	-1.15675	HET down vs WT	9.95061e-07	1.88319	POL up vs TOT
		10369086	NM_053187 // Gopc // golgi associated PDZ and coiled-coil motif containing // 10	Gopc	NM_053187	NM_053187 // RefSeq // Mus musculus golgi associated PDZ and coiled-coil motif c	0.00364763	4.87401e-07	0.00247993	9.8507e-07	-2.39216	WT * POL down vs WT * TOT	8.54999e-06	-1.85507	HET * POL down vs HET * TOT	0.000764809	1.27572	HET * POL up vs WT * POL	0.738911	-1.01082	HET * TOT down vs WT * TOT	0.00364763	1.12342	HET up vs WT	4.87401e-07	-2.10657	POL down vs TOT
		10568107	---		---	ENSMUST00000082800 // ENSEMBL // ncrna:snRNA chromosome:NCBIM37:7:134059234:1340	0.0284248	0.896139	0.00250214	0.00803638	1.27549	WT * POL up vs WT * TOT	0.0139945	-1.26073	HET * POL down vs HET * TOT	0.144479	-1.1143	HET * POL down vs WT * POL	0.00136367	1.44311	HET * TOT up vs WT * TOT	0.0284248	1.13802	HET up vs WT	0.896139	1.00584	POL up vs TOT
		10480347	NM_008845 // Pip4k2a // phosphatidylinositol-5-phosphate 4-kinase, type II, alph	Pip4k2a	NM_008845	NM_008845 // RefSeq // Mus musculus phosphatidylinositol-5-phosphate 4-kinase, t	0.000727379	2.39275e-05	0.00253279	2.19135e-05	-1.98812	WT * POL down vs WT * TOT	0.00141516	-1.36886	HET * POL down vs HET * TOT	0.000320437	1.54093	HET * POL up vs WT * POL	0.245871	1.06096	HET * TOT up vs WT * TOT	0.000727379	1.27862	HET up vs WT	2.39275e-05	-1.64969	POL down vs TOT
		10467091	NM_026487 // Atad1 // ATPase family, AAA domain containing 1 // 19 C3 // 67979 /	Atad1	NM_026487	NM_026487 // RefSeq // Mus musculus ATPase family, AAA domain containing 1 (Atad	0.0796791	1.46292e-06	0.00254178	2.4881e-06	-3.03385	WT * POL down vs WT * TOT	3.25172e-05	-2.05879	HET * POL down vs HET * TOT	0.00328464	1.31002	HET * POL up vs WT * POL	0.0536092	-1.12487	HET * TOT down vs WT * TOT	0.0796791	1.07916	HET up vs WT	1.46292e-06	-2.49921	POL down vs TOT
		10603702	BC024098 // 1190005P17Rik // RIKEN cDNA 1190005P17 gene // 10 D2 // 66225 /// EN	1190005P17Rik	BC024098	BC024098 // GenBank // Mus musculus RIKEN cDNA 1190005P17 gene, mRNA (cDNA clone	0.0379547	7.29684e-05	0.00256015	4.8374e-05	-2.37554	WT * POL down vs WT * TOT	0.00769845	-1.36909	HET * POL down vs HET * TOT	0.00237471	1.51285	HET * POL up vs WT * POL	0.0948411	-1.14693	HET * TOT down vs WT * TOT	0.0379547	1.1485	HET up vs WT	7.29684e-05	-1.80342	POL down vs TOT
		10383518	NM_001001333 // Hexdc // hexosaminidase (glycosyl hydrolase family 20, catalytic	Hexdc	NM_001001333	NM_001001333 // RefSeq // Mus musculus hexosaminidase (glycosyl hydrolase family	0.0438849	0.00314339	0.00257732	0.000472615	1.47232	WT * POL up vs WT * TOT	0.87385	-1.00881	HET * POL down vs HET * TOT	0.108065	-1.10805	HET * POL down vs WT * POL	0.00169655	1.34046	HET * TOT up vs WT * TOT	0.0438849	1.09989	HET up vs WT	0.00314339	1.20808	POL up vs TOT
		10451851	XR_034597 // EG668529 // predicted gene, EG668529 // 17 C // 668529	EG668529	XR_034597	XR_034597 // RefSeq // PREDICTED: Mus musculus similar to Armadillo repeat conta	0.778292	3.19361e-06	0.00258458	4.70921e-06	-3.87938	WT * POL down vs WT * TOT	8.7327e-05	-2.26838	HET * POL down vs HET * TOT	0.0161407	1.28913	HET * POL up vs WT * POL	0.00739209	-1.32663	HET * TOT down vs WT * TOT	0.778292	-1.01444	HET down vs WT	3.19361e-06	-2.96647	POL down vs TOT
		10525657	NM_026603 // Denr // density-regulated protein // 5 F // 68184 /// ENSMUST000000	Denr	NM_026603	NM_026603 // RefSeq // Mus musculus density-regulated protein (Denr), mRNA. // c	0.00156231	1.19896e-05	0.00262186	1.32472e-05	-4.16622	WT * POL down vs WT * TOT	0.000515064	-2.08104	HET * POL down vs HET * TOT	0.000501942	2.08948	HET * POL up vs WT * POL	0.633908	1.0437	HET * TOT up vs WT * TOT	0.00156231	1.47675	HET up vs WT	1.19896e-05	-2.9445	POL down vs TOT
		10484650	NM_001011825 // Olfr1105 // olfactory receptor 1105 // 2 D // 258085 /// ENSMUST	Olfr1105	NM_001011825	NM_001011825 // RefSeq // Mus musculus olfactory receptor 1105 (Olfr1105), mRNA.	0.101359	0.000918604	0.00265435	0.000243211	1.37597	WT * POL up vs WT * TOT	0.365777	1.03813	HET * POL up vs HET * TOT	0.0627198	-1.09395	HET * POL down vs WT * POL	0.00253496	1.21161	HET * TOT up vs WT * TOT	0.101359	1.0524	HET up vs WT	0.000918604	1.19517	POL up vs TOT
		10367422	NM_025364 // 1110005A23Rik // RIKEN cDNA 1110005A23 gene // 10 C1 // 66118 /// B	1110005A23Rik	NM_025364	NM_025364 // RefSeq // Mus musculus RIKEN cDNA 1110005A23 gene (1110005A23Rik),	0.0157304	8.53042e-06	0.00265923	1.02564e-05	-4.04994	WT * POL down vs WT * TOT	0.000319352	-2.12723	HET * POL down vs HET * TOT	0.00162772	1.70065	HET * POL up vs WT * POL	0.210261	-1.11949	HET * TOT down vs WT * TOT	0.0157304	1.23253	HET up vs WT	8.53042e-06	-2.93516	POL down vs TOT
		10583034	NM_029775 // Dcun1d5 // DCN1, defective in cullin neddylation 1, domain containi	Dcun1d5	NM_029775	NM_029775 // RefSeq // Mus musculus DCN1, defective in cullin neddylation 1, dom	0.261754	0.000913977	0.00267168	0.000243257	-1.93323	WT * POL down vs WT * TOT	0.361056	-1.08126	HET * POL down vs HET * TOT	0.00587572	1.42917	HET * POL up vs WT * POL	0.0252068	-1.25104	HET * TOT down vs WT * TOT	0.261754	1.06882	HET up vs WT	0.000913977	-1.4458	POL down vs TOT
		10454828	AY223547 // Pnet-ps // prenatal ethanol induced mRNA, pseudogene // 18 B2 // 448	Pnet-ps	AY223547	AY223547 // GenBank // Mus musculus prenatal alcohol-1 mRNA, complete cds. // ch	0.00390226	0.00033025	0.00274934	0.0622366	-1.22276	WT * POL down vs WT * TOT	0.000206881	-2.42306	HET * POL down vs HET * TOT	0.785108	-1.02685	HET * POL down vs WT * POL	0.000548534	1.92982	HET * TOT up vs WT * TOT	0.00390226	1.37089	HET up vs WT	0.00033025	-1.72128	POL down vs TOT
		10422962	NM_001085410 // 1110020G09Rik // RIKEN cDNA 1110020G09 gene // 15 A2 // 68646 //	1110020G09Rik	NM_001085410	NM_001085410 // RefSeq // Mus musculus RIKEN cDNA 1110020G09 gene (1110020G09Rik	0.0100466	4.88632e-05	0.00278963	3.76999e-05	-2.13952	WT * POL down vs WT * TOT	0.00386981	-1.3623	HET * POL down vs HET * TOT	0.00135418	1.47994	HET * POL up vs WT * POL	0.33477	-1.06121	HET * TOT down vs WT * TOT	0.0100466	1.18093	HET up vs WT	4.88632e-05	-1.70724	POL down vs TOT
		10350684	NM_026369 // Arpc5 // actin related protein 2/3 complex, subunit 5 // 1 A3 // 67	Arpc5	NM_026369	NM_026369 // RefSeq // Mus musculus actin related protein 2/3 complex, subunit 5	0.652389	3.34764e-05	0.00280612	2.88476e-05	-1.85647	WT * POL down vs WT * TOT	0.0021805	-1.31193	HET * POL down vs HET * TOT	0.0101242	1.20781	HET * POL up vs WT * POL	0.0140961	-1.1716	HET * TOT down vs WT * TOT	0.652389	1.01534	HET up vs WT	3.34764e-05	-1.56063	POL down vs TOT
		10474984	NM_133851 // Nusap1 // nucleolar and spindle associated protein 1 // 2 E5 // 108	Nusap1	NM_133851	NM_133851 // RefSeq // Mus musculus nucleolar and spindle associated protein 1 (	3.09961e-05	0.00100779	0.00281332	0.000263854	-1.51797	WT * POL down vs WT * TOT	0.386244	-1.04866	HET * POL down vs HET * TOT	0.001942	-1.34587	HET * POL down vs WT * POL	2.73101e-05	-1.94819	HET * TOT down vs WT * TOT	3.09961e-05	-1.61926	HET down vs WT	0.00100779	-1.26168	POL down vs TOT
		10547436	NM_198703 // Wnk1 // WNK lysine deficient protein kinase 1 // 6 F1 // 232341 ///	Wnk1	NM_198703	NM_198703 // RefSeq // Mus musculus WNK lysine deficient protein kinase 1 (Wnk1)	0.00015438	5.67032e-07	0.00282413	1.1451e-06	-3.6562	WT * POL down vs WT * TOT	9.94199e-06	-2.50481	HET * POL down vs HET * TOT	0.000128863	1.722	HET * POL up vs WT * POL	0.0166871	1.17972	HET * TOT up vs WT * TOT	0.00015438	1.4253	HET up vs WT	5.67032e-07	-3.02623	POL down vs TOT
		10436500	NM_028803 // Gbe1 // glucan (1,4-alpha-), branching enzyme 1 // 16 C2|16 41.9 cM	Gbe1	NM_028803	NM_028803 // RefSeq // Mus musculus glucan (1,4-alpha-), branching enzyme 1 (Gbe	0.0012238	1.34868e-05	0.00282682	1.47805e-05	-2.17197	WT * POL down vs WT * TOT	0.000584589	-1.48649	HET * POL down vs HET * TOT	0.481637	-1.03982	HET * POL down vs WT * POL	0.000295636	-1.51933	HET * TOT down vs WT * TOT	0.0012238	-1.25691	HET down vs WT	1.34868e-05	-1.79684	POL down vs TOT
		10514049	NM_001113209 // Nfib // nuclear factor I/B // 4 C4-C6|4 38.6 cM // 18028 /// NM_	Nfib	NM_001113209	NM_001113209 // RefSeq // Mus musculus nuclear factor I/B (Nfib), transcript var	0.000237363	2.63187e-07	0.00283024	5.90938e-07	-8.29792	WT * POL down vs WT * TOT	4.01971e-06	-4.83466	HET * POL down vs HET * TOT	0.000170187	2.08125	HET * POL up vs WT * POL	0.0344369	1.21261	HET * TOT up vs WT * TOT	0.000237363	1.58863	HET up vs WT	2.63187e-07	-6.33385	POL down vs TOT
		10386775	NM_144806 // Prpsap2 // phosphoribosyl pyrophosphate synthetase-associated prote	Prpsap2	NM_144806	NM_144806 // RefSeq // Mus musculus phosphoribosyl pyrophosphate synthetase-asso	0.000901529	1.96028e-06	0.00283258	3.23373e-06	-2.03871	WT * POL down vs WT * TOT	4.54042e-05	-1.57832	HET * POL down vs HET * TOT	0.334112	-1.03778	HET * POL down vs WT * POL	0.000248147	-1.34049	HET * TOT down vs WT * TOT	0.000901529	-1.17946	HET down vs WT	1.96028e-06	-1.7938	POL down vs TOT
		10439249	NM_001039530 // Parp14 // poly (ADP-ribose) polymerase family, member 14 // 16 B	Parp14	NM_001039530	NM_001039530 // RefSeq // Mus musculus poly (ADP-ribose) polymerase family, memb	0.654261	3.47061e-06	0.00288262	5.15765e-06	-2.79093	WT * POL down vs WT * TOT	9.35148e-05	-1.86404	HET * POL down vs HET * TOT	0.0103736	1.24547	HET * POL up vs WT * POL	0.0144333	-1.20216	HET * TOT down vs WT * TOT	0.654261	1.01786	HET up vs WT	3.47061e-06	-2.28088	POL down vs TOT
		10356001	NM_016716 // Cul3 // cullin 3 // 1 C4 // 26554 /// ENSMUST00000004478 // Cul3 //	Cul3	NM_016716	NM_016716 // RefSeq // Mus musculus cullin 3 (Cul3), mRNA. // chr1 // 100 // 100	0.000915777	8.70341e-07	0.00290194	1.65439e-06	-5.03278	WT * POL down vs WT * TOT	1.65442e-05	-3.03877	HET * POL down vs HET * TOT	0.000390209	1.78302	HET * POL up vs WT * POL	0.292854	1.07658	HET * TOT up vs WT * TOT	0.000915777	1.38548	HET up vs WT	8.70341e-07	-3.91069	POL down vs TOT
		10390059	NM_145828 // Xylt2 // xylosyltransferase II // 11 D // 217119 /// ENSMUST0000011	Xylt2	NM_145828	NM_145828 // RefSeq // Mus musculus xylosyltransferase II (Xylt2), mRNA. // chr1	0.00586062	1.266e-05	0.00293687	1.42369e-05	1.98889	WT * POL up vs WT * TOT	0.000525013	1.42884	HET * POL up vs HET * TOT	0.0010694	-1.35804	HET * POL down vs WT * POL	0.576008	1.02498	HET * TOT up vs WT * TOT	0.00586062	-1.15106	HET down vs WT	1.266e-05	1.68576	POL up vs TOT
		10482139	NM_026176 // Pdcl // phosducin-like // 2 B // 67466 /// ENSMUST00000009174 // Pd	Pdcl	NM_026176	NM_026176 // RefSeq // Mus musculus phosducin-like (Pdcl), mRNA. // chr2 // 100	0.00623767	8.26614e-07	0.00294803	1.5884e-06	-4.58019	WT * POL down vs WT * TOT	1.54807e-05	-2.86399	HET * POL down vs HET * TOT	0.00110585	1.53987	HET * POL up vs WT * POL	0.547353	-1.03855	HET * TOT down vs WT * TOT	0.00623767	1.21767	HET up vs WT	8.26614e-07	-3.62182	POL down vs TOT
		10430358	NM_028331 // C1qtnf6 // C1q and tumor necrosis factor related protein 6 // 15 E1	C1qtnf6	NM_028331	NM_028331 // RefSeq // Mus musculus C1q and tumor necrosis factor related protei	0.0665742	3.44491e-05	0.00295834	0.00146159	1.22012	WT * POL up vs WT * TOT	4.67519e-05	1.56954	HET * POL up vs HET * TOT	0.00337093	1.19781	HET * POL up vs WT * POL	0.0727927	-1.07394	HET * TOT down vs WT * TOT	0.0665742	1.05609	HET up vs WT	3.44491e-05	1.38385	POL up vs TOT
		10471953	NM_007396 // Acvr2a // activin receptor IIA // 2 C1.1|2 30.0 cM // 11480 /// ENS	Acvr2a	NM_007396	NM_007396 // RefSeq // Mus musculus activin receptor IIA (Acvr2a), mRNA. // chr2	0.00191163	6.84995e-05	0.0030235	4.90716e-05	-2.97149	WT * POL down vs WT * TOT	0.00612006	-1.52087	HET * POL down vs HET * TOT	0.00060258	2.0267	HET * POL up vs WT * POL	0.681481	1.03731	HET * TOT up vs WT * TOT	0.00191163	1.44994	HET up vs WT	6.84995e-05	-2.12586	POL down vs TOT
		10599863	ENSMUST00000033537 // 4931400O07Rik // RIKEN cDNA 4931400O07 gene // X A6 // 709	4931400O07Rik	ENSMUST00000033537	ENSMUST00000033537 // ENSEMBL // Adult male testis cDNA, RIKEN full-length enric	0.10659	0.000174606	0.00307982	9.30046e-05	1.59745	WT * POL up vs WT * TOT	0.0261795	1.15166	HET * POL up vs HET * TOT	0.00429189	-1.25078	HET * POL down vs WT * POL	0.0541132	1.10898	HET * TOT up vs WT * TOT	0.10659	-1.06201	HET down vs WT	0.000174606	1.35636	POL up vs TOT
		10428685	---		---	ENSMUST00000082815 // ENSEMBL // ncrna:snRNA chromosome:NCBIM37:15:55094097:5509	0.122394	8.72745e-05	0.00310536	5.85514e-05	1.76949	WT * POL up vs WT * TOT	0.00871943	1.23242	HET * POL up vs HET * TOT	0.00459973	-1.27613	HET * POL down vs WT * POL	0.0495453	1.12511	HET * TOT up vs WT * TOT	0.122394	-1.065	HET down vs WT	8.72745e-05	1.47673	POL up vs TOT
		10564736	NM_017462 // Polg // polymerase (DNA directed), gamma // 7 E // 18975 /// ENSMUS	Polg	NM_017462	NM_017462 // RefSeq // Mus musculus polymerase (DNA directed), gamma (Polg), mRN	0.0110248	1.07544e-06	0.00313032	2.00369e-06	1.74633	WT * POL up vs WT * TOT	2.09822e-05	1.46188	HET * POL up vs HET * TOT	0.00151728	-1.16717	HET * POL down vs WT * POL	0.349954	1.02348	HET * TOT up vs WT * TOT	0.0110248	-1.0679	HET down vs WT	1.07544e-06	1.59779	POL up vs TOT
		10442115	NM_001104547 // Vmn2r96 // vomeronasal 2, receptor 96 // 17 A3.2 // 433070	Vmn2r96	NM_001104547	NM_001104547 // RefSeq // Mus musculus vomeronasal 2, receptor 96 (Vmn2r96), mRN	0.321044	3.47908e-05	0.00314139	3.07264e-05	1.54602	WT * POL up vs WT * TOT	0.00214733	1.21451	HET * POL up vs HET * TOT	0.00738188	-1.15679	HET * POL down vs WT * POL	0.0260008	1.10042	HET * TOT up vs WT * TOT	0.321044	-1.02529	HET down vs WT	3.47908e-05	1.37028	POL up vs TOT
		10400538	NM_030057 // Trappc6b // trafficking protein particle complex 6B // 12 C2 // 782	Trappc6b	NM_030057	NM_030057 // RefSeq // Mus musculus trafficking protein particle complex 6B (Tra	0.000527588	2.74981e-05	0.00316932	2.59572e-05	-3.35898	WT * POL down vs WT * TOT	0.00151467	-1.75856	HET * POL down vs HET * TOT	0.000293046	2.2348	HET * POL up vs WT * POL	0.114326	1.17001	HET * TOT up vs WT * TOT	0.000527588	1.61701	HET up vs WT	2.74981e-05	-2.43043	POL down vs TOT
		10348817	NM_010891 // Sept2 // septin 2 // 1 D // 18000 /// ENSMUST00000027495 // Sept2 /	2009-09-02	NM_010891	NM_010891 // RefSeq // Mus musculus septin 2 (Sept2), mRNA. // chr1 // 100 // 97	0.0166757	1.26592e-06	0.00317139	2.30232e-06	-3.63864	WT * POL down vs WT * TOT	2.55214e-05	-2.38522	HET * POL down vs HET * TOT	0.0018659	1.42153	HET * POL up vs WT * POL	0.245318	-1.07314	HET * TOT down vs WT * TOT	0.0166757	1.15093	HET up vs WT	1.26592e-06	-2.94601	POL down vs TOT
		10567522	XM_355934 // Dnahc3 // dynein, axonemal, heavy chain 3 // 7 F2 // 381917	Dnahc3	XM_355934	XM_355934 // RefSeq // PREDICTED: Mus musculus dynein, axonemal, heavy chain 3 (	0.0039924	7.8417e-06	0.00317619	0.00017033	-1.24457	WT * POL down vs WT * TOT	1.57537e-05	-1.47824	HET * POL down vs HET * TOT	0.000917211	-1.1825	HET * POL down vs WT * POL	0.847207	1.00445	HET * TOT up vs WT * TOT	0.0039924	-1.08502	HET down vs WT	7.8417e-06	-1.35639	POL down vs TOT
		10470314	---		---	ENSMUST00000083324 // ENSEMBL // ncrna:snoRNA chromosome:NCBIM37:2:26766781:2676	0.0140677	3.80682e-05	0.00323127	3.30828e-05	1.60958	WT * POL up vs WT * TOT	0.00240829	1.23372	HET * POL up vs HET * TOT	0.330955	-1.04081	HET * POL down vs WT * POL	0.00115169	1.2535	HET * TOT up vs WT * TOT	0.0140677	1.09743	HET up vs WT	3.80682e-05	1.40917	POL up vs TOT
		10450444	NM_018816 // Apom // apolipoprotein M // 17 B2 // 55938 /// ENSMUST00000025249 /	Apom	NM_018816	NM_018816 // RefSeq // Mus musculus apolipoprotein M (Apom), mRNA. // chr17 // 1	0.00737914	5.42638e-08	0.00324132	1.4762e-07	1.70208	WT * POL up vs WT * TOT	6.53758e-07	1.54066	HET * POL up vs HET * TOT	0.00127012	-1.09508	HET * POL down vs WT * POL	0.519264	1.00885	HET * TOT up vs WT * TOT	0.00737914	-1.04186	HET down vs WT	5.42638e-08	1.61936	POL up vs TOT
		10442363	NM_020487 // Prss21 // protease, serine, 21 // 17 10.72 cM // 57256 /// ENSMUST0	Prss21	NM_020487	NM_020487 // RefSeq // Mus musculus protease, serine, 21 (Prss21), mRNA. // chr1	0.144745	3.90314e-05	0.00326714	3.38018e-05	1.47993	WT * POL up vs WT * TOT	0.00248106	1.18836	HET * POL up vs HET * TOT	0.00515844	-1.1568	HET * POL down vs WT * POL	0.0465996	1.07656	HET * TOT up vs WT * TOT	0.144745	-1.0366	HET down vs WT	3.90314e-05	1.32616	POL up vs TOT
		10366866	NM_027151 // Dctn2 // dynactin 2 // 10 D3 // 69654 /// ENSMUST00000026479 // Dct	Dctn2	NM_027151	NM_027151 // RefSeq // Mus musculus dynactin 2 (Dctn2), mRNA. // chr10 // 100 //	0.695776	4.40108e-05	0.00327383	3.68724e-05	2.09791	WT * POL up vs WT * TOT	0.00296017	1.37568	HET * POL up vs HET * TOT	0.0120276	-1.25557	HET * POL down vs WT * POL	0.0155357	1.21459	HET * TOT up vs WT * TOT	0.695776	-1.01673	HET down vs WT	4.40108e-05	1.69884	POL up vs TOT
		10494271	NM_021281 // Ctss // cathepsin S // 3 F2.1|3 42.7 cM // 13040 /// ENSMUST0000001	Ctss	NM_021281	NM_021281 // RefSeq // Mus musculus cathepsin S (Ctss), mRNA. // chr3 // 100 //	2.12965e-05	1.52966e-07	0.00331208	3.74716e-07	-2.59715	WT * POL down vs WT * TOT	2.09191e-06	-2.0958	HET * POL down vs HET * TOT	3.40347e-05	1.52267	HET * POL up vs WT * POL	0.000672053	1.22874	HET * TOT up vs WT * TOT	2.12965e-05	1.36783	HET up vs WT	1.52966e-07	-2.33305	POL down vs TOT
		10597493	NM_024222 // Stt3b // STT3, subunit of the oligosaccharyltransferase complex, ho	Stt3b	NM_024222	NM_024222 // RefSeq // Mus musculus STT3, subunit of the oligosaccharyltransfera	0.0107661	2.33474e-05	0.00333732	2.33615e-05	-2.15644	WT * POL down vs WT * TOT	0.00116192	-1.44989	HET * POL down vs HET * TOT	0.00155797	1.41656	HET * POL up vs WT * POL	0.383294	-1.04994	HET * TOT down vs WT * TOT	0.0107661	1.16154	HET up vs WT	2.33474e-05	-1.76822	POL down vs TOT
		10523060	ENSMUST00000068250 // ENSMUSG00000054945 // predicted gene, ENSMUSG00000054945 /	ENSMUSG00000054945	ENSMUST00000068250	ENSMUST00000068250 // ENSEMBL // 0 day neonate thymus cDNA, RIKEN full-length en	0.803342	2.23557e-05	0.00338713	0.000711726	-1.36367	WT * POL down vs WT * TOT	3.55108e-05	-1.88792	HET * POL down vs HET * TOT	0.0200717	-1.16705	HET * POL down vs WT * POL	0.00961516	1.18627	HET * TOT up vs WT * TOT	0.803342	1.0082	HET up vs WT	2.23557e-05	-1.60452	POL down vs TOT
		10506680	NM_028355 // Tmem48 // transmembrane protein 48 // 4 C7 // 72787 /// ENSMUST0000	Tmem48	NM_028355	NM_028355 // RefSeq // Mus musculus transmembrane protein 48 (Tmem48), mRNA. //	7.71057e-07	0.842473	0.00340418	0.0137472	-1.09637	WT * POL down vs WT * TOT	0.014338	1.10483	HET * POL up vs HET * TOT	1.3743e-05	-1.57604	HET * POL down vs WT * POL	1.53512e-06	-1.90907	HET * TOT down vs WT * TOT	7.71057e-07	-1.73458	HET down vs WT	0.842473	1.00385	POL up vs TOT
		10467162	NM_023792 // Pank1 // pantothenate kinase 1 // 19 G1-G3|19 // 75735 /// NM_00111	Pank1	NM_023792	NM_023792 // RefSeq // Mus musculus pantothenate kinase 1 (Pank1), transcript va	0.00197908	1.59445e-06	0.00343317	2.83251e-06	-2.29108	WT * POL down vs WT * TOT	3.31505e-05	-1.73588	HET * POL down vs HET * TOT	0.657554	-1.01869	HET * POL down vs WT * POL	0.000427498	-1.3445	HET * TOT down vs WT * TOT	0.00197908	-1.17031	HET down vs WT	1.59445e-06	-1.99425	POL down vs TOT
		10578069	---		---	ENSMUST00000059202 // ENSEMBL // cdna:pseudogene chromosome:NCBIM37:8:34301668:3	0.0973608	1.27698e-05	0.00346163	1.49778e-05	-2.71409	WT * POL down vs WT * TOT	0.000490487	-1.70103	HET * POL down vs HET * TOT	0.0849626	1.15278	HET * POL up vs WT * POL	0.00302019	-1.38409	HET * TOT down vs WT * TOT	0.0973608	-1.09575	HET down vs WT	1.27698e-05	-2.14866	POL down vs TOT
		10563641	NM_145541 // Rap1a // RAS-related protein-1a // 3 F2.2|3 48.5 cM // 109905 /// E	Rap1a	NM_145541	NM_145541 // RefSeq // Mus musculus RAS-related protein-1a (Rap1a), mRNA. // chr	0.00260437	7.15916e-05	0.00348219	5.31119e-05	-2.35094	WT * POL down vs WT * TOT	0.00588921	-1.40156	HET * POL down vs HET * TOT	0.000766967	1.7075	HET * POL up vs WT * POL	0.801443	1.01796	HET * TOT up vs WT * TOT	0.00260437	1.3184	HET up vs WT	7.15916e-05	-1.81521	POL down vs TOT
		10598062	---		---	NC_005089 // GenBank // gi|34538597|ref|NC_005089.1|:11546-11612, tRNA-His // ch	0.00394932	0.000446426	0.00348419	0.0783578	-1.28611	WT * POL down vs WT * TOT	0.000275638	-3.09501	HET * POL down vs HET * TOT	0.923643	-1.01266	HET * POL down vs WT * POL	0.000628867	2.3764	HET * TOT up vs WT * TOT	0.00394932	1.53189	HET up vs WT	0.000446426	-1.99512	POL down vs TOT
		10384656	NM_016888 // B3gnt2 // UDP-GlcNAc:betaGal beta-1,3-N-acetylglucosaminyltransfera	B3gnt2	NM_016888	NM_016888 // RefSeq // Mus musculus UDP-GlcNAc:betaGal beta-1,3-N-acetylglucosam	0.00874265	2.40688e-05	0.00349826	2.42261e-05	-2.28998	WT * POL down vs WT * TOT	0.00118177	-1.49484	HET * POL down vs HET * TOT	0.00144478	1.46906	HET * POL up vs WT * POL	0.483612	-1.0428	HET * TOT down vs WT * TOT	0.00874265	1.18692	HET up vs WT	2.40688e-05	-1.85018	POL down vs TOT
		10474411	NM_011699 // Lin7c // lin-7 homolog C (C. elegans) // 2 E3|2 61.0 cM // 22343 //	Lin7c	NM_011699	NM_011699 // RefSeq // Mus musculus lin-7 homolog C (C. elegans) (Lin7c), mRNA.	0.0541062	3.59972e-05	0.00349917	3.25685e-05	-2.07981	WT * POL down vs WT * TOT	0.00210969	-1.39357	HET * POL down vs HET * TOT	0.00344022	1.34566	HET * POL up vs WT * POL	0.103267	-1.10907	HET * TOT down vs WT * TOT	0.0541062	1.10151	HET up vs WT	3.59972e-05	-1.70246	POL down vs TOT
		10488806	NM_026030 // Eif2s2 // eukaryotic translation initiation factor 2, subunit 2 (be	Eif2s2	NM_026030	NM_026030 // RefSeq // Mus musculus eukaryotic translation initiation factor 2,	0.000862868	9.32756e-06	0.00352348	1.18099e-05	-3.94883	WT * POL down vs WT * TOT	0.000317717	-2.14578	HET * POL down vs HET * TOT	0.000412484	2.0595	HET * POL up vs WT * POL	0.215394	1.11913	HET * TOT up vs WT * TOT	0.000862868	1.51817	HET up vs WT	9.32756e-06	-2.9109	POL down vs TOT
		10445067	BC027007 // 1700022C21Rik // RIKEN cDNA 1700022C21 gene // 17 B1 // 76416 /// EN	1700022C21Rik	BC027007	BC027007 // GenBank // Mus musculus RIKEN cDNA 1700022C21 gene, mRNA (cDNA clone	0.832042	0.000388569	0.00352449	0.000164338	-2.13555	WT * POL down vs WT * TOT	0.0801048	-1.19784	HET * POL down vs HET * TOT	0.0202003	1.31868	HET * POL up vs WT * POL	0.0102469	-1.35198	HET * TOT down vs WT * TOT	0.832042	-1.01255	HET down vs WT	0.000388569	-1.59939	POL down vs TOT
		10388377	NM_013761 // Srr // serine racemase // 11 B4 // 27364 /// ENSMUST00000108448 //	Srr	NM_013761	NM_013761 // RefSeq // Mus musculus serine racemase (Srr), mRNA. // chr11 // 100	0.00271192	0.000137059	0.00352637	8.33397e-05	-2.62392	WT * POL down vs WT * TOT	0.0158411	-1.3856	HET * POL down vs HET * TOT	0.000789148	1.93165	HET * POL up vs WT * POL	0.820837	1.02003	HET * TOT up vs WT * TOT	0.00271192	1.40369	HET up vs WT	0.000137059	-1.90675	POL down vs TOT
		10410656	NM_009817 // Cast // calpastatin // 13 C1 // 12380 /// ENSMUST00000065629 // Cas	Cast	NM_009817	NM_009817 // RefSeq // Mus musculus calpastatin (Cast), mRNA. // chr13 // 100 //	0.0208544	2.66915e-06	0.00353111	4.35576e-06	-3.53428	WT * POL down vs WT * TOT	6.24537e-05	-2.23569	HET * POL down vs HET * TOT	0.00221831	1.45658	HET * POL up vs WT * POL	0.228132	-1.08531	HET * TOT down vs WT * TOT	0.0208544	1.15848	HET up vs WT	2.66915e-06	-2.81097	POL down vs TOT
		10544715	---		---	mmu-mir-148a // miRBase Micro RNA Database // MI0000550 Mus musculus miR-148a st	0.0264477	0.000649869	0.00354047	0.000226381	1.38788	WT * POL up vs WT * TOT	0.170192	1.06287	HET * POL up vs HET * TOT	0.221649	-1.05458	HET * POL down vs WT * POL	0.00165645	1.2382	HET * TOT up vs WT * TOT	0.0264477	1.08357	HET up vs WT	0.000649869	1.21455	POL up vs TOT
		10578521	NM_207213 // Snx25 // sorting nexin 25 // 8 B1.1 // 102141 /// ENSMUST0000004158	Snx25	NM_207213	NM_207213 // RefSeq // Mus musculus sorting nexin 25 (Snx25), mRNA. // chr8 // 9	0.000499563	4.09494e-06	0.00357731	6.1804e-06	-3.28585	WT * POL down vs WT * TOT	0.000107155	-2.07069	HET * POL down vs HET * TOT	0.000298786	1.79969	HET * POL up vs WT * POL	0.0911994	1.13414	HET * TOT up vs WT * TOT	0.000499563	1.42867	HET up vs WT	4.09494e-06	-2.60845	POL down vs TOT
		10418991	NM_027045 // Gcap14 // granule cell antiserum positive 14 // 14 B // 72972 /// N	Gcap14	NM_027045	NM_027045 // RefSeq // Mus musculus granule cell antiserum positive 14 (Gcap14),	0.0468239	3.86168e-06	0.00361589	5.90913e-06	-4.18774	WT * POL down vs WT * TOT	9.90192e-05	-2.41735	HET * POL down vs HET * TOT	0.00328972	1.51405	HET * POL up vs WT * POL	0.120033	-1.1442	HET * TOT down vs WT * TOT	0.0468239	1.15032	HET up vs WT	3.86168e-06	-3.1817	POL down vs TOT
		10428238	NM_001081359 // Ubr5 // ubiquitin protein ligase E3 component n-recognin 5 // 15	Ubr5	NM_001081359	NM_001081359 // RefSeq // Mus musculus ubiquitin protein ligase E3 component n-r	0.00454278	3.93331e-07	0.00364522	8.70102e-07	-3.1137	WT * POL down vs WT * TOT	6.10798e-06	-2.31667	HET * POL down vs HET * TOT	0.00105765	1.33412	HET * POL up vs WT * POL	0.856087	-1.00743	HET * TOT down vs WT * TOT	0.00454278	1.15077	HET up vs WT	3.93331e-07	-2.68578	POL down vs TOT
		10494857	NM_010937 // Nras // neuroblastoma ras oncogene // 3 F2.2|3 48.5 cM // 18176 ///	Nras	NM_010937	NM_010937 // RefSeq // Mus musculus neuroblastoma ras oncogene (Nras), mRNA. //	0.00350618	2.32582e-05	0.00365399	2.39171e-05	-2.63924	WT * POL down vs WT * TOT	0.00109892	-1.61155	HET * POL down vs HET * TOT	0.000923297	1.64159	HET * POL up vs WT * POL	0.97222	1.00237	HET * TOT up vs WT * TOT	0.00350618	1.28276	HET up vs WT	2.32582e-05	-2.06235	POL down vs TOT
		10580391	NM_028007 // Itfg1 // integrin alpha FG-GAP repeat containing 1 // 8 C4|8 39.0 c	Itfg1	NM_028007	NM_028007 // RefSeq // Mus musculus integrin alpha FG-GAP repeat containing 1 (I	0.0858701	0.000396598	0.00367104	0.000169362	-1.50787	WT * POL down vs WT * TOT	0.0792737	-1.10374	HET * POL down vs HET * TOT	0.00439954	1.24719	HET * POL up vs WT * POL	0.076892	-1.09538	HET * TOT down vs WT * TOT	0.0858701	1.06705	HET up vs WT	0.000396598	-1.29008	POL down vs TOT
		10423805	NM_025494 // Atp6v1c1 // ATPase, H+ transporting, lysosomal V1 subunit C1 // 15	Atp6v1c1	NM_025494	NM_025494 // RefSeq // Mus musculus ATPase, H+ transporting, lysosomal V1 subuni	0.00849062	1.02433e-05	0.00370207	1.28611e-05	-2.70377	WT * POL down vs WT * TOT	0.000352582	-1.73386	HET * POL down vs HET * TOT	0.00147112	1.49828	HET * POL up vs WT * POL	0.524619	-1.04079	HET * TOT down vs WT * TOT	0.00849062	1.19982	HET up vs WT	1.02433e-05	-2.16517	POL down vs TOT
		10541873	NM_025595 // Mrpl51 // mitochondrial ribosomal protein L51 // 6 F2 // 66493 ///	Mrpl51	NM_025595	NM_025595 // RefSeq // Mus musculus mitochondrial ribosomal protein L51 (Mrpl51)	0.445717	9.82245e-06	0.00370985	1.24556e-05	-2.39419	WT * POL down vs WT * TOT	0.000332953	-1.62545	HET * POL down vs HET * TOT	0.010063	1.25223	HET * POL up vs WT * POL	0.0244594	-1.17626	HET * TOT down vs WT * TOT	0.445717	1.03179	HET up vs WT	9.82245e-06	-1.97272	POL down vs TOT
		10542993	NM_173006 // Pon3 // paraoxonase 3 // 6 A1|6 0.5 cM // 269823 /// ENSMUST0000003	Pon3	NM_173006	NM_173006 // RefSeq // Mus musculus paraoxonase 3 (Pon3), mRNA. // chr6 // 100 /	0.00980241	3.91199e-06	0.00372051	6.00872e-06	-2.03844	WT * POL down vs WT * TOT	9.96773e-05	-1.55242	HET * POL down vs HET * TOT	0.00158551	1.27642	HET * POL up vs WT * POL	0.466075	-1.02871	HET * TOT down vs WT * TOT	0.00980241	1.11391	HET up vs WT	3.91199e-06	-1.77891	POL down vs TOT
		10485963	NM_181416 // Arhgap11a // Rho GTPase activating protein 11A // 2 E4 // 228482 //	Arhgap11a	NM_181416	NM_181416 // RefSeq // Mus musculus Rho GTPase activating protein 11A (Arhgap11a	0.00118271	2.75503e-05	0.00375087	2.73327e-05	-3.74489	WT * POL down vs WT * TOT	0.0013771	-1.88684	HET * POL down vs HET * TOT	0.351995	-1.10707	HET * POL down vs WT * POL	0.000332466	-2.19725	HET * TOT down vs WT * TOT	0.00118271	-1.55965	HET down vs WT	2.75503e-05	-2.6582	POL down vs TOT
		10535508	BC048077 // AU022870 // expressed sequence AU022870 // 5 G2 // 231874 /// ENSMUS	AU022870	BC048077	BC048077 // GenBank // Mus musculus expressed sequence AU022870, mRNA (cDNA clon	0.0366148	1.98386e-05	0.00382647	2.15102e-05	-2.52242	WT * POL down vs WT * TOT	0.000857748	-1.59982	HET * POL down vs HET * TOT	0.00304502	1.42546	HET * POL up vs WT * POL	0.1559	-1.10609	HET * TOT down vs WT * TOT	0.0366148	1.13522	HET up vs WT	1.98386e-05	-2.00884	POL down vs TOT
		10467489	NR_002686 // 627166 // predicted gene, 627166 // 19 C3|19 // 627166 /// NR_00294	627166	NR_002686	NR_002686 // RefSeq // Mus musculus predicted gene, 627166 (627166) on chromosom	0.000189947	1.45869e-05	0.00382746	1.70334e-05	-4.56877	WT * POL down vs WT * TOT	0.000560889	-2.23959	HET * POL down vs HET * TOT	0.000165844	2.8367	HET * POL up vs WT * POL	0.0175487	1.39054	HET * TOT up vs WT * TOT	0.000189947	1.98609	HET up vs WT	1.45869e-05	-3.19878	POL down vs TOT
		10594322	NM_019663 // Pias1 // protein inhibitor of activated STAT 1 // 9 B // 56469 ///	Pias1	NM_019663	NM_019663 // RefSeq // Mus musculus protein inhibitor of activated STAT 1 (Pias1	0.0124026	2.85854e-07	0.00386477	6.64132e-07	-3.43163	WT * POL down vs WT * TOT	4.16999e-06	-2.5424	HET * POL down vs HET * TOT	0.00182229	1.30066	HET * POL up vs WT * POL	0.395397	-1.03775	HET * TOT down vs WT * TOT	0.0124026	1.11953	HET up vs WT	2.85854e-07	-2.95374	POL down vs TOT
		10507286	NM_008389 // Ipp // IAP promoted placental gene // 4 D1|4 51.4 cM // 16351 /// E	Ipp	NM_008389	NM_008389 // RefSeq // Mus musculus IAP promoted placental gene (Ipp), mRNA. //	0.46332	8.2628e-06	0.00387096	1.09984e-05	-2.2672	WT * POL down vs WT * TOT	0.000259671	-1.59677	HET * POL down vs HET * TOT	0.010647	1.22474	HET * POL up vs WT * POL	0.0248022	-1.15932	HET * TOT down vs WT * TOT	0.46332	1.02783	HET up vs WT	8.2628e-06	-1.90268	POL down vs TOT
		10349694	NM_178079 // Pm20d1 // peptidase M20 domain containing 1 // 1 E4 // 212933 /// E	Pm20d1	NM_178079	NM_178079 // RefSeq // Mus musculus peptidase M20 domain containing 1 (Pm20d1),	0.0133903	0.0036915	0.00388296	0.0006431	-1.35428	WT * POL down vs WT * TOT	0.969243	-1.00178	HET * POL down vs HET * TOT	0.411736	1.04013	HET * POL up vs WT * POL	0.00125798	-1.29971	HET * TOT down vs WT * TOT	0.0133903	-1.11784	HET down vs WT	0.0036915	-1.16477	POL down vs TOT
		10489239	AK079109 // 9430008C03Rik // RIKEN cDNA 9430008C03 gene // 2 H1 // 68108 /// AK0	9430008C03Rik	AK079109	AK079109 // GenBank HTC // Mus musculus 12 days embryo embryonic body between di	0.00360687	0.000181358	0.0038863	0.000104291	1.36999	WT * POL up vs WT * TOT	0.0224805	1.10673	HET * POL up vs HET * TOT	0.954544	1.00187	HET * POL up vs WT * POL	0.00063534	1.24018	HET * TOT up vs WT * TOT	0.00360687	1.11467	HET up vs WT	0.000181358	1.23135	POL up vs TOT
		10379957	NM_029788 // Rnft1 // ring finger protein, transmembrane 1 // 11 C // 76892 ///	Rnft1	NM_029788	NM_029788 // RefSeq // Mus musculus ring finger protein, transmembrane 1 (Rnft1)	0.00899392	5.57027e-06	0.00389113	8.06038e-06	-3.50354	WT * POL down vs WT * TOT	0.000154573	-2.11742	HET * POL down vs HET * TOT	0.00155855	1.58044	HET * POL up vs WT * POL	0.524372	-1.04694	HET * TOT down vs WT * TOT	0.00899392	1.22865	HET up vs WT	5.57027e-06	-2.72368	POL down vs TOT
		10548684	XR_031383 // EG622962 // predicted gene, EG622962 // 6 G1 // 622962 /// XR_03138	EG622962	XR_031383	XR_031383 // RefSeq // PREDICTED: Mus musculus similar to beta-actin (LOC633487)	0.00402048	4.81114e-05	0.00389556	0.00201465	1.23434	WT * POL up vs WT * TOT	6.47963e-05	1.61472	HET * POL up vs HET * TOT	0.00102773	1.30688	HET * POL up vs WT * POL	0.97912	-1.00098	HET * TOT down vs WT * TOT	0.00402048	1.14263	HET up vs WT	4.81114e-05	1.41178	POL up vs TOT
		10508479	NM_008974 // Ptp4a2 // protein tyrosine phosphatase 4a2 // 4 D2.3 // 19244 /// E	Ptp4a2	NM_008974	NM_008974 // RefSeq // Mus musculus protein tyrosine phosphatase 4a2 (Ptp4a2), m	0.00177144	5.10368e-06	0.00391989	7.52867e-06	-8.72196	WT * POL down vs WT * TOT	0.000137659	-3.70372	HET * POL down vs HET * TOT	0.000657554	2.5635	HET * POL up vs WT * POL	0.491018	1.08857	HET * TOT up vs WT * TOT	0.00177144	1.6705	HET up vs WT	5.10368e-06	-5.68363	POL down vs TOT
		10410892	NM_145452 // Rasa1 // RAS p21 protein activator 1 // 13 C3 // 218397 /// ENSMUST	Rasa1	NM_145452	NM_145452 // RefSeq // Mus musculus RAS p21 protein activator 1 (Rasa1), mRNA. /	0.00384902	5.63643e-07	0.00392762	1.20167e-06	-4.68048	WT * POL down vs WT * TOT	9.1691e-06	-3.07111	HET * POL down vs HET * TOT	0.00100851	1.52555	HET * POL up vs WT * POL	0.986587	1.00099	HET * TOT up vs WT * TOT	0.00384902	1.23575	HET up vs WT	5.63643e-07	-3.79134	POL down vs TOT
		10423496	---		---	ENSMUST00000082881 // ENSEMBL // ncrna:snRNA chromosome:NCBIM37:15:30531282:3053	0.0981481	0.000348265	0.0039664	0.000161056	1.59198	WT * POL up vs WT * TOT	0.0602342	1.12938	HET * POL up vs HET * TOT	0.0971062	-1.10797	HET * POL down vs WT * POL	0.00334514	1.27225	HET * TOT up vs WT * TOT	0.0981481	1.07157	HET up vs WT	0.000348265	1.34088	POL up vs TOT
		10562546	---		---	ENSMUST00000082657 // ENSEMBL // ncrna:snRNA chromosome:NCBIM37:7:38609261:38609	0.0267123	0.000551863	0.00398468	0.000215741	1.8079	WT * POL up vs WT * TOT	0.119129	1.13646	HET * POL up vs HET * TOT	0.24819	-1.09307	HET * POL down vs WT * POL	0.0017969	1.45537	HET * TOT up vs WT * TOT	0.0267123	1.15389	HET up vs WT	0.000551863	1.43339	POL up vs TOT
		10360934	NM_026041 // Rrp15 // ribosomal RNA processing 15 homolog (S. cerevisiae) // 1 H	Rrp15	NM_026041	NM_026041 // RefSeq // Mus musculus ribosomal RNA processing 15 homolog (S. cere	0.00993533	5.97306e-05	0.00400384	4.89615e-05	-1.89746	WT * POL down vs WT * TOT	0.00406695	-1.31197	HET * POL down vs HET * TOT	0.00166596	1.39467	HET * POL up vs WT * POL	0.495622	-1.037	HET * TOT down vs WT * TOT	0.00993533	1.1597	HET up vs WT	5.97306e-05	-1.57779	POL down vs TOT
		10375973	NM_025444 // Taf13 // TAF13 RNA polymerase II, TATA box binding protein (TBP)-as	Taf13	NM_025444	NM_025444 // RefSeq // Mus musculus TAF13 RNA polymerase II, TATA box binding pr	0.0158188	3.26962e-06	0.00401735	5.28136e-06	-2.64766	WT * POL down vs WT * TOT	7.73541e-05	-1.85393	HET * POL down vs HET * TOT	0.00210195	1.35695	HET * POL up vs WT * POL	0.333823	-1.05245	HET * TOT down vs WT * TOT	0.0158188	1.13548	HET up vs WT	3.26962e-06	-2.21553	POL down vs TOT
		10606195	NM_011276 // Rnf12 // ring finger protein 12 // X D|X 45.0 cM // 19820 /// ENSMU	Rnf12	NM_011276	NM_011276 // RefSeq // Mus musculus ring finger protein 12 (Rnf12), mRNA. // chr	0.0128852	3.33971e-06	0.00406114	5.38583e-06	-3.66345	WT * POL down vs WT * TOT	7.91699e-05	-2.2762	HET * POL down vs HET * TOT	0.00191253	1.51802	HET * POL up vs WT * POL	0.402753	-1.06023	HET * TOT down vs WT * TOT	0.0128852	1.19657	HET up vs WT	3.33971e-06	-2.88769	POL down vs TOT
		10359948	NM_133806 // Uap1 // UDP-N-acetylglucosamine pyrophosphorylase 1 // 1 H3 // 1076	Uap1	NM_133806	NM_133806 // RefSeq // Mus musculus UDP-N-acetylglucosamine pyrophosphorylase 1	0.00196049	1.46098e-07	0.00406867	3.69208e-07	-3.11906	WT * POL down vs WT * TOT	1.9207e-06	-2.4462	HET * POL down vs HET * TOT	0.000709223	1.3035	HET * POL up vs WT * POL	0.529895	1.0223	HET * TOT up vs WT * TOT	0.00196049	1.15437	HET up vs WT	1.46098e-07	-2.76221	POL down vs TOT
		10460123	BC098197 // 9330132A10Rik // RIKEN cDNA 9330132A10 gene // 18 E4 // 319609	9330132A10Rik	BC098197	BC098197 // GenBank // Mus musculus RIKEN cDNA 9330132A10 gene, mRNA (cDNA clone	0.00145628	0.000141196	0.00407594	8.97036e-05	1.70548	WT * POL up vs WT * TOT	0.0146807	1.20556	HET * POL up vs HET * TOT	0.000599305	-1.48067	HET * POL down vs WT * POL	0.373693	-1.04665	HET * TOT down vs WT * TOT	0.00145628	-1.24489	HET down vs WT	0.000141196	1.4339	POL up vs TOT
		10596347	NM_175025 // Atp2c1 // ATPase, Ca++-sequestering // 9 F1 // 235574 /// ENSMUST00	Atp2c1	NM_175025	NM_175025 // RefSeq // Mus musculus ATPase, Ca++-sequestering (Atp2c1), mRNA. //	0.0024926	1.75103e-05	0.0040914	1.99368e-05	-2.60827	WT * POL down vs WT * TOT	0.000697557	-1.6509	HET * POL down vs HET * TOT	0.00081328	1.62414	HET * POL up vs WT * POL	0.67287	1.028	HET * TOT up vs WT * TOT	0.0024926	1.29213	HET up vs WT	1.75103e-05	-2.07509	POL down vs TOT
		10419198	NM_015774 // Ero1l // ERO1-like (S. cerevisiae) // 14 C-D // 50527 /// ENSMUST00	Ero1l	NM_015774	NM_015774 // RefSeq // Mus musculus ERO1-like (S. cerevisiae) (Ero1l), mRNA. //	0.00167349	0.000174873	0.00409892	0.000103859	-2.02927	WT * POL down vs WT * TOT	0.0202862	-1.26402	HET * POL down vs HET * TOT	0.000650753	1.69368	HET * POL up vs WT * POL	0.439788	1.05499	HET * TOT up vs WT * TOT	0.00167349	1.33672	HET up vs WT	0.000174873	-1.60157	POL down vs TOT
		10434888	NM_133752 // Opa1 // optic atrophy 1 homolog (human) // 16 B2|16 21.5 cM // 7414	Opa1	NM_133752	NM_133752 // RefSeq // Mus musculus optic atrophy 1 homolog (human) (Opa1), nucl	0.000797174	1.42526e-07	0.00410052	3.61489e-07	-3.67288	WT * POL down vs WT * TOT	1.86542e-06	-2.78639	HET * POL down vs HET * TOT	0.000421583	1.40127	HET * POL up vs WT * POL	0.161502	1.06306	HET * TOT up vs WT * TOT	0.000797174	1.2205	HET up vs WT	1.42526e-07	-3.19907	POL down vs TOT
		10528691	NM_053075 // Rheb // RAS-homolog enriched in brain // 5 A3 // 19744 /// ENSMUST0	Rheb	NM_053075	NM_053075 // RefSeq // Mus musculus RAS-homolog enriched in brain (Rheb), mRNA.	0.00538652	0.000453467	0.00411324	0.000193407	-2.25349	WT * POL down vs WT * TOT	0.0864327	-1.2147	HET * POL down vs HET * TOT	0.00123543	1.8202	HET * POL up vs WT * POL	0.828438	-1.01922	HET * TOT down vs WT * TOT	0.00538652	1.33637	HET up vs WT	0.000453467	-1.65449	POL down vs TOT
		10388971	NM_144826 // Utp6 // UTP6, small subunit (SSU) processome component, homolog (ye	Utp6	NM_144826	NM_144826 // RefSeq // Mus musculus UTP6, small subunit (SSU) processome compone	0.420492	5.38938e-07	0.00412914	1.16517e-06	-3.13793	WT * POL down vs WT * TOT	8.60606e-06	-2.30918	HET * POL down vs HET * TOT	0.0386078	1.13473	HET * POL up vs WT * POL	0.00733461	-1.19755	HET * TOT down vs WT * TOT	0.420492	-1.02731	HET down vs WT	5.38938e-07	-2.69185	POL down vs TOT
		10379346	NM_199196 // Suz12 // suppressor of zeste 12 homolog (Drosophila) // 11 B5|11 47	Suz12	NM_199196	NM_199196 // RefSeq // Mus musculus suppressor of zeste 12 homolog (Drosophila)	0.0053049	1.71706e-06	0.00425208	3.13809e-06	-4.71303	WT * POL down vs WT * TOT	3.41949e-05	-2.84694	HET * POL down vs HET * TOT	0.00124803	1.63439	HET * POL up vs WT * POL	0.859006	-1.0129	HET * TOT down vs WT * TOT	0.0053049	1.27027	HET up vs WT	1.71706e-06	-3.66302	POL down vs TOT
		10491363	NM_024200 // Mfn1 // mitofusin 1 // 3 B|3 13.0 cM // 67414 /// ENSMUST0000009125	Mfn1	NM_024200	NM_024200 // RefSeq // Mus musculus mitofusin 1 (Mfn1), nuclear gene encoding mi	0.00285173	4.71051e-07	0.00425496	1.04165e-06	-2.98994	WT * POL down vs WT * TOT	7.30607e-06	-2.24811	HET * POL down vs HET * TOT	0.00089376	1.34849	HET * POL up vs WT * POL	0.736078	1.01392	HET * TOT up vs WT * TOT	0.00285173	1.1693	HET up vs WT	4.71051e-07	-2.59263	POL down vs TOT
		10528880	NM_020295 // Lmbr1 // limb region 1 // 5 B1|5 15.8 cM // 56873 /// ENSMUST000000	Lmbr1	NM_020295	NM_020295 // RefSeq // Mus musculus limb region 1 (Lmbr1), mRNA. // chr5 // 100	0.0665152	3.19513e-05	0.00427012	3.16984e-05	-1.67163	WT * POL down vs WT * TOT	0.00157898	-1.28024	HET * POL down vs HET * TOT	0.00433342	1.21692	HET * POL up vs WT * POL	0.110096	-1.07296	HET * TOT down vs WT * TOT	0.0665152	1.06498	HET up vs WT	3.19513e-05	-1.46291	POL down vs TOT
		10507894	NM_017475 // Rragc // Ras-related GTP binding C // 4 D // 54170 /// ENSMUST00000	Rragc	NM_017475	NM_017475 // RefSeq // Mus musculus Ras-related GTP binding C (Rragc), mRNA. //	0.0112766	0.000311786	0.00428131	0.000154726	-1.84232	WT * POL down vs WT * TOT	0.0472881	-1.18714	HET * POL down vs HET * TOT	0.00184612	1.48194	HET * POL up vs WT * POL	0.475647	-1.04721	HET * TOT down vs WT * TOT	0.0112766	1.18959	HET up vs WT	0.000311786	-1.47888	POL down vs TOT
		10414288	NM_025959 // Psmc6 // proteasome (prosome, macropain) 26S subunit, ATPase, 6 //	Psmc6	NM_025959	NM_025959 // RefSeq // Mus musculus proteasome (prosome, macropain) 26S subunit,	0.00180982	2.93961e-07	0.00430579	6.91031e-07	-4.16791	WT * POL down vs WT * TOT	4.22183e-06	-2.96283	HET * POL down vs HET * TOT	0.000697036	1.46027	HET * POL up vs WT * POL	0.458607	1.03806	HET * TOT up vs WT * TOT	0.00180982	1.2312	HET up vs WT	2.93961e-07	-3.51409	POL down vs TOT
		10572962	NM_001081240 // AI931714 // expressed sequence AI931714 // 8 C1 // 102182 /// EN	AI931714	NM_001081240	NM_001081240 // RefSeq // Mus musculus expressed sequence AI931714 (AI931714), m	0.0217665	7.72141e-06	0.00434356	1.07222e-05	-1.92639	WT * POL down vs WT * TOT	0.000226677	-1.46772	HET * POL down vs HET * TOT	0.315684	1.04641	HET * POL up vs WT * POL	0.00171727	-1.25428	HET * TOT down vs WT * TOT	0.0217665	-1.09483	HET down vs WT	7.72141e-06	-1.68149	POL down vs TOT
		10350777	NM_028250 // Acbd6 // acyl-Coenzyme A binding domain containing 6 // 1 G3 // 724	Acbd6	NM_028250	NM_028250 // RefSeq // Mus musculus acyl-Coenzyme A binding domain containing 6	0.113218	0.000209236	0.0043648	0.000119933	-1.37323	WT * POL down vs WT * TOT	0.0252801	-1.10714	HET * POL down vs HET * TOT	0.0970916	1.06799	HET * POL up vs WT * POL	0.00384226	-1.16137	HET * TOT down vs WT * TOT	0.113218	-1.0428	HET down vs WT	0.000209236	-1.23302	POL down vs TOT
		10591781	NM_028390 // Anln // anillin, actin binding protein // 9 A4 // 68743 /// ENSMUST	Anln	NM_028390	NM_028390 // RefSeq // Mus musculus anillin, actin binding protein (scraps homol	0.000325194	0.00629644	0.0044122	0.000918983	-2.05333	WT * POL down vs WT * TOT	0.798108	1.03086	HET * POL up vs HET * TOT	0.0489886	-1.3384	HET * POL down vs WT * POL	0.000160963	-2.83299	HET * TOT down vs WT * TOT	0.000325194	-1.94722	HET down vs WT	0.00629644	-1.41134	POL down vs TOT
		10392261	NM_025481 // Smurf2 // SMAD specific E3 ubiquitin protein ligase 2 // 11 E1 // 6	Smurf2	NM_025481	NM_025481 // RefSeq // Mus musculus SMAD specific E3 ubiquitin protein ligase 2	0.000380784	1.93179e-05	0.00450226	2.20556e-05	-2.95046	WT * POL down vs WT * TOT	0.000761362	-1.76251	HET * POL down vs HET * TOT	0.000277666	2.01894	HET * POL up vs WT * POL	0.0460366	1.20604	HET * TOT up vs WT * TOT	0.000380784	1.56043	HET up vs WT	1.93179e-05	-2.2804	POL down vs TOT
		10396419	---		---	ENSMUST00000101308 // ENSEMBL // cdna:pseudogene chromosome:NCBIM37:12:74750570:	0.0854363	0.00189948	0.00451044	0.000479108	1.47842	WT * POL up vs WT * TOT	0.500862	1.03934	HET * POL up vs HET * TOT	0.121496	-1.10422	HET * POL down vs WT * POL	0.00342876	1.2882	HET * TOT up vs WT * TOT	0.0854363	1.0801	HET up vs WT	0.00189948	1.23959	POL up vs TOT
		10481368	NM_145520 // Trub2 // TruB pseudouridine (psi) synthase homolog 2 (E. coli) // 2	Trub2	NM_145520	NM_145520 // RefSeq // Mus musculus TruB pseudouridine (psi) synthase homolog 2	0.000292312	2.22032e-06	0.00451787	3.9332e-06	2.39712	WT * POL up vs WT * TOT	4.60721e-05	1.78774	HET * POL up vs HET * TOT	0.000234547	-1.51398	HET * POL down vs WT * POL	0.030032	-1.12911	HET * TOT down vs WT * TOT	0.000292312	-1.30746	HET down vs WT	2.22032e-06	2.07013	POL up vs TOT
		10400109	NM_172575 // Zfp277 // zinc finger protein 277 // 12 B1 // 246196 /// NM_178845	Zfp277	NM_172575	NM_172575 // RefSeq // Mus musculus zinc finger protein 277 (Zfp277), transcript	0.0720798	1.46316e-05	0.00453941	1.78654e-05	-2.02272	WT * POL down vs WT * TOT	0.000519819	-1.46769	HET * POL down vs HET * TOT	0.00469194	1.26498	HET * POL up vs WT * POL	0.110746	-1.08948	HET * TOT down vs WT * TOT	0.0720798	1.07754	HET up vs WT	1.46316e-05	-1.723	POL down vs TOT
		10577444	NM_139221 // Defb11 // defensin beta 11 // 8 A2 // 246081 /// ENSMUST00000051965	Defb11	NM_139221	NM_139221 // RefSeq // Mus musculus defensin beta 11 (Defb11), mRNA. // chr8 //	0.461057	1.00491e-05	0.0045516	1.33472e-05	1.45344	WT * POL up vs WT * TOT	0.000314455	1.23808	HET * POL up vs HET * TOT	0.012071	-1.09778	HET * POL down vs WT * POL	0.0291637	1.06937	HET * TOT up vs WT * TOT	0.461057	-1.0132	HET down vs WT	1.00491e-05	1.34145	POL up vs TOT
		10584334	NM_011734 // Siae // sialic acid acetylesterase // 9 A4|9 19.0 cM // 22619 /// E	Siae	NM_011734	NM_011734 // RefSeq // Mus musculus sialic acid acetylesterase (Siae), mRNA. //	0.00111879	8.35183e-07	0.00456894	1.72666e-06	-2.08277	WT * POL down vs WT * TOT	1.41088e-05	-1.6917	HET * POL down vs HET * TOT	0.271169	-1.03972	HET * POL down vs WT * POL	0.000353196	-1.28008	HET * TOT down vs WT * TOT	0.00111879	-1.15366	HET down vs WT	8.35183e-07	-1.87708	POL down vs TOT
		10395538	NM_026164 // Pnpla8 // patatin-like phospholipase domain containing 8 // 12 B3 /	Pnpla8	NM_026164	NM_026164 // RefSeq // Mus musculus patatin-like phospholipase domain containing	0.00254047	1.55565e-05	0.0045945	1.87892e-05	-4.51019	WT * POL down vs WT * TOT	0.00056152	-2.25999	HET * POL down vs HET * TOT	0.000871717	2.0994	HET * POL up vs WT * POL	0.619017	1.05198	HET * TOT up vs WT * TOT	0.00254047	1.48611	HET up vs WT	1.55565e-05	-3.19264	POL down vs TOT
		10401661	NM_026775 // Tmed10 // transmembrane emp24-like trafficking protein 10 (yeast) /	Tmed10	NM_026775	NM_026775 // RefSeq // Mus musculus transmembrane emp24-like trafficking protein	0.00928546	8.89419e-06	0.00463643	1.21801e-05	-2.32468	WT * POL down vs WT * TOT	0.000265754	-1.63231	HET * POL down vs HET * TOT	0.00175193	1.38575	HET * POL up vs WT * POL	0.601296	-1.02772	HET * TOT down vs WT * TOT	0.00928546	1.16119	HET up vs WT	8.89419e-06	-1.94797	POL down vs TOT
		10398678	NM_173363 // Eif5 // eukaryotic translation initiation factor 5 // 12 F1|12 57.0	Eif5	NM_173363	NM_173363 // RefSeq // Mus musculus eukaryotic translation initiation factor 5 (	0.000479233	8.06943e-06	0.00464465	1.12829e-05	-3.03487	WT * POL down vs WT * TOT	0.000233834	-1.91977	HET * POL down vs HET * TOT	0.000325392	1.83749	HET * POL up vs WT * POL	0.0642324	1.16234	HET * TOT up vs WT * TOT	0.000479233	1.46143	HET up vs WT	8.06943e-06	-2.41376	POL down vs TOT
		10373834	NM_146013 // Sec14l4 // SEC14-like 4 (S. cerevisiae) // 11 A1 // 103655 /// ENSM	Sec14l4	NM_146013	NM_146013 // RefSeq // Mus musculus SEC14-like 4 (S. cerevisiae) (Sec14l4), mRNA	0.310036	3.58902e-07	0.00467885	8.33131e-07	1.62825	WT * POL up vs WT * TOT	5.23177e-06	1.44604	HET * POL up vs HET * TOT	0.00985303	-1.0759	HET * POL down vs WT * POL	0.0399071	1.04657	HET * TOT up vs WT * TOT	0.310036	-1.01392	HET down vs WT	3.58902e-07	1.53444	POL up vs TOT
		10414265	BC061237 // BC061237 // cDNA sequence BC061237 // 14 C1 // 385138 /// ENSMUST000	BC061237	BC061237	BC061237 // GenBank // Mus musculus cDNA sequence BC061237, mRNA (cDNA clone MGC	0.00108264	0.0116844	0.00471114	0.00131866	1.7898	WT * POL up vs WT * TOT	0.542592	-1.06653	HET * POL down vs HET * TOT	0.000539353	-2.16853	HET * POL down vs WT * POL	0.215831	-1.13602	HET * TOT down vs WT * TOT	0.00108264	-1.56955	HET down vs WT	0.0116844	1.29544	POL up vs TOT
		10435963	NM_026402 // Atg3 // autophagy-related 3 (yeast) // 16 B5 // 67841 /// ENSMUST00	Atg3	NM_026402	NM_026402 // RefSeq // Mus musculus autophagy-related 3 (yeast) (Atg3), mRNA. //	0.0040599	3.59548e-06	0.00474984	5.91256e-06	-2.92578	WT * POL down vs WT * TOT	8.25606e-05	-1.98785	HET * POL down vs HET * TOT	0.00114805	1.48254	HET * POL up vs WT * POL	0.89832	1.00728	HET * TOT up vs WT * TOT	0.0040599	1.22202	HET up vs WT	3.59548e-06	-2.41164	POL down vs TOT
		10400336	NM_026998 // Snx6 // sorting nexin 6 // 12 C1 // 72183 /// ENSMUST00000005798 //	Snx6	NM_026998	NM_026998 // RefSeq // Mus musculus sorting nexin 6 (Snx6), mRNA. // chr12 // 10	0.0231559	1.66733e-06	0.00480836	3.13284e-06	-3.83785	WT * POL down vs WT * TOT	3.19108e-05	-2.50984	HET * POL down vs HET * TOT	0.00282692	1.4259	HET * POL up vs WT * POL	0.292535	-1.07239	HET * TOT down vs WT * TOT	0.0231559	1.1531	HET up vs WT	1.66733e-06	-3.10361	POL down vs TOT
		10560818	NM_019940 // Zfp111 // zinc finger protein 111 // 7 A3 // 56707 /// ENSMUST00000	Zfp111	NM_019940	NM_019940 // RefSeq // Mus musculus zinc finger protein 111 (Zfp111), mRNA. // c	0.040296	1.20951e-05	0.00481068	0.000254887	-1.36936	WT * POL down vs WT * TOT	2.44864e-05	-1.7481	HET * POL down vs HET * TOT	0.00369731	-1.21142	HET * POL down vs WT * POL	0.185904	1.05378	HET * TOT up vs WT * TOT	0.040296	-1.07219	HET down vs WT	1.20951e-05	-1.54719	POL down vs TOT
		10395277	NM_198710 // Sypl // synaptophysin-like protein // 12 B2|12 15.0 cM // 19027 ///	Sypl	NM_198710	NM_198710 // RefSeq // Mus musculus synaptophysin-like protein (Sypl), transcrip	0.00248314	3.86284e-06	0.00482439	6.29029e-06	-2.40148	WT * POL down vs WT * TOT	8.9879e-05	-1.74695	HET * POL down vs HET * TOT	0.000882067	1.41145	HET * POL up vs WT * POL	0.579303	1.02676	HET * TOT up vs WT * TOT	0.00248314	1.20383	HET up vs WT	3.86284e-06	-2.04824	POL down vs TOT
		10462683	NM_029508 // Pcgf5 // polycomb group ring finger 5 // 19 C2 // 76073 /// BC13925	Pcgf5	NM_029508	NM_029508 // RefSeq // Mus musculus polycomb group ring finger 5 (Pcgf5), mRNA.	0.0811296	9.06314e-06	0.0048263	1.24836e-05	-2.58087	WT * POL down vs WT * TOT	0.000268013	-1.73758	HET * POL down vs HET * TOT	0.00517555	1.33296	HET * POL up vs WT * POL	0.108238	-1.11431	HET * TOT down vs WT * TOT	0.0811296	1.09372	HET up vs WT	9.06314e-06	-2.11765	POL down vs TOT
		10522265	NM_178651 // Slc30a9 // solute carrier family 30 (zinc transporter), member 9 //	Slc30a9	NM_178651	NM_178651 // RefSeq // Mus musculus solute carrier family 30 (zinc transporter),	0.000621842	6.12523e-05	0.00483217	5.29935e-05	-2.3453	WT * POL down vs WT * TOT	0.00372476	-1.45478	HET * POL down vs HET * TOT	0.000389418	1.85242	HET * POL up vs WT * POL	0.0924714	1.14905	HET * TOT up vs WT * TOT	0.000621842	1.45895	HET up vs WT	6.12523e-05	-1.84713	POL down vs TOT
		10526559	NM_009599 // Ache // acetylcholinesterase // 5 G2|5 77.0 cM // 11423 /// ENSMUST	Ache	NM_009599	NM_009599 // RefSeq // Mus musculus acetylcholinesterase (Ache), mRNA. // chr5 /	0.164787	0.0204106	0.00487341	0.329526	-1.08544	WT * POL down vs WT * TOT	0.00267918	1.58223	HET * POL up vs HET * TOT	0.00734311	1.43618	HET * POL up vs WT * POL	0.0651258	-1.19582	HET * TOT down vs WT * TOT	0.164787	1.0959	HET up vs WT	0.0204106	1.20734	POL up vs TOT
		10548701	NM_008514 // Lrp6 // low density lipoprotein receptor-related protein 6 // 6 G1|	Lrp6	NM_008514	NM_008514 // RefSeq // Mus musculus low density lipoprotein receptor-related pro	0.000272072	4.72655e-05	0.00488067	4.40387e-05	-3.38182	WT * POL down vs WT * TOT	0.00254875	-1.75555	HET * POL down vs HET * TOT	0.000230717	2.57885	HET * POL up vs WT * POL	0.0248643	1.33872	HET * TOT up vs WT * TOT	0.000272072	1.85806	HET up vs WT	4.72655e-05	-2.43659	POL down vs TOT
		10497754	NM_026332 // Dnajc19 // DnaJ (Hsp40) homolog, subfamily C, member 19 // 3 F1|3 /	Dnajc19	NM_026332	NM_026332 // RefSeq // Mus musculus DnaJ (Hsp40) homolog, subfamily C, member 19	0.00700296	0.0488458	0.00488686	0.00275903	1.40336	WT * POL up vs WT * TOT	0.194958	-1.10664	HET * POL down vs HET * TOT	0.799154	-1.01834	HET * POL down vs WT * POL	0.00103014	1.52503	HET * TOT up vs WT * TOT	0.00700296	1.22375	HET up vs WT	0.0488458	1.12611	POL up vs TOT
		10345626	NM_198303 // Eif5b // eukaryotic translation initiation factor 5B // 1 B // 2269	Eif5b	NM_198303	NM_198303 // RefSeq // Mus musculus eukaryotic translation initiation factor 5B	0.08102	1.461e-06	0.00491197	2.81375e-06	-4.41136	WT * POL down vs WT * TOT	2.70487e-05	-2.79507	HET * POL down vs HET * TOT	0.00523487	1.39371	HET * POL up vs WT * POL	0.110423	-1.13242	HET * TOT down vs WT * TOT	0.08102	1.10939	HET up vs WT	1.461e-06	-3.51142	POL down vs TOT
		10346576	NM_172656 // Als2cr2 // amyotrophic lateral sclerosis 2 (juvenile) chromosome re	Als2cr2	NM_172656	NM_172656 // RefSeq // Mus musculus amyotrophic lateral sclerosis 2 (juvenile) c	0.280509	4.44891e-05	0.00494738	4.23045e-05	-1.70792	WT * POL down vs WT * TOT	0.00231903	-1.28469	HET * POL down vs HET * TOT	0.00974301	1.19526	HET * POL up vs WT * POL	0.0453262	-1.11226	HET * TOT down vs WT * TOT	0.280509	1.03664	HET up vs WT	4.44891e-05	-1.48127	POL down vs TOT
		10604187	NM_001017959 // Lamp2 // lysosomal-associated membrane protein 2 // X A3.3|X 13.	Lamp2	NM_001017959	NM_001017959 // RefSeq // Mus musculus lysosomal-associated membrane protein 2 (	0.00380976	1.36742e-05	0.00500027	1.73856e-05	-2.61566	WT * POL down vs WT * TOT	0.000454487	-1.70907	HET * POL down vs HET * TOT	0.00113931	1.55205	HET * POL up vs WT * POL	0.824904	1.01411	HET * TOT up vs WT * TOT	0.00380976	1.25457	HET up vs WT	1.36742e-05	-2.11432	POL down vs TOT
		10450533	NM_175137 // Vars2 // valyl-tRNA synthetase 2, mitochondrial (putative) // 17 B1	Vars2	NM_175137	NM_175137 // RefSeq // Mus musculus valyl-tRNA synthetase 2, mitochondrial (puta	0.0125881	2.85113e-05	0.00500246	3.04964e-05	2.10095	WT * POL up vs WT * TOT	0.00123371	1.45352	HET * POL up vs HET * TOT	0.00213771	-1.39233	HET * POL down vs WT * POL	0.504267	1.03813	HET * TOT up vs WT * TOT	0.0125881	-1.1581	HET down vs WT	2.85113e-05	1.74751	POL up vs TOT
		10469573	---		---	ENSMUST00000083710 // ENSEMBL // ncrna:snoRNA chromosome:NCBIM37:2:19856472:1985	0.0452233	0.000486926	0.00500905	0.000219948	1.70447	WT * POL up vs WT * TOT	0.079098	1.14507	HET * POL up vs HET * TOT	0.00401188	-1.36277	HET * POL down vs WT * POL	0.177113	1.09229	HET * TOT up vs WT * TOT	0.0452233	-1.11697	HET down vs WT	0.000486926	1.39704	POL up vs TOT
		10346564	NM_009812 // Casp8 // caspase 8 // 1 B|1 30.1 cM // 12370 /// NM_001080126 // Ca	Casp8	NM_009812	NM_009812 // RefSeq // Mus musculus caspase 8 (Casp8), transcript variant 1, mRN	0.031754	2.01576e-05	0.00503176	2.34876e-05	-2.76829	WT * POL down vs WT * TOT	0.000764091	-1.71569	HET * POL down vs HET * TOT	0.27439	1.09524	HET * POL up vs WT * POL	0.00227485	-1.47321	HET * TOT down vs WT * TOT	0.031754	-1.15978	HET down vs WT	2.01576e-05	-2.17934	POL down vs TOT
		10525877	NM_001081750 // Zfp664 // zinc finger protein 664 // 5 F // 269704 /// ENSMUST00	Zfp664	NM_001081750	NM_001081750 // RefSeq // Mus musculus zinc finger protein 664 (Zfp664), mRNA. /	0.0096325	4.72385e-05	0.00503334	4.44424e-05	-3.05735	WT * POL down vs WT * TOT	0.00249975	-1.68109	HET * POL down vs HET * TOT	0.00187113	1.74099	HET * POL up vs WT * POL	0.6279	-1.04462	HET * TOT down vs WT * TOT	0.0096325	1.29098	HET up vs WT	4.72385e-05	-2.26709	POL down vs TOT
		10598064	---		---	NC_005089 // GenBank // gi|34538597|ref|NC_005089.1|:11613-11671, tRNA-Ser // ch	0.00937005	0.188427	0.00504816	0.0613921	1.24181	WT * POL up vs WT * TOT	0.00805446	-1.52207	HET * POL down vs HET * TOT	0.671785	-1.04539	HET * POL down vs WT * POL	0.00122428	1.80805	HET * TOT up vs WT * TOT	0.00937005	1.31512	HET up vs WT	0.188427	-1.1071	POL down vs TOT
		10528484	NM_009274 // Srpk2 // serine/arginine-rich protein specific kinase 2 // 5 A3|5 9	Srpk2	NM_009274	NM_009274 // RefSeq // Mus musculus serine/arginine-rich protein specific kinase	0.0153593	0.000108584	0.00505565	8.08212e-05	-1.82749	WT * POL down vs WT * TOT	0.00835701	-1.26925	HET * POL down vs HET * TOT	0.00237813	1.37783	HET * POL up vs WT * POL	0.432854	-1.04499	HET * TOT down vs WT * TOT	0.0153593	1.14826	HET up vs WT	0.000108584	-1.523	POL down vs TOT
		10563973	---		---	ENSMUST00000101879 // ENSEMBL // ncrna:snoRNA chromosome:NCBIM37:7:66691519:6669	0.667438	0.000867801	0.00506227	0.000317352	1.72057	WT * POL up vs WT * TOT	0.176368	1.11239	HET * POL up vs HET * TOT	0.0167238	-1.26994	HET * POL down vs WT * POL	0.0242275	1.21796	HET * TOT up vs WT * TOT	0.667438	-1.02112	HET down vs WT	0.000867801	1.38345	POL up vs TOT
		10367960	NM_019961 // Pex3 // peroxisomal biogenesis factor 3 // 10 A // 56535 /// ENSMUS	Pex3	NM_019961	NM_019961 // RefSeq // Mus musculus peroxisomal biogenesis factor 3 (Pex3), mRNA	0.930568	6.68466e-06	0.00507258	9.91376e-06	-4.25059	WT * POL down vs WT * TOT	0.000177219	-2.40501	HET * POL down vs HET * TOT	0.0251365	1.32216	HET * POL up vs WT * POL	0.015611	-1.33674	HET * TOT down vs WT * TOT	0.930568	-1.0055	HET down vs WT	6.68466e-06	-3.19729	POL down vs TOT
		10594963	NM_001081153 // Unc13c // unc-13 homolog C (C. elegans) // 9 D // 208898 /// ENS	Unc13c	NM_001081153	NM_001081153 // RefSeq // Mus musculus unc-13 homolog C (C. elegans) (Unc13c), m	0.403184	5.82702e-05	0.00507571	5.19266e-05	1.5133	WT * POL up vs WT * TOT	0.00335837	1.20422	HET * POL up vs HET * TOT	0.0121472	-1.14586	HET * POL down vs WT * POL	0.0358058	1.0967	HET * TOT up vs WT * TOT	0.403184	-1.02217	HET down vs WT	5.82702e-05	1.34994	POL up vs TOT
		10495447	---		---	ENSMUST00000083938 // ENSEMBL // ncrna:snRNA chromosome:NCBIM37:3:109666698:1096	0.00732929	4.94177e-05	0.00510787	4.61445e-05	1.74701	WT * POL up vs WT * TOT	0.00264212	1.29441	HET * POL up vs HET * TOT	0.00163673	-1.33293	HET * POL down vs WT * POL	0.78137	1.01255	HET * TOT up vs WT * TOT	0.00732929	-1.14735	HET down vs WT	4.94177e-05	1.50378	POL up vs TOT
		10526069	NM_009838 // Cct6a // chaperonin containing Tcp1, subunit 6a (zeta) // 5 G1.3 //	Cct6a	NM_009838	NM_009838 // RefSeq // Mus musculus chaperonin subunit 6a (zeta) (Cct6a), mRNA.	0.130181	1.27601e-05	0.00511355	1.65679e-05	-3.37487	WT * POL down vs WT * TOT	0.000410523	-1.9859	HET * POL down vs HET * TOT	0.00676891	1.44222	HET * POL up vs WT * POL	0.0811778	-1.17834	HET * TOT down vs WT * TOT	0.130181	1.10632	HET up vs WT	1.27601e-05	-2.58885	POL down vs TOT
		10468309	AK009333 // 2310014D11Rik // RIKEN cDNA 2310014D11 gene // --- // 69633	2310014D11Rik	AK009333	AK009333 // GenBank HTC // Mus musculus adult male tongue cDNA, RIKEN full-lengt	0.00622042	2.94025e-05	0.00514238	3.14588e-05	-1.83827	WT * POL down vs WT * TOT	0.00126876	-1.35901	HET * POL down vs HET * TOT	0.00150651	1.3436	HET * POL up vs WT * POL	0.881889	-1.00674	HET * TOT down vs WT * TOT	0.00622042	1.15525	HET up vs WT	2.94025e-05	-1.58058	POL down vs TOT
		10365933	NM_001001932 // Eea1 // early endosome antigen 1 // 10 C3 // 216238 /// ENSMUST0	Eea1	NM_001001932	NM_001001932 // RefSeq // Mus musculus early endosome antigen 1 (Eea1), mRNA. //	0.000352523	7.99427e-07	0.00514726	1.69572e-06	-5.10687	WT * POL down vs WT * TOT	1.30433e-05	-3.26369	HET * POL down vs HET * TOT	0.000278969	1.87671	HET * POL up vs WT * POL	0.0356145	1.19936	HET * TOT up vs WT * TOT	0.000352523	1.50029	HET up vs WT	7.99427e-07	-4.08256	POL down vs TOT
		10527982	BC062906 // A330021E22Rik // RIKEN cDNA A330021E22 gene // 5 A1 // 207686 /// NM	A330021E22Rik	BC062906	BC062906 // GenBank // Mus musculus RIKEN cDNA A330021E22 gene, mRNA (cDNA clone	0.247381	0.0143077	0.00514851	0.00154341	1.51295	WT * POL up vs WT * TOT	0.504617	-1.05358	HET * POL down vs HET * TOT	0.0678122	-1.18381	HET * POL down vs WT * POL	0.00647965	1.34651	HET * TOT up vs WT * TOT	0.247381	1.06651	HET up vs WT	0.0143077	1.19834	POL up vs TOT
		10577114	NM_025768 // Grtp1 // GH regulated TBC protein 1 // 8 A1.1 // 66790 /// ENSMUST0	Grtp1	NM_025768	NM_025768 // RefSeq // Mus musculus GH regulated TBC protein 1 (Grtp1), mRNA. //	0.621245	0.000356054	0.00519472	0.035856	1.17462	WT * POL up vs WT * TOT	0.000281811	1.7459	HET * POL up vs HET * TOT	0.0162375	1.24633	HET * POL up vs WT * POL	0.0263163	-1.19258	HET * TOT down vs WT * TOT	0.621245	1.02229	HET up vs WT	0.000356054	1.43205	POL up vs TOT
		10510482	NM_023051 // Clstn1 // calsyntenin 1 // --- // 65945 /// ENSMUST00000039144 // C	Clstn1	NM_023051	NM_023051 // RefSeq // Mus musculus calsyntenin 1 (Clstn1), mRNA. // chr4 // 100	0.481666	0.000237515	0.00520044	0.000139619	1.37832	WT * POL up vs WT * TOT	0.0262981	1.11081	HET * POL up vs HET * TOT	0.0434422	-1.09478	HET * POL down vs WT * POL	0.0096281	1.1334	HET * TOT up vs WT * TOT	0.481666	1.01748	HET up vs WT	0.000237515	1.23736	POL up vs TOT
		10376715	NM_001009927 // Smcr7 // Smith-Magenis syndrome chromosome region, candidate 7 h	Smcr7	NM_001009927	NM_001009927 // RefSeq // Mus musculus Smith-Magenis syndrome chromosome region,	0.865286	0.000112897	0.0052379	8.40854e-05	2.38835	WT * POL up vs WT * TOT	0.00862534	1.41113	HET * POL up vs HET * TOT	0.0276184	-1.28808	HET * POL down vs WT * POL	0.0150034	1.31398	HET * TOT up vs WT * TOT	0.865286	1.01	HET up vs WT	0.000112897	1.83583	POL up vs TOT
		10353288	NM_025773 // Ube2w // ubiquitin-conjugating enzyme E2W (putative) // 1 A3 // 667	Ube2w	NM_025773	NM_025773 // RefSeq // Mus musculus ubiquitin-conjugating enzyme E2W (putative)	0.283688	3.21945e-05	0.0053087	3.3987e-05	-2.64559	WT * POL down vs WT * TOT	0.00141453	-1.62614	HET * POL down vs HET * TOT	0.0103363	1.3572	HET * POL up vs WT * POL	0.0482685	-1.19873	HET * TOT down vs WT * TOT	0.283688	1.06405	HET up vs WT	3.21945e-05	-2.07415	POL down vs TOT
		10605831	NM_152822 // Las1l // LAS1-like (S. cerevisiae) // X C3 // 76130 /// ENSMUST0000	Las1l	NM_152822	NM_152822 // RefSeq // Mus musculus LAS1-like (S. cerevisiae) (Las1l), mRNA. //	0.376048	3.93383e-05	0.0053282	3.95096e-05	-1.61394	WT * POL down vs WT * TOT	0.00186703	-1.26105	HET * POL down vs HET * TOT	0.0528084	1.10283	HET * POL up vs WT * POL	0.00843035	-1.1605	HET * TOT down vs WT * TOT	0.376048	-1.02581	HET down vs WT	3.93383e-05	-1.42663	POL down vs TOT
		10401822	NR_003647 // EG266459 // predicted gene, EG266459 // 12 D3 // 266459 /// CT01033	EG266459	NR_003647	NR_003647 // RefSeq // Mus musculus predicted gene, EG266459 (EG266459) on chrom	0.186667	0.00022245	0.00534164	0.000134979	-1.76564	WT * POL down vs WT * TOT	0.0233042	-1.2108	HET * POL down vs HET * TOT	0.00835331	1.28404	HET * POL up vs WT * POL	0.0655171	-1.13567	HET * TOT down vs WT * TOT	0.186667	1.06332	HET up vs WT	0.00022245	-1.46214	POL down vs TOT
		10448174	NM_134196 // V1re7 // vomeronasal 1 receptor, E7 // 17 A3.2 // 171230 /// ENSMUS	V1re7	NM_134196	NM_134196 // RefSeq // Mus musculus vomeronasal 1 receptor, E7 (V1re7), mRNA. //	0.0285653	0.00025525	0.00534348	0.000148052	1.65951	WT * POL up vs WT * TOT	0.0286126	1.17813	HET * POL up vs HET * TOT	0.0033457	-1.32622	HET * POL down vs WT * POL	0.274822	1.06211	HET * TOT up vs WT * TOT	0.0285653	-1.11743	HET down vs WT	0.00025525	1.39825	POL up vs TOT
		10459705	NM_008540 // Smad4 // MAD homolog 4 (Drosophila) // 18 E2|18 48.0 cM // 17128 //	Smad4	NM_008540	NM_008540 // RefSeq // Mus musculus MAD homolog 4 (Drosophila) (Smad4), mRNA. //	0.0017982	1.81831e-05	0.00536269	2.20777e-05	-2.06313	WT * POL down vs WT * TOT	0.000644811	-1.4818	HET * POL down vs HET * TOT	0.000772645	1.45969	HET * POL up vs WT * POL	0.365735	1.04839	HET * TOT up vs WT * TOT	0.0017982	1.23707	HET up vs WT	1.81831e-05	-1.74847	POL down vs TOT
		10531286	ENSMUST00000022293 // Vdac2 // voltage-dependent anion channel 2 // 14 A3|14 2.5	Vdac2	ENSMUST00000022293	ENSMUST00000022293 // ENSEMBL // Voltage-dependent anion-selective channel prote	0.0358462	6.17018e-07	0.00538691	1.36516e-06	-2.45185	WT * POL down vs WT * TOT	9.53671e-06	-1.94184	HET * POL down vs HET * TOT	0.00375749	1.20617	HET * POL up vs WT * POL	0.230554	-1.04682	HET * TOT down vs WT * TOT	0.0358462	1.07342	HET up vs WT	6.17018e-07	-2.18199	POL down vs TOT
		10368030	NM_001033432 // Heca // headcase homolog (Drosophila) // 10 A2-A3 // 380629 ///	Heca	NM_001033432	NM_001033432 // RefSeq // Mus musculus headcase homolog (Drosophila) (Heca), mRN	0.000558707	8.94595e-05	0.00542518	7.22084e-05	-2.55942	WT * POL down vs WT * TOT	0.00597991	-1.48274	HET * POL down vs HET * TOT	0.000382634	2.06892	HET * POL up vs WT * POL	0.0694095	1.19858	HET * TOT up vs WT * TOT	0.000558707	1.57472	HET up vs WT	8.94595e-05	-1.94806	POL down vs TOT
		10607933	NM_008222 // Hccs // holocytochrome c synthetase // X F5 // 15159 /// ENSMUST000	Hccs	NM_008222	NM_008222 // RefSeq // Mus musculus holocytochrome c synthetase (Hccs), mRNA. //	0.0293608	2.726e-05	0.00547043	3.02434e-05	-1.92851	WT * POL down vs WT * TOT	0.00110679	-1.40247	HET * POL down vs HET * TOT	0.314537	1.05788	HET * POL up vs WT * POL	0.00230861	-1.29985	HET * TOT down vs WT * TOT	0.0293608	-1.10848	HET down vs WT	2.726e-05	-1.64459	POL down vs TOT
		10558436	BC005624 // BC005624 // cDNA sequence BC005624 // 2 B // 227707 /// ENSMUST00000	BC005624	BC005624	BC005624 // GenBank // Mus musculus cDNA sequence BC005624, mRNA (cDNA clone MGC	0.201089	6.76022e-05	0.00549	5.92958e-05	-1.96146	WT * POL down vs WT * TOT	0.00395547	-1.34847	HET * POL down vs HET * TOT	0.00885065	1.27944	HET * POL up vs WT * POL	0.063886	-1.13689	HET * TOT down vs WT * TOT	0.201089	1.06084	HET up vs WT	6.76022e-05	-1.62634	POL down vs TOT
		10593865	NR_003279 // LOC236598 // 28S ribosomal RNA // --- // 236598	LOC236598	NR_003279	NR_003279 // RefSeq // Mus musculus 28S ribosomal RNA (LOC236598). // chr9 // 10	0.0093671	4.15093e-05	0.0054932	4.14941e-05	1.40781	WT * POL up vs WT * TOT	0.00197856	1.17968	HET * POL up vs HET * TOT	0.715833	-1.01084	HET * POL down vs WT * POL	0.00128538	1.18058	HET * TOT up vs WT * TOT	0.0093671	1.08071	HET up vs WT	4.15093e-05	1.28871	POL up vs TOT
		10376929	BC115504 // 1810036I24Rik // RIKEN cDNA 1810036I24 gene // 11 B2 // 67510 /// NM	1810036I24Rik	BC115504	BC115504 // GenBank // Mus musculus RIKEN cDNA 1810036I24 gene, mRNA (cDNA clone	0.201885	0.00829238	0.00550637	0.00120634	-1.81673	WT * POL down vs WT * TOT	0.777413	1.03004	HET * POL up vs HET * TOT	0.0827555	1.23948	HET * POL up vs WT * POL	0.00611859	-1.50976	HET * TOT down vs WT * TOT	0.201885	-1.10366	HET down vs WT	0.00829238	-1.32806	POL down vs TOT
		10550601	NM_026943 // Snrpd2 // small nuclear ribonucleoprotein D2 // 7 A3 // 107686 ///	Snrpd2	NM_026943	NM_026943 // RefSeq // Mus musculus small nuclear ribonucleoprotein D2 (Snrpd2),	0.254858	5.60795e-06	0.00553572	8.84249e-05	1.66036	WT * POL up vs WT * TOT	1.37584e-05	2.25388	HET * POL up vs HET * TOT	0.0711908	1.11699	HET * POL up vs WT * POL	0.00696347	-1.21528	HET * TOT down vs WT * TOT	0.254858	-1.04307	HET down vs WT	5.60795e-06	1.93449	POL up vs TOT
		10581902	NM_011801 // Cfdp1 // craniofacial development protein 1 // 8 E1 // 23837 /// EN	Cfdp1	NM_011801	NM_011801 // RefSeq // Mus musculus craniofacial development protein 1 (Cfdp1),	0.00227224	1.22761e-05	0.00554244	1.64039e-05	-4.13996	WT * POL down vs WT * TOT	0.000376957	-2.25759	HET * POL down vs HET * TOT	0.000898663	1.9659	HET * POL up vs WT * POL	0.463962	1.07204	HET * TOT up vs WT * TOT	0.00227224	1.45173	HET up vs WT	1.22761e-05	-3.05718	POL down vs TOT
		10473242	---		---	ENSMUST00000083207 // ENSEMBL // ncrna:snoRNA chromosome:NCBIM37:2:80690444:8069	0.138169	0.000592645	0.00555579	0.000260479	1.79051	WT * POL up vs WT * TOT	0.0950163	1.15399	HET * POL up vs HET * TOT	0.00739221	-1.35367	HET * POL down vs WT * POL	0.0847934	1.1462	HET * TOT up vs WT * TOT	0.138169	-1.08674	HET down vs WT	0.000592645	1.43744	POL up vs TOT
		10513164	ENSMUST00000075637 // Ptpn3 // protein tyrosine phosphatase, non-receptor type 3	Ptpn3	ENSMUST00000075637	ENSMUST00000075637 // ENSEMBL // Tyrosine-protein phosphatase non-receptor type	0.0119748	7.2771e-05	0.00556456	6.28086e-05	-2.34966	WT * POL down vs WT * TOT	0.00435952	-1.45499	HET * POL down vs HET * TOT	0.00221723	1.54962	HET * POL up vs WT * POL	0.578188	-1.04213	HET * TOT down vs WT * TOT	0.0119748	1.21941	HET up vs WT	7.2771e-05	-1.84898	POL down vs TOT
		10413977	XM_985917 // Gm626 // gene model 626, (NCBI) // 14 B // 268729 /// XM_001481294	Gm626	XM_985917	XM_985917 // RefSeq // PREDICTED: Mus musculus FERM and PDZ domain containing 2	0.205536	0.000111169	0.00558008	8.5023e-05	1.34362	WT * POL up vs WT * TOT	0.00805345	1.12649	HET * POL up vs HET * TOT	0.0828118	-1.06244	HET * POL down vs WT * POL	0.00623928	1.12265	HET * TOT up vs WT * TOT	0.205536	1.02795	HET up vs WT	0.000111169	1.23027	POL up vs TOT
		10485395	NM_020267 // Trim44 // tripartite motif-containing 44 // 2 E2 // 80985 /// ENSMU	Trim44	NM_020267	NM_020267 // RefSeq // Mus musculus tripartite motif-containing 44 (Trim44), mRN	0.000466808	2.16732e-06	0.00560971	4.01856e-06	-3.31815	WT * POL down vs WT * TOT	4.20829e-05	-2.26021	HET * POL down vs HET * TOT	0.000346141	1.69299	HET * POL up vs WT * POL	0.0507901	1.15321	HET * TOT up vs WT * TOT	0.000466808	1.39727	HET up vs WT	2.16732e-06	-2.73856	POL down vs TOT
		10526106	NM_027121 // Vkorc1l1 // vitamin K epoxide reductase complex, subunit 1-like 1 /	Vkorc1l1	NM_027121	NM_027121 // RefSeq // Mus musculus vitamin K epoxide reductase complex, subunit	0.640414	1.39592e-05	0.00561742	1.82025e-05	-2.10392	WT * POL down vs WT * TOT	0.000443967	-1.52284	HET * POL down vs HET * TOT	0.0376807	1.15525	HET * POL up vs WT * POL	0.0124775	-1.19591	HET * TOT down vs WT * TOT	0.640414	-1.01744	HET down vs WT	1.39592e-05	-1.78995	POL down vs TOT
		10504499	NM_138590 // Zcchc7 // zinc finger, CCHC domain containing 7 // 4 B1 // 319885 /	Zcchc7	NM_138590	NM_138590 // RefSeq // Mus musculus zinc finger, CCHC domain containing 7 (Zcchc	0.321895	0.000402368	0.00561887	0.000203972	-2.21149	WT * POL down vs WT * TOT	0.0537074	-1.25432	HET * POL down vs HET * TOT	0.0115589	1.41999	HET * POL up vs WT * POL	0.0466352	-1.24163	HET * TOT down vs WT * TOT	0.321895	1.06941	HET up vs WT	0.000402368	-1.66551	POL down vs TOT
		10457250	NM_001039692 // Arhgap12 // Rho GTPase activating protein 12 // 18 A1 // 75415 /	Arhgap12	NM_001039692	NM_001039692 // RefSeq // Mus musculus Rho GTPase activating protein 12 (Arhgap1	0.00394599	6.36301e-06	0.00567588	9.77511e-06	-5.09864	WT * POL down vs WT * TOT	0.000159773	-2.7362	HET * POL down vs HET * TOT	0.00124098	1.91605	HET * POL up vs WT * POL	0.77084	1.02825	HET * TOT up vs WT * TOT	0.00394599	1.40363	HET up vs WT	6.36301e-06	-3.73509	POL down vs TOT
		10427663	---		---	ENSMUST00000077670 // ENSEMBL // cdna:novel chromosome:NCBIM37:15:9507954:956039	0.0981965	0.000325864	0.00570867	0.000178726	2.03034	WT * POL up vs WT * TOT	0.0388164	1.24337	HET * POL up vs HET * TOT	0.00636951	-1.42299	HET * POL down vs WT * POL	0.112188	1.14753	HET * TOT up vs WT * TOT	0.0981965	-1.11358	HET down vs WT	0.000325864	1.58886	POL up vs TOT
		10439287	---		---	ENSMUST00000099936 // ENSEMBL // cdna:pseudogene chromosome:NCBIM37:16:36235690:	0.762037	0.000165096	0.00574604	0.000113173	1.50025	WT * POL up vs WT * TOT	0.0141017	1.16255	HET * POL up vs HET * TOT	0.0204876	-1.14607	HET * POL down vs WT * POL	0.0243307	1.12601	HET * TOT up vs WT * TOT	0.762037	-1.00887	HET down vs WT	0.000165096	1.32065	POL up vs TOT
		10435497	NM_173869 // Stfa2l1 // stefin A2 like 1 // 16 B3 // 268885 /// NM_001082545 //	Stfa2l1	NM_173869	NM_173869 // RefSeq // Mus musculus stefin A2 like 1 (Stfa2l1), mRNA. // chr16 /	0.909778	0.000105443	0.00576499	8.28291e-05	1.76841	WT * POL up vs WT * TOT	0.00728402	1.26408	HET * POL up vs HET * TOT	0.0238725	-1.18792	HET * POL down vs WT * POL	0.0206951	1.17767	HET * TOT up vs WT * TOT	0.909778	-1.00434	HET down vs WT	0.000105443	1.49513	POL up vs TOT
		10389308	NM_153144 // Ggnbp2 // gametogenetin binding protein 2 // 11 C // 217039 /// ENS	Ggnbp2	NM_153144	NM_153144 // RefSeq // Mus musculus gametogenetin binding protein 2 (Ggnbp2), mR	0.000761993	1.68869e-06	0.00583388	3.28054e-06	-3.42782	WT * POL down vs WT * TOT	3.08068e-05	-2.35589	HET * POL down vs HET * TOT	0.000479344	1.62323	HET * POL up vs WT * POL	0.1031	1.11562	HET * TOT up vs WT * TOT	0.000761993	1.3457	HET up vs WT	1.68869e-06	-2.84175	POL down vs TOT
		10483410	NM_021022 // Abcb11 // ATP-binding cassette, sub-family B (MDR/TAP), member 11 /	Abcb11	NM_021022	NM_021022 // RefSeq // Mus musculus ATP-binding cassette, sub-family B (MDR/TAP)	0.00194916	2.12152e-05	0.00588126	2.54844e-05	-3.33508	WT * POL down vs WT * TOT	0.00075979	-1.91567	HET * POL down vs HET * TOT	0.0008466	1.88708	HET * POL up vs WT * POL	0.367528	1.08394	HET * TOT up vs WT * TOT	0.00194916	1.4302	HET up vs WT	2.12152e-05	-2.52763	POL down vs TOT
		10413282	ENSMUST00000037585 // A630054L15Rik // RIKEN cDNA A630054L15 gene // 14 A3 // 21	A630054L15Rik	ENSMUST00000037585	ENSMUST00000037585 // ENSEMBL // Isoform 1 of Protein FAM116A gene:ENSMUSG000000	0.206994	0.000105082	0.00594883	8.35174e-05	-2.49072	WT * POL down vs WT * TOT	0.0070904	-1.45972	HET * POL down vs HET * TOT	0.00952555	1.42148	HET * POL up vs WT * POL	0.0679035	-1.20037	HET * TOT down vs WT * TOT	0.206994	1.08821	HET up vs WT	0.000105082	-1.90676	POL down vs TOT
		10454842	NM_019912 // Ube2d2 // ubiquitin-conjugating enzyme E2D 2 // 18 B2 // 56550 ///	Ube2d2	NM_019912	NM_019912 // RefSeq // Mus musculus ubiquitin-conjugating enzyme E2D 2 (Ube2d2),	0.0112299	0.00017996	0.00602488	0.00012219	-1.79987	WT * POL down vs WT * TOT	0.0154324	-1.24178	HET * POL down vs HET * TOT	0.00224531	1.41163	HET * POL up vs WT * POL	0.650098	-1.02677	HET * TOT down vs WT * TOT	0.0112299	1.17253	HET up vs WT	0.00017996	-1.495	POL down vs TOT
		10391572	NM_172947 // Lsm12 // LSM12 homolog (S. cerevisiae) // 11 D // 268490 /// ENSMUS	Lsm12	NM_172947	NM_172947 // RefSeq // Mus musculus LSM12 homolog (S. cerevisiae) (Lsm12), mRNA.	0.000964434	1.76952e-06	0.00605225	3.4357e-06	-3.43332	WT * POL down vs WT * TOT	3.22805e-05	-2.35807	HET * POL down vs HET * TOT	0.0005634	1.60477	HET * POL up vs WT * POL	0.140163	1.10219	HET * TOT up vs WT * TOT	0.000964434	1.32995	HET up vs WT	1.76952e-06	-2.84535	POL down vs TOT
		10352514	NM_029735 // Eprs // glutamyl-prolyl-tRNA synthetase // 1 H4-H6 // 107508 /// EN	Eprs	NM_029735	NM_029735 // RefSeq // Mus musculus glutamyl-prolyl-tRNA synthetase (Eprs), mRNA	0.0159976	6.84644e-06	0.00605309	1.05221e-05	-3.21497	WT * POL down vs WT * TOT	0.000171387	-2.0582	HET * POL down vs HET * TOT	0.00270138	1.48837	HET * POL up vs WT * POL	0.496631	-1.04949	HET * TOT down vs WT * TOT	0.0159976	1.19087	HET up vs WT	6.84644e-06	-2.57237	POL down vs TOT
		10440558	NM_001081068 // Zfp294 // zinc finger protein 294 // 16 C3.3 // 78913 /// ENSMUS	Zfp294	NM_001081068	NM_001081068 // RefSeq // Mus musculus zinc finger protein 294 (Zfp294), mRNA. /	0.113112	2.09171e-05	0.00609838	2.54559e-05	-2.76076	WT * POL down vs WT * TOT	0.00073289	-1.73711	HET * POL down vs HET * TOT	0.00714744	1.38995	HET * POL up vs WT * POL	0.108216	-1.14341	HET * TOT down vs WT * TOT	0.113112	1.10255	HET up vs WT	2.09171e-05	-2.18992	POL down vs TOT
		10473190	NM_024181 // Dnajc10 // DnaJ (Hsp40) homolog, subfamily C, member 10 // 2 D // 6	Dnajc10	NM_024181	NM_024181 // RefSeq // Mus musculus DnaJ (Hsp40) homolog, subfamily C, member 10	0.147221	7.75763e-06	0.00610109	1.16573e-05	-3.33164	WT * POL down vs WT * TOT	0.000200365	-2.08571	HET * POL down vs HET * TOT	0.00815362	1.38037	HET * POL up vs WT * POL	0.089203	-1.15721	HET * TOT down vs WT * TOT	0.147221	1.09217	HET up vs WT	7.75763e-06	-2.63606	POL down vs TOT
		10370497	NM_172134 // Pdxk // pyridoxal (pyridoxine, vitamin B6) kinase // 10 C1|10 42.1	Pdxk	NM_172134	NM_172134 // RefSeq // Mus musculus pyridoxal (pyridoxine, vitamin B6) kinase (P	0.00116143	0.000347629	0.00610264	0.00019155	1.92585	WT * POL up vs WT * TOT	0.0402473	1.22418	HET * POL up vs HET * TOT	0.000633328	-1.74617	HET * POL down vs WT * POL	0.180791	-1.10996	HET * TOT down vs WT * TOT	0.00116143	-1.39218	HET down vs WT	0.000347629	1.53544	POL up vs TOT
		10593490	NR_023357 // EG629557 // predicted gene, EG629557 // 9 A5.3 // 629557	EG629557	NR_023357	NR_023357 // RefSeq // Mus musculus predicted gene, EG629557 (EG629557) on chrom	0.000112857	0.20942	0.00614645	0.0696013	1.11482	WT * POL up vs WT * TOT	0.00981441	-1.23312	HET * POL down vs HET * TOT	0.000137952	-1.71751	HET * POL down vs WT * POL	0.00526718	-1.24935	HET * TOT down vs WT * TOT	0.000112857	-1.46485	HET down vs WT	0.20942	-1.05172	POL down vs TOT
		10397189	NM_029880 // Ptgr2 // prostaglandin reductase 2 // 12 D3 // 77219 /// ENSMUST000	Ptgr2	NM_029880	NM_029880 // RefSeq // Mus musculus prostaglandin reductase 2 (Ptgr2), mRNA. //	0.00706929	1.70838e-05	0.00615504	2.18154e-05	-2.80157	WT * POL down vs WT * TOT	0.000557278	-1.77849	HET * POL down vs HET * TOT	0.00177986	1.56351	HET * POL up vs WT * POL	0.915966	-1.00751	HET * TOT down vs WT * TOT	0.00706929	1.24573	HET up vs WT	1.70838e-05	-2.23217	POL down vs TOT
		10427890	---		---	GENSCAN00000007483 // ENSEMBL // cdna:Genscan chromosome:NCBIM37:15:25031898:251	0.608216	0.0149846	0.00615628	0.00176013	1.47269	WT * POL up vs WT * TOT	0.565889	-1.04389	HET * POL down vs HET * TOT	0.0183349	-1.27238	HET * POL down vs WT * POL	0.0313993	1.20822	HET * TOT up vs WT * TOT	0.608216	-1.02621	HET down vs WT	0.0149846	1.18776	POL up vs TOT
		10373407	NM_011843 // Mbc2 // membrane bound C2 domain containing protein // 10 D3 // 239	Mbc2	NM_011843	NM_011843 // RefSeq // Mus musculus membrane bound C2 domain containing protein	0.00624127	0.000183503	0.00620401	0.000125176	1.88443	WT * POL up vs WT * TOT	0.0155224	1.26399	HET * POL up vs HET * TOT	0.0016716	-1.49043	HET * POL down vs WT * POL	0.996323	1.00029	HET * TOT up vs WT * TOT	0.00624127	-1.22065	HET down vs WT	0.000183503	1.54334	POL up vs TOT
		10359080	---		---	GENSCAN00000001344 // ENSEMBL // cdna:Genscan chromosome:NCBIM37:1:157757748:157	0.000531341	8.09457e-06	0.00628553	1.21457e-05	-4.66097	WT * POL down vs WT * TOT	0.000209239	-2.55871	HET * POL down vs HET * TOT	0.00039414	2.2755	HET * POL up vs WT * POL	0.0553756	1.24917	HET * TOT up vs WT * TOT	0.000531341	1.68597	HET up vs WT	8.09457e-06	-3.45341	POL down vs TOT
		10541246	NM_008359 // Il17ra // interleukin 17 receptor A // 6 F1|6 55.2 cM // 16172 ///	Il17ra	NM_008359	NM_008359 // RefSeq // Mus musculus interleukin 17 receptor A (Il17ra), mRNA. //	0.388427	1.01462e-06	0.0062872	2.15114e-06	1.88924	WT * POL up vs WT * TOT	1.65149e-05	1.58642	HET * POL up vs HET * TOT	0.0140173	-1.11137	HET * POL down vs WT * POL	0.0453534	1.07154	HET * TOT up vs WT * TOT	0.388427	-1.01842	HET down vs WT	1.01462e-06	1.73122	POL up vs TOT
		10373653	NM_146670 // Olfr815 // olfactory receptor 815 // --- // 258665 /// ENSMUST00000	Olfr815	NM_146670	NM_146670 // RefSeq // Mus musculus olfactory receptor 815 (Olfr815), mRNA. // c	0.0403509	0.000413972	0.00630455	0.000217762	1.50148	WT * POL up vs WT * TOT	0.0504358	1.12756	HET * POL up vs HET * TOT	0.00440245	-1.25906	HET * POL down vs WT * POL	0.246987	1.05763	HET * TOT up vs WT * TOT	0.0403509	-1.09108	HET down vs WT	0.000413972	1.30116	POL up vs TOT
		10604602	---		---	mmu-mir-450b // miRBase Micro RNA Database // MI0004705 Mus musculus miR-450b st	0.0622147	0.000124348	0.00636945	9.63154e-05	1.67408	WT * POL up vs WT * TOT	0.00862685	1.2332	HET * POL up vs HET * TOT	0.00548487	-1.26361	HET * POL down vs WT * POL	0.177909	1.0743	HET * TOT up vs WT * TOT	0.0622147	-1.08453	HET down vs WT	0.000124348	1.43683	POL up vs TOT
		10377927	NM_027445 // Rnf167 // ring finger protein 167 // 11 B4 // 70510 /// ENSMUST0000	Rnf167	NM_027445	NM_027445 // RefSeq // Mus musculus ring finger protein 167 (Rnf167), mRNA. // c	0.191149	2.36939e-05	0.00637484	0.000555509	1.50695	WT * POL up vs WT * TOT	4.42876e-05	2.1413	HET * POL up vs HET * TOT	0.00961126	1.2644	HET * POL up vs WT * POL	0.077156	-1.12381	HET * TOT down vs WT * TOT	0.191149	1.06071	HET up vs WT	2.36939e-05	1.79634	POL up vs TOT
		10455769	NM_152809 // Csnk1g3 // casein kinase 1, gamma 3 // 18 D1-D2 // 70425 /// BC0336	Csnk1g3	NM_152809	NM_152809 // RefSeq // Mus musculus casein kinase 1, gamma 3 (Csnk1g3), mRNA. //	0.0131432	1.52595e-05	0.00637799	2.01583e-05	-3.61396	WT * POL down vs WT * TOT	0.000472748	-2.07898	HET * POL down vs HET * TOT	0.00251762	1.66087	HET * POL up vs WT * POL	0.605519	-1.04664	HET * TOT down vs WT * TOT	0.0131432	1.25971	HET up vs WT	1.52595e-05	-2.74105	POL down vs TOT
		10558458	NM_026391 // Ppp2r2d // protein phosphatase 2, regulatory subunit B, delta isofo	Ppp2r2d	NM_026391	NM_026391 // RefSeq // Mus musculus protein phosphatase 2, regulatory subunit B,	0.0157933	9.56494e-06	0.00637951	1.39316e-05	-2.90023	WT * POL down vs WT * TOT	0.000257661	-1.89597	HET * POL down vs HET * TOT	0.00276814	1.46479	HET * POL up vs WT * POL	0.52601	-1.0443	HET * TOT down vs WT * TOT	0.0157933	1.18434	HET up vs WT	9.56494e-06	-2.34494	POL down vs TOT
		10458245	---		---	ENSMUST00000083970 // ENSEMBL // ncrna:snoRNA chromosome:NCBIM37:18:35102298:351	0.58645	0.0209564	0.00638304	0.00214215	1.50368	WT * POL up vs WT * TOT	0.460418	-1.06347	HET * POL down vs HET * TOT	0.04515	-1.22684	HET * POL down vs WT * POL	0.0130197	1.30345	HET * TOT up vs WT * TOT	0.58645	1.03075	HET up vs WT	0.0209564	1.18909	POL up vs TOT
		10445898	NM_025887 // Rab5a // RAB5A, member RAS oncogene family // 17 C|17 32.0 cM // 27	Rab5a	NM_025887	NM_025887 // RefSeq // Mus musculus RAB5A, member RAS oncogene family (Rab5a), m	0.00776229	8.64335e-05	0.00640602	7.44514e-05	-2.27418	WT * POL down vs WT * TOT	0.00509088	-1.43348	HET * POL down vs HET * TOT	0.00191283	1.56986	HET * POL up vs WT * POL	0.884953	-1.01058	HET * TOT down vs WT * TOT	0.00776229	1.24636	HET up vs WT	8.64335e-05	-1.80554	POL down vs TOT
		10446376	NM_008549 // Man2a1 // mannosidase 2, alpha 1 // 17 E1.2 // 17158 /// ENSMUST000	Man2a1	NM_008549	NM_008549 // RefSeq // Mus musculus mannosidase 2, alpha 1 (Man2a1), mRNA. // ch	6.32542e-05	9.44091e-06	0.00641653	1.3806e-05	-2.9515	WT * POL down vs WT * TOT	0.000252822	-1.91871	HET * POL down vs HET * TOT	9.24133e-05	2.23347	HET * POL up vs WT * POL	0.002188	1.45193	HET * TOT up vs WT * TOT	6.32542e-05	1.80079	HET up vs WT	9.44091e-06	-2.37972	POL down vs TOT
		10475987	NM_028262 // Setd3 // SET domain containing 3 // 12 F1|12 53.0 cM // 52690 /// E	Setd3	NM_028262	NM_028262 // RefSeq // Mus musculus SET domain containing 3 (Setd3), mRNA. // ch	0.809698	1.33279e-05	0.00649924	1.82103e-05	-2.54808	WT * POL down vs WT * TOT	0.000392899	-1.72088	HET * POL down vs HET * TOT	0.0352704	1.20339	HET * POL up vs WT * POL	0.0170434	-1.23043	HET * TOT down vs WT * TOT	0.809698	-1.01118	HET down vs WT	1.33279e-05	-2.09402	POL down vs TOT
		10585015	NM_080434 // Apoa5 // apolipoprotein A-V // 9 B // 66113 /// ENSMUST00000034584	Apoa5	NM_080434	NM_080434 // RefSeq // Mus musculus apolipoprotein A-V (Apoa5), mRNA. // chr9 //	0.081869	3.10233e-05	0.00651408	3.50494e-05	1.69273	WT * POL up vs WT * TOT	0.00120805	1.31529	HET * POL up vs HET * TOT	0.00637376	-1.206	HET * POL down vs WT * POL	0.147624	1.06714	HET * TOT up vs WT * TOT	0.081869	-1.06307	HET down vs WT	3.10233e-05	1.49213	POL up vs TOT
		10537882	NM_012042 // Cul1 // cullin 1 // 6 B3 // 26965 /// ENSMUST00000031697 // Cul1 //	Cul1	NM_012042	NM_012042 // RefSeq // Mus musculus cullin 1 (Cul1), mRNA. // chr6 // 100 // 100	0.0080507	1.10332e-05	0.00652049	1.56925e-05	-2.989	WT * POL down vs WT * TOT	0.000307084	-1.91459	HET * POL down vs HET * TOT	0.00196969	1.54385	HET * POL up vs WT * POL	0.874361	-1.01122	HET * TOT down vs WT * TOT	0.0080507	1.23561	HET up vs WT	1.10332e-05	-2.39222	POL down vs TOT
		10450206	NM_019403 // Rnf5 // ring finger protein 5 // 17 B1|17 18.75 cM // 54197 /// ENS	Rnf5	NM_019403	NM_019403 // RefSeq // Mus musculus ring finger protein 5 (Rnf5), mRNA. // chr17	0.0733951	4.98967e-05	0.00652188	0.00154389	1.42448	WT * POL up vs WT * TOT	7.80434e-05	2.07574	HET * POL up vs HET * TOT	0.00604406	1.32739	HET * POL up vs WT * POL	0.160608	-1.09779	HET * TOT down vs WT * TOT	0.0733951	1.09961	HET up vs WT	4.98967e-05	1.71955	POL up vs TOT
		10458680	NM_144545 // Eif3j // eukaryotic translation initiation factor 3, subunit J // 2	Eif3j	NM_144545	NM_144545 // RefSeq // Mus musculus eukaryotic translation initiation factor 3,	0.165421	4.56144e-06	0.00652583	7.6828e-06	-4.11317	WT * POL down vs WT * TOT	0.000100373	-2.50064	HET * POL down vs HET * TOT	0.00907389	1.40356	HET * POL up vs WT * POL	0.0877723	-1.17191	HET * TOT down vs WT * TOT	0.165421	1.09438	HET up vs WT	4.56144e-06	-3.20711	POL down vs TOT
		10380823	NM_010688 // Lasp1 // LIM and SH3 protein 1 // 11 C-D|11 56.0 cM // 16796 /// EN	Lasp1	NM_010688	NM_010688 // RefSeq // Mus musculus LIM and SH3 protein 1 (Lasp1), mRNA. // chr1	0.00299446	1.65154e-06	0.00652602	3.28454e-06	1.98026	WT * POL up vs WT * TOT	2.91584e-05	1.61726	HET * POL up vs HET * TOT	0.00114133	-1.24961	HET * POL down vs WT * POL	0.534255	-1.02054	HET * TOT down vs WT * TOT	0.00299446	-1.12928	HET down vs WT	1.65154e-06	1.78958	POL up vs TOT
		10586933	NM_010890 // Nedd4 // neural precursor cell expressed, developmentally down-regu	Nedd4	NM_010890	NM_010890 // RefSeq // Mus musculus neural precursor cell expressed, development	0.000435384	3.41777e-06	0.00662279	6.07028e-06	-2.9465	WT * POL down vs WT * TOT	6.99881e-05	-2.05308	HET * POL down vs HET * TOT	0.000354054	1.67048	HET * POL up vs WT * POL	0.0388073	1.16397	HET * TOT up vs WT * TOT	0.000435384	1.39442	HET up vs WT	3.41777e-06	-2.45955	POL down vs TOT
		10481909	NM_013890 // Fbxw2 // F-box and WD-40 domain protein 2 // 2 B // 30050 /// ENSMU	Fbxw2	NM_013890	NM_013890 // RefSeq // Mus musculus F-box and WD-40 domain protein 2 (Fbxw2), mR	0.0044209	5.91603e-05	0.00664491	5.71466e-05	-1.77185	WT * POL down vs WT * TOT	0.00291104	-1.3105	HET * POL down vs HET * TOT	0.0014348	1.37299	HET * POL up vs WT * POL	0.749703	1.01549	HET * TOT up vs WT * TOT	0.0044209	1.18079	HET up vs WT	5.91603e-05	-1.52382	POL down vs TOT
		10543319	NM_138587 // D6Wsu176e // DNA segment, Chr 6, Wayne State University 176, expres	D6Wsu176e	NM_138587	NM_138587 // RefSeq // Mus musculus DNA segment, Chr 6, Wayne State University 1	0.0092879	0.000177956	0.00666406	0.000125776	-2.75703	WT * POL down vs WT * TOT	0.0140477	-1.47004	HET * POL down vs HET * TOT	0.00215149	1.82988	HET * POL up vs WT * POL	0.806181	-1.02492	HET * TOT down vs WT * TOT	0.0092879	1.33619	HET up vs WT	0.000177956	-2.01319	POL down vs TOT
		10528077	NM_013726 // Dbf4 // DBF4 homolog (S. cerevisiae) // 5 A2 // 27214 /// ENSMUST00	Dbf4	NM_013726	NM_013726 // RefSeq // Mus musculus DBF4 homolog (S. cerevisiae) (Dbf4), mRNA. /	0.000442555	0.00011511	0.00667791	9.26812e-05	-2.35696	WT * POL down vs WT * TOT	0.00746588	-1.43125	HET * POL down vs HET * TOT	0.052759	-1.23241	HET * POL down vs WT * POL	0.000232901	-2.02952	HET * TOT down vs WT * TOT	0.000442555	-1.58152	HET down vs WT	0.00011511	-1.83668	POL down vs TOT
		10433887	NM_026163 // Pkp2 // plakophilin 2 // 16 B1 // 67451 /// ENSMUST00000039408 // P	Pkp2	NM_026163	NM_026163 // RefSeq // Mus musculus plakophilin 2 (Pkp2), mRNA. // chr16 // 100	1.95809e-05	3.52506e-07	0.00668084	3.05897e-06	-1.38011	WT * POL down vs WT * TOT	1.35589e-06	-1.51552	HET * POL down vs HET * TOT	3.8726e-05	-1.23474	HET * POL down vs WT * POL	0.000420087	-1.12442	HET * TOT down vs WT * TOT	1.95809e-05	-1.17829	HET down vs WT	3.52506e-07	-1.44623	POL down vs TOT
		10540544	NM_008188 // Thumpd3 // THUMP domain containing 3 // 6 E3|6 48.7 cM // 14911 ///	Thumpd3	NM_008188	NM_008188 // RefSeq // Mus musculus THUMP domain containing 3 (Thumpd3), mRNA. /	0.282704	8.64704e-06	0.00668441	1.29913e-05	-3.32346	WT * POL down vs WT * TOT	0.000222529	-2.08261	HET * POL down vs HET * TOT	0.0790991	1.18594	HET * POL up vs WT * POL	0.00853241	-1.3456	HET * TOT down vs WT * TOT	0.282704	-1.06519	HET down vs WT	8.64704e-06	-2.63087	POL down vs TOT
		10353803	NM_198899 // Ugcgl1 // UDP-glucose ceramide glucosyltransferase-like 1 // 1 B //	Ugcgl1	NM_198899	NM_198899 // RefSeq // Mus musculus UDP-glucose ceramide glucosyltransferase-lik	0.859169	5.22042e-05	0.00668809	5.22039e-05	-2.13492	WT * POL down vs WT * TOT	0.00243573	-1.44268	HET * POL down vs HET * TOT	0.0342763	1.20652	HET * POL up vs WT * POL	0.0184268	-1.22652	HET * TOT down vs WT * TOT	0.859169	-1.00826	HET down vs WT	5.22042e-05	-1.75499	POL down vs TOT
		10416950	---		---	mmu-mir-18a // miRBase Micro RNA Database // MI0000567 Mus musculus miR-18a stem	0.00187917	0.645605	0.00670038	0.014549	1.20861	WT * POL up vs WT * TOT	0.0437208	-1.16412	HET * POL down vs HET * TOT	0.348926	1.06028	HET * POL up vs WT * POL	0.000577902	1.49178	HET * TOT up vs WT * TOT	0.00187917	1.25766	HET up vs WT	0.645605	1.01893	POL up vs TOT
		10351026	NR_002840 // Gas5 // growth arrest specific 5 // 1 H2.1 // 14455 /// X59728 // G	Gas5	NR_002840	NR_002840 // RefSeq // Mus musculus growth arrest specific 5 (Gas5) on chromosom	1.51628e-05	1.09767e-07	0.00670159	3.02578e-07	-4.9085	WT * POL down vs WT * TOT	1.29726e-06	-3.6727	HET * POL down vs HET * TOT	3.17624e-05	1.97587	HET * POL up vs WT * POL	0.0002985	1.47841	HET * TOT up vs WT * TOT	1.51628e-05	1.70913	HET up vs WT	1.09767e-07	-4.24587	POL down vs TOT
		10390707	NM_011623 // Top2a // topoisomerase (DNA) II alpha // 11 D|11 57.0 cM // 21973 /	Top2a	NM_011623	NM_011623 // RefSeq // Mus musculus topoisomerase (DNA) II alpha (Top2a), mRNA.	0.000142468	0.000246132	0.00673153	0.000157781	-3.33737	WT * POL down vs WT * TOT	0.0223597	-1.52762	HET * POL down vs HET * TOT	0.0100972	-1.6858	HET * POL down vs WT * POL	0.000108064	-3.68295	HET * TOT down vs WT * TOT	0.000142468	-2.49173	HET down vs WT	0.000246132	-2.25793	POL down vs TOT
		10607425	BC100469 // EG434881 // predicted gene, EG434881 // X F3 // 434881 /// ENSMUST00	EG434881	BC100469	BC100469 // GenBank // Mus musculus predicted gene, EG434881, mRNA (cDNA clone M	0.0898348	3.95161e-05	0.0067428	4.25039e-05	1.55025	WT * POL up vs WT * TOT	0.00165088	1.24812	HET * POL up vs HET * TOT	0.00683128	-1.17304	HET * POL down vs WT * POL	0.142615	1.05885	HET * TOT up vs WT * TOT	0.0898348	-1.05254	HET down vs WT	3.95161e-05	1.39101	POL up vs TOT
		10411235	NM_027711 // Iqgap2 // IQ motif containing GTPase activating protein 2 // 13 D1	Iqgap2	NM_027711	NM_027711 // RefSeq // Mus musculus IQ motif containing GTPase activating protei	0.00119979	2.68628e-05	0.00676043	3.17307e-05	-3.82618	WT * POL down vs WT * TOT	0.000976273	-2.04883	HET * POL down vs HET * TOT	0.000676674	2.17384	HET * POL up vs WT * POL	0.170096	1.16404	HET * TOT up vs WT * TOT	0.00119979	1.59073	HET up vs WT	2.68628e-05	-2.79985	POL down vs TOT
		10605797	NM_001033329 // Arhgef9 // CDC42 guanine nucleotide exchange factor (GEF) 9 // X	Arhgef9	NM_001033329	NM_001033329 // RefSeq // Mus musculus Cdc42 guanine nucleotide exchange factor	0.0706086	0.000367451	0.00687388	0.000208351	-2.06809	WT * POL down vs WT * TOT	0.0393387	-1.2584	HET * POL down vs HET * TOT	0.00614101	1.45795	HET * POL up vs WT * POL	0.174629	-1.12722	HET * TOT down vs WT * TOT	0.0706086	1.13728	HET up vs WT	0.000367451	-1.61322	POL down vs TOT
		10472436	NM_020283 // B3galt1 // UDP-Gal:betaGlcNAc beta 1,3-galactosyltransferase, polyp	B3galt1	NM_020283	NM_020283 // RefSeq // Mus musculus UDP-Gal:betaGlcNAc beta 1,3-galactosyltransf	0.314883	1.01385e-05	0.00699152	1.49158e-05	-5.2738	WT * POL down vs WT * TOT	0.000268138	-2.73049	HET * POL down vs HET * TOT	0.0134596	1.51071	HET * POL up vs WT * POL	0.0587708	-1.2785	HET * TOT down vs WT * TOT	0.314883	1.08703	HET up vs WT	1.01385e-05	-3.79474	POL down vs TOT
		10469575	NR_002688 // OTTMUSG00000011595 // predicted gene, OTTMUSG00000011595 // 2 A3 //	OTTMUSG00000011595	NR_002688	NR_002688 // RefSeq // Mus musculus predicted gene, OTTMUSG00000011595 (OTTMUSG0	0.000339049	3.28106e-05	0.00704457	3.73941e-05	-4.29306	WT * POL down vs WT * TOT	0.00125283	-2.14391	HET * POL down vs HET * TOT	0.000307758	2.80429	HET * POL up vs WT * POL	0.0250142	1.40043	HET * TOT up vs WT * TOT	0.000339049	1.98172	HET up vs WT	3.28106e-05	-3.0338	POL down vs TOT
		10374020	NM_177370 // Rhbdd3 // rhomboid domain containing 3 // 11 A1 // 279766 /// ENSMU	Rhbdd3	NM_177370	NM_177370 // RefSeq // Mus musculus rhomboid domain containing 3 (Rhbdd3), mRNA.	0.0690197	0.00018536	0.00704751	0.0100039	1.27372	WT * POL up vs WT * TOT	0.000204482	1.88367	HET * POL up vs HET * TOT	0.00617339	1.34768	HET * POL up vs WT * POL	0.182285	-1.09735	HET * TOT down vs WT * TOT	0.0690197	1.10821	HET up vs WT	0.00018536	1.54895	POL up vs TOT
		10478341	NM_172150 // Ift52 // intraflagellar transport 52 homolog (Chlamydomonas) // 2 H	Ift52	NM_172150	NM_172150 // RefSeq // Mus musculus intraflagellar transport 52 homolog (Chlamyd	0.0278672	0.000247872	0.00705543	0.000161371	-2.2421	WT * POL down vs WT * TOT	0.0217536	-1.33292	HET * POL down vs HET * TOT	0.00392667	1.55504	HET * POL up vs WT * POL	0.370069	-1.08171	HET * TOT down vs WT * TOT	0.0278672	1.19899	HET up vs WT	0.000247872	-1.72874	POL down vs TOT
		10506146	ENSMUST00000094956 // ENSMUSG00000070892 // predicted gene, ENSMUSG00000070892 /	ENSMUSG00000070892	ENSMUST00000094956	ENSMUST00000094956 // ENSEMBL // B6-derived CD11 +ve dendritic cells cDNA, RIKEN	0.00122129	0.0258599	0.00708185	0.393816	1.05691	WT * POL up vs WT * TOT	0.0037895	-1.39259	HET * POL down vs HET * TOT	0.19931	1.1009	HET * POL up vs WT * POL	0.00045634	1.62035	HET * TOT up vs WT * TOT	0.00122129	1.33561	HET up vs WT	0.0258599	-1.14787	POL down vs TOT
		10386850	NM_011308 // Ncor1 // nuclear receptor co-repressor 1 // 11 B2 // 20185 /// ENSM	Ncor1	NM_011308	NM_011308 // RefSeq // Mus musculus nuclear receptor co-repressor 1 (Ncor1), mRN	0.00175477	3.05248e-06	0.0070863	5.59864e-06	-3.13617	WT * POL down vs WT * TOT	5.97871e-05	-2.16666	HET * POL down vs HET * TOT	0.000869711	1.55348	HET * POL up vs WT * POL	0.268459	1.07324	HET * TOT up vs WT * TOT	0.00175477	1.29122	HET up vs WT	3.05248e-06	-2.60672	POL down vs TOT
		10569890	BC086763 // Aida // axin interactor, dorsalization associated // --- // 108909 /	Aida	BC086763	BC086763 // GenBank // Mus musculus axin interactor, dorsalization associated, m	0.517143	1.07909e-06	0.00708829	2.31346e-06	-2.99358	WT * POL down vs WT * TOT	1.72852e-05	-2.22481	HET * POL down vs HET * TOT	0.0544601	1.13298	HET * POL up vs WT * POL	0.0129932	-1.18761	HET * TOT down vs WT * TOT	0.517143	-1.02383	HET down vs WT	1.07909e-06	-2.58073	POL down vs TOT
		10495925	---		---	mmu-mir-302c // miRBase Micro RNA Database // MI0003717 Mus musculus miR-302c st	0.0417793	0.000115168	0.00709208	9.46305e-05	1.57818	WT * POL up vs WT * TOT	0.00717022	1.21353	HET * POL up vs HET * TOT	0.00482804	-1.23711	HET * POL down vs WT * POL	0.270639	1.05123	HET * TOT up vs WT * TOT	0.0417793	-1.08481	HET down vs WT	0.000115168	1.38389	POL up vs TOT
		10560015	---		---	ENSMUST00000086233 // ENSEMBL // cdna:pseudogene chromosome:NCBIM37:7:12671271:1	0.0101904	0.00115689	0.00709683	0.000441701	-2.30481	WT * POL down vs WT * TOT	0.185777	-1.18681	HET * POL down vs HET * TOT	0.00234133	1.88765	HET * POL up vs WT * POL	0.791756	-1.02881	HET * TOT down vs WT * TOT	0.0101904	1.35454	HET up vs WT	0.00115689	-1.65389	POL down vs TOT
		10562491	NM_019746 // Pdcd5 // programmed cell death 5 // 7 B2 // 56330 /// BC092092 // P	Pdcd5	NM_019746	NM_019746 // RefSeq // Mus musculus programmed cell death 5 (Pdcd5), mRNA. // ch	0.0203699	0.000251865	0.00711193	0.000163633	-1.71667	WT * POL down vs WT * TOT	0.0221223	-1.21167	HET * POL down vs HET * TOT	0.00336411	1.35956	HET * POL up vs WT * POL	0.476101	-1.04209	HET * TOT down vs WT * TOT	0.0203699	1.14221	HET up vs WT	0.000251865	-1.44223	POL down vs TOT
		10455954	NM_001033767 // EG240327 // predicted gene, EG240327 // 18 D3 // 240327 /// ENSM	EG240327	NM_001033767	NM_001033767 // RefSeq // Mus musculus predicted gene, EG240327 (EG240327), mRNA	0.00044293	2.42895e-07	0.00711242	6.23521e-07	-8.3934	WT * POL down vs WT * TOT	3.12054e-06	-5.39484	HET * POL down vs HET * TOT	0.000368455	1.88393	HET * POL up vs WT * POL	0.0372563	1.21089	HET * TOT up vs WT * TOT	0.00044293	1.51038	HET up vs WT	2.42895e-07	-6.72912	POL down vs TOT
		10587508	NM_009445 // Ttk // Ttk protein kinase // 9 E2 // 22137 /// NM_001110265 // Ttk	Ttk	NM_009445	NM_009445 // RefSeq // Mus musculus Ttk protein kinase (Ttk), transcript variant	0.00033226	0.00495911	0.00713151	0.00104884	-1.43485	WT * POL down vs WT * TOT	0.797772	-1.01585	HET * POL down vs HET * TOT	0.0329647	-1.18527	HET * POL down vs WT * POL	0.000197621	-1.67416	HET * TOT down vs WT * TOT	0.00033226	-1.40867	HET down vs WT	0.00495911	-1.20731	POL down vs TOT
		10524882	NM_021539 // Wsb2 // WD repeat and SOCS box-containing 2 // 5 F // 59043 /// ENS	Wsb2	NM_021539	NM_021539 // RefSeq // Mus musculus WD repeat and SOCS box-containing 2 (Wsb2),	0.00870089	0.00124785	0.00714765	0.169611	1.12905	WT * POL up vs WT * TOT	0.000710793	1.84616	HET * POL up vs HET * TOT	0.0021604	1.61629	HET * POL up vs WT * POL	0.884265	-1.01166	HET * TOT down vs WT * TOT	0.00870089	1.26399	HET up vs WT	0.00124785	1.44375	POL up vs TOT
		10493193	NM_009836 // Cct3 // chaperonin containing Tcp1, subunit 3 (gamma) // 3 F|3 42.9	Cct3	NM_009836	NM_009836 // RefSeq // Mus musculus chaperonin subunit 3 (gamma) (Cct3), mRNA. /	0.03247	0.00332096	0.00715735	0.000835203	-1.65425	WT * POL down vs WT * TOT	0.580491	-1.04664	HET * POL down vs HET * TOT	0.00427926	1.46555	HET * POL up vs WT * POL	0.332775	-1.07846	HET * TOT down vs WT * TOT	0.03247	1.16573	HET up vs WT	0.00332096	-1.31583	POL down vs TOT
		10539965	NM_053219 // V1ra4 // vomeronasal 1 receptor, A4 // 6 D1 // 113846 /// ENSMUST00	V1ra4	NM_053219	NM_053219 // RefSeq // Mus musculus vomeronasal 1 receptor, A4 (V1ra4), mRNA. //	0.147237	4.83079e-05	0.00717614	5.03336e-05	1.55453	WT * POL up vs WT * TOT	0.00210318	1.24449	HET * POL up vs HET * TOT	0.00914407	-1.16739	HET * POL down vs WT * POL	0.105257	1.07001	HET * TOT up vs WT * TOT	0.147237	-1.04451	HET down vs WT	4.83079e-05	1.3909	POL up vs TOT
		10435789	ENSMUST00000033479 // Zbtb20 // zinc finger and BTB domain containing 20 // 16 B	Zbtb20	ENSMUST00000033479	ENSMUST00000033479 // ENSEMBL // Adult male hypothalamus cDNA, RIKEN full-length	0.00528496	5.07142e-06	0.00719247	8.55591e-06	-5.2787	WT * POL down vs WT * TOT	0.000110991	-2.94261	HET * POL down vs HET * TOT	0.00165155	1.83468	HET * POL up vs WT * POL	0.812798	1.02274	HET * TOT up vs WT * TOT	0.00528496	1.36982	HET up vs WT	5.07142e-06	-3.94121	POL down vs TOT
		10385790	NM_008300 // Hspa4 // heat shock protein 4 // 11 B1.3|11 29.0 cM // 15525 /// EN	Hspa4	NM_008300	NM_008300 // RefSeq // Mus musculus heat shock protein 4 (Hspa4), mRNA. // chr11	0.273289	1.18343e-06	0.00719307	2.51112e-06	-3.00202	WT * POL down vs WT * TOT	1.91998e-05	-2.22076	HET * POL down vs HET * TOT	0.0127016	1.21302	HET * POL up vs WT * POL	0.0670772	-1.11441	HET * TOT down vs WT * TOT	0.273289	1.0433	HET up vs WT	1.18343e-06	-2.582	POL down vs TOT
		10396066	---		---	AF317298 // GenBank // Mus musculus sialic acid-binding Ig-like lectin mRNA, com	0.00101283	1.97145e-05	0.00723228	2.54385e-05	-2.35183	WT * POL down vs WT * TOT	0.000626953	-1.61748	HET * POL down vs HET * TOT	0.00062843	1.61709	HET * POL up vs WT * POL	0.125123	1.11216	HET * TOT up vs WT * TOT	0.00101283	1.34107	HET up vs WT	1.97145e-05	-1.9504	POL down vs TOT
		10400704	---		---	AF317298 // GenBank // Mus musculus sialic acid-binding Ig-like lectin mRNA, com	0.00101283	1.97145e-05	0.00723228	2.54385e-05	-2.35183	WT * POL down vs WT * TOT	0.000626953	-1.61748	HET * POL down vs HET * TOT	0.00062843	1.61709	HET * POL up vs WT * POL	0.125123	1.11216	HET * TOT up vs WT * TOT	0.00101283	1.34107	HET up vs WT	1.97145e-05	-1.9504	POL down vs TOT
		10492180	NM_001113413 // Rnf13 // ring finger protein 13 // 3 D // 24017 /// NM_011883 //	Rnf13	NM_001113413	NM_001113413 // RefSeq // Mus musculus ring finger protein 13 (Rnf13), transcrip	0.00305512	8.72084e-06	0.00726986	1.33368e-05	-2.05368	WT * POL down vs WT * TOT	0.000218158	-1.55857	HET * POL down vs HET * TOT	0.00121853	1.35959	HET * POL up vs WT * POL	0.495518	1.03181	HET * TOT up vs WT * TOT	0.00305512	1.18442	HET up vs WT	8.72084e-06	-1.78908	POL down vs TOT
		10570585	---		---	ENSMUST00000082944 // ENSEMBL // ncrna:snoRNA chromosome:NCBIM37:8:18932989:1893	0.140783	3.20695e-05	0.00727241	3.70805e-05	1.568	WT * POL up vs WT * TOT	0.00119559	1.26802	HET * POL up vs HET * TOT	0.00902085	-1.16035	HET * POL down vs WT * POL	0.110264	1.06568	HET * TOT up vs WT * TOT	0.140783	-1.04347	HET down vs WT	3.20695e-05	1.41006	POL up vs TOT
		10560742	NM_030736 // V1rd14 // vomeronasal 1 receptor, D14 // 7 A3 // 81011 /// NM_20686	V1rd14	NM_030736	NM_030736 // RefSeq // Mus musculus vomeronasal 1 receptor, D14 (V1rd14), mRNA.	0.163576	7.30717e-05	0.0073015	6.87423e-05	1.38614	WT * POL up vs WT * TOT	0.00369789	1.16385	HET * POL up vs HET * TOT	0.00977138	-1.12763	HET * POL down vs WT * POL	0.0991408	1.05619	HET * TOT up vs WT * TOT	0.163576	-1.03327	HET down vs WT	7.30717e-05	1.27015	POL up vs TOT
		10585494	NM_180600 // Ube2q2 // ubiquitin-conjugating enzyme E2Q (putative) 2 // 9 B // 1	Ube2q2	NM_180600	NM_180600 // RefSeq // Mus musculus ubiquitin-conjugating enzyme E2Q (putative)	0.0177586	1.19988e-05	0.00731954	1.72516e-05	-4.72815	WT * POL down vs WT * TOT	0.000326995	-2.52711	HET * POL down vs HET * TOT	0.00318875	1.75611	HET * POL up vs WT * POL	0.542371	-1.0654	HET * TOT down vs WT * TOT	0.0177586	1.28386	HET up vs WT	1.19988e-05	-3.45667	POL down vs TOT
		10604100	NM_019443 // Ndufa1 // NADH dehydrogenase (ubiquinone) 1 alpha subcomplex, 1 //	Ndufa1	NM_019443	NM_019443 // RefSeq // Mus musculus NADH dehydrogenase (ubiquinone) 1 alpha subc	0.000765497	5.70801e-05	0.00740188	0.00173508	1.52744	WT * POL up vs WT * TOT	8.95661e-05	2.39218	HET * POL up vs HET * TOT	0.000532659	1.82243	HET * POL up vs WT * POL	0.081457	1.16364	HET * TOT up vs WT * TOT	0.000765497	1.45625	HET up vs WT	5.70801e-05	1.91152	POL up vs TOT
		10411853	NM_001005868 // Erbb2ip // Erbb2 interacting protein // 13 D1 // 59079 /// NM_02	Erbb2ip	NM_001005868	NM_001005868 // RefSeq // Mus musculus Erbb2 interacting protein (Erbb2ip), tran	0.000260663	1.12923e-06	0.0074483	2.42552e-06	-4.422	WT * POL down vs WT * TOT	1.80307e-05	-2.96009	HET * POL down vs HET * TOT	0.000263479	1.86691	HET * POL up vs WT * POL	0.015996	1.24971	HET * TOT up vs WT * TOT	0.000260663	1.52745	HET up vs WT	1.12923e-06	-3.61794	POL down vs TOT
		10408780	---		---	GENSCAN00000030125 // ENSEMBL // cdna:Genscan chromosome:NCBIM37:13:40139180:402	0.00449127	2.22912e-05	0.00748952	2.82496e-05	1.48629	WT * POL up vs WT * TOT	0.000725793	1.2468	HET * POL up vs HET * TOT	0.00154033	-1.2058	HET * POL down vs WT * POL	0.692955	-1.01151	HET * TOT down vs WT * TOT	0.00449127	-1.10439	HET down vs WT	2.22912e-05	1.36129	POL up vs TOT
		10484687	NM_146659 // Olfr1136 // olfactory receptor 1136 // --- // 258653 /// ENSMUST000	Olfr1136	NM_146659	NM_146659 // RefSeq // Mus musculus olfactory receptor 1136 (Olfr1136), mRNA. //	0.06025	4.0134e-05	0.0075041	4.43649e-05	1.51848	WT * POL up vs WT * TOT	0.00159382	1.23949	HET * POL up vs HET * TOT	0.00601225	-1.1714	HET * POL down vs WT * POL	0.215579	1.04583	HET * TOT up vs WT * TOT	0.06025	-1.05833	HET down vs WT	4.0134e-05	1.37191	POL up vs TOT
		10464450	---		---	ENSMUST00000101978 // ENSEMBL // ncrna:snRNA chromosome:NCBIM37:19:3136984:31370	0.3677	0.00232188	0.00752347	0.000693756	1.69801	WT * POL up vs WT * TOT	0.395557	1.07516	HET * POL up vs HET * TOT	0.0155555	-1.32415	HET * POL down vs WT * POL	0.0562118	1.1927	HET * TOT up vs WT * TOT	0.3677	-1.05367	HET down vs WT	0.00232188	1.35116	POL up vs TOT
		10353707	NM_011200 // Ptp4a1 // protein tyrosine phosphatase 4a1 // 1 B // 19243 /// NR_0	Ptp4a1	NM_011200	NM_011200 // RefSeq // Mus musculus protein tyrosine phosphatase 4a1 (Ptp4a1), m	0.000345062	3.51976e-05	0.0075348	4.0207e-05	-4.26093	WT * POL down vs WT * TOT	0.00133161	-2.1378	HET * POL down vs HET * TOT	0.000319607	2.80922	HET * POL up vs WT * POL	0.024208	1.40945	HET * TOT up vs WT * TOT	0.000345062	1.98984	HET up vs WT	3.51976e-05	-3.01812	POL down vs TOT
		10362036	NM_019702 // Hbs1l // Hbs1-like (S. cerevisiae) // 10 A3 // 56422 /// NM_0010425	Hbs1l	NM_019702	NM_019702 // RefSeq // Mus musculus Hbs1-like (S. cerevisiae) (Hbs1l), transcrip	0.201073	5.74203e-05	0.00756531	5.81757e-05	-3.00469	WT * POL down vs WT * TOT	0.00259098	-1.70922	HET * POL down vs HET * TOT	0.0111651	1.45958	HET * POL up vs WT * POL	0.088297	-1.20441	HET * TOT down vs WT * TOT	0.201073	1.10084	HET up vs WT	5.74203e-05	-2.2662	POL down vs TOT
		10354649	ENSMUST00000094950 // Pgap1 // post-GPI attachment to proteins 1 // 1 C1.1 // 24	Pgap1	ENSMUST00000094950	ENSMUST00000094950 // ENSEMBL // Isoform 1 of GPI inositol-deacylase gene:ENSMUS	0.914689	2.9468e-06	0.00756773	5.50532e-06	-3.09161	WT * POL down vs WT * TOT	5.62418e-05	-2.16092	HET * POL down vs HET * TOT	0.0358801	1.19054	HET * POL up vs WT * POL	0.0217701	-1.20171	HET * TOT down vs WT * TOT	0.914689	-1.00468	HET down vs WT	2.9468e-06	-2.58471	POL down vs TOT
		10592386	NM_146747 // Olfr146 // olfactory receptor 146 // --- // 258742 /// ENSMUST00000	Olfr146	NM_146747	NM_146747 // RefSeq // Mus musculus olfactory receptor 146 (Olfr146), mRNA. // c	0.0142125	0.000124226	0.00760687	0.000102293	1.56857	WT * POL up vs WT * TOT	0.00761666	1.2107	HET * POL up vs HET * TOT	0.00290374	-1.27134	HET * POL down vs WT * POL	0.660251	1.01907	HET * TOT up vs WT * TOT	0.0142125	-1.11694	HET down vs WT	0.000124226	1.37806	POL up vs TOT
		10492798	NM_009144 // Sfrp2 // secreted frizzled-related protein 2 // 3 E3|3 38.5 cM // 2	Sfrp2	NM_009144	NM_009144 // RefSeq // Mus musculus secreted frizzled-related protein 2 (Sfrp2),	0.373801	0.0024317	0.00761543	0.000717393	1.54104	WT * POL up vs WT * TOT	0.410581	1.05929	HET * POL up vs HET * TOT	0.0158527	-1.2584	HET * POL down vs WT * POL	0.0561703	1.15606	HET * TOT up vs WT * TOT	0.373801	-1.04333	HET down vs WT	0.0024317	1.27766	POL up vs TOT
		10477808	NM_025946 // 2010100O12Rik // RIKEN cDNA 2010100O12 gene // 2 H1 // 67067 /// EN	2010100O12Rik	NM_025946	NM_025946 // RefSeq // Mus musculus RIKEN cDNA 2010100O12 gene (2010100O12Rik),	0.155442	2.28795e-06	0.00761863	2.64977e-05	2.08738	WT * POL up vs WT * TOT	6.99159e-06	2.8766	HET * POL up vs HET * TOT	0.0098071	1.24919	HET * POL up vs WT * POL	0.107416	-1.10319	HET * TOT down vs WT * TOT	0.155442	1.06412	HET up vs WT	2.28795e-06	2.45042	POL up vs TOT
		10604891	---		---	mmu-mir-547 // miRBase Micro RNA Database // MI0003523 Mus musculus miR-547 stem	0.00248337	5.144e-05	0.00769279	5.38653e-05	1.76077	WT * POL up vs WT * TOT	0.00220664	1.32494	HET * POL up vs HET * TOT	0.00111081	-1.38771	HET * POL down vs WT * POL	0.376058	-1.04422	HET * TOT down vs WT * TOT	0.00248337	-1.20378	HET down vs WT	5.144e-05	1.52739	POL up vs TOT
		10409689	NM_025279 // Hnrnpk // heterogeneous nuclear ribonucleoprotein K // 13 B1 // 153	Hnrnpk	NM_025279	NM_025279 // RefSeq // Mus musculus heterogeneous nuclear ribonucleoprotein K (H	0.349556	3.79029e-06	0.00775992	6.82883e-06	-2.78424	WT * POL down vs WT * TOT	7.58153e-05	-1.98706	HET * POL down vs HET * TOT	0.015455	1.23266	HET * POL up vs WT * POL	0.0601598	-1.13671	HET * TOT down vs WT * TOT	0.349556	1.04135	HET up vs WT	3.79029e-06	-2.35211	POL down vs TOT
		10408902	NM_001081059 // Ccdc90a // coiled-coil domain containing 90A // 13 A4 // 76137 /	Ccdc90a	NM_001081059	NM_001081059 // RefSeq // Mus musculus coiled-coil domain containing 90A (Ccdc90	0.0008988	2.59629e-05	0.00776355	3.21009e-05	-2.29511	WT * POL down vs WT * TOT	0.000873594	-1.57777	HET * POL down vs HET * TOT	0.00060165	1.6392	HET * POL up vs WT * POL	0.0981646	1.12687	HET * TOT up vs WT * TOT	0.0008988	1.3591	HET up vs WT	2.59629e-05	-1.90294	POL down vs TOT
		10395532	---		---	ENSMUST00000083070 // ENSEMBL // ncrna:snoRNA chromosome:NCBIM37:12:44844024:448	0.0263894	0.00016062	0.00777896	0.000123714	1.68764	WT * POL up vs WT * TOT	0.0108154	1.23601	HET * POL up vs HET * TOT	0.00405447	-1.30835	HET * POL down vs WT * POL	0.423034	1.0436	HET * TOT up vs WT * TOT	0.0263894	-1.11969	HET down vs WT	0.00016062	1.44428	POL up vs TOT
		10548606	NM_199154 // Tas2r107 // taste receptor, type 2, member 107 // 6 F3|6 62.0 cM //	Tas2r107	NM_199154	NM_199154 // RefSeq // Mus musculus taste receptor, type 2, member 107 (Tas2r107	0.425451	0.000100854	0.00786518	8.90442e-05	1.39903	WT * POL up vs WT * TOT	0.00554893	1.16138	HET * POL up vs HET * TOT	0.0175725	-1.11846	HET * POL down vs WT * POL	0.0524798	1.07705	HET * TOT up vs WT * TOT	0.425451	-1.01904	HET down vs WT	0.000100854	1.27468	POL up vs TOT
		10350992	NM_001024952 // Rc3h1 // RING CCCH (C3H) domains 1 // 1 H2.1 // 381305 /// ENSMU	Rc3h1	NM_001024952	NM_001024952 // RefSeq // Mus musculus RING CCCH (C3H) domains 1 (Rc3h1), mRNA.	0.000154489	4.4932e-06	0.00792237	7.89918e-06	-3.10402	WT * POL down vs WT * TOT	9.27767e-05	-2.11775	HET * POL down vs HET * TOT	0.000187716	1.91208	HET * POL up vs WT * POL	0.00698293	1.30454	HET * TOT up vs WT * TOT	0.000154489	1.57936	HET up vs WT	4.4932e-06	-2.56389	POL down vs TOT
		10561170	NM_053208 // Egln2 // EGL nine homolog 2 (C. elegans) // 7 A3|7 7.0 cM // 112406	Egln2	NM_053208	NM_053208 // RefSeq // Mus musculus EGL nine homolog 2 (C. elegans) (Egln2), mRN	0.000301703	4.39266e-06	0.00793005	5.79514e-05	1.65476	WT * POL up vs WT * TOT	1.21586e-05	2.13561	HET * POL up vs HET * TOT	0.000297827	1.4809	HET * POL up vs WT * POL	0.0189187	1.14746	HET * TOT up vs WT * TOT	0.000301703	1.30356	HET up vs WT	4.39266e-06	1.87987	POL up vs TOT
		10607391	NM_011300 // Rps7 // ribosomal protein S7 // 12 C1 // 20115 /// ENSMUST000000742	Rps7	NM_011300	NM_011300 // RefSeq // Mus musculus ribosomal protein S7 (Rps7), mRNA. // chrX /	0.178235	0.000120036	0.00794322	0.00481671	-1.29687	WT * POL down vs WT * TOT	0.00015715	-1.8254	HET * POL down vs HET * TOT	0.0108478	-1.26313	HET * POL down vs WT * POL	0.101258	1.11432	HET * TOT up vs WT * TOT	0.178235	-1.06468	HET down vs WT	0.000120036	-1.53861	POL down vs TOT
		10568363	NM_027870 // Armcx3 // armadillo repeat containing, X-linked 3 // X E3 // 71703	Armcx3	NM_027870	NM_027870 // RefSeq // Mus musculus armadillo repeat containing, X-linked 3 (Arm	0.277857	8.93664e-06	0.00796356	1.38902e-05	-4.51335	WT * POL down vs WT * TOT	0.00021776	-2.55332	HET * POL down vs HET * TOT	0.0138176	1.44206	HET * POL up vs WT * POL	0.0732018	-1.22577	HET * TOT down vs WT * TOT	0.277857	1.08464	HET up vs WT	8.93664e-06	-3.39471	POL down vs TOT
		10549256	NM_021284 // Kras // v-Ki-ras2 Kirsten rat sarcoma viral oncogene homolog // 6 G	Kras	NM_021284	NM_021284 // RefSeq // Mus musculus v-Ki-ras2 Kirsten rat sarcoma viral oncogene	0.0443139	1.11817e-05	0.00798205	1.66476e-05	-3.98633	WT * POL down vs WT * TOT	0.000289026	-2.31841	HET * POL down vs HET * TOT	0.00536112	1.55382	HET * POL up vs WT * POL	0.290394	-1.10658	HET * TOT down vs WT * TOT	0.0443139	1.18497	HET up vs WT	1.11817e-05	-3.04005	POL down vs TOT
		10570321	NM_146207 // Cul4a // cullin 4A // 8 A1.1 // 99375 /// ENSMUST00000016680 // Cul	Cul4a	NM_146207	NM_146207 // RefSeq // Mus musculus cullin 4A (Cul4a), mRNA. // chr8 // 100 // 9	0.0179309	3.97581e-05	0.00803337	4.4925e-05	-1.98496	WT * POL down vs WT * TOT	0.0015193	-1.42914	HET * POL down vs HET * TOT	0.00338529	1.34713	HET * POL up vs WT * POL	0.582563	-1.03102	HET * TOT down vs WT * TOT	0.0179309	1.14306	HET up vs WT	3.97581e-05	-1.68428	POL down vs TOT
		10419223	NM_146054 // Fermt2 // fermitin family homolog 2 (Drosophila) // 14 C1 // 218952	Fermt2	NM_146054	NM_146054 // RefSeq // Mus musculus fermitin family homolog 2 (Drosophila) (Ferm	0.136812	3.37508e-06	0.00807828	6.24725e-06	-2.37237	WT * POL down vs WT * TOT	6.50865e-05	-1.79882	HET * POL down vs HET * TOT	0.00956547	1.21654	HET * POL up vs WT * POL	0.125157	-1.0841	HET * TOT down vs WT * TOT	0.136812	1.05933	HET up vs WT	3.37508e-06	-2.06578	POL down vs TOT
		10578810	NM_173874 // Clcn3 // chloride channel 3 // 8 B3.1|8 32.2 cM // 12725 /// NM_173	Clcn3	NM_173874	NM_173874 // RefSeq // Mus musculus chloride channel 3 (Clcn3), transcript varia	0.00756928	5.86545e-05	0.00810234	6.03524e-05	-2.38472	WT * POL down vs WT * TOT	0.00256686	-1.53351	HET * POL down vs HET * TOT	0.00214558	1.56087	HET * POL up vs WT * POL	0.959739	1.00372	HET * TOT up vs WT * TOT	0.00756928	1.25167	HET up vs WT	5.86545e-05	-1.91233	POL down vs TOT
		10478196	NM_009408 // Top1 // topoisomerase (DNA) I // 2 H2-3|2 92.0 cM // 21969 /// ENSM	Top1	NM_009408	NM_009408 // RefSeq // Mus musculus topoisomerase (DNA) I (Top1), mRNA. // chr2	0.253046	1.70216e-07	0.00810745	4.60053e-07	-5.93774	WT * POL down vs WT * TOT	2.05586e-06	-4.2382	HET * POL down vs HET * TOT	0.0132915	1.24589	HET * POL up vs WT * POL	0.0798274	-1.12451	HET * TOT down vs WT * TOT	0.253046	1.05259	HET up vs WT	1.70216e-07	-5.0165	POL down vs TOT
		10411508	NM_026873 // Ptcd2 // pentatricopeptide repeat domain 2 // 13 D1 // 68927 /// EN	Ptcd2	NM_026873	NM_026873 // RefSeq // Mus musculus pentatricopeptide repeat domain 2 (Ptcd2), m	0.304347	0.000607592	0.00815648	0.000311278	-1.91978	WT * POL down vs WT * TOT	0.0691297	-1.20554	HET * POL down vs HET * TOT	0.0148062	1.34366	HET * POL up vs WT * POL	0.0700204	-1.18517	HET * TOT down vs WT * TOT	0.304347	1.06477	HET up vs WT	0.000607592	-1.52131	POL down vs TOT
		10463051	NM_134144 // Cyp2c50 // cytochrome P450, family 2, subfamily c, polypeptide 50 /	Cyp2c50	NM_134144	NM_134144 // RefSeq // Mus musculus cytochrome P450, family 2, subfamily c, poly	0.0139798	4.12919e-05	0.00818624	4.64866e-05	-2.06702	WT * POL down vs WT * TOT	0.00158355	-1.45841	HET * POL down vs HET * TOT	0.00300279	1.38636	HET * POL up vs WT * POL	0.707126	-1.02232	HET * TOT down vs WT * TOT	0.0139798	1.16451	HET up vs WT	4.12919e-05	-1.73625	POL down vs TOT
		10404018	NM_134238 // V1rh13 // vomeronasal 1 receptor, H13 // 13 A3.1 // 171272 /// ENSM	V1rh13	NM_134238	NM_134238 // RefSeq // Mus musculus vomeronasal 1 receptor, H13 (V1rh13), mRNA.	0.21105	0.000135654	0.00823211	0.000111907	1.50828	WT * POL up vs WT * TOT	0.00817956	1.19094	HET * POL up vs HET * TOT	0.0121747	-1.17132	HET * POL down vs WT * POL	0.0926315	1.08122	HET * TOT up vs WT * TOT	0.21105	-1.04083	HET down vs WT	0.000135654	1.34025	POL up vs TOT
		10389526	NM_001003908 // Cltc // clathrin, heavy polypeptide (Hc) // 11 C // 67300 /// EN	Cltc	NM_001003908	NM_001003908 // RefSeq // Mus musculus clathrin, heavy polypeptide (Hc) (Cltc),	0.00420243	1.03156e-06	0.00829282	2.28199e-06	-2.66926	WT * POL down vs WT * TOT	1.58492e-05	-2.06839	HET * POL down vs HET * TOT	0.0015632	1.31998	HET * POL up vs WT * POL	0.602885	1.02284	HET * TOT up vs WT * TOT	0.00420243	1.16195	HET up vs WT	1.03156e-06	-2.3497	POL down vs TOT
		10511881	NM_172865 // Manea // mannosidase, endo-alpha // 4 A3 // 242362 /// ENSMUST00000	Manea	NM_172865	NM_172865 // RefSeq // Mus musculus mannosidase, endo-alpha (Manea), mRNA. // ch	0.728821	3.70471e-06	0.00830328	6.7905e-06	-3.13109	WT * POL down vs WT * TOT	7.23078e-05	-2.16412	HET * POL down vs HET * TOT	0.0266315	1.22228	HET * POL up vs WT * POL	0.0354093	-1.1837	HET * TOT down vs WT * TOT	0.728821	1.01617	HET up vs WT	3.70471e-06	-2.60308	POL down vs TOT
		10349733	NM_175294 // Nucks1 // nuclear casein kinase and cyclin-dependent kinase substra	Nucks1	NM_175294	NM_175294 // RefSeq // Mus musculus nuclear casein kinase and cyclin-dependent k	0.00341988	1.71875e-05	0.00836592	2.37124e-05	-4.11833	WT * POL down vs WT * TOT	0.000492593	-2.28447	HET * POL down vs HET * TOT	0.0013949	1.93344	HET * POL up vs WT * POL	0.491155	1.0725	HET * TOT up vs WT * TOT	0.00341988	1.44	HET up vs WT	1.71875e-05	-3.06728	POL down vs TOT
		10536141	---		---	GENSCAN00000010594 // ENSEMBL // cdna:Genscan chromosome:NCBIM37:7:48922340:4893	0.0426091	0.000193443	0.00840804	0.00930898	1.24122	WT * POL up vs WT * TOT	0.000224333	1.7243	HET * POL up vs HET * TOT	0.00543149	1.30984	HET * POL up vs WT * POL	0.31465	-1.06058	HET * TOT down vs WT * TOT	0.0426091	1.11131	HET up vs WT	0.000193443	1.46296	POL up vs TOT
		10562627	---		---	GENSCAN00000010594 // ENSEMBL // cdna:Genscan chromosome:NCBIM37:7:48922340:4893	0.0426091	0.000193443	0.00840804	0.00930898	1.24122	WT * POL up vs WT * TOT	0.000224333	1.7243	HET * POL up vs HET * TOT	0.00543149	1.30984	HET * POL up vs WT * POL	0.31465	-1.06058	HET * TOT down vs WT * TOT	0.0426091	1.11131	HET up vs WT	0.000193443	1.46296	POL up vs TOT
		10434666	---		---	ENSMUST00000082752 // ENSEMBL // ncrna:snRNA chromosome:NCBIM37:16:22224317:2222	0.215472	0.0105154	0.00842447	0.00174817	1.60637	WT * POL up vs WT * TOT	0.884109	-1.0132	HET * POL down vs HET * TOT	0.0125177	-1.38486	HET * POL down vs WT * POL	0.0933189	1.17526	HET * TOT up vs WT * TOT	0.215472	-1.08551	HET down vs WT	0.0105154	1.25914	POL up vs TOT
		10408142	NM_134216 // V1rh7 // vomeronasal 1 receptor, H7 // 13 A3.1 // 171250 /// ENSMUS	V1rh7	NM_134216	NM_134216 // RefSeq // Mus musculus vomeronasal 1 receptor, H7 (V1rh7), mRNA. //	0.0463825	0.000279931	0.00843208	0.000187556	1.59225	WT * POL up vs WT * TOT	0.0225108	1.18438	HET * POL up vs HET * TOT	0.00568104	-1.27196	HET * POL down vs WT * POL	0.295621	1.05693	HET * TOT up vs WT * TOT	0.0463825	-1.09702	HET down vs WT	0.000279931	1.37326	POL up vs TOT
		10378568	---		---	mmu-mir-22 // miRBase Micro RNA Database // MI0000570 Mus musculus miR-22 stem-l	0.000286343	4.77329e-06	0.0084417	6.29884e-05	1.78477	WT * POL up vs WT * TOT	1.31918e-05	2.39455	HET * POL up vs HET * TOT	0.000294307	1.58497	HET * POL up vs WT * POL	0.0166093	1.18135	HET * TOT up vs WT * TOT	0.000286343	1.36836	HET up vs WT	4.77329e-06	2.0673	POL up vs TOT
		10500614	NM_010763 // Man1a2 // mannosidase, alpha, class 1A, member 2 // 3 F2.2 // 17156	Man1a2	NM_010763	NM_010763 // RefSeq // Mus musculus mannosidase, alpha, class 1A, member 2 (Man1	0.00124786	1.23091e-05	0.00844449	1.82229e-05	-3.52803	WT * POL down vs WT * TOT	0.000319752	-2.14767	HET * POL down vs HET * TOT	0.000766202	1.88579	HET * POL up vs WT * POL	0.143415	1.14797	HET * TOT up vs WT * TOT	0.00124786	1.47134	HET up vs WT	1.23091e-05	-2.75265	POL down vs TOT
		10345025	---		---	GENSCAN00000031308 // ENSEMBL // cdna:Genscan chromosome:NCBIM37:1:19322207:1932	0.404775	4.76783e-06	0.00850991	8.4202e-06	-3.69282	WT * POL down vs WT * TOT	9.7634e-05	-2.38091	HET * POL down vs HET * TOT	0.0765517	1.18756	HET * POL up vs WT * POL	0.0127912	-1.30605	HET * TOT down vs WT * TOT	0.404775	-1.0487	HET down vs WT	4.76783e-06	-2.96518	POL down vs TOT
		10448094	NM_172827 // Lnpep // leucyl/cystinyl aminopeptidase // 17 A3.2 // 240028 /// EN	Lnpep	NM_172827	NM_172827 // RefSeq // Mus musculus leucyl/cystinyl aminopeptidase (Lnpep), mRNA	0.000116358	2.71357e-06	0.0085171	5.25216e-06	-4.27444	WT * POL down vs WT * TOT	4.93214e-05	-2.74324	HET * POL down vs HET * TOT	0.000157307	2.2126	HET * POL up vs WT * POL	0.00439251	1.41999	HET * TOT up vs WT * TOT	0.000116358	1.77253	HET up vs WT	2.71357e-06	-3.4243	POL down vs TOT
		10356968	NM_013626 // Pam // peptidylglycine alpha-amidating monooxygenase // 1 D|1 57.5	Pam	NM_013626	NM_013626 // RefSeq // Mus musculus peptidylglycine alpha-amidating monooxygenas	0.000636279	0.627422	0.00853571	0.0173995	-1.35378	WT * POL down vs WT * TOT	0.0551732	1.26676	HET * POL up vs HET * TOT	0.000502368	2.13124	HET * POL up vs WT * POL	0.0540372	1.24276	HET * TOT up vs WT * TOT	0.000636279	1.62746	HET up vs WT	0.627422	-1.03378	POL down vs TOT
		10385557	NM_212484 // Cnot6 // CCR4-NOT transcription complex, subunit 6 // 11 B1.2 // 10	Cnot6	NM_212484	NM_212484 // RefSeq // Mus musculus CCR4-NOT transcription complex, subunit 6 (C	0.00503995	0.000139329	0.00853766	0.000115497	-3.29636	WT * POL down vs WT * TOT	0.00828752	-1.66339	HET * POL down vs HET * TOT	0.00175923	2.07602	HET * POL up vs WT * POL	0.689952	1.04759	HET * TOT up vs WT * TOT	0.00503995	1.47473	HET up vs WT	0.000139329	-2.34161	POL down vs TOT
		10472376	NM_001099298 // Scn2a1 // sodium channel, voltage-gated, type II, alpha 1 // 2 C	Scn2a1	NM_001099298	NM_001099298 // RefSeq // Mus musculus sodium channel, voltage-gated, type II, a	0.536953	0.0031386	0.00858536	0.000886006	1.45242	WT * POL up vs WT * TOT	0.477966	1.04544	HET * POL up vs HET * TOT	0.0626192	-1.14842	HET * POL down vs WT * POL	0.0155841	1.20973	HET * TOT up vs WT * TOT	0.536953	1.02635	HET up vs WT	0.0031386	1.23224	POL up vs TOT
		10542842	NM_025911 // Ccdc91 // coiled-coil domain containing 91 // 6 G3 // 67015 /// ENS	Ccdc91	NM_025911	NM_025911 // RefSeq // Mus musculus coiled-coil domain containing 91 (Ccdc91), m	0.0171345	4.48682e-05	0.00859316	5.02104e-05	-2.05461	WT * POL down vs WT * TOT	0.00172753	-1.45193	HET * POL down vs HET * TOT	0.00343855	1.37579	HET * POL up vs WT * POL	0.635834	-1.02856	HET * TOT down vs WT * TOT	0.0171345	1.15654	HET up vs WT	4.48682e-05	-1.72718	POL down vs TOT
		10375735	NM_021510 // Hnrnph1 // heterogeneous nuclear ribonucleoprotein H1 // 11 B1.2 //	Hnrnph1	NM_021510	NM_021510 // RefSeq // Mus musculus heterogeneous nuclear ribonucleoprotein H1 (	0.0559175	2.53422e-07	0.00859541	6.6318e-07	-4.52396	WT * POL down vs WT * TOT	3.17736e-06	-3.3411	HET * POL down vs HET * TOT	0.00632386	1.27285	HET * POL up vs WT * POL	0.261002	-1.06378	HET * TOT down vs WT * TOT	0.0559175	1.09386	HET up vs WT	2.53422e-07	-3.88781	POL down vs TOT
		10532275	NM_172429 // Smndc1 // survival motor neuron domain containing 1 // 19 D2 // 764	Smndc1	NM_172429	NM_172429 // RefSeq // Mus musculus survival motor neuron domain containing 1 (S	0.458531	0.000104903	0.00863311	9.44749e-05	-1.78833	WT * POL down vs WT * TOT	0.00552648	-1.30008	HET * POL down vs HET * TOT	0.0197784	1.20928	HET * POL up vs WT * POL	0.0540565	-1.13749	HET * TOT down vs WT * TOT	0.458531	1.03107	HET up vs WT	0.000104903	-1.52479	POL down vs TOT
		10561008	NM_001039185 // Ceacam1 // carcinoembryonic antigen-related cell adhesion molecu	Ceacam1	NM_001039185	NM_001039185 // RefSeq // Mus musculus CEA-related cell adhesion molecule 1 (Cea	0.00254866	1.32352e-05	0.00866516	1.94324e-05	-4.23161	WT * POL down vs WT * TOT	0.000347278	-2.38887	HET * POL down vs HET * TOT	0.0011949	1.94956	HET * POL up vs WT * POL	0.346436	1.10058	HET * TOT up vs WT * TOT	0.00254866	1.4648	HET up vs WT	1.32352e-05	-3.17943	POL down vs TOT
		10441933	NM_001039552 // 2210404J11Rik // RIKEN cDNA 2210404J11 gene // 17 A2 // 381062 /	2210404J11Rik	NM_001039552	NM_001039552 // RefSeq // Mus musculus RIKEN cDNA 2210404J11 gene (2210404J11Rik	0.0002242	5.82433e-07	0.00869604	1.39351e-06	-1.96487	WT * POL down vs WT * TOT	8.12502e-06	-1.67937	HET * POL down vs HET * TOT	0.00025155	1.29198	HET * POL up vs WT * POL	0.0112816	1.10425	HET * TOT up vs WT * TOT	0.0002242	1.19443	HET up vs WT	5.82433e-07	-1.81652	POL down vs TOT
		10374706	NM_028304 // Pus10 // pseudouridylate synthase 10 // 11 A3.3|11 // 74467 /// NM_	Pus10	NM_028304	NM_028304 // RefSeq // Mus musculus pseudouridylate synthase 10 (Pus10), transcr	0.994953	2.55542e-06	0.00871626	5.01334e-06	-2.30946	WT * POL down vs WT * TOT	4.56238e-05	-1.79552	HET * POL down vs HET * TOT	0.0370899	1.13389	HET * POL up vs WT * POL	0.0268688	-1.13435	HET * TOT down vs WT * TOT	0.994953	-1.0002	HET down vs WT	2.55542e-06	-2.03634	POL down vs TOT
		10498599	NM_026641 // Ift80 // intraflagellar transport 80 homolog (Chlamydomonas) // 3 E	Ift80	NM_026641	NM_026641 // RefSeq // Mus musculus intraflagellar transport 80 homolog (Chlamyd	0.059	0.000219501	0.00877484	0.000160819	-2.84663	WT * POL down vs WT * TOT	0.0154589	-1.50369	HET * POL down vs HET * TOT	0.294146	1.14175	HET * POL up vs WT * POL	0.00449227	-1.65806	HET * TOT down vs WT * TOT	0.059	-1.20508	HET down vs WT	0.000219501	-2.06892	POL down vs TOT
		10584418	NM_146803 // Olfr906 // olfactory receptor 906 // --- // 258799 /// ENSMUST00000	Olfr906	NM_146803	NM_146803 // RefSeq // Mus musculus olfactory receptor 906 (Olfr906), mRNA. // c	0.928592	0.000230088	0.00881499	0.000166471	1.40094	WT * POL up vs WT * TOT	0.0164705	1.13907	HET * POL up vs HET * TOT	0.0401543	-1.10641	HET * POL down vs WT * POL	0.0252138	1.11161	HET * TOT up vs WT * TOT	0.928592	1.00235	HET up vs WT	0.000230088	1.26324	POL up vs TOT
		10440600	NM_009840 // Cct8 // chaperonin containing Tcp1, subunit 8 (theta) // 16 C3.3 //	Cct8	NM_009840	NM_009840 // RefSeq // Mus musculus chaperonin subunit 8 (theta) (Cct8), mRNA. /	0.0325324	8.22418e-06	0.00883647	1.32926e-05	-2.7806	WT * POL down vs WT * TOT	0.000189213	-1.91413	HET * POL down vs HET * TOT	0.00488034	1.37488	HET * POL up vs WT * POL	0.404962	-1.05658	HET * TOT down vs WT * TOT	0.0325324	1.14073	HET up vs WT	8.22418e-06	-2.30704	POL down vs TOT
		10382573	NM_028014 // 2310067B10Rik // RIKEN cDNA 2310067B10 gene // 11 E2 // 71947 /// E	2310067B10Rik	NM_028014	NM_028014 // RefSeq // Mus musculus RIKEN cDNA 2310067B10 gene (2310067B10Rik),	0.452264	8.88451e-06	0.00884531	1.41584e-05	2.04637	WT * POL up vs WT * TOT	0.000208317	1.57036	HET * POL up vs HET * TOT	0.0730701	-1.11231	HET * POL down vs WT * POL	0.014182	1.17155	HET * TOT up vs WT * TOT	0.452264	1.02628	HET up vs WT	8.88451e-06	1.79264	POL up vs TOT
		10420637	NM_008466 // Kpna3 // karyopherin (importin) alpha 3 // 14 D1 // 16648 /// ENSMU	Kpna3	NM_008466	NM_008466 // RefSeq // Mus musculus karyopherin (importin) alpha 3 (Kpna3), mRNA	0.819677	3.59106e-06	0.00890004	6.70616e-06	-3.41093	WT * POL down vs WT * TOT	6.82742e-05	-2.31096	HET * POL down vs HET * TOT	0.0310495	1.22866	HET * POL up vs WT * POL	0.0337746	-1.20129	HET * TOT down vs WT * TOT	0.819677	1.01133	HET up vs WT	3.59106e-06	-2.80758	POL down vs TOT
		10462796	NM_010615 // Kif11 // kinesin family member 11 // 19 C2 // 16551 /// ENSMUST0000	Kif11	NM_010615	NM_010615 // RefSeq // Mus musculus kinesin family member 11 (Kif11), mRNA. // c	0.00598525	0.00131945	0.0089394	0.000532505	-2.87423	WT * POL down vs WT * TOT	0.177455	-1.25935	HET * POL down vs HET * TOT	0.7844	-1.04334	HET * POL down vs WT * POL	0.00131705	-2.38125	HET * TOT down vs WT * TOT	0.00598525	-1.57622	HET down vs WT	0.00131945	-1.90254	POL down vs TOT
		10394678	---		---	ENSMUST00000082452 // ENSEMBL // ncrna:snRNA chromosome:NCBIM37:12:14885305:1488	0.218762	0.000224153	0.00895375	0.0110278	1.21109	WT * POL up vs WT * TOT	0.000254179	1.63369	HET * POL up vs HET * TOT	0.0131857	1.22192	HET * POL up vs WT * POL	0.0979391	-1.10396	HET * TOT down vs WT * TOT	0.218762	1.05207	HET up vs WT	0.000224153	1.40661	POL up vs TOT
		10607004	NM_016883 // Psmd10 // proteasome (prosome, macropain) 26S subunit, non-ATPase,	Psmd10	NM_016883	NM_016883 // RefSeq // Mus musculus proteasome (prosome, macropain) 26S subunit,	0.522549	3.36216e-05	0.0089617	4.07585e-05	-2.41993	WT * POL down vs WT * TOT	0.00115035	-1.61559	HET * POL down vs HET * TOT	0.0663533	1.18355	HET * POL up vs WT * POL	0.0158259	-1.26557	HET * TOT down vs WT * TOT	0.522549	-1.03407	HET down vs WT	3.36216e-05	-1.97727	POL down vs TOT
		10514383	ENSMUST00000084423 // LOC664902 // similar to multi sex combs CG12058-PA // 4 C5	LOC664902	ENSMUST00000084423	ENSMUST00000084423 // ENSEMBL // hypothetical protein gene:ENSMUSG00000066107 //	0.455614	1.65198e-05	0.00896406	2.33808e-05	-1.82969	WT * POL down vs WT * TOT	0.000455079	-1.42988	HET * POL down vs HET * TOT	0.020271	1.15873	HET * POL up vs WT * POL	0.0562796	-1.10432	HET * TOT down vs WT * TOT	0.455614	1.02434	HET up vs WT	1.65198e-05	-1.61748	POL down vs TOT
		10476725	BC147042 // Gm561 // gene model 561, (NCBI) // 2 G1 // 228715 /// NM_001033297 /	Gm561	BC147042	BC147042 // GenBank // Mus musculus gene model 561, (NCBI), mRNA (cDNA clone MGC	0.00774579	8.11279e-05	0.00896897	0.00254232	1.37581	WT * POL up vs WT * TOT	0.000123121	1.9547	HET * POL up vs HET * TOT	0.00229581	1.42998	HET * POL up vs WT * POL	0.914271	1.00649	HET * TOT up vs WT * TOT	0.00774579	1.19969	HET up vs WT	8.11279e-05	1.63991	POL up vs TOT
		10408150	NM_134235 // V1rh10 // vomeronasal 1 receptor, H10 // 13 A3.1 // 171269 /// ENSM	V1rh10	NM_134235	NM_134235 // RefSeq // Mus musculus vomeronasal 1 receptor, H10 (V1rh10), mRNA.	0.303753	0.000442654	0.00898024	0.000262387	1.55705	WT * POL up vs WT * TOT	0.0409183	1.15632	HET * POL up vs HET * TOT	0.0158785	-1.20917	HET * POL down vs WT * POL	0.0769335	1.11363	HET * TOT up vs WT * TOT	0.303753	-1.04201	HET down vs WT	0.000442654	1.3418	POL up vs TOT
		10491526	NM_172678 // Acad9 // acyl-Coenzyme A dehydrogenase family, member 9 // 3 B // 2	Acad9	NM_172678	NM_172678 // RefSeq // Mus musculus acyl-Coenzyme A dehydrogenase family, member	0.000857403	7.52799e-07	0.00902746	1.75605e-06	-1.52919	WT * POL down vs WT * TOT	1.08237e-05	-1.38024	HET * POL down vs HET * TOT	0.100914	-1.03742	HET * POL down vs WT * POL	0.000406461	-1.14938	HET * TOT down vs WT * TOT	0.000857403	-1.09197	HET down vs WT	7.52799e-07	-1.45281	POL down vs TOT
		10583312	---		---	ENSMUST00000082700 // ENSEMBL // ncrna:snoRNA chromosome:NCBIM37:9:15119633:1511	0.0336722	0.00444141	0.00903504	0.591337	-1.06936	WT * POL down vs WT * TOT	0.00168561	-2.19188	HET * POL down vs HET * TOT	0.442029	-1.11289	HET * POL down vs WT * POL	0.00340982	1.8418	HET * TOT up vs WT * TOT	0.0336722	1.28646	HET up vs WT	0.00444141	-1.53098	POL down vs TOT
		10484679	NM_146836 // Olfr1132 // olfactory receptor 1132 // --- // 258833 /// ENSMUST000	Olfr1132	NM_146836	NM_146836 // RefSeq // Mus musculus olfactory receptor 1132 (Olfr1132), mRNA. //	0.134901	0.000137766	0.0090396	0.00011682	1.53879	WT * POL up vs WT * TOT	0.00785176	1.20534	HET * POL up vs HET * TOT	0.010265	-1.19093	HET * POL down vs WT * POL	0.141363	1.07197	HET * TOT up vs WT * TOT	0.134901	-1.05402	HET down vs WT	0.000137766	1.3619	POL up vs TOT
		10515293	XM_974338 // OTTMUSG00000009407 // predicted gene, OTTMUSG00000009407 // 4 D1 //	OTTMUSG00000009407	XM_974338	XM_974338 // RefSeq // PREDICTED: Mus musculus similar to 1190005P17Rik protein	0.100452	0.000456548	0.00911151	0.000269441	-2.37133	WT * POL down vs WT * TOT	0.0422167	-1.32588	HET * POL down vs HET * TOT	0.0088601	1.54091	HET * POL up vs WT * POL	0.177465	-1.16068	HET * TOT down vs WT * TOT	0.100452	1.15221	HET up vs WT	0.000456548	-1.77316	POL down vs TOT
		10360544	NM_016805 // Hnrnpu // heterogeneous nuclear ribonucleoprotein U // 1 H4 // 5181	Hnrnpu	NM_016805	NM_016805 // RefSeq // Mus musculus heterogeneous nuclear ribonucleoprotein U (H	0.000607149	2.21689e-07	0.00914474	5.92383e-07	-4.86711	WT * POL down vs WT * TOT	2.71087e-06	-3.58442	HET * POL down vs HET * TOT	0.000501274	1.5477	HET * POL up vs WT * POL	0.0473056	1.13982	HET * TOT up vs WT * TOT	0.000607149	1.32819	HET up vs WT	2.21689e-07	-4.17681	POL down vs TOT
		10405372	NM_012017 // Zfp346 // zinc finger protein 346 // --- // 26919 /// ENSMUST000000	Zfp346	NM_012017	NM_012017 // RefSeq // Mus musculus zinc finger protein 346 (Zfp346), mRNA. // c	0.00293461	3.47427e-05	0.00917235	4.20716e-05	1.71296	WT * POL up vs WT * TOT	0.00118819	1.33907	HET * POL up vs HET * TOT	0.00133505	-1.32922	HET * POL down vs WT * POL	0.385031	-1.03909	HET * TOT down vs WT * TOT	0.00293461	-1.17523	HET down vs WT	3.47427e-05	1.51452	POL up vs TOT
		10583297	NM_029248 // Josd3 // Josephin domain containing 3 // 9 A3 // 75316 /// NM_02726	Josd3	NM_029248	NM_029248 // RefSeq // Mus musculus Josephin domain containing 3 (Josd3), transc	0.00132557	6.17946e-06	0.00920324	8.434e-05	-2.07294	WT * POL down vs WT * TOT	1.66207e-05	-3.04475	HET * POL down vs HET * TOT	0.173886	1.1155	HET * POL up vs WT * POL	0.000541151	1.63845	HET * TOT up vs WT * TOT	0.00132557	1.35192	HET up vs WT	6.17946e-06	-2.51229	POL down vs TOT
		10352756	NM_172266 // Lpgat1 // lysophosphatidylglycerol acyltransferase 1 // 1 H6 // 226	Lpgat1	NM_172266	NM_172266 // RefSeq // Mus musculus lysophosphatidylglycerol acyltransferase 1 (	0.00720853	2.71104e-05	0.00925398	3.48032e-05	-3.39127	WT * POL down vs WT * TOT	0.000853489	-1.98363	HET * POL down vs HET * TOT	0.00224351	1.73897	HET * POL up vs WT * POL	0.854188	1.01716	HET * TOT up vs WT * TOT	0.00720853	1.32997	HET up vs WT	2.71104e-05	-2.59365	POL down vs TOT
		10362129	NM_011979 // Vnn3 // vanin 3 // --- // 26464 /// ENSMUST00000020190 // Vnn3 // v	Vnn3	NM_011979	NM_011979 // RefSeq // Mus musculus vanin 3 (Vnn3), mRNA. // chr10 // 100 // 93	0.00316912	2.68223e-05	0.00926498	3.45257e-05	-1.78863	WT * POL down vs WT * TOT	0.000841188	-1.38626	HET * POL down vs HET * TOT	0.00140368	1.33912	HET * POL up vs WT * POL	0.414653	1.03787	HET * TOT up vs WT * TOT	0.00316912	1.17891	HET up vs WT	2.68223e-05	-1.57464	POL down vs TOT
		10564019	---		---	ENSMUST00000097244 // ENSEMBL // ncrna:snoRNA chromosome:NCBIM37:7:66738444:6673	0.00212517	3.71128e-05	0.00927469	4.4399e-05	1.76114	WT * POL up vs WT * TOT	0.00128996	1.35645	HET * POL up vs HET * TOT	0.0011074	-1.37061	HET * POL down vs WT * POL	0.261847	-1.05566	HET * TOT down vs WT * TOT	0.00212517	-1.20287	HET down vs WT	3.71128e-05	1.54561	POL up vs TOT
		10372988	NM_011391 // Slc16a7 // solute carrier family 16 (monocarboxylic acid transporte	Slc16a7	NM_011391	NM_011391 // RefSeq // Mus musculus solute carrier family 16 (monocarboxylic aci	6.85145e-05	0.000267515	0.00928285	0.000188419	-1.64898	WT * POL down vs WT * TOT	0.0196087	-1.20823	HET * POL down vs HET * TOT	0.000109852	1.84587	HET * POL up vs WT * POL	0.00196658	1.3525	HET * TOT up vs WT * TOT	6.85145e-05	1.58004	HET up vs WT	0.000267515	-1.41151	POL down vs TOT
		10452701	NM_028887 // Smchd1 // SMC hinge domain containing 1 // 17 E1.3 // 74355	Smchd1	NM_028887	NM_028887 // RefSeq // Mus musculus SMC hinge domain containing 1 (Smchd1), mRNA	0.0634769	2.21141e-05	0.00930659	2.97205e-05	-2.07866	WT * POL down vs WT * TOT	0.00065286	-1.52354	HET * POL down vs HET * TOT	0.00710204	1.27794	HET * POL up vs WT * POL	0.255918	-1.06762	HET * TOT down vs WT * TOT	0.0634769	1.09407	HET up vs WT	2.21141e-05	-1.77958	POL down vs TOT
		10462521	NM_008960 // Pten // phosphatase and tensin homolog // 19 C1|19 24.5 cM // 19211	Pten	NM_008960	NM_008960 // RefSeq // Mus musculus phosphatase and tensin homolog (Pten), mRNA.	0.00901121	1.11671e-05	0.00930866	1.72419e-05	-3.5517	WT * POL down vs WT * TOT	0.000272612	-2.19418	HET * POL down vs HET * TOT	0.00254638	1.62186	HET * POL up vs WT * POL	0.981242	1.00196	HET * TOT up vs WT * TOT	0.00901121	1.27477	HET up vs WT	1.11671e-05	-2.79161	POL down vs TOT
		10400948	NM_029444 // Six6os1 // Six6 opposite strand transcript 1 // 12 C3 // 75801 ///	Six6os1	NM_029444	NM_029444 // RefSeq // Mus musculus Six6 opposite strand transcript 1 (Six6os1),	0.0303355	5.90135e-05	0.00934335	6.32969e-05	1.57331	WT * POL up vs WT * TOT	0.00239318	1.25703	HET * POL up vs HET * TOT	0.0048709	-1.21424	HET * POL down vs WT * POL	0.448612	1.03078	HET * TOT up vs WT * TOT	0.0303355	-1.08535	HET down vs WT	5.90135e-05	1.40631	POL up vs TOT
		10456814	NM_008602 // Pias2 // protein inhibitor of activated STAT 2 // 18 E3 // 17344 //	Pias2	NM_008602	NM_008602 // RefSeq // Mus musculus protein inhibitor of activated STAT 2 (Pias2	0.000916635	8.27971e-06	0.00935509	1.35365e-05	-3.34175	WT * POL down vs WT * TOT	0.000187145	-2.16099	HET * POL down vs HET * TOT	0.000660157	1.80419	HET * POL up vs WT * POL	0.0841537	1.1667	HET * TOT up vs WT * TOT	0.000916635	1.45085	HET up vs WT	8.27971e-06	-2.68728	POL down vs TOT
		10416653	NM_001024135 // Kbtbd7 // kelch repeat and BTB (POZ) domain containing 7 // 14 D	Kbtbd7	NM_001024135	NM_001024135 // RefSeq // Mus musculus kelch repeat and BTB (POZ) domain contain	0.0332204	9.3076e-05	0.00936281	8.88756e-05	-1.73303	WT * POL down vs WT * TOT	0.00445387	-1.29431	HET * POL down vs HET * TOT	0.00511207	1.28367	HET * POL up vs WT * POL	0.419905	-1.04308	HET * TOT down vs WT * TOT	0.0332204	1.10935	HET up vs WT	9.3076e-05	-1.49769	POL down vs TOT
		10539649	AY281130 // Ptges3 // prostaglandin E synthase 3 (cytosolic) // 10 D3 // 56351 /	Ptges3	AY281130	AY281130 // GenBank // Mus musculus cytosolic PGE synthase (Ptges) mRNA, complet	0.00246108	1.03736e-05	0.00937154	1.6269e-05	-3.28773	WT * POL down vs WT * TOT	0.000247881	-2.10431	HET * POL down vs HET * TOT	0.00121528	1.69772	HET * POL up vs WT * POL	0.309104	1.08662	HET * TOT up vs WT * TOT	0.00246108	1.35823	HET up vs WT	1.03736e-05	-2.63028	POL down vs TOT
		10374777	NM_146015 // Efemp1 // epidermal growth factor-containing fibulin-like extracell	Efemp1	NM_146015	NM_146015 // RefSeq // Mus musculus epidermal growth factor-containing fibulin-l	0.168675	0.000418592	0.00939263	0.000257207	-1.59813	WT * POL down vs WT * TOT	0.0364687	-1.17185	HET * POL down vs HET * TOT	0.0118588	1.24115	HET * POL up vs WT * POL	0.124375	-1.09879	HET * TOT down vs WT * TOT	0.168675	1.06281	HET up vs WT	0.000418592	-1.36849	POL down vs TOT
		10423185	NM_026799 // Rnasen // ribonuclease III, nuclear // 15 A1 // 14000 /// ENSMUST00	Rnasen	NM_026799	NM_026799 // RefSeq // Mus musculus ribonuclease III, nuclear (Rnasen), mRNA. //	0.0725427	5.59327e-05	0.0093975	6.08978e-05	-2.1748	WT * POL down vs WT * TOT	0.00221899	-1.48552	HET * POL down vs HET * TOT	0.00765289	1.34471	HET * POL up vs WT * POL	0.233549	-1.08872	HET * TOT down vs WT * TOT	0.0725427	1.11136	HET up vs WT	5.59327e-05	-1.79742	POL down vs TOT
		10556216	NM_181517 // Ipo7 // importin 7 // 7 F1 // 233726 /// ENSMUST00000084731 // Ipo7	Ipo7	NM_181517	NM_181517 // RefSeq // Mus musculus importin 7 (Ipo7), mRNA. // chr7 // 100 // 1	0.00459526	3.14523e-06	0.00940514	6.06188e-06	-6.3801	WT * POL down vs WT * TOT	5.73325e-05	-3.61437	HET * POL down vs HET * TOT	0.00175445	1.86272	HET * POL up vs WT * POL	0.590401	1.05524	HET * TOT up vs WT * TOT	0.00459526	1.40201	HET up vs WT	3.14523e-06	-4.80209	POL down vs TOT
		10353993	NM_198006 // 6330578E17Rik // RIKEN cDNA 6330578E17 gene // 1 B // 76178 /// ENS	6330578E17Rik	NM_198006	NM_198006 // RefSeq // Mus musculus RIKEN cDNA 6330578E17 gene (6330578E17Rik),	0.00130868	2.73893e-05	0.00943101	3.52601e-05	-2.90301	WT * POL down vs WT * TOT	0.000857664	-1.81976	HET * POL down vs HET * TOT	0.000829135	1.82779	HET * POL up vs WT * POL	0.137291	1.14575	HET * TOT up vs WT * TOT	0.00130868	1.44713	HET up vs WT	2.73893e-05	-2.29843	POL down vs TOT
		10361104	NM_144880 // Ppp2r5a // protein phosphatase 2, regulatory subunit B (B56), alpha	Ppp2r5a	NM_144880	NM_144880 // RefSeq // Mus musculus protein phosphatase 2, regulatory subunit B	0.00402942	2.70124e-05	0.00947467	3.49244e-05	-3.73963	WT * POL down vs WT * TOT	0.000840526	-2.10173	HET * POL down vs HET * TOT	0.00163264	1.9005	HET * POL up vs WT * POL	0.519081	1.06811	HET * TOT up vs WT * TOT	0.00402942	1.42476	HET up vs WT	2.70124e-05	-2.80351	POL down vs TOT
		10360985	NM_001081363 // Cenpf // centromere protein F // 1 H6|1 106.3 cM // 108000 /// E	Cenpf	NM_001081363	NM_001081363 // RefSeq // Mus musculus centromere protein F (Cenpf), mRNA. // ch	0.00442442	0.0125613	0.00950573	0.00206614	-1.65717	WT * POL down vs WT * TOT	0.857895	1.01799	HET * POL up vs HET * TOT	0.598728	-1.05453	HET * POL down vs WT * POL	0.00114228	-1.77897	HET * TOT down vs WT * TOT	0.00442442	-1.36967	HET down vs WT	0.0125613	-1.27589	POL down vs TOT
		10413752	NM_027088 // Bap1 // Brca1 associated protein 1 // 14 B // 104416 /// ENSMUST000	Bap1	NM_027088	NM_027088 // RefSeq // Mus musculus Brca1 associated protein 1 (Bap1), mRNA. //	0.0900119	2.06991e-06	0.00951067	2.22295e-05	2.16867	WT * POL up vs WT * TOT	6.68254e-06	2.95126	HET * POL up vs HET * TOT	0.00861775	1.26264	HET * POL up vs WT * POL	0.200894	-1.07779	HET * TOT down vs WT * TOT	0.0900119	1.08236	HET up vs WT	2.06991e-06	2.52988	POL up vs TOT
		10376243	---		---	ENSMUST00000083452 // ENSEMBL // ncrna:snoRNA chromosome:NCBIM37:11:56296422:562	0.00391443	8.23411e-05	0.00951543	8.16117e-05	1.66432	WT * POL up vs WT * TOT	0.00372811	1.27735	HET * POL up vs HET * TOT	0.00160895	-1.3447	HET * POL down vs WT * POL	0.502849	-1.03204	HET * TOT down vs WT * TOT	0.00391443	-1.17804	HET down vs WT	8.23411e-05	1.45805	POL up vs TOT
		10552115	XM_001472232 // LOC100044501 // similar to Androgen binding protein alpha // ---	LOC100044501	XM_001472232	XM_001472232 // RefSeq // PREDICTED: Mus musculus similar to Androgen binding pr	0.027664	0.000827168	0.00951698	0.000406225	1.83029	WT * POL up vs WT * TOT	0.0918185	1.17985	HET * POL up vs HET * TOT	0.00469515	-1.46938	HET * POL down vs WT * POL	0.488109	1.05574	HET * TOT up vs WT * TOT	0.027664	-1.17975	HET down vs WT	0.000827168	1.46951	POL up vs TOT
		10561343	---		---	ENSMUST00000098638 // ENSEMBL // cdna:pseudogene chromosome:NCBIM37:7:28549288:2	0.000912366	0.0183492	0.0095243	0.00254517	-1.71696	WT * POL down vs WT * TOT	0.684098	1.04684	HET * POL up vs HET * TOT	0.000663264	2.21768	HET * POL up vs WT * POL	0.082174	1.23384	HET * TOT up vs WT * TOT	0.000912366	1.65417	HET up vs WT	0.0183492	-1.28068	POL down vs TOT
		10531034	NM_153598 // Ugt2b34 // UDP glucuronosyltransferase 2 family, polypeptide B34 //	Ugt2b34	NM_153598	NM_153598 // RefSeq // Mus musculus UDP glucuronosyltransferase 2 family, polype	0.104054	5.04676e-06	0.00955523	9.03945e-06	-1.9658	WT * POL down vs WT * TOT	0.000101069	-1.57156	HET * POL down vs HET * TOT	0.00931662	1.18099	HET * POL up vs WT * POL	0.181068	-1.05916	HET * TOT down vs WT * TOT	0.104054	1.05595	HET up vs WT	5.04676e-06	-1.75766	POL down vs TOT
		10413695	NM_001081251 // Pbrm1 // polybromo 1 // 14 B // 66923 /// ENSMUST00000112098 //	Pbrm1	NM_001081251	NM_001081251 // RefSeq // Mus musculus polybromo 1 (Pbrm1), mRNA. // chr14 // 10	0.000807175	1.05998e-05	0.00955851	1.66313e-05	-4.20947	WT * POL down vs WT * TOT	0.000252895	-2.45645	HET * POL down vs HET * TOT	0.000614107	2.10544	HET * POL up vs WT * POL	0.0687107	1.22864	HET * TOT up vs WT * TOT	0.000807175	1.60836	HET up vs WT	1.05998e-05	-3.21564	POL down vs TOT
		10392328	NM_133702 // Nol11 // nucleolar protein 11 // 11 E1 // 68979 /// ENSMUST00000018	Nol11	NM_133702	NM_133702 // RefSeq // Mus musculus nucleolar protein 11 (Nol11), mRNA. // chr11	0.00218845	3.67763e-06	0.00957011	6.93889e-06	-3.36324	WT * POL down vs WT * TOT	6.88559e-05	-2.29866	HET * POL down vs HET * TOT	0.302184	-1.08251	HET * POL down vs WT * POL	0.000752166	-1.58385	HET * TOT down vs WT * TOT	0.00218845	-1.3094	HET down vs WT	3.67763e-06	-2.78046	POL down vs TOT
		10597900	NM_173364 // Zfp445 // zinc finger protein 445 // 9 F4 // 235682 /// ENSMUST0000	Zfp445	NM_173364	NM_173364 // RefSeq // Mus musculus zinc finger protein 445 (Zfp445), mRNA. // c	0.00934296	4.52546e-06	0.00957609	8.25763e-06	-2.44737	WT * POL down vs WT * TOT	8.84645e-05	-1.82972	HET * POL down vs HET * TOT	0.00263807	1.33877	HET * POL up vs WT * POL	0.985833	1.0009	HET * TOT up vs WT * TOT	0.00934296	1.15757	HET up vs WT	4.52546e-06	-2.11613	POL down vs TOT
		10357516	NM_007576 // C4bp // complement component 4 binding protein // 1 E4|1 67.6 cM //	C4bp	NM_007576	NM_007576 // RefSeq // Mus musculus complement component 4 binding protein (C4bp	0.514791	0.00140826	0.00957639	0.000572392	-1.55376	WT * POL down vs WT * TOT	0.180839	-1.10168	HET * POL down vs HET * TOT	0.0710736	1.15301	HET * POL up vs WT * POL	0.0165183	-1.22321	HET * TOT down vs WT * TOT	0.514791	-1.02999	HET down vs WT	0.00140826	-1.30834	POL down vs TOT
		10511498	NM_175175 // Plekhf2 // pleckstrin homology domain containing, family F (with FY	Plekhf2	NM_175175	NM_175175 // RefSeq // Mus musculus pleckstrin homology domain containing, famil	0.0449638	5.70851e-06	0.00958831	1.00206e-05	-3.65872	WT * POL down vs WT * TOT	0.000117356	-2.36052	HET * POL down vs HET * TOT	0.00606519	1.4363	HET * POL up vs WT * POL	0.341642	-1.07913	HET * TOT down vs WT * TOT	0.0449638	1.15368	HET up vs WT	5.70851e-06	-2.93879	POL down vs TOT
		10396358	NM_008910 // Ppm1a // protein phosphatase 1A, magnesium dependent, alpha isoform	Ppm1a	NM_008910	NM_008910 // RefSeq // Mus musculus protein phosphatase 1A, magnesium dependent,	0.0020518	5.02329e-05	0.00961142	5.65169e-05	-2.52032	WT * POL down vs WT * TOT	0.00189771	-1.61652	HET * POL down vs HET * TOT	0.00110248	1.71869	HET * POL up vs WT * POL	0.242334	1.10236	HET * TOT up vs WT * TOT	0.0020518	1.37645	HET up vs WT	5.02329e-05	-2.01845	POL down vs TOT
		10399760	NM_011300 // Rps7 // ribosomal protein S7 // 12 C1 // 20115 /// ENSMUST000000742	Rps7	NM_011300	NM_011300 // RefSeq // Mus musculus ribosomal protein S7 (Rps7), mRNA. // chr12	0.453042	0.00199551	0.00965436	0.233095	-1.09275	WT * POL down vs WT * TOT	0.0010863	-1.6215	HET * POL down vs HET * TOT	0.0213689	-1.26716	HET * POL down vs WT * POL	0.0605889	1.17102	HET * TOT up vs WT * TOT	0.453042	-1.04024	HET down vs WT	0.00199551	-1.33113	POL down vs TOT
		10532954	NM_175403 // 2410014A08Rik // RIKEN cDNA 2410014A08 gene // 5 F|5 60.0 cM // 109	2410014A08Rik	NM_175403	NM_175403 // RefSeq // Mus musculus RIKEN cDNA 2410014A08 gene (2410014A08Rik),	0.618186	0.00307499	0.00966598	0.000928681	-1.73111	WT * POL down vs WT * TOT	0.42612	-1.07742	HET * POL down vs HET * TOT	0.0621055	1.22892	HET * POL up vs WT * POL	0.0190506	-1.30741	HET * TOT down vs WT * TOT	0.618186	-1.03144	HET down vs WT	0.00307499	-1.3657	POL down vs TOT
		10468253	NM_029810 // Nt5c2 // 5'-nucleotidase, cytosolic II // 19 D2 // 76952 /// ENSMUS	Nt5c2	NM_029810	NM_029810 // RefSeq // Mus musculus 5'-nucleotidase, cytosolic II (Nt5c2), mRNA.	0.0185797	9.88211e-07	0.00969378	2.25273e-06	-3.20751	WT * POL down vs WT * TOT	1.45968e-05	-2.39892	HET * POL down vs HET * TOT	0.00385026	1.30725	HET * POL up vs WT * POL	0.659538	-1.02281	HET * TOT down vs WT * TOT	0.0185797	1.13053	HET up vs WT	9.88211e-07	-2.7739	POL down vs TOT
		10505028	AK141895 // Slc44a1 // solute carrier family 44, member 1 // 4 B2 // 100434	Slc44a1	AK141895	AK141895 // GenBank HTC // Mus musculus 12 days embryo spinal ganglion cDNA, RIK	0.0162136	6.84016e-06	0.00970225	1.16652e-05	-11.9375	WT * POL down vs WT * TOT	0.000145989	-5.04427	HET * POL down vs HET * TOT	0.00358262	2.24371	HET * POL up vs WT * POL	0.72454	-1.05475	HET * TOT down vs WT * TOT	0.0162136	1.45851	HET up vs WT	6.84016e-06	-7.75988	POL down vs TOT
		10410364	ENSMUST00000087803 // 6720487G11Rik // RIKEN cDNA 6720487G11 gene // 13 B3 // 31	6720487G11Rik	ENSMUST00000087803	ENSMUST00000087803 // ENSEMBL // 12 days embryo male wolffian duct includes surr	0.304473	0.000672502	0.00973177	0.05188	-1.21953	WT * POL down vs WT * TOT	0.000549709	-1.95216	HET * POL down vs HET * TOT	0.016868	-1.3519	HET * POL down vs WT * POL	0.0829284	1.18407	HET * TOT up vs WT * TOT	0.304473	-1.06852	HET down vs WT	0.000672502	-1.54296	POL down vs TOT
		10389339	NM_001029934 // Usp32 // ubiquitin specific peptidase 32 // 11 C // 237898 /// E	Usp32	NM_001029934	NM_001029934 // RefSeq // Mus musculus ubiquitin specific peptidase 32 (Usp32),	0.00133987	4.8117e-06	0.0097608	8.72492e-06	-4.06685	WT * POL down vs WT * TOT	9.47711e-05	-2.57042	HET * POL down vs HET * TOT	0.000854404	1.81067	HET * POL up vs WT * POL	0.137093	1.14442	HET * TOT up vs WT * TOT	0.00133987	1.4395	HET up vs WT	4.8117e-06	-3.23319	POL down vs TOT
		10475912	NM_028248 // Tmem87b // transmembrane protein 87B // 2 F3 // 72477 /// ENSMUST00	Tmem87b	NM_028248	NM_028248 // RefSeq // Mus musculus transmembrane protein 87B (Tmem87b), mRNA. /	0.00244506	9.56653e-07	0.00977204	2.19244e-06	-3.54839	WT * POL down vs WT * TOT	1.40375e-05	-2.59399	HET * POL down vs HET * TOT	0.00123501	1.45384	HET * POL up vs WT * POL	0.294919	1.0628	HET * TOT up vs WT * TOT	0.00244506	1.24304	HET up vs WT	9.56653e-07	-3.03389	POL down vs TOT
		10562736	ENSMUST00000037220 // 1700028J19Rik // RIKEN cDNA 1700028J19 gene // 7 B4 // 700	1700028J19Rik	ENSMUST00000037220	ENSMUST00000037220 // ENSEMBL // Adult male testis cDNA, RIKEN full-length enric	0.320357	0.000416189	0.00980111	0.000260518	1.62121	WT * POL up vs WT * TOT	0.034953	1.18054	HET * POL up vs HET * TOT	0.102333	-1.12237	HET * POL down vs WT * POL	0.0123321	1.22356	HET * TOT up vs WT * TOT	0.320357	1.0441	HET up vs WT	0.000416189	1.38344	POL up vs TOT
		10463981	ENSMUST00000095969 // Rbm20 // RNA binding motif protein 20 // 19 D2 // 73713 //	Rbm20	ENSMUST00000095969	ENSMUST00000095969 // ENSEMBL // Probable RNA-binding protein 20 gene:ENSMUSG000	0.003272	0.010286	0.00985905	0.00188774	1.32036	WT * POL up vs WT * TOT	0.97797	-1.00148	HET * POL down vs HET * TOT	0.445256	1.04314	HET * POL up vs WT * POL	0.000973418	1.37936	HET * TOT up vs WT * TOT	0.003272	1.19952	HET up vs WT	0.010286	1.14822	POL up vs TOT
		10392259	ENSMUST00000100311 // Smurf2 // SMAD specific E3 ubiquitin protein ligase 2 // 1	Smurf2	ENSMUST00000100311	ENSMUST00000100311 // ENSEMBL // Adult male testis cDNA, RIKEN full-length enric	0.00790858	5.45383e-06	0.00986662	9.70551e-06	-5.37318	WT * POL down vs WT * TOT	0.000110027	-3.06806	HET * POL down vs HET * TOT	0.002445	1.77923	HET * POL up vs WT * POL	0.872217	1.01593	HET * TOT up vs WT * TOT	0.00790858	1.34446	HET up vs WT	5.45383e-06	-4.0602	POL down vs TOT
		10603135	NM_175027 // Fancb // Fanconi anemia, complementation group B // X F5 // 237211	Fancb	NM_175027	NM_175027 // RefSeq // Mus musculus Fanconi anemia, complementation group B (Fan	0.000269611	6.02707e-05	0.00989908	6.54334e-05	-1.90704	WT * POL down vs WT * TOT	0.00238691	-1.38857	HET * POL down vs HET * TOT	0.0188937	-1.21907	HET * POL down vs WT * POL	0.000194006	-1.67425	HET * TOT down vs WT * TOT	0.000269611	-1.42864	HET down vs WT	6.02707e-05	-1.62729	POL down vs TOT
		10372853	NM_019786 // Tbk1 // TANK-binding kinase 1 // 10 D2 // 56480 /// ENSMUST00000020	Tbk1	NM_019786	NM_019786 // RefSeq // Mus musculus TANK-binding kinase 1 (Tbk1), mRNA. // chr10	0.00647592	1.33371e-05	0.00993734	2.02046e-05	-2.94643	WT * POL down vs WT * TOT	0.000332936	-1.94136	HET * POL down vs HET * TOT	0.00219426	1.5533	HET * POL up vs WT * POL	0.752851	1.02344	HET * TOT up vs WT * TOT	0.00647592	1.26084	HET up vs WT	1.33371e-05	-2.39167	POL down vs TOT
		10353296	NM_026456 // Tceb1 // transcription elongation factor B (SIII), polypeptide 1 //	Tceb1	NM_026456	NM_026456 // RefSeq // Mus musculus transcription elongation factor B (SIII), po	0.00471939	2.6913e-05	0.00998198	3.53106e-05	-2.75374	WT * POL down vs WT * TOT	0.000817338	-1.77746	HET * POL down vs HET * TOT	0.00183656	1.61842	HET * POL up vs WT * POL	0.576529	1.04465	HET * TOT up vs WT * TOT	0.00471939	1.30026	HET up vs WT	2.6913e-05	-2.21239	POL down vs TOT
		10392010	AK153679 // 1700081L11Rik // RIKEN cDNA 1700081L11 gene // 11 E1 // 76719 /// AK	1700081L11Rik	AK153679	AK153679 // GenBank HTC // Mus musculus 3 days neonate thymus cDNA, RIKEN full-l	0.000251416	0.00201909	0.00998568	0.229007	-1.1639	WT * POL down vs WT * TOT	0.00111146	-2.25825	HET * POL down vs HET * TOT	0.0170225	1.53188	HET * POL up vs WT * POL	0.000185362	2.97222	HET * TOT up vs WT * TOT	0.000251416	2.1338	HET up vs WT	0.00201909	-1.62123	POL down vs TOT
		10398091	NM_013775 // Tcl1b2 // T-cell leukemia/lymphoma 1B, 2 // 12 E // 27381 /// ENSMU	Tcl1b2	NM_013775	NM_013775 // RefSeq // Mus musculus T-cell leukemia/lymphoma 1B, 2 (Tcl1b2), mRN	0.0514587	0.00102179	0.00999288	0.000475646	1.50748	WT * POL up vs WT * TOT	0.116138	1.11168	HET * POL up vs HET * TOT	0.360593	-1.05771	HET * POL down vs WT * POL	0.00455421	1.28204	HET * TOT up vs WT * TOT	0.0514587	1.10095	HET up vs WT	0.00102179	1.29454	POL up vs TOT
		10489391	NM_007398 // Ada // adenosine deaminase // 2 H3|2 94.0 cM // 11486 /// ENSMUST00	Ada	NM_007398	NM_007398 // RefSeq // Mus musculus adenosine deaminase (Ada), mRNA. // chr2 //	0.000426092	0.315771	0.0101105	0.0125184	1.20436	WT * POL up vs WT * TOT	0.106227	-1.11098	HET * POL down vs HET * TOT	0.00041253	-1.55954	HET * POL down vs WT * POL	0.0257317	-1.16555	HET * TOT down vs WT * TOT	0.000426092	-1.34823	HET down vs WT	0.315771	1.04118	POL up vs TOT
		10445308	NM_018887 // Cyp39a1 // cytochrome P450, family 39, subfamily a, polypeptide 1 /	Cyp39a1	NM_018887	NM_018887 // RefSeq // Mus musculus cytochrome P450, family 39, subfamily a, pol	8.33063e-06	1.18623e-06	0.0101947	2.66273e-06	-2.55044	WT * POL down vs WT * TOT	1.78403e-05	-2.00964	HET * POL down vs HET * TOT	2.17088e-05	1.95547	HET * POL up vs WT * POL	0.000118212	1.54083	HET * TOT up vs WT * TOT	8.33063e-06	1.73581	HET up vs WT	1.18623e-06	-2.26395	POL down vs TOT
		10484850	NM_146476 // Olfr1254 // olfactory receptor 1254 // --- // 258468 /// ENSMUST000	Olfr1254	NM_146476	NM_146476 // RefSeq // Mus musculus olfactory receptor 1254 (Olfr1254), mRNA. //	0.199721	0.00341564	0.0102132	0.00101658	1.58936	WT * POL up vs WT * TOT	0.450958	1.06248	HET * POL up vs HET * TOT	0.0137797	-1.31721	HET * POL down vs WT * POL	0.119007	1.13566	HET * TOT up vs WT * TOT	0.199721	-1.07697	HET down vs WT	0.00341564	1.29949	POL up vs TOT
		10389373	NM_025825 // Appbp2 // amyloid beta precursor protein (cytoplasmic tail) binding	Appbp2	NM_025825	NM_025825 // RefSeq // Mus musculus amyloid beta precursor protein (cytoplasmic	0.905476	9.924e-06	0.0102143	1.60051e-05	-3.06088	WT * POL down vs WT * TOT	0.000227537	-2.0332	HET * POL down vs HET * TOT	0.0464934	1.21918	HET * POL up vs WT * POL	0.0278775	-1.23481	HET * TOT down vs WT * TOT	0.905476	-1.00639	HET down vs WT	9.924e-06	-2.49467	POL down vs TOT
		10467560	NM_133352 // Tm9sf3 // transmembrane 9 superfamily member 3 // 19 C3 // 107358 /	Tm9sf3	NM_133352	NM_133352 // RefSeq // Mus musculus transmembrane 9 superfamily member 3 (Tm9sf3	0.00814199	3.88781e-05	0.0102351	4.7303e-05	-3.95434	WT * POL down vs WT * TOT	0.00130815	-2.11268	HET * POL down vs HET * TOT	0.0025345	1.90641	HET * POL up vs WT * POL	0.868549	1.01853	HET * TOT up vs WT * TOT	0.00814199	1.39346	HET up vs WT	3.88781e-05	-2.89037	POL down vs TOT
		10490736	NM_026446 // Rgs19 // regulator of G-protein signaling 19 // 2 H4|2 45.0 cM // 5	Rgs19	NM_026446	NM_026446 // RefSeq // Mus musculus regulator of G-protein signaling 19 (Rgs19),	0.0576111	0.000138923	0.0102416	0.0050102	1.21668	WT * POL up vs WT * TOT	0.000189967	1.5535	HET * POL up vs HET * TOT	0.341093	1.0485	HET * POL up vs WT * POL	0.0049148	-1.21777	HET * TOT down vs WT * TOT	0.0576111	-1.0777	HET down vs WT	0.000138923	1.37482	POL up vs TOT
		10452496	NM_009067 // Ralbp1 // ralA binding protein 1 // 17 E1.1|17 38.0 cM // 19765 ///	Ralbp1	NM_009067	NM_009067 // RefSeq // Mus musculus ralA binding protein 1 (Ralbp1), mRNA. // ch	0.00195032	1.76338e-05	0.010301	2.54914e-05	-2.49092	WT * POL down vs WT * TOT	0.000468003	-1.72724	HET * POL down vs HET * TOT	0.00110408	1.57486	HET * POL up vs WT * POL	0.212848	1.09202	HET * TOT up vs WT * TOT	0.00195032	1.3114	HET up vs WT	1.76338e-05	-2.07423	POL down vs TOT
		10407570	NM_144516 // Zmynd11 // zinc finger, MYND domain containing 11 // 13 A1 // 66505	Zmynd11	NM_144516	NM_144516 // RefSeq // Mus musculus zinc finger, MYND domain containing 11 (Zmyn	0.00162397	3.03926e-05	0.0103014	3.9155e-05	-2.98579	WT * POL down vs WT * TOT	0.000944256	-1.84935	HET * POL down vs HET * TOT	0.000986495	1.8386	HET * POL up vs WT * POL	0.168184	1.1388	HET * TOT up vs WT * TOT	0.00162397	1.44699	HET up vs WT	3.03926e-05	-2.34984	POL down vs TOT
		10428412	NM_026149 // Nudcd1 // NudC domain containing 1 // 15 B3.2 // 67429 /// NM_00111	Nudcd1	NM_026149	NM_026149 // RefSeq // Mus musculus NudC domain containing 1 (Nudcd1), transcrip	0.016319	2.0609e-05	0.0103409	2.88825e-05	-3.27804	WT * POL down vs WT * TOT	0.000570358	-2.01202	HET * POL down vs HET * TOT	0.775656	1.02749	HET * POL up vs WT * POL	0.00250645	-1.58563	HET * TOT down vs WT * TOT	0.016319	-1.24226	HET down vs WT	2.0609e-05	-2.56817	POL down vs TOT
		10347362	---		---	mmu-mir-26b // miRBase Micro RNA Database // MI0000575 Mus musculus miR-26b stem	0.394795	0.00144471	0.0103599	0.000602874	1.43326	WT * POL up vs WT * TOT	0.17407	1.08492	HET * POL up vs HET * TOT	0.0925757	-1.11272	HET * POL down vs WT * POL	0.0146872	1.18725	HET * TOT up vs WT * TOT	0.394795	1.03295	HET up vs WT	0.00144471	1.24698	POL up vs TOT
		10437594	NM_001003918 // Usp7 // ubiquitin specific peptidase 7 // 16 A1 // 252870 /// EN	Usp7	NM_001003918	NM_001003918 // RefSeq // Mus musculus ubiquitin specific peptidase 7 (Usp7), mR	0.00102704	8.77192e-07	0.0103817	2.05081e-06	-3.39382	WT * POL down vs WT * TOT	1.25527e-05	-2.53	HET * POL down vs HET * TOT	0.00074228	1.4888	HET * POL up vs WT * POL	0.0894992	1.10985	HET * TOT up vs WT * TOT	0.00102704	1.28544	HET up vs WT	8.77192e-07	-2.93025	POL down vs TOT
		10535739	NM_011669 // Usp12 // ubiquitin specific peptidase 12 // 5 G2 // 22217 /// ENSMU	Usp12	NM_011669	NM_011669 // RefSeq // Mus musculus ubiquitin specific peptidase 12 (Usp12), mRN	0.0408603	3.62705e-05	0.0104122	4.50485e-05	-2.68683	WT * POL down vs WT * TOT	0.00118426	-1.7231	HET * POL down vs HET * TOT	0.00607791	1.4543	HET * POL up vs WT * POL	0.395487	-1.0722	HET * TOT down vs WT * TOT	0.0408603	1.16463	HET up vs WT	3.62705e-05	-2.15167	POL down vs TOT
		10378114	NM_025985 // Ube2g1 // ubiquitin-conjugating enzyme E2G 1 (UBC7 homolog, C. eleg	Ube2g1	NM_025985	NM_025985 // RefSeq // Mus musculus ubiquitin-conjugating enzyme E2G 1 (UBC7 hom	0.00333821	0.000157894	0.0104366	0.000135328	-2.37089	WT * POL down vs WT * TOT	0.00863457	-1.45753	HET * POL down vs HET * TOT	0.00153462	1.7562	HET * POL up vs WT * POL	0.394147	1.07964	HET * TOT up vs WT * TOT	0.00333821	1.37698	HET up vs WT	0.000157894	-1.85894	POL down vs TOT
		10437541	NM_013796 // Nagpa // N-acetylglucosamine-1-phosphodiester alpha-N-acetylglucosa	Nagpa	NM_013796	NM_013796 // RefSeq // Mus musculus N-acetylglucosamine-1-phosphodiester alpha-N	0.00146352	5.11184e-05	0.0104403	5.86716e-05	2.01365	WT * POL up vs WT * TOT	0.00186189	1.4449	HET * POL up vs HET * TOT	0.000930375	-1.53544	HET * POL down vs WT * POL	0.144674	-1.10176	HET * TOT down vs WT * TOT	0.00146352	-1.30065	HET down vs WT	5.11184e-05	1.70573	POL up vs TOT
		10433228	NM_029738 // Cluap1 // clusterin associated protein 1 // 16 A1 // 76779 /// ENSM	Cluap1	NM_029738	NM_029738 // RefSeq // Mus musculus clusterin associated protein 1 (Cluap1), mRN	0.0157206	1.51677e-05	0.0104768	2.26908e-05	-1.47631	WT * POL down vs WT * TOT	0.000383987	-1.26818	HET * POL down vs HET * TOT	0.00368258	1.15536	HET * POL up vs WT * POL	0.780848	-1.00758	HET * TOT down vs WT * TOT	0.0157206	1.07083	HET up vs WT	1.51677e-05	-1.36829	POL down vs TOT
		10593605	NM_027807 // Cul5 // cullin 5 // 9 C // 75717 /// ENSMUST00000034529 // Cul5 //	Cul5	NM_027807	NM_027807 // RefSeq // Mus musculus cullin 5 (Cul5), mRNA. // chr9 // 100 // 95	0.222386	3.0208e-06	0.010482	5.97843e-06	-4.17081	WT * POL down vs WT * TOT	5.30898e-05	-2.72681	HET * POL down vs HET * TOT	0.0148928	1.33212	HET * POL up vs WT * POL	0.112634	-1.14821	HET * TOT down vs WT * TOT	0.222386	1.07711	HET up vs WT	3.0208e-06	-3.37239	POL down vs TOT
		10463951	NM_007790 // Smc3 // structural maintenace of chromosomes 3 // 19 D2 // 13006 //	Smc3	NM_007790	NM_007790 // RefSeq // Mus musculus structural maintenace of chromosomes 3 (Smc3	0.308873	3.14024e-06	0.0105693	6.18798e-06	-5.13297	WT * POL down vs WT * TOT	5.54786e-05	-3.14734	HET * POL down vs HET * TOT	0.0180704	1.36917	HET * POL up vs WT * POL	0.0887123	-1.19115	HET * TOT down vs WT * TOT	0.308873	1.07212	HET up vs WT	3.14024e-06	-4.01936	POL down vs TOT
		10458386	NM_010885 // Ndufa2 // NADH dehydrogenase (ubiquinone) 1 alpha subcomplex, 2 //	Ndufa2	NM_010885	NM_010885 // RefSeq // Mus musculus NADH dehydrogenase (ubiquinone) 1 alpha subc	0.00093469	2.25796e-06	0.0105947	2.40005e-05	1.9563	WT * POL up vs WT * TOT	7.33605e-06	2.54746	HET * POL up vs HET * TOT	0.000704924	1.4385	HET * POL up vs WT * POL	0.0768987	1.10468	HET * TOT up vs WT * TOT	0.00093469	1.26058	HET up vs WT	2.25796e-06	2.2324	POL up vs TOT
		10518361	NR_002888 // Vmn2r-ps14 // vomeronasal 2, receptor, pseudogene 14 // 4 E1 // 545	Vmn2r-ps14	NR_002888	NR_002888 // RefSeq // Mus musculus vomeronasal 2, receptor, pseudogene 14 (Vmn2	0.0385981	1.18688e-06	0.010626	2.68153e-06	-5.70846	WT * POL down vs WT * TOT	1.76967e-05	-3.67867	HET * POL down vs HET * TOT	0.00597508	1.45335	HET * POL up vs WT * POL	0.419968	-1.06772	HET * TOT down vs WT * TOT	0.0385981	1.16669	HET up vs WT	1.18688e-06	-4.58253	POL down vs TOT
		10380699	NM_019877 // Copz2 // coatomer protein complex, subunit zeta 2 // 11 D // 56358	Copz2	NM_019877	NM_019877 // RefSeq // Mus musculus coatomer protein complex, subunit zeta 2 (Co	9.44917e-05	3.02463e-06	0.0106284	3.39466e-05	1.35522	WT * POL up vs WT * TOT	9.41441e-06	1.54069	HET * POL up vs HET * TOT	0.000145273	1.27993	HET * POL up vs WT * POL	0.00284306	1.12584	HET * TOT up vs WT * TOT	9.44917e-05	1.20042	HET up vs WT	3.02463e-06	1.44498	POL up vs TOT
		10532926	NM_007383 // Acads // acyl-Coenzyme A dehydrogenase, short chain // 5 F|5 65.0 c	Acads	NM_007383	NM_007383 // RefSeq // Mus musculus acyl-Coenzyme A dehydrogenase, short chain (	0.00736501	9.04308e-06	0.0106657	1.4979e-05	2.1847	WT * POL up vs WT * TOT	0.000199771	1.65298	HET * POL up vs HET * TOT	0.00244938	-1.33953	HET * POL down vs WT * POL	0.788334	-1.01352	HET * TOT down vs WT * TOT	0.00736501	-1.16518	HET down vs WT	9.04308e-06	1.90033	POL up vs TOT
		10354494	NM_008667 // Nab1 // Ngfi-A binding protein 1 // 1 C1.1|1 27.0 cM // 17936 /// E	Nab1	NM_008667	NM_008667 // RefSeq // Mus musculus Ngfi-A binding protein 1 (Nab1), mRNA. // ch	0.00059177	3.11364e-05	0.0106746	4.02845e-05	-3.22349	WT * POL down vs WT * TOT	0.000958989	-1.93383	HET * POL down vs HET * TOT	0.000524787	2.11916	HET * POL up vs WT * POL	0.0396462	1.27133	HET * TOT up vs WT * TOT	0.00059177	1.64139	HET up vs WT	3.11364e-05	-2.49673	POL down vs TOT
		10357476	---		---	ENSMUST00000082803 // ENSEMBL // ncrna:snRNA chromosome:NCBIM37:1:130782486:1307	0.0579263	0.000243027	0.0106802	0.000185481	1.86066	WT * POL up vs WT * TOT	0.0154648	1.28327	HET * POL up vs HET * TOT	0.00740336	-1.35057	HET * POL down vs WT * POL	0.312028	1.07358	HET * TOT up vs WT * TOT	0.0579263	-1.12161	HET down vs WT	0.000243027	1.54523	POL up vs TOT
		10602068	NM_011845 // Mid2 // midline 2 // X F1|X 60.5 cM // 23947 /// ENSMUST00000112990	Mid2	NM_011845	NM_011845 // RefSeq // Mus musculus midline 2 (Mid2), mRNA. // chrX // 100 // 89	0.582635	0.00131591	0.0106994	0.000576509	-1.41976	WT * POL down vs WT * TOT	0.150824	-1.08776	HET * POL down vs HET * TOT	0.0709855	1.12014	HET * POL up vs WT * POL	0.0197764	-1.16522	HET * TOT down vs WT * TOT	0.582635	-1.01992	HET down vs WT	0.00131591	-1.24273	POL down vs TOT
		10440166	NM_146779 // Olfr196 // olfactory receptor 196 // --- // 258775 /// ENSMUST00000	Olfr196	NM_146779	NM_146779 // RefSeq // Mus musculus olfactory receptor 196 (Olfr196), mRNA. // c	0.759039	0.000293835	0.0107016	0.000212025	1.43446	WT * POL up vs WT * TOT	0.0201074	1.14902	HET * POL up vs HET * TOT	0.0569354	-1.10724	HET * POL down vs WT * POL	0.0245389	1.12751	HET * TOT up vs WT * TOT	0.759039	1.00911	HET up vs WT	0.000293835	1.28383	POL up vs TOT
		10499470	NM_028188 // Rusc1 // RUN and SH3 domain containing 1 // 3 F2 // 72296 /// NM_00	Rusc1	NM_028188	NM_028188 // RefSeq // Mus musculus RUN and SH3 domain containing 1 (Rusc1), tra	0.0296945	0.00106546	0.0107809	0.000505144	1.622	WT * POL up vs WT * TOT	0.114711	1.13543	HET * POL up vs HET * TOT	0.00525421	-1.36899	HET * POL down vs WT * POL	0.514815	1.0435	HET * TOT up vs WT * TOT	0.0296945	-1.14539	HET down vs WT	0.00106546	1.35708	POL up vs TOT
		10543054	NM_009169 // Shfm1 // split hand/foot malformation (ectrodactyly) type 1 // 6 A2	Shfm1	NM_009169	NM_009169 // RefSeq // Mus musculus split hand/foot malformation (ectrodactyly)	0.0128541	0.000836031	0.0107975	0.0644989	1.20449	WT * POL up vs WT * TOT	0.000661223	1.91152	HET * POL up vs HET * TOT	0.00335828	1.57112	HET * POL up vs WT * POL	0.903351	-1.01011	HET * TOT down vs WT * TOT	0.0128541	1.24716	HET up vs WT	0.000836031	1.51737	POL up vs TOT
		10489127	NM_011249 // Rbl1 // retinoblastoma-like 1 (p107) // 2 H1|2 92.0 cM // 19650 ///	Rbl1	NM_011249	NM_011249 // RefSeq // Mus musculus retinoblastoma-like 1 (p107) (Rbl1), mRNA. /	0.199103	7.80044e-05	0.0107985	8.15418e-05	-3.03578	WT * POL down vs WT * TOT	0.00322314	-1.7363	HET * POL down vs HET * TOT	0.15461	1.19108	HET * POL up vs WT * POL	0.01002	-1.46793	HET * TOT down vs WT * TOT	0.199103	-1.11015	HET down vs WT	7.80044e-05	-2.29587	POL down vs TOT
		10391429	---		---	ENSMUST00000082825 // ENSEMBL // ncrna:snRNA chromosome:NCBIM37:11:101258901:101	0.100567	0.000313829	0.0108193	0.000222873	1.70925	WT * POL up vs WT * TOT	0.0218544	1.22611	HET * POL up vs HET * TOT	0.00994899	-1.28479	HET * POL down vs WT * POL	0.209296	1.08504	HET * TOT up vs WT * TOT	0.100567	-1.08816	HET down vs WT	0.000313829	1.44766	POL up vs TOT
		10504664	---		---	ENSMUST00000107780 // ENSEMBL // cdna:novel chromosome:NCBIM37:4:45957209:459636	0.0988325	7.76072e-05	0.0108333	8.13117e-05	1.64063	WT * POL up vs WT * TOT	0.00319529	1.27933	HET * POL up vs HET * TOT	0.0098673	-1.20693	HET * POL down vs WT * POL	0.212283	1.06254	HET * TOT up vs WT * TOT	0.0988325	-1.06578	HET down vs WT	7.76072e-05	1.44876	POL up vs TOT
		10462454	NM_144873 // Uhrf2 // ubiquitin-like, containing PHD and RING finger domains 2 /	Uhrf2	NM_144873	NM_144873 // RefSeq // Mus musculus ubiquitin-like, containing PHD and RING fing	0.663333	1.26463e-06	0.0108729	2.84436e-06	-1.87595	WT * POL down vs WT * TOT	1.8952e-05	-1.59913	HET * POL down vs HET * TOT	0.064763	1.07303	HET * POL up vs WT * POL	0.0221817	-1.09327	HET * TOT down vs WT * TOT	0.663333	-1.00939	HET down vs WT	1.26463e-06	-1.73202	POL down vs TOT
		10413517	NM_175343 // Chdh // choline dehydrogenase // 14 B // 218865 /// NM_172264 // Ch	Chdh	NM_175343	NM_175343 // RefSeq // Mus musculus choline dehydrogenase (Chdh), mRNA. // chr14	0.487004	0.000579892	0.0108936	0.000339884	1.56572	WT * POL up vs WT * TOT	0.0506701	1.15629	HET * POL up vs HET * TOT	0.0827975	-1.13061	HET * POL down vs WT * POL	0.0176074	1.19766	HET * TOT up vs WT * TOT	0.487004	1.02923	HET up vs WT	0.000579892	1.34552	POL up vs TOT
		10491261	NM_027016 // Sec62 // SEC62 homolog (S. cerevisiae) // 3 A3 // 69276 /// ENSMUST	Sec62	NM_027016	NM_027016 // RefSeq // Mus musculus SEC62 homolog (S. cerevisiae) (Sec62), mRNA.	0.0903104	1.14419e-06	0.0109239	2.60847e-06	-3.5811	WT * POL down vs WT * TOT	1.68665e-05	-2.60623	HET * POL down vs HET * TOT	0.00946515	1.27545	HET * POL up vs WT * POL	0.228819	-1.07731	HET * TOT down vs WT * TOT	0.0903104	1.08808	HET up vs WT	1.14419e-06	-3.05502	POL down vs TOT
		10588243	NM_013649 // Ryk // receptor-like tyrosine kinase // 9 F1|9 61.0 cM // 20187 ///	Ryk	NM_013649	NM_013649 // RefSeq // Mus musculus receptor-like tyrosine kinase (Ryk), transcr	0.00784291	1.66581e-06	0.0109406	3.61661e-06	-3.00757	WT * POL down vs WT * TOT	2.60633e-05	-2.24403	HET * POL down vs HET * TOT	0.00257228	1.35734	HET * POL up vs WT * POL	0.81042	1.01275	HET * TOT up vs WT * TOT	0.00784291	1.17245	HET up vs WT	1.66581e-06	-2.5979	POL down vs TOT
		10580771	NM_134141 // Ciapin1 // cytokine induced apoptosis inhibitor 1 // 8 C5 // 109006	Ciapin1	NM_134141	NM_134141 // RefSeq // Mus musculus cytokine induced apoptosis inhibitor 1 (Ciap	0.00162236	0.536524	0.0109947	0.0190122	1.33242	WT * POL up vs WT * TOT	0.0774945	-1.22659	HET * POL down vs HET * TOT	0.00101545	-1.87927	HET * POL down vs WT * POL	0.157799	-1.14987	HET * TOT down vs WT * TOT	0.00162236	-1.47001	HET down vs WT	0.536524	1.04225	POL up vs TOT
		10556214	---		---	ENSMUST00000083455 // ENSEMBL // ncrna:snRNA chromosome:NCBIM37:7:117147092:1171	0.018251	0.000193791	0.011027	0.000159763	1.42326	WT * POL up vs WT * TOT	0.0110502	1.16171	HET * POL up vs HET * TOT	0.0041101	-1.20992	HET * POL down vs WT * POL	0.733988	1.01259	HET * TOT up vs WT * TOT	0.018251	-1.09311	HET down vs WT	0.000193791	1.28585	POL up vs TOT
		10608182	---		---	ENSMUST00000116672 // ENSEMBL // cdna:novel chromosome:NCBIM37:Y:1317099:1317379	0.0236073	0.00102586	0.0110403	0.000498037	1.60966	WT * POL up vs WT * TOT	0.10702	1.13674	HET * POL up vs HET * TOT	0.00472013	-1.37176	HET * POL down vs WT * POL	0.617146	1.03227	HET * TOT up vs WT * TOT	0.0236073	-1.15277	HET down vs WT	0.00102586	1.35269	POL up vs TOT
		10344801	NM_026493 // Cspp1 // centrosome and spindle pole associated protein 1 // 1 A2 /	Cspp1	NM_026493	NM_026493 // RefSeq // Mus musculus centrosome and spindle pole associated prote	0.00105871	4.3016e-07	0.0110428	1.10015e-06	-5.50719	WT * POL down vs WT * TOT	5.52724e-06	-3.85688	HET * POL down vs HET * TOT	0.00077722	1.62471	HET * POL up vs WT * POL	0.0881026	1.13784	HET * TOT up vs WT * TOT	0.00105871	1.35966	HET up vs WT	4.3016e-07	-4.60875	POL down vs TOT
		10571621	NM_138668 // Ufsp2 // UFM1-specific peptidase 2 // 8 B1.1 // 192169 /// ENSMUST0	Ufsp2	NM_138668	NM_138668 // RefSeq // Mus musculus UFM1-specific peptidase 2 (Ufsp2), mRNA. //	0.153807	0.000461909	0.0110438	0.000293049	-1.93156	WT * POL down vs WT * TOT	0.0367061	-1.25663	HET * POL down vs HET * TOT	0.0126343	1.35903	HET * POL up vs WT * POL	0.155692	-1.13102	HET * TOT down vs WT * TOT	0.153807	1.09617	HET up vs WT	0.000461909	-1.55797	POL down vs TOT
		10449312	NM_001122657 // ENSMUSG00000073431 // predicted gene, ENSMUSG00000073431 // ---	ENSMUSG00000073431	NM_001122657	NM_001122657 // RefSeq // Mus musculus predicted gene, ENSMUSG00000073431 (ENSMU	0.0486851	0.000718984	0.0110505	0.000394603	1.57127	WT * POL up vs WT * TOT	0.0669534	1.14762	HET * POL up vs HET * TOT	0.00691121	-1.29782	HET * POL down vs WT * POL	0.36622	1.05497	HET * TOT up vs WT * TOT	0.0486851	-1.10914	HET down vs WT	0.000718984	1.34284	POL up vs TOT
		10424260	BC070426 // D15Ertd621e // DNA segment, Chr 15, ERATO Doi 621, expressed // 15 D	D15Ertd621e	BC070426	BC070426 // GenBank // Mus musculus DNA segment, Chr 15, ERATO Doi 621, expresse	0.00307323	0.00020468	0.0110613	0.000166302	-1.99489	WT * POL down vs WT * TOT	0.0118926	-1.33677	HET * POL down vs HET * TOT	0.00150312	1.60386	HET * POL up vs WT * POL	0.341873	1.07475	HET * TOT up vs WT * TOT	0.00307323	1.31291	HET up vs WT	0.00020468	-1.63301	POL down vs TOT
		10365420	BC086492 // AI597468 // expressed sequence AI597468 // 10 C1 // 103266 /// ENSMU	AI597468	BC086492	BC086492 // GenBank // Mus musculus expressed sequence AI597468, mRNA (cDNA clon	0.00569846	8.11222e-05	0.0110775	8.46319e-05	-1.65325	WT * POL down vs WT * TOT	0.00335016	-1.28337	HET * POL down vs HET * TOT	0.00215935	1.31751	HET * POL up vs WT * POL	0.626883	1.02274	HET * TOT up vs WT * TOT	0.00569846	1.16081	HET up vs WT	8.11222e-05	-1.45662	POL down vs TOT
		10407766	NM_018886 // Lgals8 // lectin, galactose binding, soluble 8 // 13 A1|13 8.0 cM /	Lgals8	NM_018886	NM_018886 // RefSeq // Mus musculus lectin, galactose binding, soluble 8 (Lgals8	0.0147858	1.6147e-05	0.011126	2.42094e-05	-2.31066	WT * POL down vs WT * TOT	0.000406179	-1.66774	HET * POL down vs HET * TOT	0.858403	1.01159	HET * POL up vs WT * POL	0.00247691	-1.36963	HET * TOT down vs WT * TOT	0.0147858	-1.16359	HET down vs WT	1.6147e-05	-1.96305	POL down vs TOT
		10599174	NM_133990 // Il13ra1 // interleukin 13 receptor, alpha 1 // X A3.3|X 12.5 cM //	Il13ra1	NM_133990	NM_133990 // RefSeq // Mus musculus interleukin 13 receptor, alpha 1 (Il13ra1),	0.00130024	8.2915e-05	0.0111424	8.6182e-05	-2.63969	WT * POL down vs WT * TOT	0.00343913	-1.61703	HET * POL down vs HET * TOT	0.000889162	1.91562	HET * POL up vs WT * POL	0.115918	1.17348	HET * TOT up vs WT * TOT	0.00130024	1.49931	HET up vs WT	8.2915e-05	-2.06602	POL down vs TOT
		10577808	NM_177089 // Tacc1 // transforming, acidic coiled-coil containing protein 1 // 8	Tacc1	NM_177089	NM_177089 // RefSeq // Mus musculus transforming, acidic coiled-coil containing	0.377078	8.84108e-05	0.0111854	9.05177e-05	-1.79924	WT * POL down vs WT * TOT	0.00374227	-1.33387	HET * POL down vs HET * TOT	0.0212493	1.20518	HET * POL up vs WT * POL	0.0802641	-1.11924	HET * TOT down vs WT * TOT	0.377078	1.03768	HET up vs WT	8.84108e-05	-1.54918	POL down vs TOT
		10580905	NM_153164 // Cnot1 // CCR4-NOT transcription complex, subunit 1 // 8 D1 // 23459	Cnot1	NM_153164	NM_153164 // RefSeq // Mus musculus CCR4-NOT transcription complex, subunit 1 (C	0.0927774	3.54047e-06	0.0112072	6.92616e-06	-2.71707	WT * POL down vs WT * TOT	6.30241e-05	-2.01026	HET * POL down vs HET * TOT	0.00976386	1.25909	HET * POL up vs WT * POL	0.229752	-1.07347	HET * TOT down vs WT * TOT	0.0927774	1.08301	HET up vs WT	3.54047e-06	-2.3371	POL down vs TOT
		10502375	NM_008642 // Mttp // microsomal triglyceride transfer protein // 3 G3|3 66.2 cM	Mttp	NM_008642	NM_008642 // RefSeq // Mus musculus microsomal triglyceride transfer protein (Mt	0.000689863	7.43949e-06	0.0112132	1.2896e-05	-1.50661	WT * POL down vs WT * TOT	0.000154557	-1.30964	HET * POL down vs HET * TOT	0.06257	-1.0651	HET * POL down vs WT * POL	0.000386245	-1.22528	HET * TOT down vs WT * TOT	0.000689863	-1.14239	HET down vs WT	7.43949e-06	-1.40468	POL down vs TOT
		10424250	XR_031842 // EG665244 // predicted gene, EG665244 // 15 D1 // 665244	EG665244	XR_031842	XR_031842 // RefSeq // PREDICTED: Mus musculus similar to small nuclear ribonucl	0.329657	2.75117e-05	0.0112427	0.000522422	1.62056	WT * POL up vs WT * TOT	5.78334e-05	2.31068	HET * POL up vs HET * TOT	0.11302	1.13709	HET * POL up vs WT * POL	0.0139451	-1.25395	HET * TOT down vs WT * TOT	0.329657	-1.05013	HET down vs WT	2.75117e-05	1.9351	POL up vs TOT
		10455738	NM_026386 // Snx2 // sorting nexin 2 // 18 D1 // 67804 /// ENSMUST00000037850 //	Snx2	NM_026386	NM_026386 // RefSeq // Mus musculus sorting nexin 2 (Snx2), mRNA. // chr18 // 10	0.00439145	8.12572e-07	0.0112476	1.94024e-06	-3.04568	WT * POL down vs WT * TOT	1.13235e-05	-2.3497	HET * POL down vs HET * TOT	0.00187134	1.34021	HET * POL up vs WT * POL	0.488616	1.03395	HET * TOT up vs WT * TOT	0.00439145	1.17716	HET up vs WT	8.12572e-07	-2.67515	POL down vs TOT
		10558057	NM_172255 // Brwd2 // bromodomain and WD repeat domain containing 2 // 7 F3 // 2	Brwd2	NM_172255	NM_172255 // RefSeq // Mus musculus bromodomain and WD repeat domain containing	0.931574	0.000440694	0.0113378	0.00028673	-2.15609	WT * POL down vs WT * TOT	0.0337046	-1.31286	HET * POL down vs HET * TOT	0.0424961	1.28888	HET * POL up vs WT * POL	0.0366749	-1.27419	HET * TOT down vs WT * TOT	0.931574	1.00575	HET up vs WT	0.000440694	-1.68245	POL down vs TOT
		10375980	NM_033565 // Aff4 // AF4/FMR2 family, member 4 // 11 B1.3 // 93736 /// ENSMUST00	Aff4	NM_033565	NM_033565 // RefSeq // Mus musculus AF4/FMR2 family, member 4 (Aff4), mRNA. // c	0.000694621	3.03962e-06	0.0113416	6.09831e-06	-3.42795	WT * POL down vs WT * TOT	5.24046e-05	-2.38967	HET * POL down vs HET * TOT	0.000597868	1.68829	HET * POL up vs WT * POL	0.0473395	1.17693	HET * TOT up vs WT * TOT	0.000694621	1.40961	HET up vs WT	3.03962e-06	-2.86211	POL down vs TOT
		10526656	NM_146164 // Lrch4 // leucine-rich repeats and calponin homology (CH) domain con	Lrch4	NM_146164	NM_146164 // RefSeq // Mus musculus leucine-rich repeats and calponin homology (	0.605379	3.06262e-06	0.0113632	3.38635e-05	1.67459	WT * POL up vs WT * TOT	9.63272e-06	2.07378	HET * POL up vs HET * TOT	0.0295506	1.12974	HET * POL up vs WT * POL	0.0553846	-1.09616	HET * TOT down vs WT * TOT	0.605379	1.0152	HET up vs WT	3.06262e-06	1.86353	POL up vs TOT
		10594988	NM_015806 // Mapk6 // mitogen-activated protein kinase 6 // 9 D|9 38.0 cM // 507	Mapk6	NM_015806	NM_015806 // RefSeq // Mus musculus mitogen-activated protein kinase 6 (Mapk6),	0.034839	2.70049e-05	0.011402	3.66686e-05	-3.01182	WT * POL down vs WT * TOT	0.000774827	-1.89313	HET * POL down vs HET * TOT	0.00591337	1.4966	HET * POL up vs WT * POL	0.480708	-1.06302	HET * TOT down vs WT * TOT	0.034839	1.18654	HET up vs WT	2.70049e-05	-2.38784	POL down vs TOT
		10504398	ENSMUST00000056074 // Serf2 // small EDRK-rich factor 2 // 2 E5 // 378702 /// EN	Serf2	ENSMUST00000056074	ENSMUST00000056074 // ENSEMBL // Small EDRK-rich factor 2 gene:ENSMUSG0000004377	0.0118986	1.16645e-05	0.0114454	0.000173033	1.82438	WT * POL up vs WT * TOT	2.93066e-05	2.58476	HET * POL up vs HET * TOT	0.00332519	1.41436	HET * POL up vs WT * POL	0.97838	-1.00172	HET * TOT down vs WT * TOT	0.0118986	1.18825	HET up vs WT	1.16645e-05	2.17154	POL up vs TOT
		10602772	NM_148945 // Rps6ka3 // ribosomal protein S6 kinase polypeptide 3 // X F4|X 65.7	Rps6ka3	NM_148945	NM_148945 // RefSeq // Mus musculus ribosomal protein S6 kinase polypeptide 3 (R	0.0285259	8.08857e-06	0.0114999	1.38937e-05	-3.26745	WT * POL down vs WT * TOT	0.000169869	-2.17219	HET * POL down vs HET * TOT	0.00534788	1.43899	HET * POL up vs WT * POL	0.558246	-1.04533	HET * TOT down vs WT * TOT	0.0285259	1.17328	HET up vs WT	8.08857e-06	-2.66412	POL down vs TOT
		10594426	NM_026507 // Zwilch // Zwilch, kinetochore associated, homolog (Drosophila) // 9	Zwilch	NM_026507	NM_026507 // RefSeq // Mus musculus Zwilch, kinetochore associated, homolog (Dro	0.00169996	0.000911797	0.0115308	0.000469886	-2.38878	WT * POL down vs WT * TOT	0.0884644	-1.283	HET * POL down vs HET * TOT	0.192849	-1.19428	HET * POL down vs WT * POL	0.00070166	-2.22359	HET * TOT down vs WT * TOT	0.00169996	-1.6296	HET down vs WT	0.000911797	-1.75066	POL down vs TOT
		10543686	NM_009459 // Ube2h // ubiquitin-conjugating enzyme E2H // 6 A3.3|6 6.5 cM // 222	Ube2h	NM_009459	NM_009459 // RefSeq // Mus musculus ubiquitin-conjugating enzyme E2H (Ube2h), mR	0.288148	0.000285425	0.0115626	0.000213788	-2.22964	WT * POL down vs WT * TOT	0.0182516	-1.37365	HET * POL down vs HET * TOT	0.0185211	1.37193	HET * POL up vs WT * POL	0.101759	-1.18312	HET * TOT down vs WT * TOT	0.288148	1.07684	HET up vs WT	0.000285425	-1.75007	POL down vs TOT
		10599826	NM_007979 // F9 // coagulation factor IX // X A6-A7|X 22.0 cM // 14071 /// ENSMU	F9	NM_007979	NM_007979 // RefSeq // Mus musculus coagulation factor IX (F9), mRNA. // chrX //	0.364884	2.60701e-06	0.0116306	5.37373e-06	-3.82894	WT * POL down vs WT * TOT	4.34299e-05	-2.61629	HET * POL down vs HET * TOT	0.0214314	1.27035	HET * POL up vs WT * POL	0.0853835	-1.15204	HET * TOT down vs WT * TOT	0.364884	1.05009	HET up vs WT	2.60701e-06	-3.16506	POL down vs TOT
		10556244	AF357383 // Ipo7 // importin 7 // 7 F1 // 233726	Ipo7	AF357383	AF357383 // GenBank // Mus musculus clone MBI-1 H/ACA box snoRNA, partial sequen	0.00105053	0.000414095	0.01166	0.0219373	-1.30813	WT * POL down vs WT * TOT	0.000427463	-2.09507	HET * POL down vs HET * TOT	0.105282	1.19376	HET * POL up vs WT * POL	0.000517924	1.9119	HET * TOT up vs WT * TOT	0.00105053	1.51075	HET up vs WT	0.000414095	-1.65549	POL down vs TOT
		10454606	NM_001110015 // Wdr36 // WD repeat domain 36 // 18 B1 // 225348 /// NM_001110016	Wdr36	NM_001110015	NM_001110015 // RefSeq // Mus musculus WD repeat domain 36 (Wdr36), transcript v	0.00102236	7.07841e-06	0.0117133	1.24908e-05	-1.83458	WT * POL down vs WT * TOT	0.000143466	-1.49631	HET * POL down vs HET * TOT	0.101269	-1.08103	HET * POL down vs WT * POL	0.000509837	-1.32542	HET * TOT down vs WT * TOT	0.00102236	-1.197	HET down vs WT	7.07841e-06	-1.65684	POL down vs TOT
		10546586	NM_001081111 // Tmf1 // TATA element modulatory factor 1 // 6 D3 // 232286 /// E	Tmf1	NM_001081111	NM_001081111 // RefSeq // Mus musculus TATA element modulatory factor 1 (Tmf1),	0.000289076	2.8079e-07	0.0117156	7.55452e-07	-3.92306	WT * POL down vs WT * TOT	3.39919e-06	-3.02288	HET * POL down vs HET * TOT	0.000334352	1.53988	HET * POL up vs WT * POL	0.0130183	1.18654	HET * TOT up vs WT * TOT	0.000289076	1.35172	HET up vs WT	2.8079e-07	-3.44368	POL down vs TOT
		10352344	---		---	GENSCAN00000001532 // ENSEMBL // cdna:Genscan chromosome:NCBIM37:1:182981366:182	0.000143154	0.000946366	0.011726	0.000484959	-1.87388	WT * POL down vs WT * TOT	0.0915465	-1.19558	HET * POL down vs HET * TOT	0.00700302	-1.45836	HET * POL down vs WT * POL	0.000131114	-2.28575	HET * TOT down vs WT * TOT	0.000143154	-1.82577	HET down vs WT	0.000946366	-1.49679	POL down vs TOT
		10527970	NM_153116 // Gtpbp10 // GTP-binding protein 10 (putative) // 5 A1 // 207704 ///	Gtpbp10	NM_153116	NM_153116 // RefSeq // Mus musculus GTP-binding protein 10 (putative) (Gtpbp10),	0.380954	3.54267e-05	0.0117484	4.57221e-05	-2.91084	WT * POL down vs WT * TOT	0.0010862	-1.82444	HET * POL down vs HET * TOT	0.10586	1.192	HET * POL up vs WT * POL	0.0158234	-1.33848	HET * TOT down vs WT * TOT	0.380954	-1.05967	HET down vs WT	3.54267e-05	-2.30448	POL down vs TOT
		10400326	NM_025456 // Eapp // E2F-associated phosphoprotein // 12 C1 // 66266 /// ENSMUST	Eapp	NM_025456	NM_025456 // RefSeq // Mus musculus E2F-associated phosphoprotein (Eapp), mRNA.	0.15689	0.000135639	0.0117568	0.000126161	-1.90201	WT * POL down vs WT * TOT	0.00649585	-1.34507	HET * POL down vs HET * TOT	0.0133336	1.28112	HET * POL up vs WT * POL	0.1628	-1.10377	HET * TOT down vs WT * TOT	0.15689	1.07735	HET up vs WT	0.000135639	-1.59948	POL down vs TOT
		10428744	BC050895 // 9130401M01Rik // RIKEN cDNA 9130401M01 gene // 15 D1 // 75758 /// EN	9130401M01Rik	BC050895	BC050895 // GenBank // Mus musculus RIKEN cDNA 9130401M01 gene, mRNA (cDNA clone	0.0943762	6.18256e-05	0.011758	0.00150014	1.35106	WT * POL up vs WT * TOT	0.000109186	1.7785	HET * POL up vs HET * TOT	0.0101702	1.23444	HET * POL up vs WT * POL	0.237274	-1.06638	HET * TOT down vs WT * TOT	0.0943762	1.07592	HET up vs WT	6.18256e-05	1.55012	POL up vs TOT
		10506134	NM_175029 // Atg4c // autophagy-related 4C (yeast) // 4 C6 // 242557 /// ENSMUST	Atg4c	NM_175029	NM_175029 // RefSeq // Mus musculus autophagy-related 4C (yeast) (Atg4c), mRNA.	0.00502907	4.72021e-05	0.0117941	5.7167e-05	-3.90459	WT * POL down vs WT * TOT	0.00157717	-2.09435	HET * POL down vs HET * TOT	0.00207454	2.00443	HET * POL up vs WT * POL	0.534204	1.07514	HET * TOT up vs WT * TOT	0.00502907	1.46801	HET up vs WT	4.72021e-05	-2.85965	POL down vs TOT
		10481272	BC099566 // 1700007K13Rik // RIKEN cDNA 1700007K13 gene // 2 A3 // 69327 /// AY9	1700007K13Rik	BC099566	BC099566 // GenBank // Mus musculus RIKEN cDNA 1700007K13 gene, mRNA (cDNA clone	0.429653	0.00332833	0.0118203	0.00107645	1.61714	WT * POL up vs WT * TOT	0.391706	1.07573	HET * POL up vs HET * TOT	0.0240472	-1.2829	HET * POL down vs WT * POL	0.076224	1.17179	HET * TOT up vs WT * TOT	0.429653	-1.04634	HET down vs WT	0.00332833	1.31894	POL up vs TOT
		10467921	NM_007700 // Chuk // conserved helix-loop-helix ubiquitous kinase // 19 C3|19 45	Chuk	NM_007700	NM_007700 // RefSeq // Mus musculus conserved helix-loop-helix ubiquitous kinase	0.0066257	1.2345e-05	0.0118568	1.97813e-05	-4.12726	WT * POL down vs WT * TOT	0.000283428	-2.45093	HET * POL down vs HET * TOT	0.00243907	1.75358	HET * POL up vs WT * POL	0.674704	1.04135	HET * TOT up vs WT * TOT	0.0066257	1.35133	HET up vs WT	1.2345e-05	-3.18051	POL down vs TOT
		10505998	NM_001113412 // Fggy // FGGY carbohydrate kinase domain containing // 4 C5 // 75	Fggy	NM_001113412	NM_001113412 // RefSeq // Mus musculus FGGY carbohydrate kinase domain containin	0.507518	0.000350724	0.0118596	0.000249222	-2.11486	WT * POL down vs WT * TOT	0.023793	-1.32946	HET * POL down vs HET * TOT	0.0269344	1.31651	HET * POL up vs WT * POL	0.0668063	-1.20832	HET * TOT down vs WT * TOT	0.507518	1.04381	HET up vs WT	0.000350724	-1.67679	POL down vs TOT
		10360720	NM_145514 // Wdr26 // WD repeat domain 26 // 1 H4 // 226757 /// BC139336 // Wdr2	Wdr26	NM_145514	NM_145514 // RefSeq // Mus musculus WD repeat domain 26 (Wdr26), mRNA. // chr1 /	0.000820753	1.75427e-05	0.011965	2.63375e-05	-2.31467	WT * POL down vs WT * TOT	0.000438618	-1.67023	HET * POL down vs HET * TOT	0.00068193	1.59482	HET * POL up vs WT * POL	0.0572321	1.1508	HET * TOT up vs WT * TOT	0.000820753	1.35474	HET up vs WT	1.75427e-05	-1.96622	POL down vs TOT
		10393341	NM_172572 // Rhbdf2 // rhomboid 5 homolog 2 (Drosophila) // 11 E2 // 217344 ///	Rhbdf2	NM_172572	NM_172572 // RefSeq // Mus musculus rhomboid 5 homolog 2 (Drosophila) (Rhbdf2),	0.0405868	6.62022e-05	0.0119968	7.44007e-05	1.49148	WT * POL up vs WT * TOT	0.00244466	1.23073	HET * POL up vs HET * TOT	0.00661246	-1.17887	HET * POL down vs WT * POL	0.449363	1.02799	HET * TOT up vs WT * TOT	0.0405868	-1.07088	HET down vs WT	6.62022e-05	1.35485	POL up vs TOT
		10537650	NM_053243 // Prss1 // protease, serine, 1 (trypsin 1) // 6 B1 // 114228 /// NM_0	Prss1	NM_053243	NM_053243 // RefSeq // Mus musculus protease, serine, 1 (trypsin 1) (Prss1), mRN	0.000194862	0.34988	0.0120621	0.0912411	-1.32665	WT * POL down vs WT * TOT	0.0214529	1.63187	HET * POL up vs HET * TOT	0.000255872	3.90985	HET * POL up vs WT * POL	0.00725816	1.80601	HET * TOT up vs WT * TOT	0.000194862	2.6573	HET up vs WT	0.34988	1.10909	POL up vs TOT
		10583145	NM_133739 // Tmem123 // transmembrane protein 123 // 9 A1 // 71929 /// ENSMUST00	Tmem123	NM_133739	NM_133739 // RefSeq // Mus musculus transmembrane protein 123 (Tmem123), mRNA. /	0.0157226	2.74324e-05	0.0120731	3.76849e-05	-1.79435	WT * POL down vs WT * TOT	0.000771581	-1.40585	HET * POL down vs HET * TOT	0.00399291	1.26606	HET * POL up vs WT * POL	0.857448	-1.00813	HET * TOT down vs WT * TOT	0.0157226	1.12065	HET up vs WT	2.74324e-05	-1.58826	POL down vs TOT
		10573637	NM_199446 // Phkb // phosphorylase kinase beta // 8 C3|8 38.6 cM // 102093 /// E	Phkb	NM_199446	NM_199446 // RefSeq // Mus musculus phosphorylase kinase beta (Phkb), mRNA. // c	0.0749478	7.62647e-07	0.0120939	1.85402e-06	-2.79118	WT * POL down vs WT * TOT	1.03922e-05	-2.21195	HET * POL down vs HET * TOT	0.328278	1.0496	HET * POL up vs WT * POL	0.00632376	-1.20223	HET * TOT down vs WT * TOT	0.0749478	-1.07024	HET down vs WT	7.62647e-07	-2.48474	POL down vs TOT
		10441115	NM_145125 // Brwd1 // bromodomain and WD repeat domain containing 1 // 16 C4 //	Brwd1	NM_145125	NM_145125 // RefSeq // Mus musculus bromodomain and WD repeat domain containing	3.17794e-05	4.71645e-06	0.0121324	8.96035e-06	-2.5622	WT * POL down vs WT * TOT	8.69082e-05	-1.91186	HET * POL down vs HET * TOT	6.60492e-05	1.98535	HET * POL up vs WT * POL	0.000609905	1.48142	HET * TOT up vs WT * TOT	3.17794e-05	1.71497	HET up vs WT	4.71645e-06	-2.21327	POL down vs TOT
		10436106	NM_172616 // C330027C09Rik // RIKEN cDNA C330027C09 gene // 16 B5 // 224171 ///	C330027C09Rik	NM_172616	NM_172616 // RefSeq // Mus musculus RIKEN cDNA C330027C09 gene (C330027C09Rik),	0.000869498	0.00163941	0.0121674	0.00070281	-2.51854	WT * POL down vs WT * TOT	0.176377	-1.23957	HET * POL down vs HET * TOT	0.0794449	-1.34953	HET * POL down vs WT * POL	0.000465937	-2.74196	HET * TOT down vs WT * TOT	0.000869498	-1.92364	HET down vs WT	0.00163941	-1.76689	POL down vs TOT
		10431943	XR_034778 // 100043354 // predicted gene, 100043354 // 15 F1|15 // 100043354	100043354	XR_034778	XR_034778 // RefSeq // PREDICTED: Mus musculus similar to high mobility group bo	0.0265167	0.566869	0.0122771	0.0216408	-1.3291	WT * POL down vs WT * TOT	0.0814689	1.22874	HET * POL up vs HET * TOT	0.0053487	1.55984	HET * POL up vs WT * POL	0.617909	-1.04698	HET * TOT down vs WT * TOT	0.0265167	1.22059	HET up vs WT	0.566869	-1.04004	POL down vs TOT
		10435821	NM_028108 // Nat13 // N-acetyltransferase 13 // 16 B4 // 72117 /// ENSMUST000000	Nat13	NM_028108	NM_028108 // RefSeq // Mus musculus N-acetyltransferase 13 (Nat13), mRNA. // chr	0.210348	9.47384e-06	0.0122896	1.60578e-05	-4.78986	WT * POL down vs WT * TOT	0.000201843	-2.77202	HET * POL down vs HET * TOT	0.01616	1.45662	HET * POL up vs WT * POL	0.136496	-1.18626	HET * TOT down vs WT * TOT	0.210348	1.10811	HET up vs WT	9.47384e-06	-3.64385	POL down vs TOT
		10554745	NM_001105189 // Vmn2r78 // vomeronasal 2, receptor 78 // 7 D3 // 637896	Vmn2r78	NM_001105189	NM_001105189 // RefSeq // Mus musculus vomeronasal 2, receptor 78 (Vmn2r78), mRN	0.0937987	0.00375178	0.0123216	0.385493	1.08576	WT * POL up vs WT * TOT	0.00178463	1.77408	HET * POL up vs HET * TOT	0.0104562	1.45949	HET * POL up vs WT * POL	0.248922	-1.11953	HET * TOT down vs WT * TOT	0.0937987	1.14178	HET up vs WT	0.00375178	1.38789	POL up vs TOT
		10512901	NM_178603 // Mrpl50 // mitochondrial ribosomal protein L50 // 4 B1|4 24.0 cM //	Mrpl50	NM_178603	NM_178603 // RefSeq // Mus musculus mitochondrial ribosomal protein L50 (Mrpl50)	0.216883	0.000680951	0.0123222	0.000398052	-2.3168	WT * POL down vs WT * TOT	0.0568887	-1.31124	HET * POL down vs HET * TOT	0.0164708	1.4766	HET * POL up vs WT * POL	0.133745	-1.19659	HET * TOT down vs WT * TOT	0.216883	1.11086	HET up vs WT	0.000680951	-1.74295	POL down vs TOT
		10538253	NM_019939 // Mpp6 // membrane protein, palmitoylated 6 (MAGUK p55 subfamily memb	Mpp6	NM_019939	NM_019939 // RefSeq // Mus musculus membrane protein, palmitoylated 6 (MAGUK p55	0.0479355	8.71369e-06	0.0123476	1.50036e-05	-5.01468	WT * POL down vs WT * TOT	0.000181883	-2.88007	HET * POL down vs HET * TOT	0.00734958	1.59407	HET * POL up vs WT * POL	0.408271	-1.09228	HET * TOT down vs WT * TOT	0.0479355	1.20806	HET up vs WT	8.71369e-06	-3.80035	POL down vs TOT
		10549506	NM_177192 // Dennd5b // DENN/MADD domain containing 5B // 6 G3 // 320560 /// ENS	Dennd5b	NM_177192	NM_177192 // RefSeq // Mus musculus RIKEN cDNA D030011O10 gene (D030011O10Rik),	0.000590111	9.59289e-06	0.0123502	1.62413e-05	-3.70949	WT * POL down vs WT * TOT	0.000204632	-2.34605	HET * POL down vs HET * TOT	0.000555277	1.99471	HET * POL up vs WT * POL	0.034805	1.26155	HET * TOT up vs WT * TOT	0.000590111	1.58632	HET up vs WT	9.59289e-06	-2.95003	POL down vs TOT
		10568169	NM_133686 // Qprt // quinolinate phosphoribosyltransferase // 7 F3 // 67375 ///	Qprt	NM_133686	NM_133686 // RefSeq // Mus musculus quinolinate phosphoribosyltransferase (Qprt)	0.00194053	0.209473	0.0123533	0.0113872	1.31812	WT * POL up vs WT * TOT	0.167776	-1.13319	HET * POL down vs HET * TOT	0.00119684	-1.6688	HET * POL down vs WT * POL	0.17808	-1.11725	HET * TOT down vs WT * TOT	0.00194053	-1.36545	HET down vs WT	0.209473	1.07851	POL up vs TOT
		10476819	BC150844 // Gm114 // gene model 114, (NCBI) // 2 G2 // 228730 /// ENSMUST0000009	Gm114	BC150844	BC150844 // GenBank // Mus musculus gene model 114, (NCBI), mRNA (cDNA clone MGC	0.483992	1.11718e-05	0.0123893	1.84172e-05	-2.60082	WT * POL down vs WT * TOT	0.000246636	-1.84668	HET * POL down vs HET * TOT	0.0927898	1.14722	HET * POL up vs WT * POL	0.0194118	-1.22764	HET * TOT down vs WT * TOT	0.483992	-1.03445	HET down vs WT	1.11718e-05	-2.19155	POL down vs TOT
		10476163	NM_008980 // Ptpra // protein tyrosine phosphatase, receptor type, A // 2 G|2 73	Ptpra	NM_008980	NM_008980 // RefSeq // Mus musculus protein tyrosine phosphatase, receptor type,	0.00796629	0.000331805	0.0124179	0.000243941	-1.91787	WT * POL down vs WT * TOT	0.0213144	-1.28932	HET * POL down vs HET * TOT	0.00277633	1.52273	HET * POL up vs WT * POL	0.752172	1.02368	HET * TOT up vs WT * TOT	0.00796629	1.24852	HET up vs WT	0.000331805	-1.5725	POL down vs TOT
		10402179	NM_211355 // Smek1 // SMEK homolog 1, suppressor of mek1 (Dictyostelium) // 12 E	Smek1	NM_211355	NM_211355 // RefSeq // Mus musculus SMEK homolog 1, suppressor of mek1 (Dictyost	0.00791952	7.5412e-05	0.0124274	8.29868e-05	-4.72536	WT * POL down vs WT * TOT	0.00285324	-2.21745	HET * POL down vs HET * TOT	0.00276817	2.22972	HET * POL up vs WT * POL	0.748525	1.04633	HET * TOT up vs WT * TOT	0.00791952	1.52743	HET up vs WT	7.5412e-05	-3.23701	POL down vs TOT
		10348775	NM_023200 // Ppp1r7 // protein phosphatase 1, regulatory (inhibitor) subunit 7 /	Ppp1r7	NM_023200	NM_023200 // RefSeq // Mus musculus protein phosphatase 1, regulatory (inhibitor	0.498622	2.2178e-06	0.0124286	4.73186e-06	-6.1653	WT * POL down vs WT * TOT	3.53533e-05	-3.76046	HET * POL down vs HET * TOT	0.0275693	1.34237	HET * POL up vs WT * POL	0.0707387	-1.22135	HET * TOT down vs WT * TOT	0.498622	1.04837	HET up vs WT	2.2178e-06	-4.81501	POL down vs TOT
		10599835	---		---	ENSMUST00000083197 // ENSEMBL // ncrna:snRNA chromosome:NCBIM37:X:57510729:57510	0.172908	0.000376485	0.0124521	0.000266677	1.68638	WT * POL up vs WT * TOT	0.0252842	1.21912	HET * POL up vs HET * TOT	0.0146292	-1.25838	HET * POL down vs WT * POL	0.159883	1.09925	HET * TOT up vs WT * TOT	0.172908	-1.06993	HET down vs WT	0.000376485	1.43384	POL up vs TOT
		10397277	NM_028632 // Fcf1 // FCF1 small subunit (SSU) processome component homolog (S. c	Fcf1	NM_028632	NM_028632 // RefSeq // Mus musculus FCF1 small subunit (SSU) processome componen	0.0162937	0.000309454	0.0124645	0.0136997	-1.16152	WT * POL down vs WT * TOT	0.000358614	-1.45835	HET * POL down vs HET * TOT	0.0041461	-1.24594	HET * POL down vs WT * POL	0.856128	1.00771	HET * TOT up vs WT * TOT	0.0162937	-1.11194	HET down vs WT	0.000309454	-1.3015	POL down vs TOT
		10456071	NM_001037859 // Csf1r // colony stimulating factor 1 receptor // 18 D|18 30.0 cM	Csf1r	NM_001037859	NM_001037859 // RefSeq // Mus musculus colony stimulating factor 1 receptor (Csf	0.00123999	1.20959e-05	0.012552	1.97117e-05	1.49307	WT * POL up vs WT * TOT	0.000270896	1.29139	HET * POL up vs HET * TOT	0.122007	1.05377	HET * POL up vs WT * POL	0.00059572	1.21834	HET * TOT up vs WT * TOT	0.00123999	1.13307	HET up vs WT	1.20959e-05	1.38857	POL up vs TOT
		10566172	NM_130866 // Olfr78 // olfactory receptor 78 // 7 E3 // 170639 /// ENSMUST000000	Olfr78	NM_130866	NM_130866 // RefSeq // Mus musculus olfactory receptor 78 (Olfr78), mRNA. // chr	0.271758	3.54073e-05	0.0125896	4.65683e-05	1.46776	WT * POL up vs WT * TOT	0.00105217	1.24393	HET * POL up vs HET * TOT	0.142588	-1.05746	HET * POL down vs WT * POL	0.0134849	1.11582	HET * TOT up vs WT * TOT	0.271758	1.02723	HET up vs WT	3.54073e-05	1.35122	POL up vs TOT
		10356936	NM_173760 // Hisppd1 // histidine acid phosphatase domain containing 1 // 1 D //	Hisppd1	NM_173760	NM_173760 // RefSeq // Mus musculus histidine acid phosphatase domain containing	0.000110549	6.51247e-07	0.0126097	1.62127e-06	-4.26601	WT * POL down vs WT * TOT	8.62371e-06	-3.10849	HET * POL down vs HET * TOT	0.000172143	1.84797	HET * POL up vs WT * POL	0.00319185	1.34655	HET * TOT up vs WT * TOT	0.000110549	1.57746	HET up vs WT	6.51247e-07	-3.64155	POL down vs TOT
		10458834	NM_026217 // Atg12 // autophagy-related 12 (yeast) // 18 C // 67526 /// ENSMUST0	Atg12	NM_026217	NM_026217 // RefSeq // Mus musculus autophagy-related 12 (yeast) (Atg12), mRNA.	0.882745	0.00117329	0.0127031	0.000577725	-1.75778	WT * POL down vs WT * TOT	0.11266	-1.16598	HET * POL down vs HET * TOT	0.0569724	1.21756	HET * POL up vs WT * POL	0.0326715	-1.23818	HET * TOT down vs WT * TOT	0.882745	-1.00843	HET down vs WT	0.00117329	-1.43162	POL down vs TOT
		10392484	NM_013851 // Abca8b // ATP-binding cassette, sub-family A (ABC1), member 8b // 1	Abca8b	NM_013851	NM_013851 // RefSeq // Mus musculus ATP-binding cassette, sub-family A (ABC1), m	0.126157	4.05482e-06	0.0127358	7.9608e-06	-4.00122	WT * POL down vs WT * TOT	7.15908e-05	-2.63935	HET * POL down vs HET * TOT	0.0125196	1.36157	HET * POL up vs WT * POL	0.206199	-1.11341	HET * TOT down vs WT * TOT	0.126157	1.10584	HET up vs WT	4.05482e-06	-3.24971	POL down vs TOT
		10483401	NM_025565 // Spc25 // SPC25, NDC80 kinetochore complex component, homolog (S. ce	Spc25	NM_025565	NM_025565 // RefSeq // Mus musculus SPC25, NDC80 kinetochore complex component,	0.00126349	1.14241e-05	0.0127396	1.88756e-05	-3.12015	WT * POL down vs WT * TOT	0.000251133	-2.07737	HET * POL down vs HET * TOT	0.12334	-1.158	HET * POL down vs WT * POL	0.000606971	-1.73928	HET * TOT down vs WT * TOT	0.00126349	-1.41918	HET down vs WT	1.14241e-05	-2.54592	POL down vs TOT
		10585474	NM_011966 // Psma4 // proteasome (prosome, macropain) subunit, alpha type 4 // 9	Psma4	NM_011966	NM_011966 // RefSeq // Mus musculus proteasome (prosome, macropain) subunit, alp	0.00242316	8.34541e-06	0.01279	1.45879e-05	-2.5184	WT * POL down vs WT * TOT	0.000170603	-1.84156	HET * POL down vs HET * TOT	0.00139502	1.47657	HET * POL up vs WT * POL	0.227049	1.07973	HET * TOT up vs WT * TOT	0.00242316	1.26265	HET up vs WT	8.34541e-06	-2.15355	POL down vs TOT
		10478572	NM_026785 // Ube2c // ubiquitin-conjugating enzyme E2C // 2 H3|2 93.0 cM // 6861	Ube2c	NM_026785	NM_026785 // RefSeq // Mus musculus ubiquitin-conjugating enzyme E2C (Ube2c), mR	6.55677e-05	0.00624725	0.0128108	0.00163514	1.31597	WT * POL up vs WT * TOT	0.637567	1.02475	HET * POL up vs HET * TOT	0.000117069	-1.69533	HET * POL down vs WT * POL	0.00155245	-1.32016	HET * TOT down vs WT * TOT	6.55677e-05	-1.49603	HET down vs WT	0.00624725	1.16127	POL up vs TOT
		10431014	NM_027121 // Vkorc1l1 // vitamin K epoxide reductase complex, subunit 1-like 1 /	Vkorc1l1	NM_027121	NM_027121 // RefSeq // Mus musculus vitamin K epoxide reductase complex, subunit	0.00403516	4.19319e-05	0.0128143	5.33923e-05	-1.40039	WT * POL down vs WT * TOT	0.00129924	-1.20695	HET * POL down vs HET * TOT	0.441473	-1.02453	HET * POL down vs WT * POL	0.00125956	-1.18873	HET * TOT down vs WT * TOT	0.00403516	-1.10358	HET down vs WT	4.19319e-05	-1.30008	POL down vs TOT
		10462887	NM_033614 // Pde6c // phosphodiesterase 6C, cGMP specific, cone, alpha prime //	Pde6c	NM_033614	NM_033614 // RefSeq // Mus musculus phosphodiesterase 6C, cGMP specific, cone, a	6.7025e-06	0.0203076	0.0128901	0.76321	1.01385	WT * POL up vs WT * TOT	0.00476622	-1.25695	HET * POL down vs HET * TOT	0.000130398	1.65062	HET * POL up vs WT * POL	1.21778e-05	2.10349	HET * TOT up vs WT * TOT	6.7025e-06	1.86335	HET up vs WT	0.0203076	-1.11345	POL down vs TOT
		10407358	NM_145457 // Paip1 // polyadenylate binding protein-interacting protein 1 // 13	Paip1	NM_145457	NM_145457 // RefSeq // Mus musculus polyadenylate binding protein-interacting pr	0.00386242	1.64337e-05	0.0129104	2.5451e-05	-3.05617	WT * POL down vs WT * TOT	0.000392687	-2.00207	HET * POL down vs HET * TOT	0.00185804	1.64108	HET * POL up vs WT * POL	0.381652	1.07505	HET * TOT up vs WT * TOT	0.00386242	1.32825	HET up vs WT	1.64337e-05	-2.47359	POL down vs TOT
		10496796	NM_138744 // Ssx2ip // synovial sarcoma, X breakpoint 2 interacting protein // 3	Ssx2ip	NM_138744	NM_138744 // RefSeq // Mus musculus synovial sarcoma, X breakpoint 2 interacting	0.448701	1.11385e-05	0.0129166	1.85457e-05	-2.33426	WT * POL down vs WT * TOT	0.000242273	-1.72774	HET * POL down vs HET * TOT	0.0264333	1.201	HET * POL up vs WT * POL	0.0798425	-1.12494	HET * TOT down vs WT * TOT	0.448701	1.03326	HET up vs WT	1.11385e-05	-2.00823	POL down vs TOT
		10384566	---		---	BC106119 // GenBank // Mus musculus RIKEN cDNA 4833432P19 gene, mRNA (cDNA clone	0.0817687	0.00706611	0.0129452	0.666221	-1.04266	WT * POL down vs WT * TOT	0.0026499	-1.73797	HET * POL down vs HET * TOT	0.327564	-1.1145	HET * POL down vs WT * POL	0.00694214	1.49561	HET * TOT up vs WT * TOT	0.0817687	1.15843	HET up vs WT	0.00706611	-1.34615	POL down vs TOT
		10421555	---		---	mmu-mir-687 // miRBase Micro RNA Database // MI0004652 Mus musculus miR-687 stem	0.709037	0.00304692	0.0129545	0.00106684	1.50482	WT * POL up vs WT * TOT	0.333167	1.07335	HET * POL up vs HET * TOT	0.0708025	-1.1633	HET * POL down vs WT * POL	0.0270747	1.20517	HET * TOT up vs WT * TOT	0.709037	1.01784	HET up vs WT	0.00304692	1.2709	POL up vs TOT
		10580486	NM_012047 // Brd7 // bromodomain containing 7 // 8 C4 // 26992 /// ENSMUST000000	Brd7	NM_012047	NM_012047 // RefSeq // Mus musculus bromodomain containing 7 (Brd7), mRNA. // ch	0.0272295	4.18381e-05	0.012983	5.34928e-05	-3.74002	WT * POL down vs WT * TOT	0.00128767	-2.09287	HET * POL down vs HET * TOT	0.00560871	1.69525	HET * POL up vs WT * POL	0.632931	-1.05414	HET * TOT down vs WT * TOT	0.0272295	1.26815	HET up vs WT	4.18381e-05	-2.79775	POL down vs TOT
		10461156	AK051045 // Snhg1 // small nucleolar RNA host gene (non-protein coding) 1 // 19	Snhg1	AK051045	AK051045 // GenBank HTC // Mus musculus 9 days embryo whole body cDNA, RIKEN ful	0.135851	0.0011824	0.0130197	0.0880891	-1.28864	WT * POL down vs WT * TOT	0.000895687	-2.51973	HET * POL down vs HET * TOT	0.234926	-1.19402	HET * POL down vs WT * POL	0.00923334	1.63762	HET * TOT up vs WT * TOT	0.135851	1.17112	HET up vs WT	0.0011824	-1.80195	POL down vs TOT
		10386789	NM_013881 // Ulk2 // Unc-51 like kinase 2 (C. elegans) // 11 B2 // 29869 /// ENS	Ulk2	NM_013881	NM_013881 // RefSeq // Mus musculus Unc-51 like kinase 2 (C. elegans) (Ulk2), mR	0.400211	0.000134471	0.0130213	0.000129658	-2.99708	WT * POL down vs WT * TOT	0.00603265	-1.67892	HET * POL down vs HET * TOT	0.0246868	1.43388	HET * POL up vs WT * POL	0.088132	-1.24497	HET * TOT down vs WT * TOT	0.400211	1.07319	HET up vs WT	0.000134471	-2.24318	POL down vs TOT
		10561345	NM_001081021 // Zfp780b // zinc finger protein 780B // 7 A3 // 338354 /// ENSMUS	Zfp780b	NM_001081021	NM_001081021 // RefSeq // Mus musculus zinc finger protein 780B (Zfp780b), mRNA.	0.738807	1.33743e-05	0.0130542	0.000196015	-1.60188	WT * POL down vs WT * TOT	3.37523e-05	-2.10038	HET * POL down vs HET * TOT	0.0384725	-1.15968	HET * POL down vs WT * POL	0.0523557	1.13065	HET * TOT up vs WT * TOT	0.738807	-1.01276	HET down vs WT	1.33743e-05	-1.83427	POL down vs TOT
		10537627	NM_009430 // Prss2 // protease, serine, 2 // 6 B1 // 22072 /// ENSMUST0000007038	Prss2	NM_009430	NM_009430 // RefSeq // Mus musculus protease, serine, 2 (Prss2), mRNA. // chr6 /	7.76311e-06	0.00136432	0.0130735	0.106525	1.13893	WT * POL up vs WT * TOT	0.000983474	1.64843	HET * POL up vs HET * TOT	2.16111e-05	3.033	HET * POL up vs WT * POL	9.9988e-05	2.09557	HET * TOT up vs WT * TOT	7.76311e-06	2.52108	HET up vs WT	0.00136432	1.3702	POL up vs TOT
		10448455	NM_009729 // Atp6v0c // ATPase, H+ transporting, lysosomal V0 subunit C // 17 A3	Atp6v0c	NM_009729	NM_009729 // RefSeq // Mus musculus ATPase, H+ transporting, lysosomal V0 subuni	0.00354665	2.46383e-06	0.0131085	5.22887e-06	1.95978	WT * POL up vs WT * TOT	3.94827e-05	1.63031	HET * POL up vs HET * TOT	0.00177881	-1.24424	HET * POL down vs WT * POL	0.343867	-1.03506	HET * TOT down vs WT * TOT	0.00354665	-1.13484	HET down vs WT	2.46383e-06	1.78747	POL up vs TOT
		10465553	NM_008020 // Fkbp2 // FK506 binding protein 2 // 19 A // 14227 /// ENSMUST000000	Fkbp2	NM_008020	NM_008020 // RefSeq // Mus musculus FK506 binding protein 2 (Fkbp2), mRNA. // ch	0.000856618	0.0784446	0.0131197	0.00684729	-1.26421	WT * POL down vs WT * TOT	0.340301	1.06303	HET * POL up vs HET * TOT	0.000728662	1.53233	HET * POL up vs WT * POL	0.0559931	1.14022	HET * TOT up vs WT * TOT	0.000856618	1.32181	HET up vs WT	0.0784446	-1.09053	POL down vs TOT
		10556528	NM_011055 // Pde3b // phosphodiesterase 3B, cGMP-inhibited // 7 F1|7 53.3 cM //	Pde3b	NM_011055	NM_011055 // RefSeq // Mus musculus phosphodiesterase 3B, cGMP-inhibited (Pde3b)	0.000163455	3.87065e-05	0.0131744	5.05475e-05	-2.43595	WT * POL down vs WT * TOT	0.00115663	-1.65612	HET * POL down vs HET * TOT	0.000232375	2.0361	HET * POL up vs WT * POL	0.00534551	1.38427	HET * TOT up vs WT * TOT	0.000163455	1.67884	HET up vs WT	3.87065e-05	-2.00854	POL down vs TOT
		10419611	NM_033618 // Supt16h // suppressor of Ty 16 homolog (S. cerevisiae) // 14 C2|14	Supt16h	NM_033618	NM_033618 // RefSeq // Mus musculus suppressor of Ty 16 homolog (S. cerevisiae)	0.304024	6.15857e-07	0.0131942	1.55229e-06	-5.42914	WT * POL down vs WT * TOT	8.03252e-06	-3.78141	HET * POL down vs HET * TOT	0.137212	1.13398	HET * POL up vs WT * POL	0.0149712	-1.26612	HET * TOT down vs WT * TOT	0.304024	-1.05666	HET down vs WT	6.15857e-07	-4.53099	POL down vs TOT
		10438423	NM_146466 // Olfr165 // olfactory receptor 165 // --- // 258458 /// ENSMUST00000	Olfr165	NM_146466	NM_146466 // RefSeq // Mus musculus olfactory receptor 165 (Olfr165), mRNA. // c	0.00415687	6.22797e-05	0.0131955	7.30472e-05	1.54777	WT * POL up vs WT * TOT	0.00214757	1.26201	HET * POL up vs HET * TOT	0.00196222	-1.26804	HET * POL down vs WT * POL	0.404189	-1.03392	HET * TOT down vs WT * TOT	0.00415687	-1.14501	HET down vs WT	6.22797e-05	1.3976	POL up vs TOT
		10589087	NM_008924 // Prkar2a // protein kinase, cAMP dependent regulatory, type II alpha	Prkar2a	NM_008924	NM_008924 // RefSeq // Mus musculus protein kinase, cAMP dependent regulatory, t	0.0147456	0.000266904	0.0133213	0.00021467	-2.47769	WT * POL down vs WT * TOT	0.0150655	-1.45987	HET * POL down vs HET * TOT	0.00407469	1.68553	HET * POL up vs WT * POL	0.944984	-1.00693	HET * TOT down vs WT * TOT	0.0147456	1.29381	HET up vs WT	0.000266904	-1.90187	POL down vs TOT
		10374821	NM_134034 // Smek2 // SMEK homolog 2, suppressor of mek1 (Dictyostelium) // 11 A	Smek2	NM_134034	NM_134034 // RefSeq // Mus musculus SMEK homolog 2, suppressor of mek1 (Dictyost	0.0017134	5.5929e-07	0.0133554	1.42675e-06	-5.32389	WT * POL down vs WT * TOT	7.19196e-06	-3.75026	HET * POL down vs HET * TOT	0.0011471	1.58493	HET * POL up vs WT * POL	0.141128	1.11646	HET * TOT up vs WT * TOT	0.0017134	1.33023	HET up vs WT	5.5929e-07	-4.46833	POL down vs TOT
		10461389	NM_011300 // Rps7 // ribosomal protein S7 // 12 C1 // 20115 /// ENSMUST000000742	Rps7	NM_011300	NM_011300 // RefSeq // Mus musculus ribosomal protein S7 (Rps7), mRNA. // chr19	0.618803	0.000353653	0.0133583	0.0157274	-1.31462	WT * POL down vs WT * TOT	0.000403653	-2.00765	HET * POL down vs HET * TOT	0.0340126	-1.27337	HET * POL down vs WT * POL	0.0628108	1.19932	HET * TOT up vs WT * TOT	0.618803	-1.03041	HET down vs WT	0.000353653	-1.62459	POL down vs TOT
		10450564	NM_010364 // Gtf2h4 // general transcription factor II H, polypeptide 4 // 17 B1	Gtf2h4	NM_010364	NM_010364 // RefSeq // Mus musculus general transcription factor II H, polypepti	0.0249659	0.000134062	0.0133594	0.000130459	1.79124	WT * POL up vs WT * TOT	0.00591639	1.31891	HET * POL up vs HET * TOT	0.00544349	-1.32628	HET * POL down vs WT * POL	0.684688	1.02401	HET * TOT up vs WT * TOT	0.0249659	-1.13806	HET down vs WT	0.000134062	1.53704	POL up vs TOT
		10411739	NM_172301 // Ccnb1 // cyclin B1 // 13 D1 // 268697 /// ENSMUST00000072119 // Ccn	Ccnb1	NM_172301	NM_172301 // RefSeq // Mus musculus cyclin B1 (Ccnb1), mRNA. // chr13 // 100 //	0.00010065	0.0223983	0.0133879	0.00348123	-2.18635	WT * POL down vs WT * TOT	0.757764	1.05521	HET * POL up vs HET * TOT	0.00402453	-2.28993	HET * POL down vs WT * POL	0.000105503	-5.28301	HET * TOT down vs WT * TOT	0.00010065	-3.47818	HET down vs WT	0.0223983	-1.43943	POL down vs TOT
		10372478	NM_024454 // Rab21 // RAB21, member RAS oncogene family // 10 D1 // 216344 /// E	Rab21	NM_024454	NM_024454 // RefSeq // Mus musculus RAB21, member RAS oncogene family (Rab21), m	0.00529774	0.000316207	0.0134156	0.000242683	-2.47397	WT * POL down vs WT * TOT	0.0188788	-1.44045	HET * POL down vs HET * TOT	0.00228338	1.84187	HET * POL up vs WT * POL	0.505323	1.07241	HET * TOT up vs WT * TOT	0.00529774	1.40543	HET up vs WT	0.000316207	-1.88776	POL down vs TOT
		10466818	NM_146097 // Cbwd1 // COBW domain containing 1 // 19 B // 226043 /// ENSMUST0000	Cbwd1	NM_146097	NM_146097 // RefSeq // Mus musculus COBW domain containing 1 (Cbwd1), mRNA. // c	0.119582	3.07079e-05	0.013459	4.23846e-05	-2.02567	WT * POL down vs WT * TOT	0.000851196	-1.51051	HET * POL down vs HET * TOT	0.262943	1.07585	HET * POL up vs WT * POL	0.0087983	-1.2465	HET * TOT down vs WT * TOT	0.119582	-1.07639	HET down vs WT	3.07079e-05	-1.74923	POL down vs TOT
		10480760	NM_009422 // Traf2 // Tnf receptor-associated factor 2 // 2 A3 // 22030 /// ENSM	Traf2	NM_009422	NM_009422 // RefSeq // Mus musculus Tnf receptor-associated factor 2 (Traf2), mR	0.00190772	8.67985e-06	0.0134708	1.52396e-05	2.33972	WT * POL up vs WT * TOT	0.00017606	1.75639	HET * POL up vs HET * TOT	0.00123193	-1.4505	HET * POL down vs WT * POL	0.160759	-1.08887	HET * TOT down vs WT * TOT	0.00190772	-1.25674	HET down vs WT	8.67985e-06	2.02718	POL up vs TOT
		10602020	NM_001081499 // Tbc1d8b // TBC1 domain family, member 8B // X F1 // 245638 /// E	Tbc1d8b	NM_001081499	NM_001081499 // RefSeq // Mus musculus TBC1 domain family, member 8B (Tbc1d8b),	0.920528	1.35293e-06	0.013508	3.12249e-06	-6.31155	WT * POL down vs WT * TOT	1.95775e-05	-4.02168	HET * POL down vs HET * TOT	0.0574226	1.24484	HET * POL up vs WT * POL	0.035934	-1.2607	HET * TOT down vs WT * TOT	0.920528	-1.00635	HET down vs WT	1.35293e-06	-5.03816	POL down vs TOT
		10384652	XR_033303 // 100042846 // predicted gene, 100042846 // 11 A3.2|11 // 100042846	100042846	XR_033303	XR_033303 // RefSeq // PREDICTED: Mus musculus similar to initiation factor 2 as	0.501531	0.000237715	0.0135093	0.000198623	-1.66368	WT * POL down vs WT * TOT	0.0127489	-1.24372	HET * POL down vs HET * TOT	0.0294726	1.18966	HET * POL up vs WT * POL	0.0759162	-1.12442	HET * TOT down vs WT * TOT	0.501531	1.0286	HET up vs WT	0.000237715	-1.43846	POL down vs TOT
		10394770	NM_013614 // Odc1 // ornithine decarboxylase, structural 1 // 12 A1.1|12 6.0 cM	Odc1	NM_013614	NM_013614 // RefSeq // Mus musculus ornithine decarboxylase, structural 1 (Odc1)	0.817483	0.000397922	0.0135504	0.000286187	-1.78448	WT * POL down vs WT * TOT	0.0256056	-1.24865	HET * POL down vs HET * TOT	0.0432524	1.20946	HET * POL up vs WT * POL	0.049018	-1.18163	HET * TOT down vs WT * TOT	0.817483	1.01171	HET up vs WT	0.000397922	-1.49271	POL down vs TOT
		10481670	NM_130860 // Cdk9 // cyclin-dependent kinase 9 (CDC2-related kinase) // 2 B // 1	Cdk9	NM_130860	NM_130860 // RefSeq // Mus musculus cyclin-dependent kinase 9 (CDC2-related kina	0.164849	0.000123109	0.0135602	0.000123085	1.5618	WT * POL up vs WT * TOT	0.00523027	1.24038	HET * POL up vs HET * TOT	0.0151137	-1.1799	HET * POL down vs WT * POL	0.179314	1.06715	HET * TOT up vs WT * TOT	0.164849	-1.0515	HET down vs WT	0.000123109	1.39184	POL up vs TOT
		10474875	NM_029617 // Casc5 // cancer susceptibility candidate 5 // 2 E5 // 76464 /// ENS	Casc5	NM_029617	NM_029617 // RefSeq // Mus musculus cancer susceptibility candidate 5 (Casc5), m	0.000872838	0.00100786	0.0135659	0.000537992	-1.87351	WT * POL down vs WT * TOT	0.0878591	-1.20371	HET * POL down vs HET * TOT	0.072955	-1.21937	HET * POL down vs WT * POL	0.000489035	-1.89788	HET * TOT down vs WT * TOT	0.000872838	-1.52125	HET down vs WT	0.00100786	-1.50172	POL down vs TOT
		10478772	NM_001085495 // Arfgef2 // ADP-ribosylation factor guanine nucleotide-exchange f	Arfgef2	NM_001085495	NM_001085495 // RefSeq // Mus musculus ADP-ribosylation factor guanine nucleotid	0.0588492	4.0996e-06	0.0136101	8.13751e-06	-3.19879	WT * POL down vs WT * TOT	7.12589e-05	-2.26659	HET * POL down vs HET * TOT	0.00871036	1.32961	HET * POL up vs WT * POL	0.382687	-1.06142	HET * TOT down vs WT * TOT	0.0588492	1.11922	HET up vs WT	4.0996e-06	-2.69265	POL down vs TOT
		10502405	NM_175224 // Metap1 // methionyl aminopeptidase 1 // 3 G3 // 75624 /// ENSMUST00	Metap1	NM_175224	NM_175224 // RefSeq // Mus musculus methionyl aminopeptidase 1 (Metap1), mRNA. /	0.02447	3.05781e-05	0.0136264	4.23804e-05	-1.72895	WT * POL down vs WT * TOT	0.000842175	-1.378	HET * POL down vs HET * TOT	0.727937	1.01669	HET * POL up vs WT * POL	0.00369618	-1.23408	HET * TOT down vs WT * TOT	0.02447	-1.10174	HET down vs WT	3.05781e-05	-1.54353	POL down vs TOT
		10469312	NM_008961 // Pter // phosphotriesterase related // 2 A1 // 19212 /// ENSMUST0000	Pter	NM_008961	NM_008961 // RefSeq // Mus musculus phosphotriesterase related (Pter), mRNA. //	0.273644	1.0137e-06	0.0136591	2.42693e-06	-3.05485	WT * POL down vs WT * TOT	1.40399e-05	-2.35805	HET * POL down vs HET * TOT	0.152069	1.09058	HET * POL up vs WT * POL	0.0143939	-1.18789	HET * TOT down vs WT * TOT	0.273644	-1.04366	HET down vs WT	1.0137e-06	-2.68393	POL down vs TOT
		10372600	NM_007636 // Cct2 // chaperonin containing Tcp1, subunit 2 (beta) // 10 D2 // 12	Cct2	NM_007636	NM_007636 // RefSeq // Mus musculus chaperonin subunit 2 (beta) (Cct2), mRNA. //	0.886021	1.0839e-05	0.0137443	1.83889e-05	-1.62378	WT * POL down vs WT * TOT	0.000229469	-1.37126	HET * POL down vs HET * TOT	0.0605028	1.08446	HET * POL up vs WT * POL	0.0350359	-1.09192	HET * TOT down vs WT * TOT	0.886021	-1.00343	HET down vs WT	1.0839e-05	-1.49219	POL down vs TOT
		10485804	NM_146449 // Olfr1310 // olfactory receptor 1310 // --- // 258441 /// ENSMUST000	Olfr1310	NM_146449	NM_146449 // RefSeq // Mus musculus olfactory receptor 1310 (Olfr1310), mRNA. //	0.356521	0.00283313	0.0138701	0.00105424	1.40181	WT * POL up vs WT * TOT	0.292322	1.06621	HET * POL up vs HET * TOT	0.024039	-1.19039	HET * POL down vs WT * POL	0.10225	1.10447	HET * TOT up vs WT * TOT	0.356521	-1.03817	HET down vs WT	0.00283313	1.22255	POL up vs TOT
		10406287	ENSMUST00000091466 // Ttc37 // tetratricopeptide repeat domain 37 // 13 C1 // 21	Ttc37	ENSMUST00000091466	ENSMUST00000091466 // ENSEMBL // tetratricopeptide repeat domain 37 gene:ENSMUSG	0.620795	1.54208e-06	0.0138786	3.51616e-06	-4.13778	WT * POL down vs WT * TOT	2.2629e-05	-2.90616	HET * POL down vs HET * TOT	0.0351063	1.22356	HET * POL up vs WT * POL	0.064797	-1.16365	HET * TOT down vs WT * TOT	0.620795	1.02542	HET up vs WT	1.54208e-06	-3.46772	POL down vs TOT
		10455656	NM_008292 // Hsd17b4 // hydroxysteroid (17-beta) dehydrogenase 4 // 18 D1 // 154	Hsd17b4	NM_008292	NM_008292 // RefSeq // Mus musculus hydroxysteroid (17-beta) dehydrogenase 4 (Hs	0.0264611	9.4161e-05	0.0139282	0.000101603	-1.48835	WT * POL down vs WT * TOT	0.00360332	-1.22326	HET * POL down vs HET * TOT	0.705169	1.01579	HET * POL up vs WT * POL	0.00391231	-1.19779	HET * TOT down vs WT * TOT	0.0264611	-1.0859	HET down vs WT	9.4161e-05	-1.34931	POL down vs TOT
		10415678	NM_026908 // Cab39l // calcium binding protein 39-like // 14 C3-D1 // 69008 ///	Cab39l	NM_026908	NM_026908 // RefSeq // Mus musculus calcium binding protein 39-like (Cab39l), mR	0.00239162	1.89659e-05	0.013955	2.91145e-05	-3.99816	WT * POL down vs WT * TOT	0.000456304	-2.35677	HET * POL down vs HET * TOT	0.00144131	1.95083	HET * POL up vs WT * POL	0.206262	1.14994	HET * TOT up vs WT * TOT	0.00239162	1.49778	HET up vs WT	1.89659e-05	-3.06965	POL down vs TOT
		10404717	NM_026550 // Pak1ip1 // PAK1 interacting protein 1 // 13 A3.3 // 68083 /// ENSMU	Pak1ip1	NM_026550	NM_026550 // RefSeq // Mus musculus PAK1 interacting protein 1 (Pak1ip1), mRNA.	0.853974	5.41904e-05	0.013965	6.67246e-05	-2.16965	WT * POL down vs WT * TOT	0.00174105	-1.52883	HET * POL down vs HET * TOT	0.0461032	1.20225	HET * POL up vs WT * POL	0.0481305	-1.18042	HET * TOT down vs WT * TOT	0.853974	1.0092	HET up vs WT	5.41904e-05	-1.82127	POL down vs TOT
		10501802	NM_178936 // Tmem56 // transmembrane protein 56 // 3 G3 // 99887 /// ENSMUST0000	Tmem56	NM_178936	NM_178936 // RefSeq // Mus musculus transmembrane protein 56 (Tmem56), mRNA. //	0.000604515	0.00122646	0.0139762	0.000620038	-1.85661	WT * POL down vs WT * TOT	0.109913	-1.18856	HET * POL down vs HET * TOT	0.000592733	1.98256	HET * POL up vs WT * POL	0.032468	1.26919	HET * TOT up vs WT * TOT	0.000604515	1.58627	HET up vs WT	0.00122646	-1.48549	POL down vs TOT
		10394936	ENSMUST00000101540 // 100042641 // predicted gene, 100042641 // 12 A1.2|12 // 10	100042641	ENSMUST00000101540	ENSMUST00000101540 // ENSEMBL // hypothetical protein gene:ENSMUSG00000073160 //	0.859228	0.000914784	0.0139875	0.000511101	1.89188	WT * POL up vs WT * TOT	0.0756159	1.21738	HET * POL up vs HET * TOT	0.0632381	-1.23283	HET * POL down vs WT * POL	0.0344643	1.26056	HET * TOT up vs WT * TOT	0.859228	1.01118	HET up vs WT	0.000914784	1.51761	POL up vs TOT
		10364683	NM_011492 // Stk11 // serine/threonine kinase 11 // 10 C1 // 20869 /// ENSMUST00	Stk11	NM_011492	NM_011492 // RefSeq // Mus musculus serine/threonine kinase 11 (Stk11), mRNA. //	0.783998	0.000874013	0.014012	0.0543522	1.19737	WT * POL up vs WT * TOT	0.000758778	1.77735	HET * POL up vs HET * TOT	0.0427763	1.23731	HET * POL up vs WT * POL	0.0526044	-1.19968	HET * TOT down vs WT * TOT	0.783998	1.01556	HET up vs WT	0.000874013	1.45882	POL up vs TOT
		10353038	ENSMUST00000027049 // Lrrc67 // leucine rich repeat containing 67 // 1 A2 // 693	Lrrc67	ENSMUST00000027049	ENSMUST00000027049 // ENSEMBL // Isoform 1 of Leucine-rich repeat-containing pro	0.00595298	0.000182773	0.0140534	0.000166536	1.53757	WT * POL up vs WT * TOT	0.00870695	1.21607	HET * POL up vs HET * TOT	0.0025035	-1.30029	HET * POL down vs WT * POL	0.541624	-1.0284	HET * TOT down vs WT * TOT	0.00595298	-1.15638	HET down vs WT	0.000182773	1.36741	POL up vs TOT
		10567086	NM_177382 // Cyp2r1 // cytochrome P450, family 2, subfamily r, polypeptide 1 //	Cyp2r1	NM_177382	NM_177382 // RefSeq // Mus musculus cytochrome P450, family 2, subfamily r, poly	0.0161123	0.000152786	0.0141585	0.000146427	-2.11216	WT * POL down vs WT * TOT	0.00681055	-1.42128	HET * POL down vs HET * TOT	0.936787	1.00663	HET * POL up vs WT * POL	0.00298908	-1.47631	HET * TOT down vs WT * TOT	0.0161123	-1.21102	HET down vs WT	0.000152786	-1.73262	POL down vs TOT
		10405872	AY149175 // Zfp640 // zinc finger protein 640 // 13 B3|13 // 386626	Zfp640	AY149175	AY149175 // GenBank // Mus musculus KRAB zinc finger protein 6D (6D) mRNA, parti	0.00841707	8.4884e-05	0.0142127	9.45368e-05	1.50142	WT * POL up vs WT * TOT	0.00310724	1.23362	HET * POL up vs HET * TOT	0.00307793	-1.23419	HET * POL down vs WT * POL	0.713843	-1.01405	HET * TOT down vs WT * TOT	0.00841707	-1.11872	HET down vs WT	8.4884e-05	1.36095	POL up vs TOT
		10482687	NM_182994 // Arl5a // ADP-ribosylation factor-like 5A // 2 C1.1 // 75423 /// ENS	Arl5a	NM_182994	NM_182994 // RefSeq // Mus musculus ADP-ribosylation factor-like 5A (Arl5a), mRN	0.00719522	1.08744e-05	0.0142711	1.85931e-05	-2.97589	WT * POL down vs WT * TOT	0.00022754	-2.04041	HET * POL down vs HET * TOT	0.00281787	1.51117	HET * POL up vs WT * POL	0.629457	1.03613	HET * TOT up vs WT * TOT	0.00719522	1.25131	HET up vs WT	1.08744e-05	-2.46415	POL down vs TOT
		10542615	NM_020495 // Slco1b2 // solute carrier organic anion transporter family, member	Slco1b2	NM_020495	NM_020495 // RefSeq // Mus musculus solute carrier organic anion transporter fam	0.0311965	6.6757e-06	0.0142919	1.23979e-05	-4.12164	WT * POL down vs WT * TOT	0.000125849	-2.62493	HET * POL down vs HET * TOT	0.00639126	1.5032	HET * POL up vs WT * POL	0.620441	-1.04456	HET * TOT down vs WT * TOT	0.0311965	1.19961	HET up vs WT	6.6757e-06	-3.28923	POL down vs TOT
		10536273	NM_145398 // Casd1 // CAS1 domain containing 1 // 6 A1|6 0.5 cM // 213819 /// EN	Casd1	NM_145398	NM_145398 // RefSeq // Mus musculus CAS1 domain containing 1 (Casd1), mRNA. // c	0.0150932	2.14462e-05	0.0142942	3.23331e-05	-3.87013	WT * POL down vs WT * TOT	0.000527379	-2.29166	HET * POL down vs HET * TOT	0.00429431	1.68254	HET * POL up vs WT * POL	0.970718	-1.00371	HET * TOT down vs WT * TOT	0.0150932	1.29473	HET up vs WT	2.14462e-05	-2.97809	POL down vs TOT
		10484318	NM_016965 // Nckap1 // NCK-associated protein 1 // 2 C3|2 48.0 cM // 50884 /// E	Nckap1	NM_016965	NM_016965 // RefSeq // Mus musculus NCK-associated protein 1 (Nckap1), mRNA. //	0.0327704	3.54633e-05	0.0143086	4.82588e-05	-3.47079	WT * POL down vs WT * TOT	0.000996565	-2.05755	HET * POL down vs HET * TOT	0.006568	1.59901	HET * POL up vs WT * POL	0.600805	-1.05494	HET * TOT down vs WT * TOT	0.0327704	1.23115	HET up vs WT	3.54633e-05	-2.67233	POL down vs TOT
		10502951	NM_007382 // Acadm // acyl-Coenzyme A dehydrogenase, medium chain // 3 H3|3 73.6	Acadm	NM_007382	NM_007382 // RefSeq // Mus musculus acyl-Coenzyme A dehydrogenase, medium chain	0.000818034	0.000181481	0.0143536	0.000166871	-2.18966	WT * POL down vs WT * TOT	0.00851042	-1.43127	HET * POL down vs HET * TOT	0.00073351	1.87301	HET * POL up vs WT * POL	0.0485404	1.22429	HET * TOT up vs WT * TOT	0.000818034	1.5143	HET up vs WT	0.000181481	-1.77031	POL down vs TOT
		10535449	NM_172726 // E130309D02Rik // RIKEN cDNA E130309D02 gene // 5 G2 // 231868 /// E	E130309D02Rik	NM_172726	NM_172726 // RefSeq // Mus musculus RIKEN cDNA E130309D02 gene (E130309D02Rik),	0.019253	3.21064e-06	0.0143655	6.6721e-06	2.55838	WT * POL up vs WT * TOT	5.26655e-05	1.96553	HET * POL up vs HET * TOT	0.00492752	-1.28884	HET * POL down vs WT * POL	0.846284	1.00992	HET * TOT up vs WT * TOT	0.019253	-1.12968	HET down vs WT	3.21064e-06	2.24245	POL up vs TOT
		10488550	NM_026086 // Nanp // N-acetylneuraminic acid phosphatase // 2 H1 // 67311 /// EN	Nanp	NM_026086	NM_026086 // RefSeq // Mus musculus N-acetylneuraminic acid phosphatase (Nanp),	0.0779581	1.07255e-05	0.0143938	1.84179e-05	-3.08211	WT * POL down vs WT * TOT	0.000223109	-2.09113	HET * POL down vs HET * TOT	0.367789	1.08024	HET * POL up vs WT * POL	0.00726101	-1.36441	HET * TOT down vs WT * TOT	0.0779581	-1.12386	HET down vs WT	1.07255e-05	-2.53871	POL down vs TOT
		10404178	NM_024473 // BC005537 // cDNA sequence BC005537 // 13 A3.2 // 79555 /// BC005537	BC005537	NM_024473	NM_024473 // RefSeq // Mus musculus cDNA sequence BC005537 (BC005537), mRNA. //	0.0056388	7.1617e-06	0.0144005	1.31697e-05	-4.83203	WT * POL down vs WT * TOT	0.000136652	-2.9102	HET * POL down vs HET * TOT	0.00245554	1.77485	HET * POL up vs WT * POL	0.505822	1.06895	HET * TOT up vs WT * TOT	0.0056388	1.3774	HET up vs WT	7.1617e-06	-3.74996	POL down vs TOT
		10452470	NM_013933 // Vapa // vesicle-associated membrane protein, associated protein A /	Vapa	NM_013933	NM_013933 // RefSeq // Mus musculus vesicle-associated membrane protein, associa	0.086799	0.000155098	0.0144333	0.000149002	-2.14559	WT * POL down vs WT * TOT	0.00686873	-1.43261	HET * POL down vs HET * TOT	0.0111301	1.37568	HET * POL up vs WT * POL	0.303944	-1.08868	HET * TOT down vs WT * TOT	0.086799	1.12411	HET up vs WT	0.000155098	-1.75322	POL down vs TOT
		10428439	---		---	ENSMUST00000066900 // ENSEMBL // cdna:pseudogene chromosome:NCBIM37:15:44576244:	0.162378	9.45937e-05	0.0144351	0.000103089	1.37871	WT * POL up vs WT * TOT	0.00355539	1.17791	HET * POL up vs HET * TOT	0.227217	-1.04455	HET * POL down vs WT * POL	0.0109949	1.12055	HET * TOT up vs WT * TOT	0.162378	1.03574	HET up vs WT	9.45937e-05	1.27436	POL up vs TOT
		10558285	NM_207302 // Zranb1 // zinc finger, RAN-binding domain containing 1 // 7 F3 // 3	Zranb1	NM_207302	NM_207302 // RefSeq // Mus musculus zinc finger, RAN-binding domain containing 1	0.000669428	2.21785e-06	0.0144616	4.85638e-06	-4.75669	WT * POL down vs WT * TOT	3.4138e-05	-3.15765	HET * POL down vs HET * TOT	0.000643547	1.86494	HET * POL up vs WT * POL	0.0364334	1.23801	HET * TOT up vs WT * TOT	0.000669428	1.51948	HET up vs WT	2.21785e-06	-3.87556	POL down vs TOT
		10450006	NM_029804 // Hnrnpm // heterogeneous nuclear ribonucleoprotein M // 17 B1 // 769	Hnrnpm	NM_029804	NM_029804 // RefSeq // Mus musculus heterogeneous nuclear ribonucleoprotein M (H	0.00568314	2.10526e-06	0.0145344	4.64584e-06	-3.7152	WT * POL down vs WT * TOT	3.20991e-05	-2.64098	HET * POL down vs HET * TOT	0.00247853	1.47149	HET * POL up vs WT * POL	0.505738	1.04602	HET * TOT up vs WT * TOT	0.00568314	1.24065	HET up vs WT	2.10526e-06	-3.13238	POL down vs TOT
		10456120	NM_146087 // Csnk1a1 // casein kinase 1, alpha 1 // 18 D3 // 93687 /// ENSMUST00	Csnk1a1	NM_146087	NM_146087 // RefSeq // Mus musculus casein kinase 1, alpha 1 (Csnk1a1), mRNA. //	0.0237229	1.51145e-05	0.0145372	2.44565e-05	-2.37827	WT * POL down vs WT * TOT	0.000338988	-1.73476	HET * POL down vs HET * TOT	0.00556339	1.34443	HET * POL up vs WT * POL	0.750242	-1.01972	HET * TOT down vs WT * TOT	0.0237229	1.14823	HET up vs WT	1.51145e-05	-2.03119	POL down vs TOT
		10413795	NM_028932 // Eaf1 // ELL associated factor 1 // 14 B // 74427 /// ENSMUST0000002	Eaf1	NM_028932	NM_028932 // RefSeq // Mus musculus ELL associated factor 1 (Eaf1), mRNA. // chr	0.129031	8.81592e-06	0.0145697	1.56995e-05	1.93971	WT * POL up vs WT * TOT	0.000175052	1.55614	HET * POL up vs HET * TOT	0.266836	-1.05709	HET * POL down vs WT * POL	0.00970505	1.17917	HET * TOT up vs WT * TOT	0.129031	1.05616	HET up vs WT	8.81592e-06	1.73737	POL up vs TOT
		10369615	NM_011157 // Srgn // serglycin // 10 B4 // 19073 /// ENSMUST00000105446 // Srgn	Srgn	NM_011157	NM_011157 // RefSeq // Mus musculus serglycin (Srgn), mRNA. // chr10 // 100 // 9	0.0117693	8.79917e-06	0.014608	1.56835e-05	-2.44237	WT * POL down vs WT * TOT	0.000174506	-1.81534	HET * POL down vs HET * TOT	0.00378055	1.35691	HET * POL up vs WT * POL	0.882277	1.00855	HET * TOT up vs WT * TOT	0.0117693	1.16984	HET up vs WT	8.79917e-06	-2.10564	POL down vs TOT
		10601760	NM_019868 // Hnrnph2 // heterogeneous nuclear ribonucleoprotein H2 // X E3 // 56	Hnrnph2	NM_019868	NM_019868 // RefSeq // Mus musculus heterogeneous nuclear ribonucleoprotein H2 (	0.37688	1.34101e-06	0.0146348	3.13742e-06	-4.11071	WT * POL down vs WT * TOT	1.90649e-05	-2.92887	HET * POL down vs HET * TOT	0.0258892	1.23913	HET * POL up vs WT * POL	0.102791	-1.13266	HET * TOT down vs WT * TOT	0.37688	1.04595	HET up vs WT	1.34101e-06	-3.46983	POL down vs TOT
		10489018	NM_133242 // Rbm39 // RNA binding motif protein 39 // 2 H1 // 170791 /// ENSMUST	Rbm39	NM_133242	NM_133242 // RefSeq // Mus musculus RNA binding motif protein 39 (Rbm39), mRNA.	0.000210892	5.82503e-07	0.014681	1.49855e-06	-4.38129	WT * POL down vs WT * TOT	7.4086e-06	-3.2295	HET * POL down vs HET * TOT	0.000289723	1.7366	HET * POL up vs WT * POL	0.00710289	1.28007	HET * TOT up vs WT * TOT	0.000210892	1.49096	HET up vs WT	5.82503e-07	-3.76157	POL down vs TOT
		10543145	AK173072 // Thsd7a // thrombospondin, type I, domain containing 7A // 6 A1 // 33	Thsd7a	AK173072	AK173072 // GenBank // Mus musculus premature mRNA for mKIAA0960 protein. // chr	0.80538	0.0123416	0.0147024	0.00262176	1.32675	WT * POL up vs WT * TOT	0.913096	1.00643	HET * POL up vs HET * TOT	0.0700172	-1.13694	HET * POL down vs WT * POL	0.0337203	1.1595	HET * TOT up vs WT * TOT	0.80538	1.00987	HET up vs WT	0.0123416	1.15555	POL up vs TOT
		10382049	NM_028074 // Ddx42 // DEAD (Asp-Glu-Ala-Asp) box polypeptide 42 // 11 E1 // 7204	Ddx42	NM_028074	NM_028074 // RefSeq // Mus musculus DEAD (Asp-Glu-Ala-Asp) box polypeptide 42 (D	0.0293658	3.61431e-06	0.014748	7.41966e-06	-2.78552	WT * POL down vs WT * TOT	6.01359e-05	-2.08072	HET * POL down vs HET * TOT	0.00630232	1.30552	HET * POL up vs WT * POL	0.660731	-1.02543	HET * TOT down vs WT * TOT	0.0293658	1.12833	HET up vs WT	3.61431e-06	-2.40747	POL down vs TOT
		10580457	BC004022 // N4bp1 // NEDD4 binding protein 1 // 8 C3 // 80750 /// AK172981 // N4	N4bp1	BC004022	BC004022 // GenBank // Mus musculus NEDD4 binding protein 1, mRNA (cDNA clone IM	0.00333168	3.4534e-05	0.0147658	4.76563e-05	-2.28966	WT * POL down vs WT * TOT	0.000950396	-1.62265	HET * POL down vs HET * TOT	0.00181449	1.52165	HET * POL up vs WT * POL	0.288919	1.07837	HET * TOT up vs WT * TOT	0.00333168	1.28098	HET up vs WT	3.4534e-05	-1.92752	POL down vs TOT
		10531707	NM_001115010 // Lin54 // lin-54 homolog (C. elegans) // 5 E4 // 231506 /// NM_17	Lin54	NM_001115010	NM_001115010 // RefSeq // Mus musculus lin-54 homolog (C. elegans) (Lin54), tran	0.638495	1.32743e-05	0.0147736	2.20762e-05	-2.83523	WT * POL down vs WT * TOT	0.000287228	-1.9582	HET * POL down vs HET * TOT	0.0862235	1.17316	HET * POL up vs WT * POL	0.0275859	-1.23417	HET * TOT down vs WT * TOT	0.638495	-1.02567	HET down vs WT	1.32743e-05	-2.35625	POL down vs TOT
		10422980	NM_177178 // Lmbrd2 // LMBR1 domain containing 2 // 15 A1 // 320506 /// ENSMUST0	Lmbrd2	NM_177178	NM_177178 // RefSeq // Mus musculus LMBR1 domain containing 2 (Lmbrd2), mRNA. //	0.00876281	1.10047e-05	0.0147925	1.89268e-05	-2.60061	WT * POL down vs WT * TOT	0.000228173	-1.8718	HET * POL down vs HET * TOT	0.00321751	1.42232	HET * POL up vs WT * POL	0.715595	1.02372	HET * TOT up vs WT * TOT	0.00876281	1.20667	HET up vs WT	1.10047e-05	-2.20632	POL down vs TOT
		10552902	---		---	GENSCAN00000006446 // ENSEMBL // cdna:Genscan chromosome:NCBIM37:7:52535254:5254	0.205409	1.2782e-05	0.0148117	2.14148e-05	1.49692	WT * POL up vs WT * TOT	0.000273955	1.29839	HET * POL up vs HET * TOT	0.0181715	-1.10466	HET * POL down vs WT * POL	0.165142	1.04368	HET * TOT up vs WT * TOT	0.205409	-1.0288	HET down vs WT	1.2782e-05	1.39412	POL up vs TOT
		10584580	---		---	ENSMUST00000082857 // ENSEMBL // ncrna:snoRNA chromosome:NCBIM37:9:40612831:4061	0.000117083	2.9651e-05	0.0148156	0.00051154	-2.68108	WT * POL down vs WT * TOT	6.5906e-05	-5.24944	HET * POL down vs HET * TOT	0.00464892	1.93673	HET * POL up vs WT * POL	0.000121985	3.79204	HET * TOT up vs WT * TOT	0.000117083	2.71001	HET up vs WT	2.9651e-05	-3.75155	POL down vs TOT
		10503305	BC028830 // 1110037F02Rik // RIKEN cDNA 1110037F02 gene // 4 A2 // 66185 /// NM_	1110037F02Rik	BC028830	BC028830 // GenBank // Mus musculus RIKEN cDNA 1110037F02 gene, mRNA (cDNA clone	0.759655	3.19895e-05	0.014887	4.4953e-05	-2.34117	WT * POL down vs WT * TOT	0.000859279	-1.65205	HET * POL down vs HET * TOT	0.0746289	1.17216	HET * POL up vs WT * POL	0.0322589	-1.20899	HET * TOT down vs WT * TOT	0.759655	-1.01559	HET down vs WT	3.19895e-05	-1.96666	POL down vs TOT
		10588722	NM_028369 // Mon1a // MON1 homolog A (yeast) // 9 F1 // 72825 /// ENSMUST0000003	Mon1a	NM_028369	NM_028369 // RefSeq // Mus musculus MON1 homolog A (yeast) (Mon1a), mRNA. // chr	0.00476391	1.5877e-05	0.0149382	2.56201e-05	2.2811	WT * POL up vs WT * TOT	0.000356791	1.68816	HET * POL up vs HET * TOT	0.00226365	-1.41945	HET * POL down vs WT * POL	0.417733	-1.05049	HET * TOT down vs WT * TOT	0.00476391	-1.22111	HET down vs WT	1.5877e-05	1.96236	POL up vs TOT
		10461162	NR_004445 // Snord22 // small nucleolar RNA, C/D box 22 // --- // 100127111	Snord22	NR_004445	NR_004445 // RefSeq // Mus musculus small nucleolar RNA, C/D box 22 (Snord22) on	0.441944	0.00156731	0.0149597	0.113207	-1.19421	WT * POL down vs WT * TOT	0.00114023	-1.96712	HET * POL down vs HET * TOT	0.0291836	-1.3591	HET * POL down vs WT * POL	0.0923168	1.21199	HET * TOT up vs WT * TOT	0.441944	-1.05895	HET down vs WT	0.00156731	-1.53269	POL down vs TOT
		10479775	NM_015765 // Hspa14 // heat shock protein 14 // 2 A1 // 50497 /// ENSMUST0000002	Hspa14	NM_015765	NM_015765 // RefSeq // Mus musculus heat shock protein 14 (Hspa14), transcript v	0.266052	0.0113362	0.014994	0.00252354	-1.63169	WT * POL down vs WT * TOT	0.861054	-1.01783	HET * POL down vs HET * TOT	0.167666	1.16731	HET * POL up vs WT * POL	0.015164	-1.37334	HET * TOT down vs WT * TOT	0.266052	-1.08467	HET down vs WT	0.0113362	-1.28871	POL down vs TOT
		10384691	NM_027860 // 0610010F05Rik // RIKEN cDNA 0610010F05 gene // 11 A3.3 // 71675 ///	0610010F05Rik	NM_027860	NM_027860 // RefSeq // Mus musculus RIKEN cDNA 0610010F05 gene (0610010F05Rik),	0.0179181	1.99502e-05	0.0150229	3.08771e-05	-2.74842	WT * POL down vs WT * TOT	0.000472763	-1.87428	HET * POL down vs HET * TOT	0.00485826	1.45362	HET * POL up vs WT * POL	0.906837	-1.00878	HET * TOT down vs WT * TOT	0.0179181	1.2004	HET up vs WT	1.99502e-05	-2.26965	POL down vs TOT
		10490773	NM_019868 // Hnrnph2 // heterogeneous nuclear ribonucleoprotein H2 // X E3 // 56	Hnrnph2	NM_019868	NM_019868 // RefSeq // Mus musculus heterogeneous nuclear ribonucleoprotein H2 (	0.205032	1.12637e-06	0.0150647	2.70281e-06	-5.29351	WT * POL down vs WT * TOT	1.55335e-05	-3.6025	HET * POL down vs HET * TOT	0.0183678	1.30949	HET * POL up vs WT * POL	0.167941	-1.12211	HET * TOT down vs WT * TOT	0.205032	1.08027	HET up vs WT	1.12637e-06	-4.36691	POL down vs TOT
		10366004	NM_026482 // Atp2b1 // ATPase, Ca++ transporting, plasma membrane 1 // 10 C3 //	Atp2b1	NM_026482	NM_026482 // RefSeq // Mus musculus ATPase, Ca++ transporting, plasma membrane 1	0.00162244	1.06501e-05	0.015073	1.8498e-05	-3.98358	WT * POL down vs WT * TOT	0.000217897	-2.48719	HET * POL down vs HET * TOT	0.0011696	1.88938	HET * POL up vs WT * POL	0.117642	1.17965	HET * TOT up vs WT * TOT	0.00162244	1.49292	HET up vs WT	1.06501e-05	-3.14768	POL down vs TOT
		10410877	NM_001081176 // Polr3g // polymerase (RNA) III (DNA directed) polypeptide G // 1	Polr3g	NM_001081176	NM_001081176 // RefSeq // Mus musculus polymerase (RNA) III (DNA directed) polyp	0.946645	0.000596956	0.0150866	0.000395004	-1.97588	WT * POL down vs WT * TOT	0.040681	-1.27629	HET * POL down vs HET * TOT	0.0609558	1.23898	HET * POL up vs WT * POL	0.0406455	-1.24953	HET * TOT down vs WT * TOT	0.946645	-1.00425	HET down vs WT	0.000596956	-1.58802	POL down vs TOT
		10487021	NM_011774 // Slc30a4 // solute carrier family 30 (zinc transporter), member 4 //	Slc30a4	NM_011774	NM_011774 // RefSeq // Mus musculus solute carrier family 30 (zinc transporter),	0.0151143	6.50646e-05	0.0150985	7.85756e-05	-2.29962	WT * POL down vs WT * TOT	0.0021263	-1.57044	HET * POL down vs HET * TOT	0.00443147	1.46424	HET * POL up vs WT * POL	0.999441	-1.00005	HET * TOT down vs WT * TOT	0.0151143	1.21003	HET up vs WT	6.50646e-05	-1.90037	POL down vs TOT
		10409896	NM_029636 // Ctsq // cathepsin Q // 13 B3|13 35.0 cM // 104002 /// ENSMUST000000	Ctsq	NM_029636	NM_029636 // RefSeq // Mus musculus cathepsin Q (Ctsq), mRNA. // chr13 // 100 //	0.406282	0.000127936	0.0151457	0.00349892	1.18821	WT * POL up vs WT * TOT	0.000203283	1.42066	HET * POL up vs HET * TOT	0.0278622	1.11815	HET * POL up vs WT * POL	0.0998926	-1.06929	HET * TOT down vs WT * TOT	0.406282	1.02259	HET up vs WT	0.000127936	1.29925	POL up vs TOT
		10538850	---		---	ENSMUST00000083053 // ENSEMBL // ncrna:snRNA chromosome:NCBIM37:6:66977017:66977	0.117088	0.00324274	0.0152188	0.00119941	1.45691	WT * POL up vs WT * TOT	0.311925	1.07274	HET * POL up vs HET * TOT	0.294721	-1.0758	HET * POL down vs WT * POL	0.00946813	1.26243	HET * TOT up vs WT * TOT	0.117088	1.08327	HET up vs WT	0.00324274	1.25015	POL up vs TOT
		10520952	NM_172707 // Ppp1cb // protein phosphatase 1, catalytic subunit, beta isoform //	Ppp1cb	NM_172707	NM_172707 // RefSeq // Mus musculus protein phosphatase 1, catalytic subunit, be	0.0115378	2.86802e-05	0.015246	4.14715e-05	-2.75496	WT * POL down vs WT * TOT	0.000741028	-1.83569	HET * POL down vs HET * TOT	0.00382658	1.52373	HET * POL up vs WT * POL	0.848885	1.01529	HET * TOT up vs WT * TOT	0.0115378	1.2438	HET up vs WT	2.86802e-05	-2.24883	POL down vs TOT
		10460765	BC092062 // 2400001E08Rik // RIKEN cDNA 2400001E08 gene // 7 F1 // 66508 /// ENS	2400001E08Rik	BC092062	BC092062 // GenBank // Mus musculus RIKEN cDNA 2400001E08 gene, mRNA (cDNA clone	0.159706	0.00111955	0.0152752	0.00060682	1.87851	WT * POL up vs WT * TOT	0.0910697	1.20744	HET * POL up vs HET * TOT	0.0161127	-1.37968	HET * POL down vs WT * POL	0.204672	1.12763	HET * TOT up vs WT * TOT	0.159706	-1.10613	HET down vs WT	0.00111955	1.50605	POL up vs TOT
		10462822	NM_175353 // Exoc6 // exocyst complex component 6 // 19 C2|19 26.0 cM // 107371	Exoc6	NM_175353	NM_175353 // RefSeq // Mus musculus exocyst complex component 6 (Exoc6), mRNA. /	0.00622245	2.39537e-05	0.0152933	3.59353e-05	-3.18086	WT * POL down vs WT * TOT	0.000590128	-2.02859	HET * POL down vs HET * TOT	0.00268319	1.65987	HET * POL up vs WT * POL	0.527476	1.05858	HET * TOT up vs WT * TOT	0.00622245	1.32556	HET up vs WT	2.39537e-05	-2.54021	POL down vs TOT
		10516778	NM_153160 // Zcchc17 // zinc finger, CCHC domain containing 17 // 4 D2.2 // 6196	Zcchc17	NM_153160	NM_153160 // RefSeq // Mus musculus zinc finger, CCHC domain containing 17 (Zcch	0.666571	0.000175519	0.0152934	0.000166371	-2.16832	WT * POL down vs WT * TOT	0.00782445	-1.43514	HET * POL down vs HET * TOT	0.0855365	1.1975	HET * POL up vs WT * POL	0.0294007	-1.26169	HET * TOT down vs WT * TOT	0.666571	-1.02645	HET down vs WT	0.000175519	-1.76404	POL down vs TOT
		10605172	NM_019870 // Ard1a // ARD1 homolog A, N-acetyltransferase (S. cerevisiae) // X A	Ard1a	NM_019870	NM_019870 // RefSeq // Mus musculus N-acetyltransferase ARD1 homolog (S. cerevis	0.0183321	0.000186657	0.0152938	0.000174046	1.65862	WT * POL up vs WT * TOT	0.00849493	1.26318	HET * POL up vs HET * TOT	0.00497048	-1.30466	HET * POL down vs WT * POL	0.904495	1.00643	HET * TOT up vs WT * TOT	0.0183321	-1.13856	HET down vs WT	0.000186657	1.44746	POL up vs TOT
		10414537	NM_007447 // Ang // angiogenin, ribonuclease, RNase A family, 5 // 14 B-C1|14 18	Ang	NM_007447	NM_007447 // RefSeq // Mus musculus angiogenin, ribonuclease, RNase A family, 5	6.08012e-06	0.154304	0.0153051	0.2103	-1.06603	WT * POL down vs WT * TOT	0.0158286	1.19086	HET * POL up vs HET * TOT	1.82047e-05	2.16542	HET * POL up vs WT * POL	7.09417e-05	1.70574	HET * TOT up vs WT * TOT	6.08012e-06	1.92188	HET up vs WT	0.154304	1.05693	POL up vs TOT
		10455080	NM_053134 // Pcdhb9 // protocadherin beta 9 // 18 B3 // 93880 /// ENSMUST0000005	Pcdhb9	NM_053134	NM_053134 // RefSeq // Mus musculus protocadherin beta 9 (Pcdhb9), mRNA. // chr1	0.0158682	0.000402815	0.0153357	0.00030248	1.59062	WT * POL up vs WT * TOT	0.0237875	1.20179	HET * POL up vs HET * TOT	0.00459368	-1.32188	HET * POL down vs WT * POL	0.981777	1.00126	HET * TOT up vs WT * TOT	0.0158682	-1.14901	HET down vs WT	0.000402815	1.38261	POL up vs TOT
		10346523	NM_025824 // Bzw1 // basic leucine zipper and W2 domains 1 // 1 C2 // 66882 ///	Bzw1	NM_025824	NM_025824 // RefSeq // Mus musculus basic leucine zipper and W2 domains 1 (Bzw1)	0.00774379	3.79559e-05	0.0154052	5.19294e-05	-3.29091	WT * POL down vs WT * TOT	0.00105254	-1.99934	HET * POL down vs HET * TOT	0.00306058	1.72604	HET * POL up vs WT * POL	0.631767	1.04863	HET * TOT up vs WT * TOT	0.00774379	1.34536	HET up vs WT	3.79559e-05	-2.56509	POL down vs TOT
		10549108	NM_021041 // Abcc9 // ATP-binding cassette, sub-family C (CFTR/MRP), member 9 //	Abcc9	NM_021041	NM_021041 // RefSeq // Mus musculus ATP-binding cassette, sub-family C (CFTR/MRP	2.44737e-06	1.07101e-05	0.0154246	1.86786e-05	-1.74026	WT * POL down vs WT * TOT	0.000217763	-1.44195	HET * POL down vs HET * TOT	8.39193e-06	2.04196	HET * POL up vs WT * POL	2.41322e-05	1.69194	HET * TOT up vs WT * TOT	2.44737e-06	1.85873	HET up vs WT	1.07101e-05	-1.5841	POL down vs TOT
		10458213	NM_144866 // Etf1 // eukaryotic translation termination factor 1 // 18 B1 // 225	Etf1	NM_144866	NM_144866 // RefSeq // Mus musculus eukaryotic translation termination factor 1	0.203411	2.46595e-05	0.015455	3.68798e-05	-3.53179	WT * POL down vs WT * TOT	0.00060949	-2.15991	HET * POL down vs HET * TOT	0.018613	1.41286	HET * POL up vs WT * POL	0.172912	-1.15734	HET * TOT down vs WT * TOT	0.203411	1.10489	HET up vs WT	2.46595e-05	-2.76194	POL down vs TOT
		10350377	NM_172643 // Zbtb41 // zinc finger and BTB domain containing 41 homolog // 1 F /	Zbtb41	NM_172643	NM_172643 // RefSeq // Mus musculus zinc finger and BTB domain containing 41 hom	0.00253146	1.83482e-06	0.015508	4.1665e-06	-5.42992	WT * POL down vs WT * TOT	2.69965e-05	-3.55655	HET * POL down vs HET * TOT	0.00156821	1.71564	HET * POL up vs WT * POL	0.200753	1.12373	HET * TOT up vs WT * TOT	0.00253146	1.38849	HET up vs WT	1.83482e-06	-4.39452	POL down vs TOT
		10594971	NM_001081153 // Unc13c // unc-13 homolog C (C. elegans) // 9 D // 208898 /// ENS	Unc13c	NM_001081153	NM_001081153 // RefSeq // Mus musculus unc-13 homolog C (C. elegans) (Unc13c), m	0.00512776	0.000106401	0.0155184	0.00011521	1.59171	WT * POL up vs WT * TOT	0.00399208	1.26626	HET * POL up vs HET * TOT	0.00241071	-1.3035	HET * POL down vs WT * POL	0.435171	-1.03698	HET * TOT down vs WT * TOT	0.00512776	-1.16263	HET down vs WT	0.000106401	1.41969	POL up vs TOT
		10406193	NM_024201 // Ccdc127 // coiled-coil domain containing 127 // 13 C1 // 67433 ///	Ccdc127	NM_024201	NM_024201 // RefSeq // Mus musculus coiled-coil domain containing 127 (Ccdc127),	0.614239	7.4665e-06	0.0155564	1.3857e-05	-2.64762	WT * POL down vs WT * TOT	0.000140417	-1.9413	HET * POL down vs HET * TOT	0.0928777	1.14111	HET * POL up vs WT * POL	0.0278615	-1.19519	HET * TOT down vs WT * TOT	0.614239	-1.02342	HET down vs WT	7.4665e-06	-2.26712	POL down vs TOT
		10373846	NM_001029937 // Sec14l3 // SEC14-like 3 (S. cerevisiae) // 11 A1 // 380683 /// E	Sec14l3	NM_001029937	NM_001029937 // RefSeq // Mus musculus SEC14-like 3 (S. cerevisiae) (Sec14l3), m	0.018788	0.00337532	0.0155847	0.00124403	1.23996	WT * POL up vs WT * TOT	0.318775	1.04062	HET * POL up vs HET * TOT	0.9103	-1.00427	HET * POL down vs WT * POL	0.00344942	1.18648	HET * TOT up vs WT * TOT	0.018788	1.08694	HET up vs WT	0.00337532	1.13593	POL up vs TOT
		10363917	XR_032177 // EG544705 // predicted gene, EG544705 // 10 B5.3 // 544705	EG544705	XR_032177	XR_032177 // RefSeq // PREDICTED: Mus musculus similar to HNRPA2B1 protein (LOC5	0.0517309	0.000704687	0.0155923	0.000448372	-2.1863	WT * POL down vs WT * TOT	0.0493482	-1.31123	HET * POL down vs HET * TOT	0.00885386	1.54699	HET * POL up vs WT * POL	0.469617	-1.07781	HET * TOT down vs WT * TOT	0.0517309	1.19804	HET up vs WT	0.000704687	-1.69315	POL down vs TOT
		10565567	ENSMUST00000098305 // 4632427E13Rik // RIKEN cDNA 4632427E13 gene // 7 E1 // 666	4632427E13Rik	ENSMUST00000098305	ENSMUST00000098305 // ENSEMBL // Blastocyst blastocyst cDNA, RIKEN full-length e	0.00719675	0.00556806	0.0156134	0.468565	-1.10188	WT * POL down vs WT * TOT	0.00253946	-2.13195	HET * POL down vs HET * TOT	0.620914	1.07402	HET * POL up vs WT * POL	0.00197464	2.07804	HET * TOT up vs WT * TOT	0.00719675	1.49394	HET up vs WT	0.00556806	-1.53269	POL down vs TOT
		10360580	NM_008249 // Tfb2m // transcription factor B2, mitochondrial // 1 H3|1 97.6 cM /	Tfb2m	NM_008249	NM_008249 // RefSeq // Mus musculus transcription factor B2, mitochondrial (Tfb2	0.223364	4.27244e-05	0.0156274	5.72179e-05	-2.99126	WT * POL down vs WT * TOT	0.00121643	-1.87729	HET * POL down vs HET * TOT	0.019793	1.38122	HET * POL up vs WT * POL	0.162868	-1.15361	HET * TOT down vs WT * TOT	0.223364	1.09421	HET up vs WT	4.27244e-05	-2.3697	POL down vs TOT
		10447483	NM_026086 // Nanp // N-acetylneuraminic acid phosphatase // 2 H1 // 67311 /// EN	Nanp	NM_026086	NM_026086 // RefSeq // Mus musculus N-acetylneuraminic acid phosphatase (Nanp),	0.0547393	1.09545e-05	0.0156956	1.91037e-05	-3.12114	WT * POL down vs WT * TOT	0.000222568	-2.12103	HET * POL down vs HET * TOT	0.492022	1.06064	HET * POL up vs WT * POL	0.00631612	-1.38739	HET * TOT down vs WT * TOT	0.0547393	-1.14371	HET down vs WT	1.09545e-05	-2.57294	POL down vs TOT
		10389842	NM_001013375 // Utp18 // UTP18, small subunit (SSU) processome component, homolo	Utp18	NM_001013375	NM_001013375 // RefSeq // Mus musculus UTP18, small subunit (SSU) processome com	0.196786	1.46623e-05	0.0157166	2.42928e-05	-2.62086	WT * POL down vs WT * TOT	0.00031773	-1.85933	HET * POL down vs HET * TOT	0.0184788	1.27484	HET * POL up vs WT * POL	0.17994	-1.10568	HET * TOT down vs WT * TOT	0.196786	1.07377	HET up vs WT	1.46623e-05	-2.2075	POL down vs TOT
		10462623	NM_008331 // Ifit1 // interferon-induced protein with tetratricopeptide repeats	Ifit1	NM_008331	NM_008331 // RefSeq // Mus musculus interferon-induced protein with tetratricope	0.0070964	0.000120795	0.0157259	0.000127261	-2.5513	WT * POL down vs WT * TOT	0.00468506	-1.59634	HET * POL down vs HET * TOT	0.611434	-1.05363	HET * POL down vs WT * POL	0.00196563	-1.68394	HET * TOT down vs WT * TOT	0.0070964	-1.33201	HET down vs WT	0.000120795	-2.01811	POL down vs TOT
		10568461	NM_146218 // Rfwd3 // ring finger and WD repeat domain 3 // 8 E1 // 234736 /// E	Rfwd3	NM_146218	NM_146218 // RefSeq // Mus musculus ring finger and WD repeat domain 3 (Rfwd3),	0.100815	8.46331e-05	0.0157331	9.72799e-05	-2.2473	WT * POL down vs WT * TOT	0.00293438	-1.53165	HET * POL down vs HET * TOT	0.333721	1.08805	HET * POL up vs WT * POL	0.00890158	-1.3485	HET * TOT down vs WT * TOT	0.100815	-1.11327	HET down vs WT	8.46331e-05	-1.85528	POL down vs TOT
		10356312	NM_010880 // Ncl // nucleolin // 1 D|1 48.4 cM // 17975 /// ENSMUST00000027438 /	Ncl	NM_010880	NM_010880 // RefSeq // Mus musculus nucleolin (Ncl), mRNA. // chr1 // 100 // 97	0.00190119	1.35621e-06	0.0157529	3.20503e-06	-4.93486	WT * POL down vs WT * TOT	1.90274e-05	-3.38463	HET * POL down vs HET * TOT	0.0013195	1.65172	HET * POL up vs WT * POL	0.138694	1.13285	HET * TOT up vs WT * TOT	0.00190119	1.3679	HET up vs WT	1.35621e-06	-4.08689	POL down vs TOT
		10402394	NM_009246 // Serpina1d // serine (or cysteine) peptidase inhibitor, clade A, mem	Serpina1d	NM_009246	NM_009246 // RefSeq // Mus musculus serine (or cysteine) peptidase inhibitor, cl	0.210141	9.74891e-06	0.0158003	0.000124428	1.51747	WT * POL up vs WT * TOT	2.71737e-05	1.86749	HET * POL up vs HET * TOT	0.0192565	1.15649	HET * POL up vs WT * POL	0.172176	-1.06414	HET * TOT down vs WT * TOT	0.210141	1.04249	HET up vs WT	9.74891e-06	1.68341	POL up vs TOT
		10409804	NM_153538 // Zcchc6 // zinc finger, CCHC domain containing 6 // 13 B2 // 214290	Zcchc6	NM_153538	NM_153538 // RefSeq // Mus musculus zinc finger, CCHC domain containing 6 (Zcchc	0.00347974	9.69199e-06	0.0158787	1.73024e-05	-3.53028	WT * POL down vs WT * TOT	0.000191128	-2.32355	HET * POL down vs HET * TOT	0.00192959	1.66976	HET * POL up vs WT * POL	0.284482	1.099	HET * TOT up vs WT * TOT	0.00347974	1.35465	HET up vs WT	9.69199e-06	-2.86405	POL down vs TOT
		10487480	NM_001113179 // Bub1 // budding uninhibited by benzimidazoles 1 homolog (S. cere	Bub1	NM_001113179	NM_001113179 // RefSeq // Mus musculus budding uninhibited by benzimidazoles 1 h	0.00509104	0.0150403	0.0158875	0.00307049	-2.06803	WT * POL down vs WT * TOT	0.97326	-1.00526	HET * POL down vs HET * TOT	0.462867	-1.12555	HET * POL down vs WT * POL	0.00161752	-2.3155	HET * TOT down vs WT * TOT	0.00509104	-1.61438	HET down vs WT	0.0150403	-1.44184	POL down vs TOT
		10512125	NM_025498 // Psenen // presenilin enhancer 2 homolog (C. elegans) // 7 B1 // 663	Psenen	NM_025498	NM_025498 // RefSeq // Mus musculus presenilin enhancer 2 homolog (C. elegans) (	0.00776719	0.000214464	0.0159031	0.00689693	1.22629	WT * POL up vs WT * TOT	0.000301399	1.56673	HET * POL up vs HET * TOT	0.00311744	1.30926	HET * POL up vs WT * POL	0.618799	1.02477	HET * TOT up vs WT * TOT	0.00776719	1.15831	HET up vs WT	0.000214464	1.3861	POL up vs TOT
		10522378	NM_153567 // Slain2 // SLAIN motif family, member 2 // 5 C3.2 // 75991 /// NM_00	Slain2	NM_153567	NM_153567 // RefSeq // Mus musculus SLAIN motif family, member 2 (Slain2), trans	0.0228955	0.000240305	0.0159077	0.000212046	-3.12101	WT * POL down vs WT * TOT	0.0116156	-1.65917	HET * POL down vs HET * TOT	0.0057496	1.82609	HET * POL up vs WT * POL	0.813167	-1.03011	HET * TOT down vs WT * TOT	0.0228955	1.33144	HET up vs WT	0.000240305	-2.27558	POL down vs TOT
		10460359	NM_011778 // Coro1b // coronin, actin binding protein 1B // 19 A|19 0.5 cM // 23	Coro1b	NM_011778	NM_011778 // RefSeq // Mus musculus coronin, actin binding protein 1B (Coro1b),	0.0330139	5.65232e-07	0.0159235	1.47455e-06	2.13772	WT * POL up vs WT * TOT	7.06684e-06	1.83436	HET * POL up vs HET * TOT	0.00703132	-1.14911	HET * POL down vs WT * POL	0.64664	1.01416	HET * TOT up vs WT * TOT	0.0330139	-1.06446	HET down vs WT	5.65232e-07	1.98024	POL up vs TOT
		10447486	---		---	GENSCAN00000000496 // ENSEMBL // cdna:Genscan chromosome:NCBIM37:17:91982869:920	0.295693	0.00118241	0.0159739	0.00064143	-1.90625	WT * POL down vs WT * TOT	0.094042	-1.21269	HET * POL down vs HET * TOT	0.0237284	1.34988	HET * POL up vs WT * POL	0.134347	-1.16449	HET * TOT down vs WT * TOT	0.295693	1.07666	HET up vs WT	0.00118241	-1.52042	POL down vs TOT
		10346235	NM_146108 // Hibch // 3-hydroxyisobutyryl-Coenzyme A hydrolase // 1 C1.1 // 2270	Hibch	NM_146108	NM_146108 // RefSeq // Mus musculus 3-hydroxyisobutyryl-Coenzyme A hydrolase (Hi	0.00490868	4.62595e-06	0.0159908	9.29853e-06	-3.81018	WT * POL down vs WT * TOT	7.87795e-05	-2.57885	HET * POL down vs HET * TOT	0.0023842	1.57937	HET * POL up vs WT * POL	0.406678	1.06897	HET * TOT up vs WT * TOT	0.00490868	1.29935	HET up vs WT	4.62595e-06	-3.13463	POL down vs TOT
		10500204	NM_007899 // Ecm1 // extracellular matrix protein 1 // 3 F2.1|3 45.4 cM // 13601	Ecm1	NM_007899	NM_007899 // RefSeq // Mus musculus extracellular matrix protein 1 (Ecm1), mRNA.	4.00312e-06	3.49706e-06	0.0160798	7.32789e-06	1.83054	WT * POL up vs WT * TOT	5.66121e-05	1.54765	HET * POL up vs HET * TOT	6.63403e-05	1.52612	HET * POL up vs WT * POL	8.22766e-06	1.80507	HET * TOT up vs WT * TOT	4.00312e-06	1.65975	HET up vs WT	3.49706e-06	1.68316	POL up vs TOT
		10398434	---		---	mmu-mir-541 // miRBase Micro RNA Database // MI0003521 Mus musculus miR-541 stem	0.435947	0.000951322	0.0161156	0.000556872	1.61389	WT * POL up vs WT * TOT	0.0709158	1.16632	HET * POL up vs HET * TOT	0.0305503	-1.22256	HET * POL down vs WT * POL	0.0997856	1.13185	HET * TOT up vs WT * TOT	0.435947	-1.0393	HET down vs WT	0.000951322	1.37197	POL up vs TOT
		10552348	---		---	GENSCAN00000039598 // ENSEMBL // cdna:Genscan chromosome:NCBIM37:7:50188998:5020	0.358058	0.000632546	0.0161249	0.0307818	1.1478	WT * POL up vs WT * TOT	0.000646705	1.46583	HET * POL up vs HET * TOT	0.0268935	1.16998	HET * POL up vs WT * POL	0.116809	-1.09153	HET * TOT down vs WT * TOT	0.358058	1.03531	HET up vs WT	0.000632546	1.2971	POL up vs TOT
		10411287	ENSMUST00000102742 // Btf3l4 // basic transcription factor 3-like 4 // 4 C7 // 7	Btf3l4	ENSMUST00000102742	ENSMUST00000102742 // ENSEMBL // Transcription factor BTF3 homolog 4 gene:ENSMUS	0.000690591	1.26541e-06	0.0161289	3.0262e-06	-3.19042	WT * POL down vs WT * TOT	1.74997e-05	-2.43743	HET * POL down vs HET * TOT	0.000686438	1.51529	HET * POL up vs WT * POL	0.0347706	1.15765	HET * TOT up vs WT * TOT	0.000690591	1.32445	HET up vs WT	1.26541e-06	-2.78862	POL down vs TOT
		10560300	NM_173430 // Fkrp // fukutin related protein // 7 A2 // 243853 /// ENSMUST000000	Fkrp	NM_173430	NM_173430 // RefSeq // Mus musculus fukutin related protein (Fkrp), mRNA. // chr	0.0130826	7.84485e-05	0.0161368	0.00174983	1.37069	WT * POL up vs WT * TOT	0.000143609	1.80373	HET * POL up vs HET * TOT	0.00423906	1.32616	HET * POL up vs WT * POL	0.887317	1.00777	HET * TOT up vs WT * TOT	0.0130826	1.15605	HET up vs WT	7.84485e-05	1.57237	POL up vs TOT
		10573703	NM_029074 // Tmem188 // transmembrane protein 188 // 8 C4 // 382030 /// ENSMUST0	Tmem188	NM_029074	NM_029074 // RefSeq // Mus musculus transmembrane protein 188 (Tmem188), mRNA. /	0.0154424	9.26388e-06	0.0161481	1.67242e-05	-2.143	WT * POL down vs WT * TOT	0.000180023	-1.66914	HET * POL down vs HET * TOT	0.0046569	1.2858	HET * POL up vs WT * POL	0.976185	1.00148	HET * TOT up vs WT * TOT	0.0154424	1.13477	HET up vs WT	9.26388e-06	-1.89129	POL down vs TOT
		10512288	BC047068 // 2810432D09Rik // RIKEN cDNA 2810432D09 gene // 4 B1|4 // 69961 /// E	2810432D09Rik	BC047068	BC047068 // GenBank // Mus musculus RIKEN cDNA 2810432D09 gene, mRNA (cDNA clone	0.0398	0.00110529	0.016156	0.000616306	1.78923	WT * POL up vs WT * TOT	0.0856167	1.19554	HET * POL up vs HET * TOT	0.00785251	-1.43015	HET * POL down vs WT * POL	0.577571	1.04646	HET * TOT up vs WT * TOT	0.0398	-1.16904	HET down vs WT	0.00110529	1.46256	POL up vs TOT
		10565570	ENSMUST00000032877 // 4632434I11Rik // RIKEN cDNA 4632434I11 gene // 7 E2 // 740	4632434I11Rik	ENSMUST00000032877	ENSMUST00000032877 // ENSEMBL // nitric oxide-inducible gene protein gene:ENSMUS	0.000412757	0.0228552	0.0161679	0.00394074	-1.44657	WT * POL down vs WT * TOT	0.837541	1.01745	HET * POL up vs HET * TOT	0.023663	-1.29355	HET * POL down vs WT * POL	0.000313902	-1.90388	HET * TOT down vs WT * TOT	0.000412757	-1.56932	HET down vs WT	0.0228552	-1.19237	POL down vs TOT
		10564157	---		---	ENSMUST00000101816 // ENSEMBL // ncrna:snoRNA chromosome:NCBIM37:7:66874387:6687	0.0455508	3.32507e-05	0.0161694	4.73684e-05	1.70949	WT * POL up vs WT * TOT	0.00087176	1.37555	HET * POL up vs HET * TOT	0.00845341	-1.20857	HET * POL down vs WT * POL	0.527574	1.0283	HET * TOT up vs WT * TOT	0.0455508	-1.08411	HET down vs WT	3.32507e-05	1.53346	POL up vs TOT
		10485656	NM_023876 // Elp4 // elongation protein 4 homolog (S. cerevisiae) // 2 E3|2 58.1	Elp4	NM_023876	NM_023876 // RefSeq // Mus musculus elongation protein 4 homolog (S. cerevisiae)	0.551973	4.36014e-05	0.0161758	5.86882e-05	-3.49626	WT * POL down vs WT * TOT	0.00122944	-2.05767	HET * POL down vs HET * TOT	0.0361148	1.36681	HET * POL up vs WT * POL	0.0822243	-1.24314	HET * TOT down vs WT * TOT	0.551973	1.04856	HET up vs WT	4.36014e-05	-2.68219	POL down vs TOT
		10570741	NM_007843 // Defb1 // defensin beta 1 // 8 A4|8 9.0 cM // 13214 /// ENSMUST00000	Defb1	NM_007843	NM_007843 // RefSeq // Mus musculus defensin beta 1 (Defb1), mRNA. // chr8 // 10	0.00512251	4.07358e-05	0.0161811	0.000741052	-1.39903	WT * POL down vs WT * TOT	8.6626e-05	-1.78211	HET * POL down vs HET * TOT	0.459151	1.04105	HET * POL up vs WT * POL	0.00163887	1.3261	HET * TOT up vs WT * TOT	0.00512251	1.17496	HET up vs WT	4.07358e-05	-1.579	POL down vs TOT
		10400941	NM_025522 // Dhrs7 // dehydrogenase/reductase (SDR family) member 7 // 12 C3 //	Dhrs7	NM_025522	NM_025522 // RefSeq // Mus musculus dehydrogenase/reductase (SDR family) member	0.781738	0.0458198	0.0162094	0.00583838	-1.51481	WT * POL down vs WT * TOT	0.561731	1.06335	HET * POL up vs HET * TOT	0.0778698	1.24456	HET * POL up vs WT * POL	0.0355216	-1.29425	HET * TOT down vs WT * TOT	0.781738	-1.01977	HET down vs WT	0.0458198	-1.19355	POL down vs TOT
		10485815	NM_146742 // Olfr1316 // olfactory receptor 1316 // 2 E3 // 258737 /// ENSMUST00	Olfr1316	NM_146742	NM_146742 // RefSeq // Mus musculus olfactory receptor 1316 (Olfr1316), mRNA. //	0.088975	0.00169433	0.0162704	0.000818911	1.55279	WT * POL up vs WT * TOT	0.143716	1.12348	HET * POL up vs HET * TOT	0.0121943	-1.2939	HET * POL down vs WT * POL	0.33138	1.06819	HET * TOT up vs WT * TOT	0.088975	-1.10059	HET down vs WT	0.00169433	1.3208	POL up vs TOT
		10400718	ENSMUST00000035773 // Sos2 // Son of sevenless homolog 2 (Drosophila) // 12 C3-D	Sos2	ENSMUST00000035773	ENSMUST00000035773 // ENSEMBL // Son of sevenless homolog 2 gene:ENSMUSG00000034	5.69394e-05	4.67039e-07	0.0162921	1.24567e-06	-3.41057	WT * POL down vs WT * TOT	5.69122e-06	-2.68968	HET * POL down vs HET * TOT	0.000112635	1.71244	HET * POL up vs WT * POL	0.00114153	1.35049	HET * TOT up vs WT * TOT	5.69394e-05	1.52073	HET up vs WT	4.67039e-07	-3.02875	POL down vs TOT
		10357332	NM_023735 // Actr3 // ARP3 actin-related protein 3 homolog (yeast) // 1 E3 // 74	Actr3	NM_023735	NM_023735 // RefSeq // Mus musculus ARP3 actin-related protein 3 homolog (yeast)	0.0236424	0.000297002	0.0163108	0.000249229	-2.15089	WT * POL down vs WT * TOT	0.0151624	-1.38953	HET * POL down vs HET * TOT	0.00593803	1.51581	HET * POL up vs WT * POL	0.810337	-1.02119	HET * TOT down vs WT * TOT	0.0236424	1.21834	HET up vs WT	0.000297002	-1.72879	POL down vs TOT
		10356401	---		---	ENSMUST00000083400 // ENSEMBL // ncrna:snRNA chromosome:NCBIM37:1:89238030:89238	0.936445	0.00530834	0.0163262	0.00168251	1.56439	WT * POL up vs WT * TOT	0.470545	1.06443	HET * POL up vs HET * TOT	0.0570529	-1.21783	HET * POL down vs WT * POL	0.0498415	1.20682	HET * TOT up vs WT * TOT	0.936445	-1.00455	HET down vs WT	0.00530834	1.29042	POL up vs TOT
		10603809	ENSMUST00000101675 // OTTMUSG00000017540 // predicted gene, OTTMUSG00000017540 /	OTTMUSG00000017540	ENSMUST00000101675	ENSMUST00000101675 // ENSEMBL // NOD-derived CD11c +ve dendritic cells cDNA, RIK	0.394741	0.0284199	0.0163508	0.00448863	1.65686	WT * POL up vs WT * TOT	0.747787	-1.03914	HET * POL down vs HET * TOT	0.0289202	-1.40893	HET * POL down vs WT * POL	0.109492	1.22199	HET * TOT up vs WT * TOT	0.394741	-1.07377	HET down vs WT	0.0284199	1.26272	POL up vs TOT
		10375216	NM_145962 // Pank3 // pantothenate kinase 3 // 11 A4 // 211347 /// ENSMUST000000	Pank3	NM_145962	NM_145962 // RefSeq // Mus musculus pantothenate kinase 3 (Pank3), mRNA. // chr1	0.226152	1.97564e-05	0.0164625	3.13202e-05	-4.06644	WT * POL down vs WT * TOT	0.000451459	-2.41767	HET * POL down vs HET * TOT	0.0206745	1.43498	HET * POL up vs WT * POL	0.169127	-1.17211	HET * TOT down vs WT * TOT	0.226152	1.10647	HET up vs WT	1.97564e-05	-3.1355	POL down vs TOT
		10394283	BC067010 // 2410017P09Rik // RIKEN cDNA 2410017P09 gene // 12 A1.1 // 69709	2410017P09Rik	BC067010	BC067010 // GenBank // Mus musculus RIKEN cDNA 2410017P09 gene, mRNA (cDNA clone	0.874547	7.79798e-07	0.0165046	1.97625e-06	2.42146	WT * POL up vs WT * TOT	1.00756e-05	2.0081	HET * POL up vs HET * TOT	0.0537419	-1.10294	HET * POL down vs WT * POL	0.0541872	1.0933	HET * TOT up vs WT * TOT	0.874547	-1.0044	HET down vs WT	7.79798e-07	2.20511	POL up vs TOT
		10344707	NM_183028 // Pcmtd1 // protein-L-isoaspartate (D-aspartate) O-methyltransferase	Pcmtd1	NM_183028	NM_183028 // RefSeq // Mus musculus protein-L-isoaspartate (D-aspartate) O-methy	0.0382339	4.19273e-05	0.0165172	5.72318e-05	-7.15886	WT * POL down vs WT * TOT	0.00115895	-3.13801	HET * POL down vs HET * TOT	0.00778662	2.09112	HET * POL up vs WT * POL	0.603015	-1.09097	HET * TOT down vs WT * TOT	0.0382339	1.38447	HET up vs WT	4.19273e-05	-4.73968	POL down vs TOT
		10552599	NM_008454 // Klk1b16 // kallikrein 1-related peptidase b16 // 7 B4|7 23.05 cM //	Klk1b16	NM_008454	NM_008454 // RefSeq // Mus musculus kallikrein 1-related peptidase b16 (Klk1b16)	0.488504	0.00134926	0.0165336	0.000710493	1.49821	WT * POL up vs WT * TOT	0.1077	1.12431	HET * POL up vs HET * TOT	0.0336476	-1.18987	HET * POL down vs WT * POL	0.092964	1.11992	HET * TOT up vs WT * TOT	0.488504	-1.03075	HET down vs WT	0.00134926	1.29786	POL up vs TOT
		10368289	NM_008813 // Enpp1 // ectonucleotide pyrophosphatase/phosphodiesterase 1 // 10 A	Enpp1	NM_008813	NM_008813 // RefSeq // Mus musculus ectonucleotide pyrophosphatase/phosphodieste	0.00277789	7.64773e-05	0.0165385	9.13815e-05	-2.35594	WT * POL down vs WT * TOT	0.00250694	-1.58673	HET * POL down vs HET * TOT	0.00171218	1.65363	HET * POL up vs WT * POL	0.211745	1.11372	HET * TOT up vs WT * TOT	0.00277789	1.35709	HET up vs WT	7.64773e-05	-1.93345	POL down vs TOT
		10542156	NM_053109 // Clec2d // C-type lectin domain family 2, member d // 6 F3 // 93694	Clec2d	NM_053109	NM_053109 // RefSeq // Mus musculus C-type lectin domain family 2, member d (Cle	0.00054041	0.00567802	0.0165533	0.00176532	1.37781	WT * POL up vs WT * TOT	0.493486	1.0437	HET * POL up vs HET * TOT	0.0332562	1.18388	HET * POL up vs WT * POL	0.000382474	1.56287	HET * TOT up vs WT * TOT	0.00054041	1.36024	HET up vs WT	0.00567802	1.19918	POL up vs TOT
		10536376	BC020002 // BC020002 // cDNA sequence BC020002 // 6 A1 // 252875 /// ENSMUST0000	BC020002	BC020002	BC020002 // GenBank // Mus musculus cDNA sequence BC020002, mRNA (cDNA clone MGC	0.0309709	4.06372e-06	0.0165926	8.38283e-06	-3.11527	WT * POL down vs WT * TOT	6.69833e-05	-2.25871	HET * POL down vs HET * TOT	0.00695881	1.34438	HET * POL up vs WT * POL	0.693561	-1.02591	HET * TOT down vs WT * TOT	0.0309709	1.14474	HET up vs WT	4.06372e-06	-2.65264	POL down vs TOT
		10410721	NM_029847 // Arsk // arylsulfatase K // 13 C1 // 77041 /// ENSMUST00000022083 //	Arsk	NM_029847	NM_029847 // RefSeq // Mus musculus arylsulfatase K (Arsk), mRNA. // chr13 // 10	0.862694	9.69113e-06	0.0166692	1.74828e-05	-2.17084	WT * POL down vs WT * TOT	0.000188231	-1.68343	HET * POL down vs HET * TOT	0.072506	1.12816	HET * POL up vs WT * POL	0.0400301	-1.14304	HET * TOT down vs WT * TOT	0.862694	-1.00657	HET down vs WT	9.69113e-06	-1.91166	POL down vs TOT
		10575861	NM_024219 // Hsbp1 // heat shock factor binding protein 1 // 8 E1 // 68196 /// E	Hsbp1	NM_024219	NM_024219 // RefSeq // Mus musculus heat shock factor binding protein 1 (Hsbp1),	0.00482568	0.000143012	0.0168068	0.0038287	1.46982	WT * POL up vs WT * TOT	0.000228248	2.18483	HET * POL up vs HET * TOT	0.00241915	1.598	HET * POL up vs WT * POL	0.383575	1.07504	HET * TOT up vs WT * TOT	0.00482568	1.31069	HET up vs WT	0.000143012	1.79201	POL up vs TOT
		10556456	BC049153 // 2610024B07Rik // RIKEN cDNA 2610024B07 gene // 7 E3 // 269987 /// EN	2610024B07Rik	BC049153	BC049153 // GenBank // Mus musculus RIKEN cDNA 2610024B07 gene, mRNA (cDNA clone	0.16813	3.89414e-06	0.0168633	8.10646e-06	-3.64859	WT * POL down vs WT * TOT	6.34555e-05	-2.53996	HET * POL down vs HET * TOT	0.0177405	1.302	HET * POL up vs WT * POL	0.215346	-1.10329	HET * TOT down vs WT * TOT	0.16813	1.08633	HET up vs WT	3.89414e-06	-3.04422	POL down vs TOT
		10410590	NM_177333 // Exoc3 // exocyst complex component 3 // 13 C1 // 211446 /// ENSMUST	Exoc3	NM_177333	NM_177333 // RefSeq // Mus musculus exocyst complex component 3 (Exoc3), mRNA. /	0.0386583	0.000298625	0.0168771	0.000253298	-2.32872	WT * POL down vs WT * TOT	0.0149288	-1.44168	HET * POL down vs HET * TOT	0.63898	1.05145	HET * POL up vs WT * POL	0.00544395	-1.53625	HET * TOT down vs WT * TOT	0.0386583	-1.20875	HET down vs WT	0.000298625	-1.83228	POL down vs TOT
		10380646	---		---	mmu-mir-10a // miRBase Micro RNA Database // MI0000685 Mus musculus miR-10a stem	0.121068	0.000861104	0.0169437	0.000531627	1.60057	WT * POL up vs WT * TOT	0.0599882	1.17177	HET * POL up vs HET * TOT	0.0148214	-1.26947	HET * POL down vs WT * POL	0.274858	1.07599	HET * TOT up vs WT * TOT	0.121068	-1.08619	HET down vs WT	0.000861104	1.36949	POL up vs TOT
		10453747	NM_130449 // Colec12 // collectin sub-family member 12 // 18 A1 // 140792 /// EN	Colec12	NM_130449	NM_130449 // RefSeq // Mus musculus collectin sub-family member 12 (Colec12), mR	0.0057946	0.000142182	0.0169548	0.000147278	-2.55093	WT * POL down vs WT * TOT	0.0055667	-1.58842	HET * POL down vs HET * TOT	0.0027112	1.72831	HET * POL up vs WT * POL	0.455355	1.07619	HET * TOT up vs WT * TOT	0.0057946	1.36382	HET up vs WT	0.000142182	-2.01295	POL down vs TOT
		10578391	ENSMUST00000116179 // Gm1815 // gene model 1815, (NCBI) // 8 A4 // 211895 /// XM	Gm1815	ENSMUST00000116179	ENSMUST00000116179 // ENSEMBL // similar to BAF57 gene:ENSMUSG00000080065 // chr	0.154554	1.50949e-05	0.0169854	2.5328e-05	-2.73763	WT * POL down vs WT * TOT	0.000320577	-1.9205	HET * POL down vs HET * TOT	0.0170035	1.2992	HET * POL up vs WT * POL	0.230551	-1.0972	HET * TOT down vs WT * TOT	0.154554	1.08817	HET up vs WT	1.50949e-05	-2.29295	POL down vs TOT
		10410625	NM_023281 // Sdha // succinate dehydrogenase complex, subunit A, flavoprotein (F	Sdha	NM_023281	NM_023281 // RefSeq // Mus musculus succinate dehydrogenase complex, subunit A,	0.0982711	0.000281714	0.017002	0.000243527	-1.97396	WT * POL down vs WT * TOT	0.0137481	-1.34744	HET * POL down vs HET * TOT	0.0132472	1.35133	HET * POL up vs WT * POL	0.320435	-1.08409	HET * TOT down vs WT * TOT	0.0982711	1.11647	HET up vs WT	0.000281714	-1.63089	POL down vs TOT
		10576661	NM_010578 // Itgb1 // integrin beta 1 (fibronectin receptor beta) // 8 E2 // 164	Itgb1	NM_010578	NM_010578 // RefSeq // Mus musculus integrin beta 1 (fibronectin receptor beta)	0.00323985	1.67311e-05	0.0170841	2.75941e-05	-2.51419	WT * POL down vs WT * TOT	0.000362949	-1.80797	HET * POL down vs HET * TOT	0.00191255	1.51122	HET * POL up vs WT * POL	0.246083	1.08672	HET * TOT up vs WT * TOT	0.00323985	1.28151	HET up vs WT	1.67311e-05	-2.13204	POL down vs TOT
		10496204	NM_173762 // Cenpe // centromere protein E // 3 H2 // 229841 /// ENSMUST00000062	Cenpe	NM_173762	NM_173762 // RefSeq // Mus musculus centromere protein E (Cenpe), mRNA. // chr3	0.0160933	0.0868746	0.0170848	0.00865328	-1.60915	WT * POL down vs WT * TOT	0.391422	1.12401	HET * POL up vs HET * TOT	0.971113	-1.00476	HET * POL down vs WT * POL	0.00332856	-1.81731	HET * TOT down vs WT * TOT	0.0160933	-1.35128	HET down vs WT	0.0868746	-1.1965	POL down vs TOT
		10485800	NM_207151 // Olfr1308 // olfactory receptor 1308 // 2 E3 // 258258 /// ENSMUST00	Olfr1308	NM_207151	NM_207151 // RefSeq // Mus musculus olfactory receptor 1308 (Olfr1308), mRNA. //	0.670042	0.00117017	0.0170913	0.000655814	1.75687	WT * POL up vs WT * TOT	0.0878871	1.18961	HET * POL up vs HET * TOT	0.0436737	-1.24616	HET * POL down vs WT * POL	0.0726135	1.18512	HET * TOT up vs WT * TOT	0.670042	-1.02543	HET down vs WT	0.00117017	1.44568	POL up vs TOT
		10461814	NM_207575 // Olfr1480 // olfactory receptor 1480 // 19 A // 404339 /// ENSMUST00	Olfr1480	NM_207575	NM_207575 // RefSeq // Mus musculus olfactory receptor 1480 (Olfr1480), mRNA. //	0.2343	0.000357964	0.0171396	0.000290008	1.52002	WT * POL up vs WT * TOT	0.0187975	1.19166	HET * POL up vs HET * TOT	0.0217093	-1.18364	HET * POL down vs WT * POL	0.170757	1.07765	HET * TOT up vs WT * TOT	0.2343	-1.04802	HET down vs WT	0.000357964	1.34586	POL up vs TOT
		10394394	NM_009693 // Apob // apolipoprotein B // 12 A1.1 // 238055 /// ENSMUST0000003752	Apob	NM_009693	NM_009693 // RefSeq // Mus musculus apolipoprotein B (Apob), mRNA. // chr12 // 1	0.00213024	4.67188e-05	0.0171872	6.29987e-05	-1.77039	WT * POL down vs WT * TOT	0.00130686	-1.3905	HET * POL down vs HET * TOT	0.0014752	1.37845	HET * POL up vs WT * POL	0.148034	1.08266	HET * TOT up vs WT * TOT	0.00213024	1.22164	HET up vs WT	4.67188e-05	-1.56899	POL down vs TOT
		10511382	NM_010945 // Nsmaf // neutral sphingomyelinase (N-SMase) activation associated f	Nsmaf	NM_010945	NM_010945 // RefSeq // Mus musculus neutral sphingomyelinase (N-SMase) activatio	0.00361657	0.00127677	0.0172338	0.000697482	-2.2576	WT * POL down vs WT * TOT	0.0972859	-1.27715	HET * POL down vs HET * TOT	0.00205515	2.02097	HET * POL up vs WT * POL	0.276437	1.14329	HET * TOT up vs WT * TOT	0.00361657	1.52005	HET up vs WT	0.00127677	-1.69802	POL down vs TOT
		10503150	NM_021518 // Rab2a // RAB2A, member RAS oncogene family // 4 A1 // 59021 /// ENS	Rab2a	NM_021518	NM_021518 // RefSeq // Mus musculus RAB2A, member RAS oncogene family (Rab2a), m	0.0309998	0.000100562	0.0172985	0.000114176	-2.30219	WT * POL down vs WT * TOT	0.00349726	-1.54635	HET * POL down vs HET * TOT	0.00713674	1.44502	HET * POL up vs WT * POL	0.713122	-1.0303	HET * TOT down vs WT * TOT	0.0309998	1.18428	HET up vs WT	0.000100562	-1.88679	POL down vs TOT
		10598218	NM_027955 // Gmcl1l // germ cell-less homolog 1 (Drosophila)-like // X A3.1 // 7	Gmcl1l	NM_027955	NM_027955 // RefSeq // Mus musculus germ cell-less homolog 1 (Drosophila)-like (	0.035324	2.30275e-05	0.0173282	3.59056e-05	1.55529	WT * POL up vs WT * TOT	0.000535546	1.31732	HET * POL up vs HET * TOT	0.00767539	-1.16297	HET * POL down vs WT * POL	0.657204	1.0152	HET * TOT up vs WT * TOT	0.035324	-1.0703	HET down vs WT	2.30275e-05	1.43137	POL up vs TOT
		10461721	NM_010821 // Mpeg1 // macrophage expressed gene 1 // 19 A // 17476 /// ENSMUST00	Mpeg1	NM_010821	NM_010821 // RefSeq // Mus musculus macrophage expressed gene 1 (Mpeg1), mRNA. /	0.000381005	1.21259e-06	0.0173758	2.94733e-06	-3.92166	WT * POL down vs WT * TOT	1.64322e-05	-2.87857	HET * POL down vs HET * TOT	0.00046853	1.69625	HET * POL up vs WT * POL	0.0143716	1.24508	HET * TOT up vs WT * TOT	0.000381005	1.45326	HET up vs WT	1.21259e-06	-3.35988	POL down vs TOT
		10463252	---		---	ENSMUST00000102368 // ENSEMBL // ncrna:miRNA chromosome:NCBIM37:19:42349454:4234	0.826909	0.0016708	0.0173944	0.000836185	1.73955	WT * POL up vs WT * TOT	0.133825	1.16398	HET * POL up vs HET * TOT	0.0530786	-1.2388	HET * POL down vs WT * POL	0.0600877	1.20641	HET * TOT up vs WT * TOT	0.826909	-1.01334	HET down vs WT	0.0016708	1.42295	POL up vs TOT
		10406426	NM_007684 // Cetn3 // centrin 3 // 13 C3 // 12626 /// ENSMUST00000022009 // Cetn	Cetn3	NM_007684	NM_007684 // RefSeq // Mus musculus centrin 3 (Cetn3), mRNA. // chr13 // 100 //	0.0140977	1.03683e-05	0.0174302	1.8673e-05	-2.52748	WT * POL down vs WT * TOT	0.000201393	-1.86375	HET * POL down vs HET * TOT	0.00461477	1.36808	HET * POL up vs WT * POL	0.887267	1.00881	HET * TOT up vs WT * TOT	0.0140977	1.17479	HET up vs WT	1.03683e-05	-2.17039	POL down vs TOT
		10417676	NM_025435 // Thoc7 // THO complex 7 homolog (Drosophila) // 14 A2 // 66231 /// N	Thoc7	NM_025435	NM_025435 // RefSeq // Mus musculus THO complex 7 homolog (Drosophila) (Thoc7),	0.0934088	1.0281e-05	0.0174664	1.85502e-05	-2.89772	WT * POL down vs WT * TOT	0.000199219	-2.04427	HET * POL down vs HET * TOT	0.0131127	1.32026	HET * POL up vs WT * POL	0.339996	-1.07364	HET * TOT down vs WT * TOT	0.0934088	1.10892	HET up vs WT	1.0281e-05	-2.43387	POL down vs TOT
		10590149	NM_001033209 // Xylb // xylulokinase homolog (H. influenzae) // 9 F3 // 102448 /	Xylb	NM_001033209	NM_001033209 // RefSeq // Mus musculus xylulokinase homolog (H. influenzae) (Xyl	0.0840333	0.000359481	0.0174786	0.000292988	1.41522	WT * POL up vs WT * TOT	0.0186514	1.15725	HET * POL up vs HET * TOT	0.406696	-1.03932	HET * POL down vs WT * POL	0.0086225	1.17664	HET * TOT up vs WT * TOT	0.0840333	1.06401	HET up vs WT	0.000359481	1.27975	POL up vs TOT
		10349014	NM_009797 // Capza1 // capping protein (actin filament) muscle Z-line, alpha 1 /	Capza1	NM_009797	NM_009797 // RefSeq // Mus musculus capping protein (actin filament) muscle Z-li	0.910565	7.34307e-06	0.0174871	1.39966e-05	-2.42021	WT * POL down vs WT * TOT	0.00013301	-1.84086	HET * POL down vs HET * TOT	0.0585015	1.15194	HET * POL up vs WT * POL	0.0544909	-1.14131	HET * TOT down vs WT * TOT	0.910565	1.00464	HET up vs WT	7.34307e-06	-2.11075	POL down vs TOT
		10411709	NM_009874 // Cdk7 // cyclin-dependent kinase 7 (homolog of Xenopus MO15 cdk-acti	Cdk7	NM_009874	NM_009874 // RefSeq // Mus musculus cyclin-dependent kinase 7 (homolog of Xenopu	0.0103813	2.62187e-06	0.017492	5.80008e-06	-2.01401	WT * POL down vs WT * TOT	3.96858e-05	-1.68005	HET * POL down vs HET * TOT	0.00387967	1.21463	HET * POL up vs WT * POL	0.72311	1.01322	HET * TOT up vs WT * TOT	0.0103813	1.10937	HET up vs WT	2.62187e-06	-1.83946	POL down vs TOT
		10386947	BC092267 // Gapdh // glyceraldehyde-3-phosphate dehydrogenase // 6 F2 // 14433 /	Gapdh	BC092267	BC092267 // GenBank // Mus musculus glyceraldehyde-3-phosphate dehydrogenase, mR	0.000170903	0.045199	0.0175186	0.00608609	1.24728	WT * POL up vs WT * TOT	0.597038	-1.03043	HET * POL down vs HET * TOT	0.000263858	-1.62462	HET * POL down vs WT * POL	0.00475542	-1.26406	HET * TOT down vs WT * TOT	0.000170903	-1.43304	HET down vs WT	0.045199	1.1002	POL up vs TOT
		10366630	NM_026617 // Tmbim4 // transmembrane BAX inhibitor motif containing 4 // 10 D2 /	Tmbim4	NM_026617	NM_026617 // RefSeq // Mus musculus transmembrane BAX inhibitor motif containing	0.496088	9.15126e-06	0.017533	0.000111554	1.46311	WT * POL up vs WT * TOT	2.63596e-05	1.75184	HET * POL up vs HET * TOT	0.121379	1.07369	HET * POL up vs WT * POL	0.0259608	-1.11516	HET * TOT down vs WT * TOT	0.496088	-1.01913	HET down vs WT	9.15126e-06	1.60098	POL up vs TOT
		10368227	---		---	ENSMUST00000053212 // ENSEMBL // cdna:pseudogene chromosome:NCBIM37:10:21873086:	0.0262981	1.59363e-05	0.0175405	2.66784e-05	-4.51836	WT * POL down vs WT * TOT	0.00033881	-2.65435	HET * POL down vs HET * TOT	0.00657064	1.65514	HET * POL up vs WT * POL	0.795933	-1.02846	HET * TOT down vs WT * TOT	0.0262981	1.2686	HET up vs WT	1.59363e-05	-3.46314	POL down vs TOT
		10346069	XM_001477007 // EG666814 // predicted gene, EG666814 // 1 C1.1 // 666814	EG666814	XM_001477007	XM_001477007 // RefSeq // PREDICTED: Mus musculus similar to Ac2-210 (LOC666814)	0.36158	0.00089385	0.017614	0.000554088	1.49102	WT * POL up vs WT * TOT	0.0610479	1.14456	HET * POL up vs HET * TOT	0.15418	-1.09868	HET * POL down vs WT * POL	0.0208479	1.18569	HET * TOT up vs WT * TOT	0.36158	1.03885	HET up vs WT	0.00089385	1.30635	POL up vs TOT
		10595626	---		---	AB116376 // GenBank // Mus musculus gene for U50 snoRNA, complete sequence. // c	0.0589209	0.00660721	0.017619	0.498562	-1.09473	WT * POL down vs WT * TOT	0.00298913	-2.07817	HET * POL down vs HET * TOT	0.510572	-1.10104	HET * POL down vs WT * POL	0.00709312	1.72414	HET * TOT up vs WT * TOT	0.0589209	1.25137	HET up vs WT	0.00660721	-1.50832	POL down vs TOT
		10606513	NM_018818 // Chm // choroidermia // X E1 // 12662 /// ENSMUST00000026607 // Chm	Chm	NM_018818	NM_018818 // RefSeq // Mus musculus choroidermia (Chm), mRNA. // chrX // 100 //	0.0286118	1.96118e-05	0.0176395	3.16539e-05	-3.77629	WT * POL down vs WT * TOT	0.000436265	-2.32601	HET * POL down vs HET * TOT	0.00690728	1.57489	HET * POL up vs WT * POL	0.759107	-1.03087	HET * TOT down vs WT * TOT	0.0286118	1.23601	HET up vs WT	1.96118e-05	-2.96373	POL down vs TOT
		10552276	NM_009459 // Ube2h // ubiquitin-conjugating enzyme E2H // 6 A3.3|6 6.5 cM // 222	Ube2h	NM_009459	NM_009459 // RefSeq // Mus musculus ubiquitin-conjugating enzyme E2H (Ube2h), mR	0.671485	0.000458937	0.0176408	0.000349595	-2.17138	WT * POL down vs WT * TOT	0.0255957	-1.36365	HET * POL down vs HET * TOT	0.0448124	1.3004	HET * POL up vs WT * POL	0.0744876	-1.22449	HET * TOT down vs WT * TOT	0.671485	1.03053	HET up vs WT	0.000458937	-1.72075	POL down vs TOT
		10422244	NM_175499 // Slitrk6 // SLIT and NTRK-like family, member 6 // 14 E3 // 239250 /	Slitrk6	NM_175499	NM_175499 // RefSeq // Mus musculus SLIT and NTRK-like family, member 6 (Slitrk6	0.00827431	3.4277e-05	0.0176917	4.96834e-05	1.60035	WT * POL up vs WT * TOT	0.000872699	1.32619	HET * POL up vs HET * TOT	0.0034204	-1.23138	HET * POL down vs WT * POL	0.602765	-1.02042	HET * TOT down vs WT * TOT	0.00827431	-1.12095	HET down vs WT	3.4277e-05	1.45684	POL up vs TOT
		10544333	NM_001003405 // 1810049H19Rik // RIKEN cDNA 1810049H19 gene // 6 B1 // 435889 //	1810049H19Rik	NM_001003405	NM_001003405 // RefSeq // Mus musculus RIKEN cDNA 1810049H19 gene (1810049H19Rik	6.4712e-05	0.00394391	0.0177453	0.296436	1.15255	WT * POL up vs WT * TOT	0.00219812	2.15976	HET * POL up vs HET * TOT	0.000127388	4.13207	HET * POL up vs WT * POL	0.00129505	2.20507	HET * TOT up vs WT * TOT	6.4712e-05	3.01853	HET up vs WT	0.00394391	1.57773	POL up vs TOT
		10400165	BC138836 // Tfb2m // transcription factor B2, mitochondrial // 1 H3|1 97.6 cM //	Tfb2m	BC138836	BC138836 // GenBank // Mus musculus transcription factor B2, mitochondrial, mRNA	0.273814	5.91231e-05	0.0177554	7.64415e-05	-2.87039	WT * POL down vs WT * TOT	0.00173884	-1.81207	HET * POL down vs HET * TOT	0.0244164	1.36523	HET * POL up vs WT * POL	0.156644	-1.16028	HET * TOT down vs WT * TOT	0.273814	1.08473	HET up vs WT	5.91231e-05	-2.28064	POL down vs TOT
		10488303	NM_025820 // Crnkl1 // Crn, crooked neck-like 1 (Drosophila) // 2 G1 // 66877 //	Crnkl1	NM_025820	NM_025820 // RefSeq // Mus musculus Crn, crooked neck-like 1 (Drosophila) (Crnkl	0.631854	2.10978e-05	0.0177616	3.36477e-05	-2.80651	WT * POL down vs WT * TOT	0.000476182	-1.91856	HET * POL down vs HET * TOT	0.101015	1.17619	HET * POL up vs WT * POL	0.0317037	-1.2437	HET * TOT down vs WT * TOT	0.631854	-1.0283	HET down vs WT	2.10978e-05	-2.32045	POL down vs TOT
		10581455	NM_176838 // Rbm35b // RNA binding motif protein 35b // 8 D3 // 77411 /// ENSMUS	Rbm35b	NM_176838	NM_176838 // RefSeq // Mus musculus RNA binding motif protein 35b (Rbm35b), mRNA	0.00871264	4.4286e-06	0.017856	9.14727e-06	2.11875	WT * POL up vs WT * TOT	7.27204e-05	1.71393	HET * POL up vs HET * TOT	0.00354247	-1.26306	HET * POL down vs WT * POL	0.624148	-1.02173	HET * TOT down vs WT * TOT	0.00871264	-1.136	HET down vs WT	4.4286e-06	1.90562	POL up vs TOT
		10576934	NM_173446 // AW121567 // expressed sequence AW121567 // 8 A1.1 // 270028 /// ENS	AW121567	NM_173446	NM_173446 // RefSeq // Mus musculus expressed sequence AW121567 (AW121567), mRNA	0.10799	2.95489e-05	0.0179193	4.42665e-05	1.37758	WT * POL up vs WT * TOT	0.000720974	1.21621	HET * POL up vs HET * TOT	0.0144402	-1.10233	HET * POL down vs WT * POL	0.31325	1.02754	HET * TOT up vs WT * TOT	0.10799	-1.03576	HET down vs WT	2.95489e-05	1.29438	POL up vs TOT
		10464251	NM_181415 // Atrnl1 // attractin like 1 // 19 D2 // 226255 /// ENSMUST0000007728	Atrnl1	NM_181415	NM_181415 // RefSeq // Mus musculus attractin like 1 (Atrnl1), mRNA. // chr19 //	0.00128545	0.000128346	0.0179361	0.00013888	-2.31981	WT * POL down vs WT * TOT	0.00471554	-1.53304	HET * POL down vs HET * TOT	0.00108502	1.81424	HET * POL up vs WT * POL	0.0741424	1.19894	HET * TOT up vs WT * TOT	0.00128545	1.47484	HET up vs WT	0.000128346	-1.88583	POL down vs TOT
		10598087	ENSMUST00000082419 // ND6 // NADH dehydrogenase subunit 6 // --- // 17722	ND6	ENSMUST00000082419	ENSMUST00000082419 // ENSEMBL // NADH-ubiquinone oxidoreductase chain 6 gene:ENS	0.000952006	0.000428134	0.0179527	0.0164894	1.35638	WT * POL up vs WT * TOT	0.000514695	2.11023	HET * POL up vs HET * TOT	0.000889595	1.94221	HET * POL up vs WT * POL	0.0494636	1.24839	HET * TOT up vs WT * TOT	0.000952006	1.55712	HET up vs WT	0.000428134	1.69183	POL up vs TOT
		10520419	NM_133907 // Ube3c // ubiquitin protein ligase E3C // 5 B1 // 100763 /// ENSMUST	Ube3c	NM_133907	NM_133907 // RefSeq // Mus musculus ubiquitin protein ligase E3C (Ube3c), mRNA.	0.0484518	0.000546555	0.0179925	0.000398208	-1.941	WT * POL down vs WT * TOT	0.0317508	-1.29218	HET * POL down vs HET * TOT	0.00933622	1.42759	HET * POL up vs WT * POL	0.548987	-1.0522	HET * TOT down vs WT * TOT	0.0484518	1.16481	HET up vs WT	0.000546555	-1.5837	POL down vs TOT
		10565759	NM_178635 // Uvrag // UV radiation resistance associated gene // 7 E2 // 78610 /	Uvrag	NM_178635	NM_178635 // RefSeq // Mus musculus UV radiation resistance associated gene (Uvr	0.0336801	0.000863144	0.0180129	0.000546098	-2.07209	WT * POL down vs WT * TOT	0.0573727	-1.28484	HET * POL down vs HET * TOT	0.00765225	1.5517	HET * POL up vs WT * POL	0.695798	-1.03932	HET * TOT down vs WT * TOT	0.0336801	1.22188	HET up vs WT	0.000863144	-1.63166	POL down vs TOT
		10368041	NM_028440 // 3110003A17Rik // RIKEN cDNA 3110003A17 gene // 10 A3 // 73112 /// E	3110003A17Rik	NM_028440	NM_028440 // RefSeq // Mus musculus RIKEN cDNA 3110003A17 gene (3110003A17Rik),	0.0212839	0.000217238	0.0180236	0.000205716	-2.41164	WT * POL down vs WT * TOT	0.00938885	-1.50771	HET * POL down vs HET * TOT	0.00593284	1.58304	HET * POL up vs WT * POL	0.914173	-1.01042	HET * TOT down vs WT * TOT	0.0212839	1.25168	HET up vs WT	0.000217238	-1.90684	POL down vs TOT
		10408689	NM_153529 // Nrn1 // neuritin 1 // 13 A3.3 // 68404 /// ENSMUST00000037623 // Nr	Nrn1	NM_153529	NM_153529 // RefSeq // Mus musculus neuritin 1 (Nrn1), mRNA. // chr13 // 100 //	4.80005e-05	0.000456184	0.0180315	0.00035102	-1.54569	WT * POL down vs WT * TOT	0.0250023	-1.19185	HET * POL down vs HET * TOT	0.000101442	1.85581	HET * POL up vs WT * POL	0.000872537	1.43098	HET * TOT up vs WT * TOT	4.80005e-05	1.62961	HET up vs WT	0.000456184	-1.35729	POL down vs TOT
		10369748	ENSMUST00000054760 // EG631906 // predicted gene, EG631906 // 10 B4 // 631906 //	EG631906	ENSMUST00000054760	ENSMUST00000054760 // ENSEMBL // similar to zinc RING finger protein SAG gene:EN	0.940625	0.0065869	0.0180331	0.00201973	-1.72033	WT * POL down vs WT * TOT	0.525193	-1.07142	HET * POL down vs HET * TOT	0.0706722	1.26037	HET * POL up vs WT * POL	0.046847	-1.27395	HET * TOT down vs WT * TOT	0.940625	-1.00537	HET down vs WT	0.0065869	-1.35764	POL down vs TOT
		10468828	NM_010123 // Eif3a // eukaryotic translation initiation factor 3, subunit A // 1	Eif3a	NM_010123	NM_010123 // RefSeq // Mus musculus eukaryotic translation initiation factor 3,	0.0269395	1.80401e-05	0.0180671	2.97358e-05	-6.61114	WT * POL down vs WT * TOT	0.000390339	-3.36366	HET * POL down vs HET * TOT	0.00677519	1.89726	HET * POL up vs WT * POL	0.799306	-1.03595	HET * TOT down vs WT * TOT	0.0269395	1.3533	HET up vs WT	1.80401e-05	-4.71567	POL down vs TOT
		10428171	NM_175134 // Ankrd46 // ankyrin repeat domain 46 // 15 B3.1 // 68839 /// ENSMUST	Ankrd46	NM_175134	NM_175134 // RefSeq // Mus musculus ankyrin repeat domain 46 (Ankrd46), mRNA. //	0.000230952	0.14295	0.0180844	0.257876	1.06727	WT * POL up vs WT * TOT	0.0169784	-1.21711	HET * POL down vs HET * TOT	0.000332297	-1.62576	HET * POL down vs WT * POL	0.00702404	-1.25156	HET * TOT down vs WT * TOT	0.000230952	-1.42644	HET down vs WT	0.14295	-1.0679	POL down vs TOT
		10459481	NM_027400 // Lman1 // lectin, mannose-binding, 1 // 18 E1 // 70361 /// ENSMUST00	Lman1	NM_027400	NM_027400 // RefSeq // Mus musculus lectin, mannose-binding, 1 (Lman1), mRNA. //	0.0473853	1.71173e-06	0.018132	4.02055e-06	-3.06464	WT * POL down vs WT * TOT	2.41221e-05	-2.34711	HET * POL down vs HET * TOT	0.00926707	1.26403	HET * POL up vs WT * POL	0.560425	-1.03297	HET * TOT down vs WT * TOT	0.0473853	1.1062	HET up vs WT	1.71173e-06	-2.68198	POL down vs TOT
		10416120	ENSMUST00000052898 // 4930578I07Rik // RIKEN cDNA 4930578I07 gene // 14 D1 // 75	4930578I07Rik	ENSMUST00000052898	ENSMUST00000052898 // ENSEMBL // Adult male testis cDNA, RIKEN full-length enric	0.163433	0.00144088	0.0182	0.000773911	1.39438	WT * POL up vs WT * TOT	0.107969	1.10302	HET * POL up vs HET * TOT	0.272885	-1.06371	HET * POL down vs WT * POL	0.0130102	1.18844	HET * TOT up vs WT * TOT	0.163433	1.057	HET up vs WT	0.00144088	1.24017	POL up vs TOT
		10510162	NM_144880 // Ppp2r5a // protein phosphatase 2, regulatory subunit B (B56), alpha	Ppp2r5a	NM_144880	NM_144880 // RefSeq // Mus musculus protein phosphatase 2, regulatory subunit B	0.0223973	0.000314721	0.0182264	0.000270436	-1.77946	WT * POL down vs WT * TOT	0.0152091	-1.28611	HET * POL down vs HET * TOT	0.00614392	1.37138	HET * POL up vs WT * POL	0.894211	-1.00891	HET * TOT down vs WT * TOT	0.0223973	1.16587	HET up vs WT	0.000314721	-1.5128	POL down vs TOT
		10525271	BC132172 // C330023M02Rik // RIKEN cDNA C330023M02 gene // 5 F // 231713 /// ENS	C330023M02Rik	BC132172	BC132172 // GenBank // Mus musculus RIKEN cDNA C330023M02 gene, mRNA (cDNA clone	0.837566	1.50056e-05	0.0182451	2.56214e-05	-2.02491	WT * POL down vs WT * TOT	0.000310609	-1.58616	HET * POL down vs HET * TOT	0.0801763	1.12127	HET * POL up vs WT * POL	0.0418519	-1.13854	HET * TOT down vs WT * TOT	0.837566	-1.00767	HET down vs WT	1.50056e-05	-1.79216	POL down vs TOT
		10491106	NM_008875 // Pld1 // phospholipase D1 // 3 A3|3 10.5 cM // 18805 /// ENSMUST0000	Pld1	NM_008875	NM_008875 // RefSeq // Mus musculus phospholipase D1 (Pld1), mRNA. // chr3 // 10	0.149986	5.61701e-05	0.0182747	0.00106239	-1.56716	WT * POL down vs WT * TOT	0.000115105	-2.19949	HET * POL down vs HET * TOT	0.289677	-1.08975	HET * POL down vs WT * POL	0.0124044	1.2879	HET * TOT up vs WT * TOT	0.149986	1.08712	HET up vs WT	5.61701e-05	-1.8566	POL down vs TOT
		10563943	---		---	ENSMUST00000101944 // ENSEMBL // ncrna:snoRNA chromosome:NCBIM37:7:66664433:6666	0.0620908	0.000229583	0.0182999	0.000215348	1.80507	WT * POL up vs WT * TOT	0.0100043	1.31486	HET * POL up vs HET * TOT	0.0108056	-1.30796	HET * POL down vs WT * POL	0.470193	1.04959	HET * TOT up vs WT * TOT	0.0620908	-1.11632	HET down vs WT	0.000229583	1.54059	POL up vs TOT
		10345032	NM_010552 // Il17a // interleukin 17A // 1 A // 16171 /// ENSMUST00000027061 //	Il17a	NM_010552	NM_010552 // RefSeq // Mus musculus interleukin 17A (Il17a), mRNA. // chr1 // 10	0.14631	0.00106886	0.0183084	0.000635532	1.54803	WT * POL up vs WT * TOT	0.0742865	1.15275	HET * POL up vs HET * TOT	0.017344	-1.24724	HET * POL down vs WT * POL	0.256288	1.0767	HET * TOT up vs WT * TOT	0.14631	-1.07628	HET down vs WT	0.00106886	1.33585	POL up vs TOT
		10568135	NM_001102563 // Prrt2 // proline-rich transmembrane protein 2 // 7 F3 // 69017 /	Prrt2	NM_001102563	NM_001102563 // RefSeq // Mus musculus proline-rich transmembrane protein 2 (Prr	0.112647	0.000812932	0.018372	0.000528452	1.47405	WT * POL up vs WT * TOT	0.0523312	1.14637	HET * POL up vs HET * TOT	0.0150256	-1.21637	HET * POL down vs WT * POL	0.310448	1.05711	HET * TOT up vs WT * TOT	0.112647	-1.07269	HET down vs WT	0.000812932	1.29993	POL up vs TOT
		10462237	NM_011416 // Smarca2 // SWI/SNF related, matrix associated, actin dependent regu	Smarca2	NM_011416	NM_011416 // RefSeq // Mus musculus SWI/SNF related, matrix associated, actin de	0.0118412	2.56113e-06	0.0184078	5.73281e-06	-2.45669	WT * POL down vs WT * TOT	3.81812e-05	-1.95378	HET * POL down vs HET * TOT	0.00430256	1.27518	HET * POL up vs WT * POL	0.767027	1.01414	HET * TOT up vs WT * TOT	0.0118412	1.13719	HET up vs WT	2.56113e-06	-2.19085	POL down vs TOT
		10606532	ENSMUST00000074038 // Acp1 // acid phosphatase 1, soluble // 12 A2 // 11431 ///	Acp1	ENSMUST00000074038	ENSMUST00000074038 // ENSEMBL // acid phosphatase 1, soluble isoform 1 gene:ENSM	0.244963	6.21989e-05	0.0184538	8.0401e-05	-2.25016	WT * POL down vs WT * TOT	0.00182221	-1.57965	HET * POL down vs HET * TOT	0.0234687	1.27717	HET * POL up vs WT * POL	0.176354	-1.11533	HET * TOT down vs WT * TOT	0.244963	1.07009	HET up vs WT	6.21989e-05	-1.88533	POL down vs TOT
		10455514	NM_080465 // Kcnn2 // potassium intermediate/small conductance calcium-activated	Kcnn2	NM_080465	NM_080465 // RefSeq // Mus musculus potassium intermediate/small conductance cal	0.0239848	0.000188215	0.0184739	0.000186632	-2.22708	WT * POL down vs WT * TOT	0.00765826	-1.46937	HET * POL down vs HET * TOT	0.0064335	1.49404	HET * POL up vs WT * POL	0.867	-1.01448	HET * TOT down vs WT * TOT	0.0239848	1.21356	HET up vs WT	0.000188215	-1.80898	POL down vs TOT
		10349233	---		---	ENSMUST00000116546 // ENSEMBL // cdna:novel chromosome:NCBIM37:1:118699770:11871	0.128499	0.000338797	0.0185231	0.000286839	1.75308	WT * POL up vs WT * TOT	0.016584	1.27449	HET * POL up vs HET * TOT	0.0162543	-1.27614	HET * POL down vs WT * POL	0.284401	1.07787	HET * TOT up vs WT * TOT	0.128499	-1.08809	HET down vs WT	0.000338797	1.49475	POL up vs TOT
		10561212	NM_175641 // Ltbp4 // latent transforming growth factor beta binding protein 4 /	Ltbp4	NM_175641	NM_175641 // RefSeq // Mus musculus latent transforming growth factor beta bindi	0.0761267	0.000131174	0.0185424	0.00014268	2.01554	WT * POL up vs WT * TOT	0.0047636	1.42906	HET * POL up vs HET * TOT	0.451988	-1.06214	HET * POL down vs WT * POL	0.0084789	1.32788	HET * TOT up vs WT * TOT	0.0761267	1.11812	HET up vs WT	0.000131174	1.69715	POL up vs TOT
		10374704	AK132720 // 1700030C12Rik // RIKEN cDNA 1700030C12 gene // --- // 72246	1700030C12Rik	AK132720	AK132720 // GenBank HTC // Mus musculus adult male testis cDNA, RIKEN full-lengt	0.268021	0.00247126	0.0185633	0.00111043	1.38804	WT * POL up vs WT * TOT	0.199089	1.08237	HET * POL up vs HET * TOT	0.198659	-1.08247	HET * POL down vs WT * POL	0.0178426	1.18471	HET * TOT up vs WT * TOT	0.268021	1.04616	HET up vs WT	0.00247126	1.22571	POL up vs TOT
		10523727	NM_008861 // Pkd2 // polycystic kidney disease 2 // 5 E5|5 55.0 cM // 18764 ///	Pkd2	NM_008861	NM_008861 // RefSeq // Mus musculus polycystic kidney disease 2 (Pkd2), mRNA. //	0.00166508	0.000663544	0.0185761	0.000461515	-2.05286	WT * POL down vs WT * TOT	0.0399362	-1.30712	HET * POL down vs HET * TOT	0.00130416	1.87642	HET * POL up vs WT * POL	0.100987	1.19477	HET * TOT up vs WT * TOT	0.00166508	1.4973	HET up vs WT	0.000663544	-1.63809	POL down vs TOT
		10582890	---		---	ENSMUST00000099042 // ENSEMBL // cdna:novel chromosome:NCBIM37:9:3001070:3002330	0.0364688	0.276364	0.018582	0.0182067	1.42432	WT * POL up vs WT * TOT	0.194651	-1.18299	HET * POL down vs HET * TOT	0.702387	-1.04648	HET * POL down vs WT * POL	0.00559184	1.6101	HET * TOT up vs WT * TOT	0.0364688	1.2404	HET up vs WT	0.276364	1.09727	POL up vs TOT
		10409645	NM_152234 // Ubqln1 // ubiquilin 1 // 13 B1 // 56085 /// NM_026842 // Ubqln1 //	Ubqln1	NM_152234	NM_152234 // RefSeq // Mus musculus ubiquilin 1 (Ubqln1), transcript variant 2,	0.197235	5.55958e-05	0.0186284	7.3845e-05	-1.66262	WT * POL down vs WT * TOT	0.00157258	-1.33778	HET * POL down vs HET * TOT	0.0208044	1.16859	HET * POL up vs WT * POL	0.20903	-1.06352	HET * TOT down vs WT * TOT	0.197235	1.04823	HET up vs WT	5.55958e-05	-1.49138	POL down vs TOT
		10453062	NM_019717 // Arl6ip2 // ADP-ribosylation factor-like 6 interacting protein 2 //	Arl6ip2	NM_019717	NM_019717 // RefSeq // Mus musculus ADP-ribosylation factor-like 6 interacting p	0.0049773	4.20396e-06	0.0186391	8.81802e-06	-2.89854	WT * POL down vs WT * TOT	6.76789e-05	-2.15828	HET * POL down vs HET * TOT	0.00259471	1.42315	HET * POL up vs WT * POL	0.363132	1.05969	HET * TOT up vs WT * TOT	0.0049773	1.22805	HET up vs WT	4.20396e-06	-2.50117	POL down vs TOT
		10377593	NM_029348 // Zbtb4 // zinc finger and BTB domain containing 4 // 11 B4 // 75580	Zbtb4	NM_029348	NM_029348 // RefSeq // Mus musculus zinc finger and BTB domain containing 4 (Zbt	0.34676	0.000542119	0.0186823	0.000401758	1.58948	WT * POL up vs WT * TOT	0.0305697	1.19894	HET * POL up vs HET * TOT	0.166651	-1.10327	HET * POL down vs WT * POL	0.0211943	1.20163	HET * TOT up vs WT * TOT	0.34676	1.04363	HET up vs WT	0.000542119	1.38047	POL up vs TOT
		10496946	NM_198416 // Zzz3 // zinc finger, ZZ domain containing 3 // 3 H3 // 108946 /// N	Zzz3	NM_198416	NM_198416 // RefSeq // Mus musculus zinc finger, ZZ domain containing 3 (Zzz3),	0.00086222	4.08074e-05	0.0186856	5.7908e-05	-3.84969	WT * POL down vs WT * TOT	0.0010621	-2.22597	HET * POL down vs HET * TOT	0.000846055	2.31818	HET * POL up vs WT * POL	0.0418253	1.34042	HET * TOT up vs WT * TOT	0.00086222	1.76276	HET up vs WT	4.08074e-05	-2.92734	POL down vs TOT
		10561837	NM_011980 // Zfp146 // zinc finger protein 146 // 7 B1 // 26465 /// BC127038 //	Zfp146	NM_011980	NM_011980 // RefSeq // Mus musculus zinc finger protein 146 (Zfp146), mRNA. // c	0.0258521	3.65439e-05	0.0187921	5.31189e-05	-2.29781	WT * POL down vs WT * TOT	0.000922506	-1.64924	HET * POL down vs HET * TOT	0.00677528	1.3739	HET * POL up vs WT * POL	0.838945	-1.01408	HET * TOT down vs WT * TOT	0.0258521	1.16397	HET up vs WT	3.65439e-05	-1.9467	POL down vs TOT
		10369647	NM_053183 // Ddx50 // DEAD (Asp-Glu-Ala-Asp) box polypeptide 50 // 10 B4 // 9421	Ddx50	NM_053183	NM_053183 // RefSeq // Mus musculus DEAD (Asp-Glu-Ala-Asp) box polypeptide 50 (D	0.0081623	2.4225e-06	0.018811	5.48159e-06	-7.11735	WT * POL down vs WT * TOT	3.56375e-05	-4.34839	HET * POL down vs HET * TOT	0.00350368	1.73629	HET * POL up vs WT * POL	0.569846	1.06079	HET * TOT up vs WT * TOT	0.0081623	1.35715	HET up vs WT	2.4225e-06	-5.56318	POL down vs TOT
		10366698	BC065058 // BC048403 // cDNA sequence BC048403 // 10 D2 // 270802 /// ENSMUST000	BC048403	BC065058	BC065058 // GenBank // Mus musculus cDNA sequence BC048403, mRNA (cDNA clone MGC	0.438461	0.000598258	0.0188973	0.00043235	1.68656	WT * POL up vs WT * TOT	0.0344721	1.2222	HET * POL up vs HET * TOT	0.0344641	-1.22222	HET * POL down vs WT * POL	0.114366	1.12904	HET * TOT up vs WT * TOT	0.438461	-1.04045	HET down vs WT	0.000598258	1.43573	POL up vs TOT
		10512935	CT010192 // Amd1 // S-adenosylmethionine decarboxylase 1 // 10 B2|10 25.0 cM //	Amd1	CT010192	CT010192 // GenBank // Mus musculus full open reading frame cDNA clone RZPDo836E	0.338392	7.9476e-06	0.0189325	1.52063e-05	-4.09272	WT * POL down vs WT * TOT	0.000142841	-2.65094	HET * POL down vs HET * TOT	0.0291272	1.329	HET * POL up vs WT * POL	0.140858	-1.16168	HET * TOT down vs WT * TOT	0.338392	1.06959	HET up vs WT	7.9476e-06	-3.29387	POL down vs TOT
		10596982	NM_183250 // Ccdc72 // coiled-coil domain containing 72 // 9 F2 // 66167 /// BC0	Ccdc72	NM_183250	NM_183250 // RefSeq // Mus musculus coiled-coil domain containing 72 (Ccdc72), m	0.0134455	0.00131448	0.0189796	0.000741491	-1.79171	WT * POL down vs WT * TOT	0.0933386	-1.19764	HET * POL down vs HET * TOT	0.00470675	1.52508	HET * POL up vs WT * POL	0.818618	1.01942	HET * TOT up vs WT * TOT	0.0134455	1.24687	HET up vs WT	0.00131448	-1.46487	POL down vs TOT
		10515692	ENSMUST00000075406 // BC059842 // cDNA sequence BC059842 // 4 D2.1 // 230676	BC059842	ENSMUST00000075406	ENSMUST00000075406 // ENSEMBL // Novel protein gene:ENSMUSG00000033253 // chr4 /	0.998722	1.86817e-05	0.0189891	3.09594e-05	2.20243	WT * POL up vs WT * TOT	0.000400327	1.66287	HET * POL up vs HET * TOT	0.0689742	-1.15078	HET * POL down vs WT * POL	0.0523942	1.15094	HET * TOT up vs WT * TOT	0.998722	1.00007	HET up vs WT	1.86817e-05	1.91373	POL up vs TOT
		10453705	NM_181070 // Rab18 // RAB18, member RAS oncogene family // 18 A1|18 7.5 cM // 19	Rab18	NM_181070	NM_181070 // RefSeq // Mus musculus RAB18, member RAS oncogene family (Rab18), m	0.0041273	9.92752e-06	0.0189964	1.8343e-05	-2.74213	WT * POL down vs WT * TOT	0.000186132	-1.9859	HET * POL down vs HET * TOT	0.00233623	1.48799	HET * POL up vs WT * POL	0.293726	1.07763	HET * TOT up vs WT * TOT	0.0041273	1.26629	HET up vs WT	9.92752e-06	-2.33358	POL down vs TOT
		10351224	NM_007976 // F5 // coagulation factor V // 1 H2.2|1 86.6 cM // 14067 /// ENSMUST	F5	NM_007976	NM_007976 // RefSeq // Mus musculus coagulation factor V (F5), mRNA. // chr1 //	0.00158301	0.00027978	0.0191534	0.000252781	-2.27197	WT * POL down vs WT * TOT	0.0126119	-1.449	HET * POL down vs HET * TOT	0.00127904	1.88703	HET * POL up vs WT * POL	0.0920926	1.2035	HET * TOT up vs WT * TOT	0.00158301	1.507	HET up vs WT	0.00027978	-1.81441	POL down vs TOT
		10481654	NM_010236 // Fpgs // folylpolyglutamyl synthetase // 2 B|2 21.2 cM // 14287 ///	Fpgs	NM_010236	NM_010236 // RefSeq // Mus musculus folylpolyglutamyl synthetase (Fpgs), nuclear	0.000366283	2.06725e-05	0.0191883	3.37148e-05	1.97923	WT * POL up vs WT * TOT	0.000451537	1.54674	HET * POL up vs HET * TOT	0.000472461	-1.54028	HET * POL down vs WT * POL	0.0126857	-1.20371	HET * TOT down vs WT * TOT	0.000366283	-1.36163	HET down vs WT	2.06725e-05	1.74967	POL up vs TOT
		10389238	NM_019819 // Dusp14 // dual specificity phosphatase 14 // 11 C|11 48.0 cM // 564	Dusp14	NM_019819	NM_019819 // RefSeq // Mus musculus dual specificity phosphatase 14 (Dusp14), mR	0.121187	0.00727721	0.0192092	0.508366	1.06292	WT * POL up vs WT * TOT	0.00330925	1.63816	HET * POL up vs HET * TOT	0.0161154	1.39771	HET * POL up vs WT * POL	0.305986	-1.10264	HET * TOT down vs WT * TOT	0.121187	1.12588	HET up vs WT	0.00727721	1.31956	POL up vs TOT
		10584758	BC096399 // 2610204K14Rik // RIKEN cDNA 2610204K14 gene // 7 D3 // 67148 /// NM_	2610204K14Rik	BC096399	BC096399 // GenBank // Mus musculus RIKEN cDNA 2610204K14 gene, mRNA (cDNA clone	0.0143124	0.000137568	0.0192518	0.000149671	-2.36841	WT * POL down vs WT * TOT	0.00496448	-1.55159	HET * POL down vs HET * TOT	0.00491691	1.55314	HET * POL up vs WT * POL	0.844366	1.01749	HET * TOT up vs WT * TOT	0.0143124	1.2571	HET up vs WT	0.000137568	-1.91698	POL down vs TOT
		10587419	NM_146003 // Senp6 // SUMO/sentrin specific peptidase 6 // 9 E1 // 215351 /// EN	Senp6	NM_146003	NM_146003 // RefSeq // Mus musculus SUMO/sentrin specific peptidase 6 (Senp6), m	0.012541	7.23212e-05	0.0192766	9.15485e-05	-4.5408	WT * POL down vs WT * TOT	0.00216429	-2.3234	HET * POL down vs HET * TOT	0.00456015	2.03459	HET * POL up vs WT * POL	0.774381	1.04104	HET * TOT up vs WT * TOT	0.012541	1.45537	HET up vs WT	7.23212e-05	-3.24809	POL down vs TOT
		10365302	NM_001033375 // A230046K03Rik // RIKEN cDNA A230046K03 gene // 10 C1 // 319277 /	A230046K03Rik	NM_001033375	NM_001033375 // RefSeq // Mus musculus RIKEN cDNA A230046K03 gene (A230046K03Rik	0.0128053	9.84987e-06	0.0193804	1.83003e-05	-3.16942	WT * POL down vs WT * TOT	0.000183272	-2.19621	HET * POL down vs HET * TOT	0.00462887	1.47407	HET * POL up vs WT * POL	0.782627	1.02144	HET * TOT up vs WT * TOT	0.0128053	1.22706	HET up vs WT	9.84987e-06	-2.63831	POL down vs TOT
		10357280	NM_133748 // Insig2 // insulin induced gene 2 // 1 E2 // 72999 /// NM_178082 //	Insig2	NM_133748	NM_133748 // RefSeq // Mus musculus insulin induced gene 2 (Insig2), mRNA. // ch	0.00290341	0.000834551	0.0194296	0.000550483	-2.31244	WT * POL down vs WT * TOT	0.0518598	-1.34796	HET * POL down vs HET * TOT	0.00189791	2.01543	HET * POL up vs WT * POL	0.193471	1.17483	HET * TOT up vs WT * TOT	0.00290341	1.53876	HET up vs WT	0.000834551	-1.76552	POL down vs TOT
		10362593	XR_032300 // EG624165 // predicted gene, EG624165 // 10 B1 // 624165 /// XR_0338	EG624165	XR_032300	XR_032300 // RefSeq // PREDICTED: Mus musculus predicted gene, EG624165 (EG62416	0.0200442	2.05752e-06	0.0194467	4.77847e-06	-5.6747	WT * POL down vs WT * TOT	2.93362e-05	-3.72802	HET * POL down vs HET * TOT	0.00598983	1.51956	HET * POL up vs WT * POL	0.984359	-1.00172	HET * TOT down vs WT * TOT	0.0200442	1.23164	HET up vs WT	2.05752e-06	-4.5995	POL down vs TOT
		10453900	NM_024182 // Riok3 // RIO kinase 3 (yeast) // 18 A2|18 3.0 cM // 66878 /// ENSMU	Riok3	NM_024182	NM_024182 // RefSeq // Mus musculus RIO kinase 3 (yeast) (Riok3), mRNA. // chr18	0.001194	6.20554e-06	0.0194638	1.24012e-05	-3.13288	WT * POL down vs WT * TOT	0.000105714	-2.24076	HET * POL down vs HET * TOT	0.00106987	1.63918	HET * POL up vs WT * POL	0.0626719	1.17241	HET * TOT up vs WT * TOT	0.001194	1.38628	HET up vs WT	6.20554e-06	-2.64953	POL down vs TOT
		10459389	CT010192 // Amd1 // S-adenosylmethionine decarboxylase 1 // 10 B2|10 25.0 cM //	Amd1	CT010192	CT010192 // GenBank // Mus musculus full open reading frame cDNA clone RZPDo836E	0.232421	6.86125e-06	0.0194774	1.3507e-05	-4.59041	WT * POL down vs WT * TOT	0.000119012	-2.91242	HET * POL down vs HET * TOT	0.0236193	1.37529	HET * POL up vs WT * POL	0.192382	-1.14604	HET * TOT down vs WT * TOT	0.232421	1.09546	HET up vs WT	6.86125e-06	-3.65639	POL down vs TOT
		10521543	NM_026959 // Stx18 // syntaxin 18 // 5 B3 // 71116 /// ENSMUST00000114126 // Stx	Stx18	NM_026959	NM_026959 // RefSeq // Mus musculus syntaxin 18 (Stx18), mRNA. // chr5 // 100 //	0.00375158	0.000384603	0.0195023	0.000320142	-1.67041	WT * POL down vs WT * TOT	0.0189269	-1.2448	HET * POL down vs HET * TOT	0.29733	-1.0774	HET * POL down vs WT * POL	0.00148321	-1.44578	HET * TOT down vs WT * TOT	0.00375158	-1.24807	HET down vs WT	0.000384603	-1.44198	POL down vs TOT
		10572743	NM_146539 // Olfr373 // olfactory receptor 373 // 8 B3.3 // 258532 /// NM_146539	Olfr373	NM_146539	NM_146539 // RefSeq // Mus musculus olfactory receptor 373 (Olfr373), mRNA. // c	0.724325	0.0115727	0.0195269	0.0029574	1.67419	WT * POL up vs WT * TOT	0.74922	1.03599	HET * POL up vs HET * TOT	0.0515425	-1.30529	HET * POL down vs WT * POL	0.0756832	1.23806	HET * TOT up vs WT * TOT	0.724325	-1.02679	HET down vs WT	0.0115727	1.31698	POL up vs TOT
		10496629	NM_053102 // Sep15 // selenoprotein // 3 H3 // 93684 /// ENSMUST00000082437 // S	2009-09-15	NM_053102	NM_053102 // RefSeq // Mus musculus selenoprotein (Sep15), mRNA. // chr3 // 100	0.202239	0.000562954	0.0196164	0.0224903	1.16552	WT * POL up vs WT * TOT	0.000644179	1.47554	HET * POL up vs HET * TOT	0.0218722	1.18421	HET * POL up vs WT * POL	0.214685	-1.06906	HET * TOT down vs WT * TOT	0.202239	1.05248	HET up vs WT	0.000562954	1.3114	POL up vs TOT
		10550738	ENSMUST00000094754 // EG243872 // predicted gene, EG243872 // 7 A3 // 243872 ///	EG243872	ENSMUST00000094754	ENSMUST00000094754 // ENSEMBL // hypothetical protein gene:ENSMUSG00000070778 //	0.122173	0.000827432	0.0196253	0.0380072	1.16489	WT * POL up vs WT * TOT	0.000839275	1.53129	HET * POL up vs HET * TOT	0.34961	1.06353	HET * POL up vs WT * POL	0.0115619	-1.23601	HET * TOT down vs WT * TOT	0.122173	-1.07804	HET down vs WT	0.000827432	1.33558	POL up vs TOT
		10369604	NM_133672 // Vps26a // vacuolar protein sorting 26 homolog A (yeast) // 10 B3-B5	Vps26a	NM_133672	NM_133672 // RefSeq // Mus musculus vacuolar protein sorting 26 homolog A (yeast	0.221244	6.01864e-06	0.019644	1.21045e-05	-3.50167	WT * POL down vs WT * TOT	0.000101716	-2.43066	HET * POL down vs HET * TOT	0.0230768	1.29428	HET * POL up vs WT * POL	0.201085	-1.11307	HET * TOT down vs WT * TOT	0.221244	1.07833	HET up vs WT	6.01864e-06	-2.91742	POL down vs TOT
		10504817	NM_009370 // Tgfbr1 // transforming growth factor, beta receptor I // 4 B1|4 19.	Tgfbr1	NM_009370	NM_009370 // RefSeq // Mus musculus transforming growth factor, beta receptor I	0.0192197	1.9339e-05	0.0197996	3.21644e-05	-3.59988	WT * POL down vs WT * TOT	0.000411517	-2.28558	HET * POL down vs HET * TOT	0.00590891	1.57794	HET * POL up vs WT * POL	0.98461	1.00184	HET * TOT up vs WT * TOT	0.0192197	1.25732	HET up vs WT	1.9339e-05	-2.86842	POL down vs TOT
		10445695	NM_020048 // Med20 // mediator complex subunit 20 // 17 C // 56771 /// ENSMUST00	Med20	NM_020048	NM_020048 // RefSeq // Mus musculus mediator complex subunit 20 (Med20), mRNA. /	0.498717	0.0153737	0.0198819	0.00353391	1.66473	WT * POL up vs WT * TOT	0.877263	1.01768	HET * POL up vs HET * TOT	0.13377	-1.2127	HET * POL down vs WT * POL	0.0287459	1.3489	HET * TOT up vs WT * TOT	0.498717	1.05466	HET up vs WT	0.0153737	1.3016	POL up vs TOT
		10354765	XM_989174 // EG632964 // predicted gene, EG632964 // 1 C1.2 // 632964	EG632964	XM_989174	XM_989174 // RefSeq // PREDICTED: Mus musculus predicted gene, EG632964 (EG63296	0.0158024	0.000159903	0.0199193	0.000169447	1.52406	WT * POL up vs WT * TOT	0.00592398	1.23519	HET * POL up vs HET * TOT	0.00530296	-1.2422	HET * POL down vs WT * POL	0.879171	-1.00675	HET * TOT down vs WT * TOT	0.0158024	-1.11829	HET down vs WT	0.000159903	1.37204	POL up vs TOT
		10439878	NM_008947 // Psmc1 // protease (prosome, macropain) 26S subunit, ATPase 1 // 12	Psmc1	NM_008947	NM_008947 // RefSeq // Mus musculus protease (prosome, macropain) 26S subunit, A	0.149296	9.57524e-05	0.0199452	0.000114858	-1.71715	WT * POL down vs WT * TOT	0.00304975	-1.33916	HET * POL down vs HET * TOT	0.0185809	1.20585	HET * POL up vs WT * POL	0.27191	-1.06337	HET * TOT down vs WT * TOT	0.149296	1.06489	HET up vs WT	9.57524e-05	-1.51643	POL down vs TOT
		10546098	ENSMUST00000054792 // LOC73317 // hypothetical LOC73317 // 6 D1 // 73317 /// BC0	LOC73317	ENSMUST00000054792	ENSMUST00000054792 // ENSEMBL // Adult male testis cDNA, RIKEN full-length enric	0.558551	0.0024996	0.0199917	0.00115802	1.67351	WT * POL up vs WT * TOT	0.189995	1.13716	HET * POL up vs HET * TOT	0.122873	-1.17027	HET * POL down vs WT * POL	0.0315075	1.25753	HET * TOT up vs WT * TOT	0.558551	1.03661	HET up vs WT	0.0024996	1.37951	POL up vs TOT
		10410508	NM_010888 // Ndufs6 // NADH dehydrogenase (ubiquinone) Fe-S protein 6 // --- //	Ndufs6	NM_010888	NM_010888 // RefSeq // Mus musculus NADH dehydrogenase (ubiquinone) Fe-S protein	0.0663619	0.00113145	0.0200205	0.0569713	1.21046	WT * POL up vs WT * TOT	0.00104452	1.78216	HET * POL up vs HET * TOT	0.0118587	1.38814	HET * POL up vs WT * POL	0.481944	-1.06063	HET * TOT down vs WT * TOT	0.0663619	1.14402	HET up vs WT	0.00113145	1.46875	POL up vs TOT
		10540273	ENSMUST00000115777 // Ube2v2 // ubiquitin-conjugating enzyme E2 variant 2 // 16	Ube2v2	ENSMUST00000115777	ENSMUST00000115777 // ENSEMBL // Isoform 1 of Ubiquitin-conjugating enzyme E2 va	0.0057258	2.3814e-06	0.0200856	5.45973e-06	-4.58795	WT * POL down vs WT * TOT	3.4444e-05	-3.15186	HET * POL down vs HET * TOT	0.00293174	1.56183	HET * POL up vs WT * POL	0.392682	1.07296	HET * TOT up vs WT * TOT	0.0057258	1.29452	HET up vs WT	2.3814e-06	-3.80271	POL down vs TOT
		10395974	---		---	ENSMUST00000083024 // ENSEMBL // ncrna:snRNA chromosome:NCBIM37:12:64710859:6471	0.2584	0.00123994	0.0201061	0.00073094	1.52022	WT * POL up vs WT * TOT	0.0830123	1.14443	HET * POL up vs HET * TOT	0.0257288	-1.21633	HET * POL down vs WT * POL	0.182659	1.09211	HET * TOT up vs WT * TOT	0.2584	-1.05534	HET down vs WT	0.00123994	1.31901	POL up vs TOT
		10488652	NM_001039122 // Defb25 // defensin beta 25 // 2 H1|2 // 654459 /// ENSMUST000000	Defb25	NM_001039122	NM_001039122 // RefSeq // Mus musculus defensin beta 25 (Defb25), mRNA. // chr2	0.762886	0.0164991	0.0201719	0.00371432	1.5678	WT * POL up vs WT * TOT	0.904435	1.01223	HET * POL up vs HET * TOT	0.0552641	-1.27064	HET * POL down vs WT * POL	0.0739624	1.21896	HET * TOT up vs WT * TOT	0.762886	-1.02098	HET down vs WT	0.0164991	1.25975	POL up vs TOT
		10414031	NM_019506 // Gdf2 // growth differentiation factor 2 // 14 B // 12165 /// ENSMUS	Gdf2	NM_019506	NM_019506 // RefSeq // Mus musculus growth differentiation factor 2 (Gdf2), mRNA	0.000653968	0.00630731	0.0202494	0.00208904	-1.40572	WT * POL down vs WT * TOT	0.46703	-1.05158	HET * POL down vs HET * TOT	0.000723392	1.60159	HET * POL up vs WT * POL	0.0269333	1.1981	HET * TOT up vs WT * TOT	0.000653968	1.38523	HET up vs WT	0.00630731	-1.21583	POL down vs TOT
		10538640	NM_011920 // Abcg2 // ATP-binding cassette, sub-family G (WHITE), member 2 // 6	Abcg2	NM_011920	NM_011920 // RefSeq // Mus musculus ATP-binding cassette, sub-family G (WHITE),	0.0788354	8.53909e-05	0.0202666	0.000105661	-2.30016	WT * POL down vs WT * TOT	0.00261238	-1.58112	HET * POL down vs HET * TOT	0.471388	1.06641	HET * POL up vs WT * POL	0.00917394	-1.36417	HET * TOT down vs WT * TOT	0.0788354	-1.13103	HET down vs WT	8.53909e-05	-1.90705	POL down vs TOT
		10363163	NM_025541 // Asf1a // ASF1 anti-silencing function 1 homolog A (S. cerevisiae) /	Asf1a	NM_025541	NM_025541 // RefSeq // Mus musculus ASF1 anti-silencing function 1 homolog A (S.	0.0588979	0.000102748	0.0203058	0.000121904	-2.38253	WT * POL down vs WT * TOT	0.00330877	-1.59353	HET * POL down vs HET * TOT	0.56299	1.05641	HET * POL up vs WT * POL	0.00777247	-1.41529	HET * TOT down vs WT * TOT	0.0588979	-1.15746	HET down vs WT	0.000102748	-1.94849	POL down vs TOT
		10473008	NM_146130 // Hnrnpa3 // heterogeneous nuclear ribonucleoprotein A3 // 2 A7.2 //	Hnrnpa3	NM_146130	NM_146130 // RefSeq // Mus musculus heterogeneous nuclear ribonucleoprotein A3 (	0.00130514	8.41475e-06	0.0204903	1.62179e-05	-9.1716	WT * POL down vs WT * TOT	0.00014942	-4.65927	HET * POL down vs HET * TOT	0.00115985	2.70478	HET * POL up vs WT * POL	0.0675169	1.37406	HET * TOT up vs WT * TOT	0.00130514	1.92783	HET up vs WT	8.41475e-06	-6.53705	POL down vs TOT
		10602009	NM_023270 // Rnf128 // ring finger protein 128 // X F1 // 66889 /// ENSMUST00000	Rnf128	NM_023270	NM_023270 // RefSeq // Mus musculus ring finger protein 128 (Rnf128), mRNA. // c	0.00420634	3.15247e-05	0.0205119	4.82637e-05	-2.79342	WT * POL down vs WT * TOT	0.000740933	-1.88737	HET * POL down vs HET * TOT	0.00245338	1.62855	HET * POL up vs WT * POL	0.280846	1.10032	HET * TOT up vs WT * TOT	0.00420634	1.33863	HET up vs WT	3.15247e-05	-2.29613	POL down vs TOT
		10368011	NM_025418 // Vta1 // Vps20-associated 1 homolog (S. cerevisiae) // 10 A2 // 6620	Vta1	NM_025418	NM_025418 // RefSeq // Mus musculus Vps20-associated 1 homolog (S. cerevisiae) (	0.0800061	6.45063e-06	0.0205801	1.29578e-05	-2.29202	WT * POL down vs WT * TOT	0.000108986	-1.79955	HET * POL down vs HET * TOT	0.472237	1.04246	HET * POL up vs WT * POL	0.00934646	-1.22178	HET * TOT down vs WT * TOT	0.0800061	-1.0826	HET down vs WT	6.45063e-06	-2.03092	POL down vs TOT
		10436708	NM_024258 // Usp16 // ubiquitin specific peptidase 16 // 16 C3.3 // 74112 /// EN	Usp16	NM_024258	NM_024258 // RefSeq // Mus musculus ubiquitin specific peptidase 16 (Usp16), mRN	0.114271	6.95338e-05	0.0205818	9.04864e-05	-3.60061	WT * POL down vs WT * TOT	0.00199578	-2.06502	HET * POL down vs HET * TOT	0.0163195	1.54817	HET * POL up vs WT * POL	0.338068	-1.12624	HET * TOT down vs WT * TOT	0.114271	1.17245	HET up vs WT	6.95338e-05	-2.72678	POL down vs TOT
		10385281	---		---	ENSMUST00000083982 // ENSEMBL // ncrna:snRNA chromosome:NCBIM37:11:40848457:4084	0.331281	0.000248418	0.0206078	0.000237731	1.36806	WT * POL up vs WT * TOT	0.0103104	1.15856	HET * POL up vs HET * TOT	0.186234	-1.05795	HET * POL down vs WT * POL	0.0221297	1.11616	HET * TOT up vs WT * TOT	0.331281	1.02714	HET up vs WT	0.000248418	1.25896	POL up vs TOT
		10557069	NM_021554 // Mettl9 // methyltransferase like 9 // 7 F2 // 59052 /// ENSMUST0000	Mettl9	NM_021554	NM_021554 // RefSeq // Mus musculus methyltransferase like 9 (Mettl9), mRNA. //	0.0454695	0.000111129	0.0206258	0.000130067	-2.35978	WT * POL down vs WT * TOT	0.00363048	-1.57954	HET * POL down vs HET * TOT	0.00980105	1.43344	HET * POL up vs WT * POL	0.631829	-1.04223	HET * TOT down vs WT * TOT	0.0454695	1.17276	HET up vs WT	0.000111129	-1.93064	POL down vs TOT
		10451893	NM_145934 // Stap2 // signal transducing adaptor family member 2 // 17 D // 1067	Stap2	NM_145934	NM_145934 // RefSeq // Mus musculus signal transducing adaptor family member 2 (	0.0053628	0.000212759	0.0206589	0.00021221	2.07534	WT * POL up vs WT * TOT	0.0084121	1.42225	HET * POL up vs HET * TOT	0.00285736	-1.576	HET * POL down vs WT * POL	0.359665	-1.08005	HET * TOT down vs WT * TOT	0.0053628	-1.30467	HET down vs WT	0.000212759	1.71804	POL up vs TOT
		10484579	NM_207562 // Olfr1051 // olfactory receptor 1051 // 2 D // 404324 /// ENSMUST000	Olfr1051	NM_207562	NM_207562 // RefSeq // Mus musculus olfactory receptor 1051 (Olfr1051), mRNA. //	0.383006	0.00382402	0.0207524	0.00154756	1.57609	WT * POL up vs WT * TOT	0.288853	1.09936	HET * POL up vs HET * TOT	0.168738	-1.13703	HET * POL down vs WT * POL	0.0245547	1.26086	HET * TOT up vs WT * TOT	0.383006	1.05304	HET up vs WT	0.00382402	1.31632	POL up vs TOT
		10436456	NM_011173 // Pros1 // protein S (alpha) // 16 C1.3 // 19128 /// ENSMUST000000236	Pros1	NM_011173	NM_011173 // RefSeq // Mus musculus protein S (alpha) (Pros1), mRNA. // chr16 //	0.00378613	1.11824e-05	0.0207665	2.06541e-05	-2.87677	WT * POL down vs WT * TOT	0.000208879	-2.05178	HET * POL down vs HET * TOT	0.00231219	1.5334	HET * POL up vs WT * POL	0.247605	1.09365	HET * TOT up vs WT * TOT	0.00378613	1.29499	HET up vs WT	1.11824e-05	-2.42951	POL down vs TOT
		10427454	ENSMUST00000055038 // Card6 // caspase recruitment domain family, member 6 // 15	Card6	ENSMUST00000055038	ENSMUST00000055038 // ENSEMBL // hypothetical protein gene:ENSMUSG00000041849 //	0.00206054	0.000107228	0.020774	0.000126837	-1.77255	WT * POL down vs WT * TOT	0.0034547	-1.35892	HET * POL down vs HET * TOT	0.00157292	1.44256	HET * POL up vs WT * POL	0.120139	1.10594	HET * TOT up vs WT * TOT	0.00206054	1.26309	HET up vs WT	0.000107228	-1.55202	POL down vs TOT
		10607910	NM_010832 // Msl31 // male-specific lethal-3 homolog 1 (Drosophila) // X F5 // 1	Msl31	NM_010832	NM_010832 // RefSeq // Mus musculus male-specific lethal-3 homolog 1 (Drosophila	0.567261	9.64121e-06	0.0208783	1.82588e-05	-2.1207	WT * POL down vs WT * TOT	0.000174701	-1.67801	HET * POL down vs HET * TOT	0.125613	1.10023	HET * POL up vs WT * POL	0.0330029	-1.14868	HET * TOT down vs WT * TOT	0.567261	-1.02178	HET down vs WT	9.64121e-06	-1.88642	POL down vs TOT
		10600593	ENSMUST00000111964 // Hnrnpa3 // heterogeneous nuclear ribonucleoprotein A3 // 2	Hnrnpa3	ENSMUST00000111964	ENSMUST00000111964 // ENSEMBL // Isoform 1 of Heterogeneous nuclear ribonucleopr	0.0020321	1.73139e-05	0.0209039	2.97431e-05	-9.1656	WT * POL down vs WT * TOT	0.000352982	-4.27832	HET * POL down vs HET * TOT	0.00156322	2.86868	HET * POL up vs WT * POL	0.117427	1.33904	HET * TOT up vs WT * TOT	0.0020321	1.95992	HET up vs WT	1.73139e-05	-6.26206	POL down vs TOT
		10368762	BC158078 // Cdc40 // cell division cycle 40 homolog (yeast) // 10 B1 // 71713 //	Cdc40	BC158078	BC158078 // GenBank // Mus musculus cell division cycle 40 homolog (yeast), mRNA	0.00441542	0.00030606	0.0209377	0.000278508	-1.9796	WT * POL down vs WT * TOT	0.0134019	-1.36352	HET * POL down vs HET * TOT	0.00255329	1.58747	HET * POL up vs WT * POL	0.290772	1.09343	HET * TOT up vs WT * TOT	0.00441542	1.31749	HET up vs WT	0.00030606	-1.64293	POL down vs TOT
		10579910	NM_026934 // Zc3h15 // zinc finger CCCH-type containing 15 // 2 E1 // 69082 ///	Zc3h15	NM_026934	NM_026934 // RefSeq // Mus musculus zinc finger CCCH-type containing 15 (Zc3h15)	0.0730906	5.85189e-05	0.0209854	7.9482e-05	-5.27486	WT * POL down vs WT * TOT	0.00159023	-2.62232	HET * POL down vs HET * TOT	0.0128862	1.79957	HET * POL up vs WT * POL	0.468138	-1.11778	HET * TOT down vs WT * TOT	0.0730906	1.26884	HET up vs WT	5.85189e-05	-3.71919	POL down vs TOT
		10431948	NM_028003 // Rpap3 // RNA polymerase II associated protein 3 // 15 F2|15 55.8 cM	Rpap3	NM_028003	NM_028003 // RefSeq // Mus musculus RNA polymerase II associated protein 3 (Rpap	0.0177223	2.73333e-05	0.0210855	4.33033e-05	-1.82355	WT * POL down vs WT * TOT	0.000614739	-1.45967	HET * POL down vs HET * TOT	0.917959	-1.00538	HET * POL down vs WT * POL	0.00397346	-1.25602	HET * TOT down vs WT * TOT	0.0177223	-1.12373	HET down vs WT	2.73333e-05	-1.6315	POL down vs TOT
		10604832	---		---	mmu-mir-505 // miRBase Micro RNA Database // MI0004706 Mus musculus miR-505 stem	0.0021474	0.00211835	0.0211291	0.122552	-1.38789	WT * POL down vs WT * TOT	0.00161346	-3.30668	HET * POL down vs HET * TOT	0.153294	1.38465	HET * POL up vs WT * POL	0.00107613	3.29898	HET * TOT up vs WT * TOT	0.0021474	2.13728	HET up vs WT	0.00211835	-2.14226	POL down vs TOT
		10488567	NM_001114677 // OTTMUSG00000015829 // predicted gene, OTTMUSG00000015829 // 2 G3	OTTMUSG00000015829	NM_001114677	NM_001114677 // RefSeq // Mus musculus predicted gene, OTTMUSG00000015829 (OTTMU	0.1923	0.00132711	0.0211803	0.000782463	1.60688	WT * POL up vs WT * TOT	0.0866232	1.16488	HET * POL up vs HET * TOT	0.0223835	-1.26362	HET * POL down vs WT * POL	0.238082	1.09165	HET * TOT up vs WT * TOT	0.1923	-1.07589	HET down vs WT	0.00132711	1.36814	POL up vs TOT
		10448180	NM_134202 // V1rf5 // vomeronasal 1 receptor, F5 // 17 A3.2 // 171236 /// ENSMUS	V1rf5	NM_134202	NM_134202 // RefSeq // Mus musculus vomeronasal 1 receptor, F5 (V1rf5), mRNA. //	0.00712714	7.12297e-06	0.0212199	1.41832e-05	1.55241	WT * POL up vs WT * TOT	0.00012147	1.36378	HET * POL up vs HET * TOT	0.00343968	-1.16247	HET * POL down vs WT * POL	0.462175	-1.02122	HET * TOT down vs WT * TOT	0.00712714	-1.08956	HET down vs WT	7.12297e-06	1.45504	POL up vs TOT
		10527528	ENSMUST00000116179 // Gm1815 // gene model 1815, (NCBI) // 8 A4 // 211895 /// XM	Gm1815	ENSMUST00000116179	ENSMUST00000116179 // ENSEMBL // similar to BAF57 gene:ENSMUSG00000080065 // chr	0.121069	4.99519e-05	0.0212955	7.0424e-05	-4.37288	WT * POL down vs WT * TOT	0.00129485	-2.39419	HET * POL down vs HET * TOT	0.0172397	1.60173	HET * POL up vs WT * POL	0.333807	-1.1403	HET * TOT down vs WT * TOT	0.121069	1.18518	HET up vs WT	4.99519e-05	-3.23566	POL down vs TOT
		10563891	AF043260 // Nck2 // non-catalytic region of tyrosine kinase adaptor protein 2 //	Nck2	AF043260	AF043260 // GenBank // Mus musculus SH2/SH3 adaptor protein (mNck-beta) mRNA, co	0.950154	0.0012021	0.0213602	0.0585025	1.31483	WT * POL up vs WT * TOT	0.00111751	2.27759	HET * POL up vs HET * TOT	0.0798011	1.30897	HET * POL up vs WT * POL	0.0545098	-1.32335	HET * TOT down vs WT * TOT	0.950154	-1.00548	HET down vs WT	0.0012021	1.73051	POL up vs TOT
		10426921	NM_011873 // Dazap2 // DAZ associated protein 2 // 15 F1|15 60.0 cM // 23994 ///	Dazap2	NM_011873	NM_011873 // RefSeq // Mus musculus DAZ associated protein 2 (Dazap2), mRNA. //	0.0572347	0.0053884	0.0214647	0.00195235	-1.66928	WT * POL down vs WT * TOT	0.390252	-1.09316	HET * POL down vs HET * TOT	0.0114117	1.44689	HET * POL up vs WT * POL	0.560376	-1.05538	HET * TOT down vs WT * TOT	0.0572347	1.17088	HET up vs WT	0.0053884	-1.35085	POL down vs TOT
		10355069	NM_001114609 // Ino80d // INO80 complex subunit D // 1 C2 // 227195 /// NM_00108	Ino80d	NM_001114609	NM_001114609 // RefSeq // Mus musculus RIKEN cDNA A430093A21 gene (A430093A21Rik	0.000179	0.00307035	0.0215112	0.189079	-1.07221	WT * POL down vs WT * TOT	0.00206168	-1.34206	HET * POL down vs HET * TOT	0.00656558	1.25205	HET * POL up vs WT * POL	0.000189102	1.56716	HET * TOT up vs WT * TOT	0.000179	1.40077	HET up vs WT	0.00307035	-1.19957	POL down vs TOT
		10488860	---		---	GENSCAN00000017890 // ENSEMBL // cdna:Genscan chromosome:NCBIM37:2:155286143:155	0.00341242	0.00035163	0.0215619	0.0110757	-1.28401	WT * POL down vs WT * TOT	0.000478592	-1.75248	HET * POL down vs HET * TOT	0.249759	1.09496	HET * POL up vs WT * POL	0.00146633	1.49445	HET * TOT up vs WT * TOT	0.00341242	1.2792	HET up vs WT	0.00035163	-1.50006	POL down vs TOT
		10481278	NM_009885 // Cel // carboxyl ester lipase // 2 A3|2 16.0 cM // 12613 /// ENSMUST	Cel	NM_009885	NM_009885 // RefSeq // Mus musculus carboxyl ester lipase (Cel), mRNA. // chr2 /	1.67957e-05	0.0254085	0.0215678	0.91735	-1.01465	WT * POL down vs WT * TOT	0.00726743	1.89107	HET * POL up vs HET * TOT	4.56228e-05	6.80958	HET * POL up vs WT * POL	0.000218255	3.54892	HET * TOT up vs WT * TOT	1.67957e-05	4.91596	HET up vs WT	0.0254085	1.3652	POL up vs TOT
		10418720	NM_025907 // Mettl6 // methyltransferase like 6 // 14 B // 67011 /// ENSMUST0000	Mettl6	NM_025907	NM_025907 // RefSeq // Mus musculus methyltransferase like 6 (Mettl6), mRNA. //	0.000101576	7.95504e-07	0.0215942	2.08773e-06	-2.51762	WT * POL down vs WT * TOT	9.83687e-06	-2.09502	HET * POL down vs HET * TOT	0.000190767	1.49562	HET * POL up vs WT * POL	0.00211609	1.24457	HET * TOT up vs WT * TOT	0.000101576	1.36433	HET up vs WT	7.95504e-07	-2.29662	POL down vs TOT
		10506415	NM_025909 // Oma1 // OMA1 homolog, zinc metallopeptidase (S. cerevisiae) // 4 C6	Oma1	NM_025909	NM_025909 // RefSeq // Mus musculus OMA1 homolog, zinc metallopeptidase (S. cere	0.7191	5.79264e-05	0.0216065	7.94914e-05	-2.99824	WT * POL down vs WT * TOT	0.0015497	-1.89691	HET * POL down vs HET * TOT	0.0552914	1.29091	HET * POL up vs WT * POL	0.0830865	-1.2244	HET * TOT down vs WT * TOT	0.7191	1.0268	HET up vs WT	5.79264e-05	-2.38483	POL down vs TOT
		10362456	---		---	ENSMUST00000095762 // ENSEMBL // cdna:novel chromosome:NCBIM37:10:33062878:33194	0.0183576	0.000338518	0.0216363	0.000303235	1.78571	WT * POL up vs WT * TOT	0.0149631	1.2975	HET * POL up vs HET * TOT	0.00605098	-1.38636	HET * POL down vs WT * POL	0.915365	-1.00733	HET * TOT down vs WT * TOT	0.0183576	-1.18175	HET down vs WT	0.000338518	1.52216	POL up vs TOT
		10389269	NM_019816 // Aatf // apoptosis antagonizing transcription factor // 11 B5 // 563	Aatf	NM_019816	NM_019816 // RefSeq // Mus musculus apoptosis antagonizing transcription factor	0.516213	1.06354e-05	0.0216837	1.99876e-05	-2.97828	WT * POL down vs WT * TOT	0.000194161	-2.11426	HET * POL down vs HET * TOT	0.0427416	1.23079	HET * POL up vs WT * POL	0.112481	-1.14451	HET * TOT down vs WT * TOT	0.516213	1.03701	HET up vs WT	1.06354e-05	-2.50936	POL down vs TOT
		10590688	---		---	ENSMUST00000083448 // ENSEMBL // ncrna:snRNA chromosome:NCBIM37:9:6706342:670644	0.0145339	0.000151949	0.0216856	0.000167605	1.816	WT * POL up vs WT * TOT	0.00528908	1.35877	HET * POL up vs HET * TOT	0.00529587	-1.35864	HET * POL down vs WT * POL	0.793221	-1.01657	HET * TOT down vs WT * TOT	0.0145339	-1.17522	HET down vs WT	0.000151949	1.57083	POL up vs TOT
		10492864	NM_001082414 // Sh3d19 // SH3 domain protein D19 // 3 F1 // 27059 /// ENSMUST000	Sh3d19	NM_001082414	NM_001082414 // RefSeq // Mus musculus SH3 domain protein D19 (Sh3d19), mRNA. //	0.0295485	1.2355e-05	0.0217416	2.26744e-05	-2.32587	WT * POL down vs WT * TOT	0.000232044	-1.77249	HET * POL down vs HET * TOT	0.00795052	1.2975	HET * POL up vs WT * POL	0.847679	-1.01133	HET * TOT down vs WT * TOT	0.0295485	1.13268	HET up vs WT	1.2355e-05	-2.03041	POL down vs TOT
		10544570	NM_001024622 // Pcnp // PEST proteolytic signal containing nuclear protein // 16	Pcnp	NM_001024622	NM_001024622 // RefSeq // Mus musculus PEST proteolytic signal containing nuclea	0.00360922	0.0001848	0.0217555	0.00464139	1.265	WT * POL up vs WT * TOT	0.000300154	1.60173	HET * POL up vs HET * TOT	0.00229456	1.35376	HET * POL up vs WT * POL	0.225497	1.06917	HET * TOT up vs WT * TOT	0.00360922	1.20308	HET up vs WT	0.0001848	1.42344	POL up vs TOT
		10354630	NM_001033194 // Gtf3c3 // general transcription factor IIIC, polypeptide 3 // 1	Gtf3c3	NM_001033194	NM_001033194 // RefSeq // Mus musculus general transcription factor IIIC, polype	0.246793	4.59111e-05	0.0217743	6.62551e-05	-2.45175	WT * POL down vs WT * TOT	0.00115421	-1.71161	HET * POL down vs HET * TOT	0.238526	1.11407	HET * POL up vs WT * POL	0.0190347	-1.28575	HET * TOT down vs WT * TOT	0.246793	-1.07429	HET down vs WT	4.59111e-05	-2.04852	POL down vs TOT
		10440552	NM_001081068 // Zfp294 // zinc finger protein 294 // 16 C3.3 // 78913 /// ENSMUS	Zfp294	NM_001081068	NM_001081068 // RefSeq // Mus musculus zinc finger protein 294 (Zfp294), mRNA. /	0.198836	4.31816e-05	0.0217756	6.30953e-05	-3.53062	WT * POL down vs WT * TOT	0.00106925	-2.1405	HET * POL down vs HET * TOT	0.0232615	1.43749	HET * POL up vs WT * POL	0.237887	-1.14744	HET * TOT down vs WT * TOT	0.198836	1.11927	HET up vs WT	4.31816e-05	-2.74906	POL down vs TOT
		10362201	NM_010217 // Ctgf // connective tissue growth factor // 10 A3-B1|10 17.0 cM // 1	Ctgf	NM_010217	NM_010217 // RefSeq // Mus musculus connective tissue growth factor (Ctgf), mRNA	0.000161502	0.546602	0.0217759	0.0331183	1.27431	WT * POL up vs WT * TOT	0.133798	-1.17675	HET * POL down vs HET * TOT	0.00570886	1.52348	HET * POL up vs WT * POL	0.000175733	2.28454	HET * TOT up vs WT * TOT	0.000161502	1.8656	HET up vs WT	0.546602	1.04063	POL up vs TOT
		10363706	BC068318 // Jmjd1c // jumonji domain containing 1C // 10 B5.1 // 108829 /// ENSM	Jmjd1c	BC068318	BC068318 // GenBank // Mus musculus jumonji domain containing 1C, mRNA (cDNA clo	0.000418815	2.13121e-06	0.0217928	5.02022e-06	-5.00524	WT * POL down vs WT * TOT	2.98143e-05	-3.41745	HET * POL down vs HET * TOT	0.000544347	1.95733	HET * POL up vs WT * POL	0.0139302	1.33642	HET * TOT up vs WT * TOT	0.000418815	1.61735	HET up vs WT	2.13121e-06	-4.13584	POL down vs TOT
		10572779	NM_026455 // 2510049I19Rik // RIKEN cDNA 2510049I19 gene // 8 B3.3 // 67922 ///	2510049I19Rik	NM_026455	NM_026455 // RefSeq // Mus musculus RIKEN cDNA 2510049I19 gene (2510049I19Rik),	0.00279518	0.958084	0.0218006	0.0559638	-1.16854	WT * POL down vs WT * TOT	0.080351	1.16254	HET * POL up vs HET * TOT	0.00195467	1.50357	HET * POL up vs WT * POL	0.167293	1.10681	HET * TOT up vs WT * TOT	0.00279518	1.29003	HET up vs WT	0.958084	-1.00258	POL down vs TOT
		10473250	XR_033332 // OTTMUSG00000013328 // predicted gene, OTTMUSG00000013328 // 2 D //	OTTMUSG00000013328	XR_033332	XR_033332 // RefSeq // PREDICTED: Mus musculus similar to mitochondrial ribosoma	0.40145	0.0276128	0.0218243	0.00525524	-1.64698	WT * POL down vs WT * TOT	0.892517	1.01661	HET * POL up vs HET * TOT	0.0360476	1.3904	HET * POL up vs WT * POL	0.139293	-1.2042	HET * TOT down vs WT * TOT	0.40145	1.07454	HET up vs WT	0.0276128	-1.27282	POL down vs TOT
		10447510	---		---	GENSCAN00000012841 // ENSEMBL // cdna:Genscan chromosome:NCBIM37:17:95202736:952	0.433746	1.52401e-05	0.0218278	2.70289e-05	-3.3917	WT * POL down vs WT * TOT	0.000298197	-2.25761	HET * POL down vs HET * TOT	0.0379898	1.29203	HET * POL up vs WT * POL	0.130834	-1.16278	HET * TOT down vs WT * TOT	0.433746	1.05412	HET up vs WT	1.52401e-05	-2.76715	POL down vs TOT
		10599612	NM_027642 // Phf6 // PHD finger protein 6 // X A4 // 70998 /// ENSMUST0000007894	Phf6	NM_027642	NM_027642 // RefSeq // Mus musculus PHD finger protein 6 (Phf6), mRNA. // chrX /	0.119183	3.56036e-06	0.0218653	7.86322e-06	-3.13796	WT * POL down vs WT * TOT	5.36748e-05	-2.33298	HET * POL down vs HET * TOT	0.384972	1.0655	HET * POL up vs WT * POL	0.0122726	-1.26235	HET * TOT down vs WT * TOT	0.119183	-1.08846	HET down vs WT	3.56036e-06	-2.7057	POL down vs TOT
		10547657	NM_009779 // C3ar1 // complement component 3a receptor 1 // 6 F1 // 12267 /// EN	C3ar1	NM_009779	NM_009779 // RefSeq // Mus musculus complement component 3a receptor 1 (C3ar1),	0.0108053	2.11066e-05	0.0218837	0.000287281	-1.75427	WT * POL down vs WT * TOT	5.52126e-05	-2.38019	HET * POL down vs HET * TOT	0.668553	1.03169	HET * POL up vs WT * POL	0.0030216	1.39979	HET * TOT up vs WT * TOT	0.0108053	1.20173	HET up vs WT	2.11066e-05	-2.0434	POL down vs TOT
		10482432	XM_001472922 // LOC100044724 // similar to Glyceraldehyde-3-phosphate dehydrogen	LOC100044724	XM_001472922	XM_001472922 // RefSeq // PREDICTED: Mus musculus similar to Glyceraldehyde-3-ph	0.000266825	0.0392661	0.0219044	0.00645931	1.23806	WT * POL up vs WT * TOT	0.743971	-1.01815	HET * POL down vs HET * TOT	0.000394184	-1.54821	HET * POL down vs WT * POL	0.00755573	-1.22822	HET * TOT down vs WT * TOT	0.000266825	-1.37896	HET down vs WT	0.0392661	1.10272	POL up vs TOT
		10501244	NM_028779 // Ampd2 // adenosine monophosphate deaminase 2 (isoform L) // 3 F2.3|	Ampd2	NM_028779	NM_028779 // RefSeq // Mus musculus adenosine monophosphate deaminase 2 (isoform	6.68677e-06	4.51488e-05	0.0220976	6.56354e-05	1.58433	WT * POL up vs WT * TOT	0.00112339	1.319	HET * POL up vs HET * TOT	2.12142e-05	-1.88727	HET * POL down vs WT * POL	7.17241e-05	-1.5712	HET * TOT down vs WT * TOT	6.68677e-06	-1.722	HET down vs WT	4.51488e-05	1.44559	POL up vs TOT
		10516229	NM_026031 // Utp11l // UTP11-like, U3 small nucleolar ribonucleoprotein, (yeast)	Utp11l	NM_026031	NM_026031 // RefSeq // Mus musculus UTP11-like, U3 small nucleolar ribonucleopro	0.0717254	2.7249e-06	0.0221331	6.24275e-06	-2.35939	WT * POL down vs WT * TOT	3.93509e-05	-1.90934	HET * POL down vs HET * TOT	0.530527	1.03269	HET * POL up vs WT * POL	0.009206	-1.19659	HET * TOT down vs WT * TOT	0.0717254	-1.07644	HET down vs WT	2.7249e-06	-2.12247	POL down vs TOT
[truncated: 10,863 more rows]

## Sheet: RAW DATA
ID	HET_POL1	HET_POL2	HET_POL3	HET_TOT1	HET_TOT2	HET_TOT3	WT_POL1	WT_POL2	WT_POL3	WT_TOT1	WT_TOT2	WT_TOT3
10344614	4.43162	4.92253	4.88297	4.11287	4.27565	4.29379	4.92079	4.78792	4.34052	4.06892	4.25322	4.31497
[truncated: 28,852 more rows]

## Sheet: TRANSCRIPTIONALLY REGULATED
Probeset ID	gene_assignment	Gene Symbol	RefSeq	mrna_assignment	p-value(HET vs. WT) TOTAL	Fold-Change (HET vs. WT) TOTAL
[truncated: 11,717 more rows]

[truncated: 1 more sheets: POLYSOMAL DISTRUBUTION]
