# Supplementary material for: eIF6 coordinates insulin sensitivity and lipid metabolism by coupling translation to transcription
Source: Nat Commun. 2015 Sep 18;6:8261. doi: 10.1038/ncomms9261 (PMC4595657; doi:10.1038/ncomms9261)
Supplement: Supplementary Data 3 — Microarray analysis of wt and eIF6 +/- fat and brain. Comprehensive analysis of microarray expression data in fat and brain of eIF6 +/- and +/+ five weeks-old littermates. Raw data and statistical analysis are shown for each organ separately. [file ncomms9261-s4.xlsx]

## Sheet: Log2_RMA16_Microarray Fat
ID	Gene	Log2 Mean Ratio	T-test: Uncorrected P Value	T-test: Benjamini-Hochberg Corrected P Value	R867_40_Het_Fat_(MoGene-1_0-st-v1).CEL	R867_42_Het_Fat_(MoGene-1_0-st-v1).CEL	R867_35_WT_Fat_(MoGene-1_0-st-v1).CEL	R867_36_WT_Fat_(MoGene-1_0-st-v1).CEL	R867_37_WT_Fat_(MoGene-1_0-st-v1).CEL	Ratio: 40Het-35WT	Ratio: 40Het-36WT	Ratio: 40Het-37WT	Ratio: 42Het-35WT	Ratio: 42Het-36WT	Ratio: 42Het-37WT
10596303	Acpp	-1.4077	0.00186	0.00934	7.57734	6.54476	8.3488	8.46562	8.59182	-0.771469	-0.88828	-1.01448	-1.80405	-1.92086	-2.04706
10425695	Srebf2	-0.669219	0.00117	0.0068	9.71419	9.32125	9.73228	10.2411	10.2874	-0.318087	-0.526911	-0.573242	-0.711031	-0.919855	-0.966186
10353320	Crisp4	-5.19448	0.00301413	0.0130118	8.85008	4.53715	11.6534	11.9886	12.0222	-2.80335	-3.13854	-3.17215	-7.11628	-7.45148	-7.48508
10444708	Ly6g5c	-4.97639	3.8e-05	0.000782397	8.54453	6.91279	12.7306	12.6925	12.6921	-4.18604	-4.14798	-4.14755	-5.81778	-5.77972	-5.77929
10591926	Gm1110	-4.93912	0.00206506	0.0100333	8.85293	5.07974	11.8528	11.9871	11.8765	-2.99982	-3.13414	-3.02362	-6.77301	-6.90732	-6.7968
10476910	Cst12	-4.7919	6.15e-05	0.00102738	5.688	4.08607	9.64618	9.28893	10.1017	-3.95818	-3.60093	-4.41372	-5.5601	-5.20285	-6.01565
10566644	Ovch2	-4.77868	0.00117569	0.00679871	8.48484	5.29606	11.3803	11.6701	11.957	-2.8955	-3.18525	-3.47213	-6.08427	-6.37403	-6.6609
10419553	Rnase9	-4.64574	0.00376084	0.0153327	8.96505	4.96221	11.0849	11.8335	11.9097	-2.11985	-2.86843	-2.94467	-6.12269	-6.87127	-6.94752
10353336	Defb41	-4.63356	0.00667165	0.0234154	9.77455	5.12812	11.9402	12.1154	12.199	-2.16568	-2.34089	-2.42445	-6.81212	-6.98732	-7.07088
10478031	Bpi	-4.58939	0.000624449	0.00443067	7.80006	5.10877	11.0543	10.9162	11.1609	-3.25426	-3.11611	-3.36087	-5.94555	-5.8074	-6.05217
10592182	9230110F15Rik	-4.56499	0.00416516	0.0165497	10.4189	6.32282	12.9003	12.9103	12.997	-2.4814	-2.49139	-2.57803	-6.57751	-6.58749	-6.67414
10421143	Adam28	-4.55802	0.00252121	0.0114724	10.009	6.36705	12.7437	12.6671	12.8273	-2.73472	-2.65815	-2.81828	-6.37666	-6.30009	-6.46022
10478547	Spint4	-4.55069	0.002736	0.0121662	9.99529	6.32115	12.3803	12.969	12.7775	-2.38499	-2.97372	-2.78216	-6.05913	-6.64785	-6.4563
10356886	Slco4c1	-4.49963	0.000207241	0.00216522	6.85358	4.78385	10.1523	10.265	10.5377	-3.29873	-3.41146	-3.6841	-5.36846	-5.48119	-5.75383
10420721	Defb48	-4.48243	0.00451563	0.0175046	10.2681	6.17646	12.5346	12.7315	12.8481	-2.26645	-2.46335	-2.58	-6.35811	-6.55501	-6.67166
10577349	Defb39	-4.4607	0.0033486	0.0140751	9.37588	5.66622	11.3827	12.2438	12.3188	-2.00681	-2.86791	-2.94289	-5.71647	-6.57756	-6.65254
10353333	Defb18	-4.37748	0.000333726	0.00290807	6.40582	4.16905	9.47656	9.77243	9.74574	-3.07074	-3.36661	-3.33992	-5.30752	-5.60339	-5.57669
10472235	Dapl1	-4.35961	0.000265278	0.00249975	8.35669	6.23155	11.495	11.7025	11.7637	-3.13832	-3.34583	-3.40697	-5.26346	-5.47096	-5.53211
10474467	Muc15	-4.34333	0.00442433	0.0172701	9.91099	5.96325	12.1585	12.2627	12.4202	-2.24748	-2.35173	-2.50918	-6.19522	-6.29947	-6.45692
10476915	Cst8	-4.32581	0.00426854	0.0168282	10.6489	6.74865	12.9744	12.9447	13.1547	-2.32549	-2.29577	-2.50574	-6.22578	-6.19606	-6.40602
10470166	Lcn10	-4.30161	0.00092146	0.00575975	9.52956	6.78497	12.3235	12.5244	12.5286	-2.79398	-2.99488	-2.99908	-5.53858	-5.73947	-5.74367
10350751	Teddm1	-4.28176	0.000648017	0.00454684	8.64177	6.12007	11.4624	11.7355	11.7901	-2.8206	-3.09374	-3.14837	-5.34231	-5.61545	-5.67007
10419594	Rnase13	-4.27872	0.00162891	0.00852598	8.99713	5.96987	11.2868	12.0314	11.9684	-2.28971	-3.03429	-2.97127	-5.31697	-6.06155	-5.99853
10450431	Ly6g5b	-4.27321	0.00501151	0.0189492	11.2338	7.23006	13.4608	13.4595	13.5952	-2.22698	-2.22569	-2.36139	-6.2307	-6.22941	-6.36511
10358921	5830403L16Rik	-4.2595	0.0044733	0.017387	10.7101	6.82321	13.0091	13.0037	13.0657	-2.29896	-2.29358	-2.35557	-6.18588	-6.1805	-6.24249
10470158	Lcn6	-4.23266	0.000384081	0.00319165	8.48283	6.23898	11.5835	11.5961	11.6011	-3.10069	-3.11327	-3.11822	-5.34455	-5.35713	-5.36208
10592176	D730048I06Rik	-4.21485	0.00865274	0.0282068	10.7505	6.24223	12.6691	12.7732	12.6912	-1.91866	-2.02276	-1.94076	-6.4269	-6.531	-6.449
10489528	Wfdc9	-4.20683	0.00521926	0.0195392	9.8858	5.95809	11.6668	12.3651	12.3545	-1.78101	-2.47925	-2.46865	-5.70872	-6.40696	-6.39636
10419559	Rnase12	-4.20419	0.00223667	0.0105648	8.95269	5.73537	11.1291	11.7726	11.7429	-2.17643	-2.81995	-2.79022	-5.39375	-6.03727	-6.00754
10548307	Klrb1c	-4.20331	7.68e-05	0.00117263	7.03989	5.47227	10.4248	10.3078	10.6456	-3.38491	-3.26788	-3.60571	-4.95253	-4.8355	-5.17333
10369040	Ros1	-4.20253	0.000190417	0.00205683	7.58586	5.67214	10.7674	10.768	10.9592	-3.18156	-3.18213	-3.37331	-5.09528	-5.09586	-5.28703
10577352	Defb12	-4.19959	0.00134611	0.00747206	9.58318	6.73457	11.9233	12.4828	12.6693	-2.34013	-2.89963	-3.08608	-5.18874	-5.74824	-5.93469
10440376	Lipi	-4.1976	0.000556957	0.00409298	7.4504	5.05845	10.2564	10.5146	10.5851	-2.80601	-3.0642	-3.13468	-5.19796	-5.45614	-5.52663
10489506	Spinlw1	-4.18027	0.00120185	0.00689834	9.36436	6.53528	12.0607	12.2385	12.0911	-2.69632	-2.8741	-2.72676	-5.5254	-5.70318	-5.55584
10592188	9230113P08Rik	-4.15268	0.00935034	0.0298537	9.15311	4.67153	10.6087	11.3585	11.2278	-1.4556	-2.20534	-2.07473	-5.93718	-6.68693	-6.55631
10548286	Klrb1a	-4.12827	0.000187668	0.002036	6.35069	4.63204	9.08497	9.80393	9.97003	-2.73428	-3.45323	-3.61933	-4.45293	-5.17189	-5.33798
10489512	Wfdc8	-4.11733	0.00123194	0.00702234	8.52925	5.72855	11.1318	11.2711	11.3358	-2.60253	-2.74185	-2.80655	-5.40324	-5.54256	-5.60726
10584244	9230113P08Rik	-4.11576	0.0181362	0.0488934	11.396	6.08879	12.5432	13.0869	12.9443	-1.14722	-1.69094	-1.54829	-6.45444	-6.99816	-6.85551
10606837	Nxf3	-4.09079	0.00010868	0.00146038	6.44597	5.08485	9.17853	10.1708	10.2193	-2.73256	-3.72483	-3.77328	-4.09368	-5.08596	-5.13441
10488630	Defb23	-4.07025	0.00130704	0.00731648	10.0949	7.32148	12.4588	12.9552	12.9213	-2.36391	-2.86037	-2.82639	-5.1373	-5.63376	-5.59978
10595392	Elovl4	-4.051	8.64e-05	0.00126704	7.42376	5.85862	10.6991	10.5966	10.7809	-3.27536	-3.17284	-3.35711	-4.84049	-4.73798	-4.92224
10458725	Spink11	-4.04732	0.0116284	0.0350184	9.62532	5.01478	10.8812	11.5256	11.6954	-1.25583	-1.90023	-2.07007	-5.86637	-6.51078	-6.68062
10470175	Lcn13	-4.04092	6.83e-05	0.0010979	6.61828	5.1364	10.0016	9.78214	9.97106	-3.38328	-3.16386	-3.35278	-4.86516	-4.64574	-4.83467
10577655	Ido1	-4.02611	0.000759827	0.00504134	8.26077	5.9361	10.5351	11.4097	11.4288	-2.2743	-3.14894	-3.16807	-4.59897	-5.47361	-5.49274
10488409	9230104L09Rik	-4.01813	0.00837863	0.0275692	11.398	7.13592	13.2053	13.2667	13.3833	-1.80729	-1.86869	-1.98534	-6.06934	-6.13074	-6.24739
10498024	Slc7a11	-3.99149	0.000223852	0.00226116	7.26514	5.62399	9.77597	10.7402	10.792	-2.51083	-3.47503	-3.5269	-4.15198	-5.11618	-5.16804
10488404	Cst11	-3.98301	0.00219923	0.0104487	10.7748	7.68724	13.2001	13.2129	13.2291	-2.42527	-2.43812	-2.45429	-5.51285	-5.52569	-5.54186
10470141	Lcn8	-3.98065	0.0086352	0.0281681	11.7742	7.52088	13.5205	13.648	13.7161	-1.7463	-1.87378	-1.94183	-5.99966	-6.12713	-6.19519
10455446	Spink12	-3.97702	0.00440147	0.0171963	9.19309	5.60835	11.0463	11.5061	11.5808	-1.85324	-2.31301	-2.3877	-5.43798	-5.89775	-5.97244
10570741	Defb1	-3.94676	0.00171118	0.00880626	7.36263	4.6231	9.31205	10.4188	10.088	-1.94942	-3.05615	-2.72542	-4.68895	-5.79568	-5.46495
10489503	Wfdc6a	-3.94023	0.00139303	0.00765314	8.31435	5.62924	10.4792	11.2286	11.0282	-2.16489	-2.91425	-2.71389	-4.85	-5.59935	-5.39899
10462313	Slc1a1	-3.91453	0.000206105	0.0021584	8.65538	6.84223	11.7316	11.5496	11.7088	-3.07623	-2.8942	-3.05344	-4.88939	-4.70735	-4.86659
10452854	Srd5a2	-3.91405	0.00251823	0.0114633	9.7086	6.58134	12.0095	12.0485	12.119	-2.30094	-2.3399	-2.41042	-5.4282	-5.46716	-5.53768
10470149	Lcn5	-3.91404	0.00498222	0.0188672	10.9677	7.32674	12.7714	13.2109	13.2014	-1.80374	-2.24323	-2.2337	-5.4447	-5.88419	-5.87466
10580693	Ces5a	-3.9138	0.00724482	0.0247981	10.212	6.26382	11.7862	12.6163	12.0526	-1.57423	-2.40435	-1.84061	-5.52236	-6.35248	-5.78874
10470206	Lcn9	-3.91364	0.00234643	0.0109025	10.8874	7.80999	13.2837	13.2021	13.3012	-2.3963	-2.31475	-2.41382	-5.47367	-5.39211	-5.49119
10570641	AY761185	-3.91021	0.000231741	0.00230334	7.31535	6.37948	9.62063	11.2604	11.3918	-2.30528	-3.94507	-4.07648	-3.24115	-4.88093	-5.01235
10455395	Spink5	-3.90631	0.00162231	0.00850424	8.77052	5.97468	10.9751	11.4061	11.4555	-2.2046	-2.63559	-2.68496	-5.00044	-5.43143	-5.4808
10406777	Gcnt4	-3.90107	0.000360114	0.00305903	7.83215	5.79716	10.6319	10.7074	10.8079	-2.79975	-2.87527	-2.97572	-4.83473	-4.91025	-5.0107
10357516	C4bp	-3.89661	0.0022846	0.0107184	9.70748	6.70344	11.7466	12.2339	12.3258	-2.0391	-2.52637	-2.6183	-5.04315	-5.53041	-5.62235
10480744	Lcn12	-3.8876	0.00783802	0.026283	11.2128	7.1549	13.0121	13.1161	13.0863	-1.79922	-1.90324	-1.87342	-5.85716	-5.96118	-5.93135
10488652	Defb25	-3.85923	0.00203062	0.0099205	11.1886	8.25126	13.6015	13.5206	13.6154	-2.41292	-2.33199	-2.4268	-5.35025	-5.26932	-5.36413
10415838	Defb42	-3.8588	0.0198496	0.0522707	10.9437	5.83167	12.0725	12.3463	12.3206	-1.12884	-1.40259	-1.37693	-6.24086	-6.51461	-6.48895
10607562	Cnksr2	-3.84613	9.82e-05	0.00136974	8.31684	6.78944	11.3297	11.3794	11.4887	-3.01286	-3.06259	-3.17184	-4.54026	-4.58999	-4.69925
10565132	BC048679	-3.80975	0.00180271	0.00913036	9.06771	6.51568	10.752	12.1176	11.9347	-1.68432	-3.04989	-2.867	-4.23635	-5.60192	-5.41903
10504761	LOC641050	-3.80566	0.0110915	0.0338044	9.50271	5.17651	10.978	11.2133	11.2445	-1.47531	-1.71061	-1.74174	-5.80151	-6.03682	-6.06795
10436552	Rbm11	-3.80378	0.00199771	0.00981815	8.83089	5.96318	10.9957	11.2181	11.3886	-2.16485	-2.3872	-2.55774	-5.03256	-5.25491	-5.42545
10395365	Agr2	-3.76927	0.00067007	0.00464717	8.42119	6.28586	10.6215	11.3482	11.3987	-2.2003	-2.92703	-2.97748	-4.33563	-5.06236	-5.11281
10570644	Gm6040	-3.75631	0.000830822	0.00536125	7.3432	5.33587	9.23311	10.539	10.5154	-1.88991	-3.1958	-3.17223	-3.89724	-5.20314	-5.17956
10478554	Gm14316	-3.75466	0.000873168	0.00554362	8.85725	6.62738	10.9227	11.8092	11.759	-2.06543	-2.95195	-2.90179	-4.2953	-5.18182	-5.13166
10550994	Ceacam10	-3.74869	0.00383557	0.0155513	9.48391	6.22137	11.2788	11.8853	11.6398	-1.79494	-2.40143	-2.15589	-5.05748	-5.66397	-5.41843
10420724	Defb30	-3.74144	0.00210815	0.0101523	9.85046	7.09757	11.6458	12.4011	12.5994	-1.79535	-2.55067	-2.74896	-4.54824	-5.30356	-5.50186
10568502	Cuzd1	-3.73821	0.00844568	0.0277309	11.1097	7.14981	12.6757	13.0987	12.8296	-1.56596	-1.98893	-1.71985	-5.52589	-5.94886	-5.67978
10592186	Gm9896	-3.73128	0.000162266	0.00185419	7.55133	5.92811	10.4621	10.2921	10.6588	-2.91074	-2.7408	-3.10746	-4.53397	-4.36402	-4.73068
10459772	Lipg	-3.72872	0.000278742	0.002581	8.03451	6.39964	10.346	11.3332	11.1582	-2.31149	-3.29869	-3.12367	-3.94636	-4.93356	-4.75853
10459324	Spink13	-3.72721	4.77e-08	2.62e-05	4.19713	3.97992	7.65259	7.91288	7.88172	-3.45546	-3.71575	-3.68459	-3.67267	-3.93296	-3.9018
10559095	Muc5b	-3.69847	1.59e-05	0.000468357	7.4015	6.53676	10.3484	10.6554	10.9991	-2.94685	-3.25386	-3.59758	-3.8116	-4.1186	-4.46232
10608668	---	-3.67185	3.03e-06	0.0001996	6.8058	6.26843	9.95599	10.1394	10.5315	-3.15018	-3.3336	-3.72572	-3.68756	-3.87097	-4.2631
10414533	Rnase10	-3.66339	0.00610053	0.0219336	9.13473	5.53987	10.9042	10.9842	11.1137	-1.76943	-1.84948	-1.97898	-5.36429	-5.44434	-5.57384
10545707	Actg2	-3.64529	0.00718781	0.0246618	10.4762	6.75856	12.1629	12.1847	12.4404	-1.68671	-1.70846	-1.96424	-5.40434	-5.4261	-5.68187
10516765	Serinc2	-3.59804	0.000449752	0.0035466	9.47687	7.51463	11.9804	12.0765	12.2245	-2.50348	-2.59968	-2.7476	-4.46572	-4.56191	-4.70984
10584236	Pate2	-3.59549	0.00394996	0.0158857	8.45249	5.49064	10.0616	11.3925	10.2471	-1.60911	-2.94004	-1.79456	-4.57096	-5.90189	-4.75641
10531653	Tmem150c	-3.5909	0.000748536	0.00499024	9.5748	7.42082	11.7911	12.1991	12.276	-2.21632	-2.62426	-2.70116	-4.3703	-4.77824	-4.85514
10577340	Defb37	-3.57589	0.00555341	0.0204575	7.9618	4.83748	9.05872	10.7993	10.0686	-1.09691	-2.83748	-2.1068	-4.22123	-5.9618	-5.23112
10487405	Prom2	-3.56571	0.001116	0.00656271	9.16904	6.83213	11.3351	11.8617	11.5021	-2.16605	-2.69264	-2.33306	-4.50296	-5.02955	-4.66998
10350749	Gm5531	-3.56545	0.00203368	0.00992988	10.1461	7.43079	12.337	12.3383	12.3865	-2.19083	-2.19211	-2.24039	-4.90618	-4.90746	-4.95574
10375265	Atp10b	-3.54341	0.00262687	0.0118032	9.57777	6.72241	11.586	11.7256	11.7689	-2.00827	-2.14782	-2.19109	-4.86363	-5.00318	-5.04644
10376366	2210415F13Rik	-3.54271	0.0184013	0.0494455	12.2366	7.63771	13.5747	13.5262	13.3387	-1.33811	-1.28961	-1.10211	-5.93698	-5.88849	-5.70098
10570599	Spag11a	-3.50224	0.000143942	0.00172532	7.88492	6.48313	10.2943	10.8169	10.9476	-2.40941	-2.93195	-3.06266	-3.8112	-4.33374	-4.46445
10390196	B4galnt2	-3.46461	0.000869776	0.00552612	8.37361	6.18773	10.678	10.7544	10.8035	-2.30438	-2.38074	-2.42988	-4.49027	-4.56663	-4.61577
10550155	Bsph1	-3.45509	5.09e-05	0.000921081	4.89152	4.12352	7.31092	8.34194	8.23497	-2.4194	-3.45042	-3.34345	-3.1874	-4.21842	-4.11145
10421106	Adam7	-3.45425	0.0114429	0.0345755	11.8651	7.90165	13.297	13.3765	13.3393	-1.43193	-1.51147	-1.47421	-5.39536	-5.4749	-5.43764
10414545	Eddm3b	-3.44456	0.0106581	0.0327969	9.88214	6.01583	11.1839	11.614	11.3827	-1.30178	-1.73186	-1.50057	-5.16809	-5.59817	-5.36688
10598507	Slc38a5	-3.44327	0.00602816	0.0217387	11.3098	7.93696	13.0478	13.0579	13.0942	-1.73803	-1.74813	-1.78441	-5.11087	-5.12096	-5.15724
10402378	Gm46	-3.44252	0.00257382	0.0116448	8.15482	5.85939	10.0704	11.5246	9.75385	-1.91555	-3.36983	-1.59904	-4.21097	-5.66526	-3.89446
10403911	Gpx6	-3.43781	2.85e-05	0.000662218	6.79249	5.79029	9.4783	9.84755	9.86174	-2.68581	-3.05506	-3.06925	-3.68801	-4.05726	-4.07145
10511779	Atp6v0d2	-3.42087	0.000313596	0.00278828	8.28355	6.62224	10.5351	10.9382	11.148	-2.25157	-2.65462	-2.86446	-3.91288	-4.31594	-4.52577
10602009	Rnf128	-3.37932	0.0102729	0.031971	9.32765	5.56824	10.6435	10.7986	11.0397	-1.3158	-1.47097	-1.71207	-5.07521	-5.23038	-5.47148
10390860	Krt23	-3.35232	1.06e-06	0.000119799	6.25576	6.1804	9.31263	9.46617	9.93241	-3.05687	-3.2104	-3.67665	-3.13223	-3.28576	-3.75201
10480238	St8sia6	-3.34438	4.71e-05	0.000877344	8.09552	6.9868	10.7445	10.8266	11.0855	-2.649	-2.73108	-2.98997	-3.75773	-3.8398	-4.0987
10478544	Wfdc13	-3.34239	0.00529213	0.0197461	9.78353	6.74789	11.205	12.2571	11.3622	-1.4215	-2.47356	-1.57865	-4.45715	-5.50921	-4.61429
10538890	LOC641050	-3.32433	0.00273698	0.0121675	8.65622	5.97479	10.3729	10.7565	10.7901	-1.71666	-2.10028	-2.1339	-4.39809	-4.78171	-4.81533
10494972	Bcl2l15	-3.31216	6.89e-05	0.00110223	6.12008	4.92229	8.76921	8.71171	9.0191	-2.64913	-2.59163	-2.89903	-3.84692	-3.78942	-4.09681
10462086	---	-3.30524	5.13e-06	0.000261603	4.83919	4.4823	8.39172	7.86077	7.64545	-3.55253	-3.02158	-2.80626	-3.90942	-3.37848	-3.16315
10340317	---	-3.30063	0.0123099	0.0366001	8.12877	4.31703	9.24396	9.94151	9.38513	-1.11519	-1.81273	-1.25636	-4.92693	-5.62448	-5.0681
10443378	Gm749	-3.28556	0.000192296	0.00206877	8.39575	6.90194	10.8707	10.8636	11.0689	-2.475	-2.4678	-2.67316	-3.96881	-3.96161	-4.16697
10602033	Cldn2	-3.26549	0.0028864	0.0126267	8.47764	5.79681	10.235	10.4361	10.537	-1.7574	-1.95844	-2.05938	-4.43823	-4.63927	-4.7402
10582275	Slc7a5	-3.25895	0.000421516	0.00339478	10.5237	8.76453	12.8569	12.8785	12.9738	-2.33316	-2.35479	-2.45009	-4.09237	-4.11399	-4.20929
10530827	Spink2	-3.25678	0.000401077	0.00327956	7.64148	6.38238	9.43009	10.5591	10.8169	-1.78861	-2.91762	-3.17546	-3.04771	-4.17672	-4.43456
10524221	Gm1679	-3.25623	0.000363431	0.00307689	7.84394	6.27366	9.84328	10.5439	10.5579	-1.99933	-2.69999	-2.71394	-3.56961	-4.27028	-4.28423
10472649	Myo3b	-3.24801	0.000208904	0.00217406	7.91479	6.40321	10.4733	10.3889	10.3588	-2.55856	-2.47406	-2.44403	-4.07014	-3.98564	-3.95561
10516064	Mfsd2a	-3.24428	0.00800821	0.0267022	10.078	6.67536	11.5295	11.6541	11.6793	-1.45153	-1.57608	-1.60131	-4.85415	-4.9787	-5.00393
10538892	LOC641050	-3.21712	0.00108963	0.00645459	8.34014	6.2125	10.4089	10.464	10.6074	-2.0688	-2.12383	-2.26726	-4.19644	-4.25148	-4.3949
10589407	Spink8	-3.21194	0.0303306	0.0719014	12.1413	7.35863	12.6964	13.1639	13.0254	-0.555076	-1.02263	-0.884095	-5.33776	-5.80531	-5.66678
10564762	Rhcg	-3.20729	0.000288574	0.00263553	8.86538	7.30623	11.0384	11.3975	11.4434	-2.17302	-2.53207	-2.57805	-3.73217	-4.09122	-4.1372
10496373	Ddit4l	-3.20066	0.000106545	0.00144273	8.74655	7.47812	11.1642	11.2809	11.4939	-2.41763	-2.53438	-2.74732	-3.68606	-3.80281	-4.01575
10504755	---	-3.18949	0.00251228	0.0114497	10.1598	7.62414	12.0056	11.9806	12.2583	-1.84575	-1.82078	-2.09844	-4.38143	-4.35645	-4.63411
10341308	---	-3.17537	0.000153221	0.00178783	3.76392	2.57874	6.68018	6.51516	5.84476	-2.91626	-2.75124	-2.08085	-4.10143	-3.93642	-3.26602
10489444	Wfdc15b	-3.17189	0.0132489	0.0387426	9.68553	5.95851	10.7617	11.4371	10.7829	-1.07616	-1.75157	-1.0974	-4.80318	-5.47859	-4.82442
10570754	Defb35	-3.14254	0.000375496	0.00313906	7.9925	6.38669	10.0652	10.3632	10.568	-2.07273	-2.37071	-2.57546	-3.67854	-3.97652	-4.18127
10549836	Gm6792	-3.14191	0.0105562	0.0325989	11.9976	8.47852	13.168	13.5307	13.4412	-1.17041	-1.53308	-1.44364	-4.68948	-5.05215	-4.96271
10577446	Defb15	-3.13224	0.00198219	0.0097635	7.889	5.78181	9.19742	10.3579	10.3476	-1.30842	-2.46891	-2.45862	-3.41561	-4.57609	-4.56581
10479463	Slc17a9	-3.119	8.8e-06	0.000341658	7.53578	6.83256	10.2152	10.189	10.5053	-2.67944	-2.65319	-2.96955	-3.38265	-3.35641	-3.67276
10462542	Lipf	-3.11777	2.39e-06	0.000178109	5.38087	4.98818	8.06937	8.58951	8.248	-2.6885	-3.20864	-2.86713	-3.08119	-3.60134	-3.25983
10364093	Derl3	-3.1012	4.44e-05	0.000848743	8.21569	7.27009	10.5571	10.8608	11.1144	-2.34138	-2.64513	-2.89869	-3.28698	-3.59073	-3.84429
10368289	Enpp1	-3.09867	0.000444406	0.0035188	9.68949	8.1635	11.5045	12.2935	12.2775	-1.81499	-2.60404	-2.58799	-3.34097	-4.13002	-4.11398
10338661	---	-3.098	0.00126023	0.00712789	6.75753	4.67508	9.08567	8.76105	8.5962	-2.32815	-2.00352	-1.83867	-4.41059	-4.08597	-3.92111
10466920	Slc1a1	-3.0943	6.65e-06	0.000296831	7.903	7.20849	10.6449	10.5568	10.7485	-2.74188	-2.65379	-2.84545	-3.43639	-3.3483	-3.53997
10530615	Ociad2	-3.08661	0.000489506	0.00374702	8.50611	6.84034	10.4497	10.8922	10.9375	-1.94364	-2.38612	-2.43141	-3.60941	-4.05189	-4.09718
10589773	Trank1	-3.08141	1.96e-05	0.000527908	6.90705	6.07345	9.43044	9.77119	9.51335	-2.52339	-2.86414	-2.6063	-3.35699	-3.69775	-3.4399
10477125	Defb28	-3.05308	0.00367092	0.0150491	7.64359	5.32829	8.95304	10.4541	9.20994	-1.30945	-2.81049	-1.56635	-3.62475	-5.12579	-3.88165
10504757	BC005685	-3.0501	0.000921945	0.00576174	8.99887	7.06685	10.9871	10.9867	11.2751	-1.98827	-1.98778	-2.27623	-3.92029	-3.9198	-4.20825
10415832	Defb47	-3.01709	0.00844611	0.0277309	12.1743	8.96635	13.599	13.5459	13.6173	-1.42472	-1.37165	-1.44299	-4.63265	-4.57959	-4.65093
10478540	Wfdc10	-3.00079	0.00926985	0.0296621	11.9025	8.63749	13.2252	13.3079	13.2792	-1.32272	-1.40542	-1.37673	-4.58772	-4.67042	-4.64173
10499906	Smcp	-2.99811	0.00633067	0.0225142	9.1466	6.23285	10.3919	11.0856	10.586	-1.2453	-1.93898	-1.43941	-4.15906	-4.85274	-4.35316
10589761	Trank1	-2.99326	2.23e-05	0.000570052	7.12349	6.25984	9.66166	9.79839	9.59471	-2.53817	-2.6749	-2.47122	-3.40182	-3.53855	-3.33487
10504759	---	-2.98613	0.00112901	0.00661351	9.76798	7.79391	11.7096	11.6203	11.9713	-1.94164	-1.85231	-2.20334	-3.91571	-3.82638	-4.17741
10338355	---	-2.96693	0.00025071	0.00241806	4.12392	2.84986	6.91794	6.15335	6.29015	-2.79402	-2.02943	-2.16624	-4.06808	-3.30349	-3.44029
10350760	---	-2.9586	7.56e-05	0.00116305	7.70187	6.61107	9.97263	10.2685	10.104	-2.27076	-2.56667	-2.40216	-3.36156	-3.65747	-3.49297
10577444	Defb11	-2.95499	0.0068971	0.0239472	7.45339	4.97894	8.67003	10.3539	8.48953	-1.21664	-2.9005	-1.03614	-3.6911	-5.37496	-3.5106
10576581	Kcnk1	-2.95225	0.00700741	0.0242221	10.3457	7.36126	11.6153	11.9778	11.8241	-1.26963	-1.63213	-1.4784	-4.25403	-4.61653	-4.4628
10345016	Tcfap2b	-2.95047	0.00134106	0.00745604	7.70814	5.82201	9.18422	10.1485	9.81396	-1.47608	-2.44032	-2.10582	-3.36221	-4.32645	-3.99195
10573975	Ces5a	-2.94896	0.00197695	0.0097442	9.00067	6.96689	10.5348	11.577	10.6864	-1.53417	-2.5763	-1.68573	-3.56795	-4.61008	-3.71951
10466779	Pip5k1b	-2.94635	0.00242344	0.011153	7.99631	5.78002	9.31801	10.137	10.0485	-1.3217	-2.14072	-2.0522	-3.53799	-4.35701	-4.26849
10365469	Ascl4	-2.94013	3.97e-06	0.000228884	7.53881	7.07568	10.0482	10.1763	10.5176	-2.50943	-2.6375	-2.97877	-2.97256	-3.10063	-3.4419
10363735	Egr2	-2.93932	6.61e-05	0.00107337	8.91291	7.842	11.2196	11.3711	11.3596	-2.30674	-2.45814	-2.44671	-3.37764	-3.52905	-3.51762
10477122	Defb20	-2.93636	0.00982691	0.0309798	11.6914	8.45348	12.8896	13.0449	13.0919	-1.19817	-1.35351	-1.4005	-4.43611	-4.59145	-4.63844
10338660	---	-2.92485	0.0076206	0.0257527	7.28987	4.28156	8.46106	8.92826	8.74237	-1.17119	-1.63839	-1.4525	-4.17949	-4.6467	-4.4608
10341905	---	-2.9205	0.0246451	0.0614492	7.38803	3.30191	8.36257	8.48732	7.9465	-0.974546	-1.09929	-0.558474	-5.06067	-5.18541	-4.64459
10521892	Slc34a2	-2.91764	0.000453997	0.00356435	7.47847	6.34333	9.0651	10.4173	10.0032	-1.58663	-2.93887	-2.5247	-2.72177	-4.07402	-3.65985
10468722	Gfra1	-2.90303	0.000396123	0.00325052	9.09218	7.57759	11.0089	11.3707	11.3341	-1.91674	-2.2785	-2.24194	-3.43133	-3.7931	-3.75654
10485597	Depdc7	-2.8879	0.000114731	0.00150492	6.80687	5.80413	8.75727	9.51262	9.3103	-1.9504	-2.70575	-2.50343	-2.95314	-3.70849	-3.50617
10529824	Prom1	-2.87972	0.0101237	0.031637	9.68229	6.49863	10.755	11.1944	10.9611	-1.07273	-1.51214	-1.27881	-4.25639	-4.6958	-4.46247
10548248	BC048546	-2.87714	1.34e-05	0.000426657	6.4979	5.94893	8.76628	9.12086	9.41452	-2.26838	-2.62297	-2.91663	-2.81734	-3.17193	-3.46559
10593867	Lingo1	-2.87495	6.09e-09	1.21e-05	6.14859	6.08433	8.91684	8.96411	9.09328	-2.76824	-2.81551	-2.94469	-2.8325	-2.87977	-3.00895
10585381	Slc35f2	-2.87293	0.0033487	0.0140751	8.39246	6.06664	9.73257	10.6363	9.93855	-1.3401	-2.24388	-1.54608	-3.66593	-4.5697	-3.87191
10447383	Epcam	-2.86342	0.00653044	0.0230455	8.89807	6.09346	9.98375	10.4413	10.6525	-1.08567	-1.54322	-1.75443	-3.89029	-4.34784	-4.55904
10438626	Etv5	-2.83508	0.000143582	0.00172339	8.46044	7.27503	10.606	10.5881	10.9143	-2.14554	-2.12769	-2.45391	-3.33095	-3.3131	-3.63932
10603051	Ap1s2	-2.83112	0.00125244	0.00709932	9.80781	7.88556	11.5205	11.7995	11.7134	-1.71273	-1.99166	-1.90558	-3.63498	-3.91392	-3.82783
10510221	Gm3579	-2.82812	0.00298937	0.0129403	9.21137	6.86216	10.924	10.831	10.8397	-1.71264	-1.61958	-1.62833	-4.06185	-3.9688	-3.97754
10538901	BC005685	-2.82385	0.000955864	0.00590366	8.52734	6.72065	10.3895	10.3492	10.6048	-1.86221	-1.82189	-2.07742	-3.6689	-3.62858	-3.8841
10480734	Ptgds	-2.79846	0.000749092	0.00499203	9.68029	8.07863	11.2828	12.0141	11.7369	-1.60252	-2.33377	-2.05661	-3.20418	-3.93542	-3.65826
10488639	Defb29	-2.79441	0.000949316	0.00587471	7.58542	6.55932	8.84211	10.2025	10.5558	-1.25669	-2.61703	-2.97035	-2.28279	-3.64313	-3.99645
10480477	Pax8	-2.79213	0.0052415	0.0196043	9.8511	7.21004	11.2189	11.3962	11.353	-1.36781	-1.54513	-1.50187	-4.00886	-4.18619	-4.14293
10604528	Mbnl3	-2.78519	8.92e-05	0.00129013	8.52408	7.70935	10.4007	11.0704	11.2346	-1.87662	-2.54632	-2.71055	-2.69135	-3.36104	-3.52528
10343290	---	-2.78422	0.000336982	0.00292764	4.68582	3.37032	7.17304	6.7945	6.46933	-2.48722	-2.10868	-1.78351	-3.80271	-3.42418	-3.09901
10352439	Susd4	-2.77719	0.00139433	0.00765672	9.18204	7.24615	10.8601	11.0422	11.0716	-1.67802	-1.86012	-1.8896	-3.61391	-3.79601	-3.82548
10440647	Cldn8	-2.75394	0.0301928	0.0716476	9.55584	5.53481	9.88664	10.8805	10.1306	-0.330801	-1.3247	-0.57477	-4.35183	-5.34573	-4.59579
10532517	Cryba4	-2.74231	3.4e-05	0.000729578	7.28691	6.64963	9.47641	9.51731	10.138	-2.1895	-2.2304	-2.85111	-2.82679	-2.86769	-3.4884
10593198	Fam55b	-2.73219	0.000635995	0.00448649	7.66197	6.69314	9.00126	10.2961	10.4319	-1.33928	-2.63409	-2.76996	-2.30811	-3.60292	-3.7388
10378030	---	-2.72815	6.98e-06	0.000301977	5.80212	5.17695	8.14858	8.27503	8.22942	-2.34647	-2.47292	-2.42731	-2.97163	-3.09808	-3.05247
10401149	Plek2	-2.71401	4.7e-05	0.000875386	6.82009	5.97042	8.85769	9.15845	9.31167	-2.03759	-2.33836	-2.49158	-2.88727	-3.18803	-3.34125
10600180	Atp2b3	-2.70488	0.000317115	0.00280839	7.79424	6.74064	9.52092	10.5748	9.82123	-1.72667	-2.78058	-2.02699	-2.78028	-3.83418	-3.08059
10562050	Upk1a	-2.69956	0.000299445	0.00270145	7.7843	6.62583	9.43621	10.2922	9.98541	-1.65192	-2.50795	-2.20112	-2.81039	-3.66642	-3.35959
10350343	Atp6v1g3	-2.6936	3.69e-05	0.000765942	6.44667	5.96196	8.40135	9.27279	9.01959	-1.95468	-2.82612	-2.57292	-2.43939	-3.31083	-3.05763
10605503	---	-2.68619	0.000371605	0.00311733	4.9962	3.62513	6.86463	7.24145	6.88448	-1.86843	-2.24525	-1.88828	-3.2395	-3.61632	-3.25935
10394685	Ntsr2	-2.67484	6.75e-05	0.00108947	8.61545	7.98643	10.4411	11.193	11.2932	-1.82566	-2.57756	-2.67777	-2.45468	-3.20658	-3.30679
10570590	Spag11b	-2.66926	0.0228232	0.0581148	12.1927	8.51426	12.991	13.042	13.0353	-0.798282	-0.849285	-0.84255	-4.47672	-4.52773	-4.52099
10343192	---	-2.66838	0.00341139	0.014273	6.18258	3.95781	7.87413	7.97138	7.37023	-1.69155	-1.7888	-1.18765	-3.91632	-4.01357	-3.41242
10399505	Greb1	-2.66017	0.000347929	0.00299413	7.06541	5.68783	9.10588	9.00622	8.99826	-2.04047	-1.94081	-1.93285	-3.41805	-3.31839	-3.31043
10592001	St14	-2.6541	0.00206777	0.0100399	8.92229	6.89949	10.4629	10.5734	10.6586	-1.54059	-1.65116	-1.73635	-3.5634	-3.67396	-3.75916
10606619	Sytl4	-2.651	7.49e-05	0.00115455	7.9463	6.95559	10.023	10.1014	10.1814	-2.07673	-2.15506	-2.23515	-3.06744	-3.14578	-3.22586
10363901	Etv5	-2.64935	4.76e-05	0.000883785	8.52354	7.69628	10.6503	10.6022	11.0253	-2.12671	-2.07868	-2.50176	-2.95397	-2.90594	-3.32901
10388440	Serpinf2	-2.64857	2.19e-08	1.86e-05	8.1502	8.12269	10.7096	10.7254	10.92	-2.55942	-2.57525	-2.7698	-2.58692	-2.60275	-2.7973
10575052	Cdh1	-2.64203	0.0131491	0.0384991	10.0208	6.90463	10.8643	11.3557	11.0942	-0.843514	-1.3349	-1.07347	-3.95966	-4.45105	-4.18962
10349108	Serpinb5	-2.64034	0.00107928	0.00640946	5.70953	4.26038	6.9742	8.15151	7.75019	-1.26467	-2.44198	-2.04065	-2.71382	-3.89113	-3.48981
10456171	Spink10	-2.63054	0.00370632	0.0151674	6.82638	4.56907	8.14053	8.62787	8.21639	-1.31415	-1.8015	-1.39001	-3.57146	-4.0588	-3.64732
10343311	---	-2.62668	0.00496901	0.0188274	8.11517	5.66583	9.37851	9.60254	9.57049	-1.26334	-1.48737	-1.45532	-3.71268	-3.93671	-3.90465
10364056	Ggt1	-2.62651	0.000756905	0.00503059	8.82666	7.2261	10.5337	10.7339	10.6911	-1.707	-1.90719	-1.86448	-3.30757	-3.50776	-3.46504
10535017	Gal3st4	-2.61914	9.4e-05	0.00133716	6.43393	5.86871	8.17897	9.20472	8.92769	-1.74505	-2.77079	-2.49376	-2.31027	-3.33601	-3.05898
10394990	Mboat2	-2.61718	0.000564752	0.00412823	7.62569	6.55047	9.00745	10.2822	9.82614	-1.38175	-2.65651	-2.20044	-2.45698	-3.73174	-3.27567
10402195	Tc2n	-2.6142	0.0007325	0.00492966	7.70879	6.13206	9.38925	9.57472	9.6399	-1.68047	-1.86593	-1.93111	-3.25719	-3.44266	-3.50784
10598757	Gpr82	-2.61364	0.00778768	0.0261583	5.85299	4.08362	6.39013	8.91558	7.44012	-0.537142	-3.06259	-1.58713	-2.30651	-4.83195	-3.3565
10485445	Ehf	-2.61118	0.00473647	0.0181501	8.71297	6.41857	9.72873	10.6518	10.1503	-1.01576	-1.93884	-1.43733	-3.31016	-4.23323	-3.73173
10602081	Vsig1	-2.6024	0.000262253	0.0024812	5.07032	4.10159	6.65243	7.65701	7.2556	-1.58212	-2.5867	-2.18528	-2.55085	-3.55543	-3.15401
10489532	Wfdc11	-2.60169	1.41e-05	0.000437962	8.21416	7.54067	10.3711	10.5922	10.4741	-2.1569	-2.378	-2.25995	-2.83039	-3.05149	-2.93343
10499412	Rab25	-2.59154	0.0128601	0.0378476	9.34554	6.34617	10.058	10.8259	10.4283	-0.712443	-1.48035	-1.08276	-3.71181	-4.47972	-4.08213
10515378	Hpdl	-2.59151	0.000179728	0.00197701	7.97726	6.90267	9.7197	10.279	10.0957	-1.74244	-2.30179	-2.11842	-2.81703	-3.37637	-3.19301
10509596	Rnf186	-2.58651	3.69e-05	0.000765942	6.64204	5.8819	8.62971	8.83926	9.07648	-1.98767	-2.19722	-2.43444	-2.74781	-2.95736	-3.19458
10581132	Cdh16	-2.57386	0.00135131	0.00748754	8.6644	6.94989	10.0289	10.6368	10.4773	-1.36451	-1.97238	-1.81294	-3.07902	-3.68689	-3.52745
10462039	Trpm3	-2.57299	2.99e-06	0.000198376	7.32217	6.84303	9.76044	9.63174	9.5746	-2.43827	-2.30957	-2.25243	-2.91741	-2.78871	-2.73157
10339990	---	-2.56808	0.00745054	0.0253489	8.90852	6.28397	10.3742	10.1762	9.94259	-1.46565	-1.26771	-1.03407	-4.09019	-3.89226	-3.65862
10354168	Tbc1d8	-2.56667	6.22e-06	0.000289249	8.45547	7.90002	10.6355	10.7468	10.851	-2.17999	-2.2913	-2.39556	-2.73543	-2.84675	-2.951
10427075	Krt18	-2.55556	0.00666835	0.0234062	10.4359	7.94389	11.3249	12.0335	11.8779	-0.889036	-1.59762	-1.44205	-3.38102	-4.0896	-3.93403
10403312	Akr1c19	-2.55303	0.00177968	0.00905022	6.12357	4.96759	7.51022	9.15116	7.63447	-1.38664	-3.02759	-1.51089	-2.54262	-4.18357	-2.66687
10528031	Zfp804b	-2.55039	1.32e-05	0.000423137	5.84662	5.35575	8.05757	7.92726	8.4699	-2.21094	-2.08064	-2.62328	-2.70181	-2.57151	-3.11415
10368566	Tpd52l1	-2.5471	0.000353029	0.00301951	8.58931	7.29687	10.3442	10.4312	10.6951	-1.75492	-1.84194	-2.10576	-3.04736	-3.13438	-3.39821
10522788	Stap1	-2.5459	9.45e-05	0.00134156	7.49385	6.72903	9.20998	9.98394	9.7781	-1.71613	-2.49009	-2.28424	-2.48095	-3.25492	-3.04907
10408838	Elovl2	-2.54369	2.75e-05	0.000647973	7.06758	6.63469	8.99575	9.79135	9.39735	-1.92818	-2.72377	-2.32978	-2.36107	-3.15666	-2.76267
10513406	Slc46a2	-2.54052	0.000546447	0.00403623	6.11501	5.34733	7.57293	9.07187	8.17029	-1.45792	-2.95686	-2.05528	-2.2256	-3.72454	-2.82296
10404649	Dsp	-2.53112	0.00464724	0.0178811	9.18227	6.86017	10.471	10.694	10.492	-1.28876	-1.51168	-1.30976	-3.61086	-3.83378	-3.63186
10339761	---	-2.52703	0.00847818	0.0278049	7.25359	4.58963	8.64516	8.50224	8.19852	-1.39157	-1.24865	-0.944929	-4.05553	-3.91261	-3.60889
10521356	Hgfac	-2.52463	3.2e-06	0.000205872	7.31318	6.89693	9.50709	9.55698	9.82498	-2.19391	-2.24379	-2.5118	-2.61017	-2.66005	-2.92805
10343761	---	-2.52387	0.00456487	0.0176501	8.13607	5.88645	9.91681	9.38343	9.30516	-1.78074	-1.24736	-1.16909	-4.03035	-3.49697	-3.4187
10487139	Shc4	-2.51997	1.86e-06	0.000157698	6.63516	6.57848	8.91818	9.0273	9.43492	-2.28301	-2.39214	-2.79975	-2.3397	-2.44882	-2.85643
10434758	St6gal1	-2.51937	2.36e-05	0.000590057	8.90284	8.38856	10.7875	11.2863	11.4214	-1.88464	-2.3835	-2.51856	-2.39892	-2.89778	-3.03283
10429029	Adcy8	-2.51184	0.00251073	0.0114468	8.55846	6.554	10.0142	10.1221	10.0679	-1.4557	-1.56367	-1.50946	-3.46017	-3.56814	-3.51393
10477129	Defb21	-2.50074	0.000404948	0.00329866	7.31887	6.43462	8.69117	9.5546	9.88669	-1.3723	-2.23573	-2.56782	-2.25655	-3.11998	-3.45207
10340164	---	-2.49683	0.00739485	0.025198	7.75473	5.18817	8.87493	9.01944	9.01048	-1.1202	-1.26471	-1.25575	-3.68676	-3.83127	-3.82231
10583262	---	-2.4939	3.61e-07	6.8e-05	5.47557	5.26036	7.76961	7.78779	8.02819	-2.29405	-2.31222	-2.55262	-2.50926	-2.52743	-2.76783
10586591	Car12	-2.49185	0.000568031	0.0041411	7.30821	5.97426	8.76752	9.39087	9.24087	-1.45931	-2.08266	-1.93267	-2.79326	-3.41661	-3.26662
10580522	Tox3	-2.49021	0.000820456	0.00531653	7.89757	6.52945	9.23587	10.1338	9.74151	-1.33829	-2.23623	-1.84394	-2.70641	-3.60435	-3.21206
10376956	Hs3st3a1	-2.48922	2.54e-05	0.00061739	6.17844	5.70024	8.0852	8.40601	8.79447	-1.90676	-2.22757	-2.61603	-2.38496	-2.70577	-3.09423
10444554	Slc44a4	-2.48386	0.000619199	0.00440762	7.86549	6.47103	9.35808	9.85472	9.74356	-1.49259	-1.98924	-1.87808	-2.88705	-3.38369	-3.27253
10380629	Hoxb8	-2.48227	0.00161212	0.00847123	8.38659	6.88932	9.42142	10.5086	10.4307	-1.03483	-2.12199	-2.04408	-2.53211	-3.61927	-3.54136
10497501	Naaladl2	-2.47955	0.00797693	0.0266332	7.02137	4.47551	8.10242	8.59513	7.98641	-1.08106	-1.57376	-0.965045	-3.62691	-4.11962	-3.5109
10601980	Mum1l1	-2.46224	0.00209515	0.0101121	7.48111	5.7813	8.77598	9.67367	8.83068	-1.29487	-2.19257	-1.34957	-2.99467	-3.89237	-3.04938
10494536	Pdzk1	-2.45769	0.000331688	0.00289831	7.37227	6.15503	9.00941	9.23251	9.42211	-1.63714	-1.86024	-2.04985	-2.85437	-3.07748	-3.26708
10340089	---	-2.45358	2.77e-05	0.000650285	3.41183	3.7356	6.50127	5.86492	5.71569	-3.08944	-2.45309	-2.30386	-2.76567	-2.12933	-1.98009
10549041	Slco1a5	-2.45187	1.59e-05	0.000468357	5.56002	5.14769	7.52652	8.1638	7.72687	-1.96649	-2.60378	-2.16684	-2.37883	-3.01611	-2.57918
10456653	Myo5b	-2.44912	0.000361428	0.00306451	9.21454	7.94972	10.887	11.0794	11.1274	-1.67244	-1.86482	-1.91289	-2.93726	-3.12964	-3.17771
10409713	Slc28a3	-2.44732	0.0245901	0.0613561	8.98921	5.5474	9.72357	9.78286	9.64045	-0.734365	-0.793652	-0.65124	-4.17617	-4.23546	-4.09305
10407251	Ccno	-2.44073	1.9e-05	0.000520874	7.42251	6.85779	9.2953	9.70383	9.74351	-1.87279	-2.28133	-2.321	-2.43751	-2.84604	-2.88572
10511560	Esrp1	-2.43955	0.00631892	0.02249	8.41371	6.02768	9.41377	9.88492	9.68203	-1.00006	-1.47121	-1.26832	-3.38609	-3.85724	-3.65435
10354203	---	-2.43426	9.21e-06	0.000354002	5.97202	5.50036	8.1929	8.38369	7.93477	-2.22088	-2.41167	-1.96276	-2.69253	-2.88333	-2.43441
10591522	Ap1m2	-2.43384	0.00410251	0.0163667	8.22559	6.11454	9.23932	9.86197	9.71042	-1.01373	-1.63638	-1.48483	-3.12478	-3.74743	-3.59588
10605493	Prrg1	-2.42698	0.000159951	0.00184164	8.90306	7.91552	10.5485	11.0235	10.9367	-1.64548	-2.12046	-2.03367	-2.63303	-3.10801	-3.02121
10343858	---	-2.42663	1.25e-06	0.00012707	6.49777	6.14508	8.85687	8.75668	8.63062	-2.3591	-2.25891	-2.13285	-2.71179	-2.6116	-2.48553
10392056	Cyb561	-2.42454	0.000922251	0.00576178	9.19914	7.81964	10.4337	11.2118	11.1563	-1.23453	-2.01268	-1.95716	-2.61403	-3.39217	-3.33666
10419392	1700011H14Rik	-2.4124	0.0191982	0.0509995	8.34558	5.37383	8.84003	10.0524	8.9239	-0.494452	-1.7068	-0.578325	-3.4662	-4.67855	-3.55008
10556616	Tmc5	-2.41058	0.000763974	0.0050592	6.65099	5.80414	7.87902	9.36518	8.67023	-1.22803	-2.71419	-2.01924	-2.07488	-3.56104	-2.86609
10438854	Atp13a4	-2.41012	5.58e-05	0.000968668	6.56864	5.8193	8.3987	8.88569	8.52787	-1.83006	-2.31705	-1.95923	-2.5794	-3.06639	-2.70857
10569437	Phlda2	-2.40595	1.54e-08	1.53e-05	6.67578	6.58524	8.95189	9.03859	9.1189	-2.27611	-2.36281	-2.44312	-2.36665	-2.45336	-2.53366
10506004	Hook1	-2.40143	0.00243548	0.0111921	7.74881	5.88062	8.96073	9.40036	9.28735	-1.21192	-1.65155	-1.53854	-3.08011	-3.51974	-3.40673
10543762	Tsga13	-2.40007	2.12e-05	0.000554139	4.25695	3.64861	6.33797	6.15071	6.56988	-2.08102	-1.89375	-2.31293	-2.68936	-2.5021	-2.92127
10379765	Hnf1b	-2.39704	0.00401806	0.0160982	8.55032	6.43257	9.75515	10.0624	9.84788	-1.20483	-1.51211	-1.29756	-3.32258	-3.62986	-3.41531
10433575	Gm10832	-2.39675	9.92e-06	0.000369463	7.34299	6.83501	9.39924	9.35103	9.70698	-2.05625	-2.00804	-2.364	-2.56423	-2.51602	-2.87198
10515282	Tspan1	-2.38681	0.000172286	0.00192685	6.59005	5.8034	8.09655	8.96391	8.69014	-1.5065	-2.37387	-2.10009	-2.29315	-3.16051	-2.88673
10385776	Tcf7	-2.38235	0.000333436	0.00290701	7.55993	6.69172	8.92031	9.65524	9.94896	-1.36038	-2.09532	-2.38903	-2.22859	-2.96353	-3.25724
10496091	Lef1	-2.38141	8.77e-06	0.000341443	7.20464	6.75829	9.44177	9.10766	9.53921	-2.23712	-1.90302	-2.33457	-2.68347	-2.34937	-2.78092
10340782	---	-2.37753	0.0236485	0.0596618	7.19664	3.93465	7.64914	8.31714	7.86324	-0.452495	-1.12049	-0.666596	-3.71449	-4.38249	-3.92859
10358027	Elf3	-2.3748	0.0013832	0.00761259	8.37481	6.78416	9.61839	10.1107	10.1337	-1.24358	-1.73592	-1.75892	-2.83423	-3.32657	-3.34957
10516484	Gjb3	-2.37397	0.000383234	0.00318689	7.79662	6.81905	9.14678	9.80663	10.092	-1.35016	-2.01001	-2.29539	-2.32773	-2.98758	-3.27296
10347992	Spata3	-2.37314	0.000388091	0.00321805	6.80169	5.85156	8.11451	8.96496	9.0198	-1.31282	-2.16328	-2.21812	-2.26295	-3.11341	-3.16825
10499329	Rhbg	-2.36548	1.74e-05	0.000493258	7.26205	6.80551	9.10418	9.4039	9.68969	-1.84213	-2.14185	-2.42764	-2.29868	-2.5984	-2.88418
10396466	1700086L19Rik	-2.36531	8.61e-05	0.0012668	6.6281	5.97885	8.2637	8.68562	9.05702	-1.6356	-2.05752	-2.42892	-2.28485	-2.70678	-3.07817
10467887	Cpn1	-2.35515	0.000638127	0.00449823	7.63838	6.68379	8.94369	10.1745	9.43048	-1.30531	-2.53617	-1.79211	-2.25989	-3.49075	-2.74669
10451851	Armcx3	-2.35223	0.00370786	0.0151719	4.18203	5.95106	7.46894	8.03222	6.75517	-3.28691	-3.85019	-2.57314	-1.51788	-2.08116	-0.804112
10339951	---	-2.3493	0.0201017	0.0527665	7.33118	4.22048	8.16829	8.29299	7.91411	-0.837111	-0.961812	-0.582933	-3.94781	-4.07251	-3.69363
10457606	Kctd1	-2.34583	1.61e-05	0.000471028	7.72038	7.11374	9.63315	9.75106	9.90447	-1.91277	-2.03068	-2.18409	-2.51941	-2.63732	-2.79073
10501208	Gstm6	-2.34251	0.000665288	0.00462508	9.32536	8.0278	10.7076	11.3393	11.0104	-1.38223	-2.01392	-1.68504	-2.67979	-3.31148	-2.9826
10342166	---	-2.34222	0.0245883	0.061356	6.12435	3.11167	6.08064	7.69932	7.10072	0.0437052	-1.57497	-0.976374	-2.96898	-4.58766	-3.98906
10369171	9530009G21Rik	-2.34127	0.000218658	0.00222956	6.6202	6.90896	9.85257	8.65378	8.8112	-3.23237	-2.03358	-2.191	-2.94361	-1.74481	-1.90223
10561712	Spint2	-2.33888	0.00909992	0.0292585	10.3926	7.86318	11.4358	11.3969	11.5677	-1.04315	-1.00428	-1.17502	-3.57261	-3.53374	-3.70447
10343267	---	-2.33209	0.0104979	0.0324825	8.19569	5.589	9.10772	9.39551	9.17006	-0.912033	-1.19982	-0.974365	-3.51873	-3.80651	-3.58106
10423770	Grhl2	-2.32862	0.000413872	0.0033464	7.02787	5.83925	8.51962	9.00982	8.7571	-1.49175	-1.98195	-1.72923	-2.68037	-3.17057	-2.91785
10356470	Glrp1	-2.32278	0.000525267	0.00393278	6.13092	5.71414	7.37716	8.81815	8.54063	-1.24624	-2.68722	-2.4097	-1.66302	-3.10401	-2.82648
10383953	Emid1	-2.3193	6.08e-08	2.9e-05	8.13449	8.07622	10.3276	10.3847	10.5617	-2.1931	-2.25019	-2.42721	-2.25136	-2.30845	-2.48548
10517587	Alpl	-2.31796	1.55e-05	0.000462635	8.52224	8.26152	10.3116	10.8319	10.9861	-1.78934	-2.30962	-2.46384	-2.05005	-2.57034	-2.72455
10407999	Gpx5	-2.31661	0.0430328	0.0936936	12.7384	8.8965	13.0586	13.2158	13.1276	-0.320295	-0.477466	-0.389279	-4.16215	-4.31932	-4.23113
10489500	Spint3	-2.31333	0.0075673	0.0256149	6.42809	5.42175	7.96726	9.68346	7.06403	-1.53917	-3.25537	-0.635948	-2.54551	-4.26171	-1.64229
10408798	Tcfap2a	-2.3057	0.00229533	0.0107485	7.90286	6.19271	9.02453	9.72653	9.30937	-1.12168	-1.82367	-1.40652	-2.83183	-3.53382	-3.11667
10568332	Prss8	-2.30193	0.0124867	0.0369991	9.0403	6.39442	9.70528	10.3687	9.98385	-0.664983	-1.32843	-0.943549	-3.31087	-3.97431	-3.58944
10338939	---	-2.3014	3.72e-06	0.00022132	4.02272	3.73961	6.00792	6.09616	6.4436	-1.9852	-2.07344	-2.42088	-2.26831	-2.35655	-2.70399
10538247	Npy	-2.30106	0.00576398	0.0210261	9.03905	7.60932	10.4258	11.7587	9.69126	-1.38675	-2.71963	-0.652205	-2.81648	-4.14936	-2.08194
10437680	Prm2	-2.29429	0.00612752	0.022007	9.44076	7.26771	10.5577	11.0575	10.3304	-1.11695	-1.61676	-0.889591	-3.29001	-3.78981	-3.06265
10504763	Galnt12	-2.28464	2.9e-05	0.000668202	6.85971	6.51114	8.573	9.01203	9.32516	-1.7133	-2.15232	-2.46545	-2.06186	-2.50088	-2.81401
10437684	Prm1	-2.27642	0.00780053	0.02618	9.85598	7.624	10.8082	11.5817	10.6594	-0.952222	-1.72568	-0.803389	-3.1842	-3.95765	-3.03537
10448615	Rab26	-2.27361	6.93e-06	0.000300437	6.47246	6.93987	8.86785	8.92161	9.14987	-2.39538	-2.44914	-2.67741	-1.92797	-1.98174	-2.21
10468239	Cyp17a1	-2.27246	0.00372281	0.0152195	7.64933	6.57077	8.80952	10.5622	8.77576	-1.1602	-2.91292	-1.12643	-2.23875	-3.99147	-2.20498
10361887	Perp	-2.26004	0.00122112	0.00697624	8.59659	7.10118	9.85942	10.2051	10.2623	-1.26283	-1.60848	-1.66569	-2.75825	-3.1039	-3.16111
10432785	Krt5	-2.25946	0.00222943	0.0105472	8.12037	6.51681	9.13291	10.012	9.58922	-1.01255	-1.89163	-1.46886	-2.61611	-3.49519	-3.07242
10532346	P2rx2	-2.25892	0.000792599	0.00519237	7.13196	6.10798	8.26626	9.42727	8.94316	-1.1343	-2.29531	-1.8112	-2.15828	-3.31929	-2.83517
10602251	Gm15070	-2.25884	0.00080579	0.00525298	4.7313	4.3315	5.8391	7.25971	7.2719	-1.1078	-2.52841	-2.54061	-1.50759	-2.92821	-2.9404
10404359	Mboat1	-2.25796	0.00646004	0.0228434	9.35003	7.11821	10.2958	10.5796	10.6009	-0.94579	-1.22954	-1.25083	-3.17761	-3.46136	-3.48265
10570758	Defb13	-2.25778	0.000513223	0.00386725	6.58238	6.32667	7.84784	9.29541	8.99367	-1.26546	-2.71303	-2.41128	-1.52117	-2.96874	-2.667
10373218	Nxph4	-2.25563	3.32e-06	0.000209996	6.79891	7.1127	9.05511	9.14467	9.43452	-2.2562	-2.34577	-2.63561	-1.94241	-2.03198	-2.32182
10416850	Scel	-2.24911	0.00228861	0.0107285	7.6531	6.04442	8.67883	9.54924	9.06555	-1.02573	-1.89614	-1.41244	-2.63441	-3.50482	-3.02113
10403220	Abcb5	-2.24843	0.0169163	0.0465124	6.64127	4.41528	7.45304	8.9983	6.87877	-0.811765	-2.35703	-0.237499	-3.03776	-4.58303	-2.46349
10513922	Rasef	-2.24612	0.000876637	0.00555955	6.85254	5.50037	8.1134	8.58196	8.57237	-1.26086	-1.72943	-1.71984	-2.61302	-3.08159	-3.072
10340391	---	-2.23971	2.41e-05	0.000597845	6.73038	6.10253	8.7421	8.73373	8.49267	-2.01172	-2.00335	-1.76229	-2.63957	-2.6312	-2.39014
10565689	Capn5	-2.23855	0.000210086	0.00218052	8.6964	7.67481	10.2809	10.4421	10.5495	-1.58451	-1.74566	-1.85309	-2.6061	-2.76724	-2.87468
10384064	Camk2b	-2.23262	0.000110323	0.00147607	8.805	7.92694	10.4541	10.5881	10.7536	-1.64909	-1.78306	-1.94862	-2.52716	-2.66112	-2.82668
10438769	Cldn1	-2.23226	0.000976086	0.00598179	8.94737	7.58607	10.1567	10.6383	10.7019	-1.20934	-1.69094	-1.75453	-2.57065	-3.05225	-3.11584
10489522	Wfdc16	-2.23198	0.0196737	0.0519136	7.64961	5.7954	8.69779	10.4727	7.69297	-1.04819	-2.82308	-0.0433591	-2.90239	-4.67728	-1.89756
10462702	Hectd2	-2.22317	5.55e-07	8.32e-05	6.21606	5.95819	8.21223	8.29664	8.42199	-1.99618	-2.08058	-2.20594	-2.25405	-2.33845	-2.46381
10554269	Abhd2	-2.2164	9.5e-05	0.00134436	10.4208	9.54607	12.1583	12.1978	12.2433	-1.73756	-1.77704	-1.82257	-2.61225	-2.65173	-2.69726
10456836	St8sia5	-2.20921	0.000211616	0.00218558	6.47143	6.2016	7.85175	9.00079	8.78463	-1.38032	-2.52936	-2.31319	-1.65015	-2.79919	-2.58303
10341698	---	-2.20715	0.00704148	0.0242916	7.54588	5.35222	8.95917	8.37674	8.63268	-1.41329	-0.830868	-1.0868	-3.60695	-3.02453	-3.28046
10497214	Tpd52	-2.20714	0.00235039	0.0109136	8.24186	6.53156	9.38318	9.66694	9.73144	-1.14131	-1.42507	-1.48958	-2.85161	-3.13538	-3.19988
10502565	Clca2	-2.20074	0.00777818	0.0261403	7.72197	5.59303	8.45998	9.44948	8.66527	-0.738004	-1.72751	-0.943296	-2.86695	-3.85646	-3.07224
10605571	Gyk	-2.20055	0.00280167	0.0123712	8.76459	7.00077	9.83618	10.2809	10.1326	-1.07159	-1.51627	-1.36806	-2.83541	-3.28009	-3.13188
10395142	Sh3yl1	-2.19839	0.000392313	0.00323453	6.81319	5.71665	8.18508	8.67309	8.53177	-1.37189	-1.8599	-1.71857	-2.46843	-2.95645	-2.81512
10344052	---	-2.19454	0.000316617	0.0028054	4.56699	3.59954	6.18127	6.6574	5.99475	-1.61428	-2.09041	-1.42775	-2.58173	-3.05786	-2.3952
10505705	Sh3gl2	-2.18854	5.18e-05	0.000932248	7.7969	7.06101	9.47058	9.69484	9.68708	-1.67368	-1.89794	-1.89018	-2.40957	-2.63382	-2.62607
10606206	C77370	-2.18233	0.000172919	0.00192959	5.50786	4.82878	6.89334	7.74995	7.40866	-1.38548	-2.24209	-1.9008	-2.06456	-2.92118	-2.57989
10488678	Dusp15	-2.17967	6.56e-06	0.000294246	6.66228	6.20896	8.46597	8.68998	8.68993	-1.80369	-2.0277	-2.02765	-2.25701	-2.48102	-2.48097
10373467	Erbb3	-2.1786	0.00131967	0.00736543	8.76623	7.2897	10.0552	10.4136	10.1508	-1.28901	-1.64741	-1.3846	-2.76554	-3.12394	-2.86113
10344031	---	-2.17597	0.00831542	0.0274131	9.70306	7.39924	10.7776	10.7209	10.6829	-1.07454	-1.01786	-0.979791	-3.37836	-3.32168	-3.28361
10503866	Gabrr1	-2.1697	5.2e-06	0.000263113	6.40147	6.06073	8.18407	8.4328	8.58555	-1.7826	-2.03133	-2.18408	-2.12333	-2.37207	-2.52481
10460072	Cndp1	-2.1649	2.66e-05	0.000633453	6.9	6.29957	8.64859	8.68848	8.95698	-1.7486	-1.78848	-2.05699	-2.34902	-2.3889	-2.65741
10342013	---	-2.16264	0.0125249	0.0370777	6.79526	4.41621	7.45324	8.39711	7.45479	-0.657975	-1.60185	-0.659525	-3.03703	-3.9809	-3.03858
10342565	---	-2.15616	0.00884707	0.0286576	6.13833	3.91277	7.52897	6.74432	7.27185	-1.39064	-0.605988	-1.13352	-3.61619	-2.83154	-3.35907
10344254	---	-2.15284	0.00536824	0.0199508	7.93011	5.88106	9.11793	9.05696	9.00037	-1.18782	-1.12685	-1.07026	-3.23687	-3.17591	-3.11932
10343442	---	-2.15174	0.000183256	0.00200125	6.80776	6.05668	8.64505	8.17509	8.93173	-1.83729	-1.36733	-2.12397	-2.58837	-2.11841	-2.87505
10393166	St6galnac2	-2.14363	3.26e-05	0.000711405	9.39641	8.72494	11.133	11.205	11.275	-1.7366	-1.80855	-1.87855	-2.40807	-2.48002	-2.55002
10438801	Fgf12	-2.14251	3.67e-05	0.00076464	6.96936	6.59752	8.50903	9.15228	9.11654	-1.53967	-2.18293	-2.14718	-1.91151	-2.55477	-2.51902
10342000	---	-2.14019	0.000167114	0.00188767	5.03126	4.24482	6.46568	7.12186	6.74715	-1.43442	-2.0906	-1.71589	-2.22086	-2.87704	-2.50233
10386951	Hs3st3b1	-2.13592	6.6e-07	9.21e-05	7.80409	7.64215	9.92325	9.67605	9.97783	-2.11916	-1.87196	-2.17375	-2.2811	-2.0339	-2.33569
10344407	---	-2.13444	0.00753453	0.0255388	5.81341	3.62522	6.99976	6.65804	6.90346	-1.18635	-0.844635	-1.09005	-3.37454	-3.03282	-3.27823
10534395	Cldn4	-2.12733	0.0061072	0.0219508	8.98575	6.97461	9.7125	10.3759	10.2342	-0.72675	-1.39012	-1.2484	-2.73789	-3.40126	-3.25954
10606730	Armcx6	-2.12625	1.51e-05	0.000456501	7.37654	6.89594	9.03957	9.33727	9.41062	-1.66303	-1.96073	-2.03408	-2.14363	-2.44133	-2.51468
10581455	Esrp2	-2.11189	0.000531653	0.00396952	8.19413	7.06713	9.45333	9.91558	9.85865	-1.2592	-1.72145	-1.66453	-2.3862	-2.84845	-2.79152
10498885	Gria2	-2.11177	5.41e-06	0.000267932	5.79986	6.20593	8.06975	8.0026	8.27163	-2.26989	-2.20275	-2.47178	-1.86382	-1.79668	-2.06571
10374197	Ramp3	-2.11072	0.00673397	0.0235598	8.42318	6.59953	8.88174	10.1739	9.81063	-0.458562	-1.75067	-1.38745	-2.28222	-3.57433	-3.2111
10402705	Gm266	-2.10668	2.73e-07	5.86e-05	7.53591	7.33253	9.4374	9.56425	9.62106	-1.90149	-2.02834	-2.08515	-2.10487	-2.23172	-2.28853
10411958	Rnf180	-2.10651	0.00202971	0.0099205	9.28477	7.70171	10.4469	10.7613	10.5911	-1.16212	-1.47654	-1.30628	-2.74518	-3.0596	-2.88934
10452793	Galnt14	-2.10404	0.000238176	0.00234134	6.85677	6.03711	8.13676	8.72979	8.78639	-1.27998	-1.87302	-1.92962	-2.09965	-2.69268	-2.74928
10445875	Btg3	-2.09944	0.000156005	0.00180999	9.42805	8.57477	10.8564	11.2423	11.2038	-1.42838	-1.81426	-1.77575	-2.28166	-2.66754	-2.62903
10421128	Adamdec1	-2.09908	2.88e-05	0.000664677	5.55938	5.24091	7.15277	7.49788	7.84703	-1.59339	-1.9385	-2.28765	-1.91186	-2.25697	-2.60612
10341677	---	-2.09827	9.17e-05	0.00131705	6.33074	5.76683	7.73411	8.44207	8.26497	-1.40337	-2.11133	-1.93423	-1.96728	-2.67524	-2.49814
10594825	Aqp9	-2.09811	0.0141603	0.0407199	9.05683	6.60389	9.46145	10.2402	10.0837	-0.404616	-1.18341	-1.0269	-2.85756	-3.63635	-3.47985
10536563	Cftr	-2.09529	0.000108318	0.00145879	6.769	5.97574	8.26174	8.50264	8.63861	-1.49274	-1.73364	-1.86961	-2.286	-2.5269	-2.66287
10412123	Ncf2	-2.09523	2.49e-05	0.000609982	9.20703	8.592	10.8999	11.0249	11.0595	-1.69285	-1.81782	-1.85247	-2.30788	-2.43286	-2.4675
10553354	Nav2	-2.09151	0.000314197	0.00279179	8.12183	7.06954	9.78851	9.6601	9.61297	-1.66669	-1.53828	-1.49115	-2.71897	-2.59056	-2.54343
10341323	---	-2.09064	0.0359523	0.0818189	6.34589	3.09006	6.50618	6.98623	6.93343	-0.160289	-0.640338	-0.587537	-3.41612	-3.89617	-3.84337
10400984	Tmem30b	-2.08994	0.00538417	0.0199913	8.26337	6.34971	9.05763	9.73848	9.39334	-0.794254	-1.47511	-1.12997	-2.70791	-3.38876	-3.04363
10481627	Lcn2	-2.08973	0.0131889	0.0385963	12.4462	9.95991	13.2654	13.3357	13.2773	-0.819184	-0.889472	-0.83109	-3.30547	-3.37576	-3.31738
10341516	---	-2.08749	0.000655272	0.00457976	4.56995	3.52828	5.71856	6.54284	6.14841	-1.1486	-1.97288	-1.57845	-2.19028	-3.01456	-2.62013
10396831	Arg2	-2.08428	0.021313	0.0552	9.13711	6.39296	9.4463	10.2345	9.86719	-0.309193	-1.09734	-0.730083	-3.05335	-3.8415	-3.47424
10343969	---	-2.08323	0.0023108	0.0107926	5.6147	4.06621	7.21033	6.97855	6.58217	-1.59564	-1.36385	-0.967467	-3.14413	-2.91234	-2.51596
10368101	D10Bwg1379e	-2.08245	5.41e-06	0.000267932	6.88313	6.44879	8.72499	8.84974	8.67051	-1.84186	-1.9666	-1.78737	-2.2762	-2.40094	-2.22171
10501199	Gstm7	-2.07764	0.00493719	0.0187352	11.343	9.43981	12.2361	12.7012	12.4699	-0.893078	-1.35816	-1.12687	-2.79629	-3.26137	-3.03008
10602090	Atg4a	-2.07762	0.000436292	0.00347434	9.79637	8.73134	11.0836	11.541	11.3998	-1.28719	-1.74466	-1.60348	-2.35222	-2.80969	-2.6685
10437195	Igsf5	-2.07721	0.00010381	0.00141897	7.83741	7.03771	9.3399	9.58491	9.6195	-1.5025	-1.7475	-1.7821	-2.30219	-2.54719	-2.58179
10601447	Fam46d	-2.068	0.00189996	0.00945492	5.87933	4.99835	6.61291	8.06386	7.84375	-0.733584	-2.18453	-1.96442	-1.61456	-3.06551	-2.8454
10468877	---	-2.06648	0.0250558	0.0622366	9.84691	7.57693	9.48713	11.5714	11.2767	0.359772	-1.72449	-1.42975	-1.9102	-3.99447	-3.69973
10428089	Nipal2	-2.06605	0.00827695	0.0273382	7.60454	5.44491	8.43704	8.82749	8.50778	-0.832507	-1.22295	-0.903239	-2.99213	-3.38258	-3.06286
10532896	2610524H06Rik	-2.06563	0.000181465	0.00199044	9.20207	8.39914	10.5288	11.0655	11.0043	-1.32675	-1.86348	-1.80227	-2.12968	-2.66641	-2.6052
10474936	Spint1	-2.06408	0.00495179	0.0187745	9.2947	7.40426	10.1526	10.6128	10.4753	-0.857858	-1.31808	-1.18064	-2.7483	-3.20852	-3.07108
10401607	Pgf	-2.06347	0.00181208	0.00915388	8.13704	6.7389	9.06504	9.65776	9.78153	-0.927995	-1.52072	-1.64449	-2.32614	-2.91886	-3.04263
10601993	D330045A20Rik	-2.06083	0.000767458	0.00507357	6.38352	5.31861	7.48321	8.32316	7.92933	-1.09969	-1.93964	-1.54581	-2.16459	-3.00455	-2.61071
10400483	Slc25a21	-2.06013	0.00200634	0.00984549	7.26899	5.72222	8.39123	8.65482	8.62116	-1.12224	-1.38583	-1.35217	-2.66902	-2.93261	-2.89894
10544348	Trpv6	-2.05712	0.0116942	0.0351574	8.30166	6.02161	8.83274	9.6394	9.18414	-0.531076	-1.33774	-0.882479	-2.81112	-3.61779	-3.16253
10572432	Isyna1	-2.04943	0.000149494	0.00176508	9.88028	8.9943	11.4184	11.5148	11.527	-1.53814	-1.6345	-1.64667	-2.42412	-2.52048	-2.53265
10601850	Bex4	-2.04839	0.00157273	0.00831835	6.13356	4.994	6.95378	7.89829	7.98445	-0.820225	-1.76473	-1.85089	-1.95978	-2.90429	-2.99045
10431051	Scube1	-2.04807	7.47e-05	0.00115449	7.90773	7.14925	9.54724	9.67411	9.50834	-1.63951	-1.76638	-1.60061	-2.39799	-2.52486	-2.35909
10603289	Clcn5	-2.035	4.79e-05	0.000886061	8.65101	8.22882	10.1461	10.828	10.4507	-1.49504	-2.177	-1.79968	-1.91723	-2.59918	-2.22187
10596509	Iqcf3	-2.02697	0.00745725	0.0253591	7.8508	5.9701	8.76335	9.56289	8.48602	-0.912552	-1.71209	-0.635221	-2.79325	-3.59279	-2.51592
10530259	9130230L23Rik	-2.02617	8.48e-05	0.00125686	6.65313	5.9866	8.13669	8.62617	8.27525	-1.48356	-1.97303	-1.62212	-2.15009	-2.63956	-2.28865
10476441	Rpl29	-2.02527	0.000446404	0.00352499	6.78689	5.78467	8.22564	8.63423	8.07328	-1.43875	-1.84734	-1.28639	-2.44096	-2.84955	-2.28861
10581518	Tmed6	-2.01918	0.0133664	0.0389779	7.54094	5.57414	7.78706	9.48371	8.4594	-0.246117	-1.94277	-0.918453	-2.21291	-3.90957	-2.88525
10371916	4930485B16Rik	-2.01711	0.00351626	0.0145838	7.95548	6.25467	9.32659	8.87932	9.16063	-1.37111	-0.923838	-1.20515	-3.07193	-2.62465	-2.90597
10504743	Nans	-2.01628	0.000196181	0.00209372	8.92572	8.01777	10.3944	10.4498	10.6199	-1.4687	-1.52407	-1.69415	-2.37665	-2.43202	-2.6021
10490129	Bmp7	-2.01419	0.000244961	0.00238111	8.43482	7.47403	9.87801	9.97688	10.051	-1.44319	-1.54206	-1.61615	-2.40398	-2.50285	-2.57693
10499354	Bglap-rs1	-2.01398	0.00857789	0.0280417	9.51972	7.37075	10.4482	10.5039	10.4256	-0.928463	-0.984153	-0.905882	-3.07743	-3.13312	-3.05485
10600093	Zfp185	-2.01203	1.25e-05	0.000411058	9.38076	8.9129	10.9998	11.2905	11.1863	-1.61905	-1.90972	-1.80554	-2.08691	-2.37757	-2.2734
10399465	Fam84a	-2.01182	4.31e-07	7.46e-05	7.90863	7.84761	9.71554	9.92726	10.027	-1.80691	-2.01863	-2.11841	-1.86792	-2.07964	-2.17942
10485745	Ano3	-2.01142	0.000199845	0.00211658	5.73885	5.22568	6.95447	7.67917	7.8474	-1.21563	-1.94032	-2.10855	-1.7288	-2.45349	-2.62172
10407416	Calml3	-2.00572	0.00697608	0.0241475	8.06275	6.14915	8.68389	9.53311	9.11802	-0.621138	-1.47036	-1.05527	-2.53473	-3.38395	-2.96886
10366848	B4galnt1	-2.00521	3.1e-06	0.000201782	8.679	8.31009	10.5567	10.3994	10.5432	-1.87775	-1.72035	-1.86416	-2.24666	-2.08926	-2.23306
10602896	Gpr64	-2.00499	0.00029039	0.00264724	11.074	10.0814	12.6239	12.4866	12.6376	-1.54991	-1.41255	-1.56357	-2.54253	-2.40517	-2.55619
10606654	Xkrx	-2.00317	0.000369172	0.00311102	6.37481	6.05252	7.52303	8.68983	8.43764	-1.14822	-2.31502	-2.06282	-1.47051	-2.63732	-2.38512
10575034	Cdh3	-1.99589	0.000284335	0.00261575	8.63719	7.84694	9.8134	10.4699	10.4305	-1.17621	-1.83276	-1.79334	-1.96645	-2.623	-2.58359
10423333	Fam134b	-1.99099	0.000601134	0.00431456	7.79644	6.69326	8.9846	9.40587	9.31704	-1.18816	-1.60943	-1.5206	-2.29134	-2.71262	-2.62379
10339116	---	-1.98244	0.000143442	0.00172266	3.92965	3.53997	5.23262	6.16179	5.75734	-1.30297	-2.23214	-1.82769	-1.69265	-2.62182	-2.21737
10488646	Defb45	-1.97934	0.000191354	0.00206183	6.92921	6.1895	8.18842	8.81769	8.60999	-1.25921	-1.88847	-1.68078	-1.99892	-2.62819	-2.42049
10565292	Arnt2	-1.97933	8.06e-06	0.000325144	7.27836	7.05024	8.91027	9.41432	9.10631	-1.63191	-2.13596	-1.82795	-1.86003	-2.36408	-2.05607
10391555	Ppy	-1.97833	1.8e-06	0.00015449	7.63138	7.2855	9.43129	9.46982	9.40919	-1.79991	-1.83844	-1.77781	-2.14579	-2.18432	-2.12369
10606149	Dmrtc1a	-1.97509	7.97e-05	0.00120091	6.59752	6.15923	7.93779	8.6688	8.45381	-1.34027	-2.07128	-1.85629	-1.77856	-2.50958	-2.29459
10599849	Gm4988	-1.97398	0.0417351	0.0915391	6.71457	5.18344	7.74285	9.75786	6.26826	-1.02828	-3.04329	0.446309	-2.5594	-4.57441	-1.08481
10394119	Zfp750	-1.97315	0.00118718	0.00684706	7.86798	6.61517	8.90686	9.455	9.28229	-1.03889	-1.58703	-1.41431	-2.29169	-2.83984	-2.66712
10541885	Scnn1a	-1.97241	0.000656569	0.00458372	8.4968	7.41085	9.62158	10.1387	10.0184	-1.12478	-1.64191	-1.52161	-2.21072	-2.72786	-2.60756
10341593	---	-1.96827	0.0158011	0.0441064	8.60373	6.21231	9.62779	9.51411	8.98697	-1.02406	-0.910378	-0.38324	-3.41548	-3.3018	-2.77466
10435514	Ildr1	-1.96806	0.003204	0.0136217	8.3334	6.71018	9.27316	9.4857	9.7107	-0.939761	-1.1523	-1.3773	-2.56298	-2.77552	-3.00052
10526241	Cldn3	-1.96581	0.00229881	0.0107589	9.31773	7.88571	10.2017	10.8885	10.6124	-0.883969	-1.57078	-1.29465	-2.31599	-3.0028	-2.72667
10530059	Sel1l3	-1.96373	5.95e-05	0.0010076	6.95132	6.31652	8.41244	8.59039	8.79012	-1.46112	-1.63906	-1.83879	-2.09592	-2.27387	-2.47359
10599612	Phf6	-1.96205	0.000686703	0.00472015	8.21071	7.15184	9.28378	9.77216	9.87405	-1.07307	-1.56144	-1.66333	-2.13194	-2.62032	-2.72221
10348000	2810459M11Rik	-1.95812	6.57e-07	9.21e-05	6.20106	6.34478	8.21029	8.38934	8.09349	-2.00923	-2.18828	-1.89243	-1.86551	-2.04455	-1.74871
10505299	Bspry	-1.95777	0.00102942	0.00620793	7.77091	6.56862	8.82499	9.35833	9.19931	-1.05408	-1.58741	-1.42839	-2.25637	-2.78971	-2.63069
10354191	Rnf149	-1.95112	9.25e-05	0.00132234	10.3577	9.64017	11.7749	11.9653	12.1099	-1.41723	-1.60765	-1.7522	-2.13476	-2.32517	-2.46972
10590957	Fut4	-1.95003	6.31e-06	0.000290364	6.44836	6.26951	8.02994	8.50763	8.38934	-1.58158	-2.05926	-1.94098	-1.76044	-2.23812	-2.11983
10600568	Gm14744	-1.946	0.000451595	0.00355548	3.63739	3.54607	4.89091	6.19375	5.52856	-1.25352	-2.55635	-1.89116	-1.34484	-2.64767	-1.98248
10537406	Clec2l	-1.94327	2.23e-07	5.24e-05	7.34628	7.19034	9.14105	9.16771	9.32599	-1.79477	-1.82143	-1.97971	-1.95071	-1.97737	-2.13565
10559420	Tmc4	-1.94309	0.00340619	0.0142638	9.40637	7.77448	10.3093	10.694	10.5972	-0.902933	-1.28763	-1.19087	-2.53482	-2.91952	-2.82276
10523563	Cds1	-1.94269	0.0079755	0.0266332	9.07957	7.06314	9.81363	10.0813	10.1472	-0.734061	-1.00175	-1.06761	-2.75049	-3.01817	-3.08404
10472965	Hoxd8	-1.93982	0.00115288	0.00671072	8.99636	7.783	10.0004	10.5506	10.4375	-1.00401	-1.55425	-1.44115	-2.21737	-2.76761	-2.65451
10377673	Cldn7	-1.93528	0.00413386	0.016454	8.26774	6.63887	8.97273	9.64802	9.54501	-0.704989	-1.38028	-1.27727	-2.33386	-3.00915	-2.90614
10581865	Ldhd	-1.92874	0.000116566	0.00151898	9.03089	8.25859	10.455	10.6939	10.5716	-1.42407	-1.66298	-1.54072	-2.19637	-2.43529	-2.31302
10341587	---	-1.92771	0.00657312	0.0231468	7.96228	6.09269	9.26181	8.91568	8.6881	-1.29953	-0.953397	-0.725813	-3.16912	-2.82299	-2.59541
10423798	Odf1	-1.91936	0.00142735	0.00778516	7.42095	6.21951	8.392	9.14288	8.6839	-0.971048	-1.72192	-1.26295	-2.17249	-2.92337	-2.46439
10339032	---	-1.91765	0.000332371	0.00290282	3.68979	2.96678	4.88821	5.15543	5.69418	-1.19842	-1.46564	-2.00439	-1.92143	-2.18865	-2.7274
10342958	---	-1.91269	7.95e-06	0.000322272	5.54508	5.16654	7.44317	7.21938	7.14294	-1.89809	-1.6743	-1.59786	-2.27663	-2.05284	-1.9764
10348376	Heatr7b1	-1.91182	2.5e-06	0.0001825	8.20471	8.2134	9.92762	10.0731	10.3618	-1.72292	-1.86844	-2.15713	-1.71422	-1.85975	-2.14843
10442584	Rpl3l	-1.9112	1.47e-06	0.000137986	5.80396	5.68005	7.44162	7.76979	7.74822	-1.63766	-1.96583	-1.94426	-1.76157	-2.08974	-2.06817
10472923	Ak4	-1.90896	0.000161237	0.00184891	7.65916	7.00999	8.89228	9.5463	9.29202	-1.23312	-1.88714	-1.63287	-1.88228	-2.5363	-2.28203
10487441	Mal	-1.9043	0.0032925	0.0138926	8.98919	7.4385	9.79076	10.2862	10.2774	-0.801576	-1.29704	-1.28824	-2.35226	-2.84772	-2.83893
10355967	Ap1s3	-1.89837	0.00814298	0.0270112	9.05291	7.18517	9.65207	10.5047	9.8955	-0.599164	-1.45175	-0.842588	-2.4669	-3.31949	-2.71033
10340430	---	-1.89806	0.000156846	0.0018155	3.74989	4.13492	5.83464	6.2962	5.39055	-2.08475	-2.54631	-1.64066	-1.69972	-2.16128	-1.25562
10450374	D17H6S56E-5	-1.89213	0.000966751	0.0059466	9.14332	7.95826	10.2305	10.5312	10.567	-1.0872	-1.38792	-1.4237	-2.27226	-2.57298	-2.60875
10371321	Slc41a2	-1.89172	0.00477874	0.0182787	9.30732	7.61156	10.036	10.4962	10.5213	-0.728643	-1.18892	-1.21396	-2.42441	-2.88468	-2.90973
10507726	Cited4	-1.88739	0.000105	0.00142863	8.47425	7.73457	9.86181	10.0382	10.0754	-1.38756	-1.56393	-1.60116	-2.12724	-2.30361	-2.34084
10499358	Bglap2	-1.88387	0.00655615	0.0231081	9.0984	7.21599	10.0294	10.0782	10.0156	-0.931037	-0.97976	-0.917215	-2.81345	-2.86217	-2.79962
10344608	---	-1.87823	0.00122342	0.0069841	6.13611	4.88981	7.37415	7.5724	7.22704	-1.23804	-1.43628	-1.09093	-2.48434	-2.68258	-2.33723
10403202	Abcb5	-1.87724	0.00993377	0.0312063	6.74072	5.60069	7.67312	9.24901	7.2217	-0.9324	-2.50829	-0.480979	-2.07244	-3.64832	-1.62101
10450938	Crisp2	-1.87627	0.0175547	0.0477205	7.16145	4.87774	7.52536	8.41964	7.74258	-0.363918	-1.25819	-0.581135	-2.64762	-3.54189	-2.86484
10508961	Slc30a2	-1.8751	0.00103626	0.0062319	8.25055	7.10336	9.2377	9.70358	9.7149	-0.987144	-1.45303	-1.46435	-2.13433	-2.60022	-2.61154
10464391	Emx2	-1.87185	0.0174344	0.0475086	9.16948	6.82628	9.53189	10.1414	9.93591	-0.36241	-0.971914	-0.766428	-2.70561	-3.31511	-3.10963
10411668	Ocln	-1.86882	0.00815177	0.02703	7.54109	5.72696	8.02752	8.9682	8.51281	-0.486431	-1.42711	-0.971713	-2.30056	-3.24124	-2.78584
10448471	Dnase1l2	-1.86242	0.00250837	0.0114409	8.07324	6.92808	8.69891	9.77856	9.61178	-0.625669	-1.70532	-1.53854	-1.77083	-2.85048	-2.6837
10341554	---	-1.85958	0.0123989	0.0368153	7.7289	5.58839	8.76228	8.52413	8.26825	-1.03338	-0.795234	-0.539355	-3.1739	-2.93575	-2.67987
10483249	Galnt3	-1.85947	0.00664737	0.0233491	7.90162	6.22524	8.69809	9.49636	8.57423	-0.796473	-1.59474	-0.672614	-2.47286	-3.27113	-2.349
10409616	Spock1	-1.858	5.26e-05	0.000938904	7.28351	6.84715	8.58153	9.09284	9.09561	-1.29802	-1.80933	-1.8121	-1.73438	-2.24569	-2.24846
10344715	---	-1.85652	1.04e-07	3.57e-05	5.12253	5.12159	6.86291	7.08931	6.98351	-1.74038	-1.96678	-1.86098	-1.74132	-1.96772	-1.86192
10406782	Fam169a	-1.85634	7.7e-06	0.00031639	5.97973	5.8009	7.49851	7.99081	7.75064	-1.51878	-2.01108	-1.77091	-1.69761	-2.18991	-1.94974
10602688	Usp51	-1.85038	0.000370759	0.00311521	5.44316	4.6054	6.53147	6.98325	7.10926	-1.08831	-1.54008	-1.66609	-1.92608	-2.37785	-2.50386
10392415	Rgs9	-1.84989	1.22e-06	0.000126536	7.20329	7.04721	8.82748	9.14265	8.95529	-1.62419	-1.93936	-1.752	-1.78027	-2.09544	-1.90808
10603116	Asb11	-1.84892	0.00101	0.00612806	7.12443	6.18428	8.00153	8.91387	8.59441	-0.877102	-1.78944	-1.46998	-1.81725	-2.72959	-2.41013
10497912	Gm5148	-1.84873	0.000160414	0.00184457	6.64032	5.89606	7.95461	8.04924	8.34689	-1.31429	-1.40892	-1.70656	-2.05856	-2.15319	-2.45083
10379321	Rab11fip4	-1.84769	8.42e-05	0.00125081	7.74914	7.09863	9.07275	9.4218	9.32017	-1.32362	-1.67266	-1.57103	-1.97412	-2.32317	-2.22154
10342002	---	-1.8475	5.47e-05	0.000958592	3.67181	3.30657	5.71355	5.20536	5.09115	-2.04174	-1.53355	-1.41934	-2.40699	-1.8988	-1.78459
10341571	---	-1.84719	1.56e-05	0.000464178	5.8527	6.31754	7.90492	8.06522	7.82679	-2.05222	-2.21252	-1.97409	-1.58738	-1.74769	-1.50925
10340385	---	-1.84601	0.000990626	0.00604214	5.32047	4.26077	6.25261	6.91679	6.74047	-0.93214	-1.59632	-1.42	-1.99184	-2.65602	-2.4797
10577337	Defb40	-1.84419	0.024551	0.0612674	4.97725	3.90644	5.64548	7.94253	5.27012	-0.668224	-2.96527	-0.292864	-1.73904	-4.03609	-1.36368
10507137	Pdzk1ip1	-1.84289	0.0231341	0.0587307	9.31749	6.88794	9.43251	10.3644	10.0399	-0.115021	-1.04693	-0.722405	-2.54456	-3.47647	-3.15195
10385114	Foxi1	-1.84161	0.000179499	0.00197574	6.9786	6.58567	8.23091	9.11336	8.52697	-1.25231	-2.13475	-1.54837	-1.64524	-2.52768	-1.9413
10342216	---	-1.83947	0.00576054	0.0210222	9.29761	7.53729	10.3208	10.3873	10.0626	-1.02324	-1.08966	-0.765024	-2.78356	-2.84998	-2.52534
10502273	D630013G24Rik	-1.83287	7.72e-06	0.00031639	5.97951	5.61606	7.4635	7.73278	7.69568	-1.48399	-1.75327	-1.71617	-1.84744	-2.11672	-2.07962
10566632	Cyb5r2	-1.83107	0.000138104	0.00167849	5.95699	5.4096	7.12012	7.67745	7.74552	-1.16314	-1.72046	-1.78853	-1.71052	-2.26784	-2.33592
10344222	---	-1.82794	0.00816516	0.0270606	5.42842	3.5781	6.05529	6.23976	6.69856	-0.626874	-0.811339	-1.27014	-2.4772	-2.66166	-3.12046
10590865	Cntn5	-1.82776	4.02e-05	0.000806329	6.10897	6.00516	7.46251	8.09338	8.09858	-1.35355	-1.98441	-1.98962	-1.45736	-2.08822	-2.09343
10339726	---	-1.82731	0.00622937	0.022261	10.8642	9.12089	11.5004	12.0471	11.912	-0.636242	-1.18289	-1.04786	-2.37953	-2.92618	-2.79114
10556583	Nucb2	-1.8261	0.00107815	0.00640844	9.94526	8.82393	10.9048	11.4418	11.2855	-0.959576	-1.4965	-1.34023	-2.08091	-2.61783	-2.46156
10522875	Odam	-1.82394	0.0241195	0.0604615	5.13056	4.56412	6.42275	8.30453	5.28658	-1.29219	-3.17396	-0.156015	-1.85863	-3.74041	-0.722457
10512774	Coro2a	-1.81707	0.0112634	0.0341785	10.2266	8.17767	10.8508	11.2514	10.9554	-0.624211	-1.02478	-0.728821	-2.67314	-3.07371	-2.77775
10369154	Man1a	-1.81316	2.15e-06	0.000169387	10.4792	10.1719	12.0497	12.1848	12.1816	-1.57047	-1.70562	-1.70241	-1.87779	-2.01293	-2.00973
10379153	Aldoc	-1.81205	4.98e-06	0.00025772	7.92243	7.78216	9.41818	9.7155	9.85935	-1.49576	-1.79307	-1.93692	-1.63602	-1.93334	-2.07719
10538187	Gpnmb	-1.81096	9e-06	0.000346581	8.18151	8.07658	9.67074	9.95181	10.1975	-1.48922	-1.77029	-2.01596	-1.59415	-1.87522	-2.12089
10605034	Xlr4c	-1.8109	7.44e-05	0.00115231	6.0983	5.63771	7.36479	7.69222	7.97972	-1.26649	-1.59392	-1.88142	-1.72707	-2.05451	-2.34201
10449551	Cpne5	-1.80872	0.000283347	0.00260974	6.20873	6.24221	7.48023	8.58069	8.04166	-1.2715	-2.37196	-1.83293	-1.23802	-2.33848	-1.79945
10494978	Ptpn22	-1.80801	0.000254815	0.00244544	7.70715	6.85599	8.93443	9.16276	9.17154	-1.22728	-1.45561	-1.46439	-2.07844	-2.30677	-2.31555
10451061	Runx2	-1.80509	2.94e-06	0.000196814	7.09707	7.10917	8.92074	8.68669	9.1172	-1.82367	-1.58962	-2.02013	-1.81157	-1.57752	-2.00803
10340357	---	-1.80501	0.0300655	0.0714193	6.61649	4.01315	6.67445	7.49417	7.19087	-0.0579608	-0.877684	-0.574378	-2.6613	-3.48103	-3.17772
10581824	Fa2h	-1.80077	3.53e-05	0.000747254	6.964	6.39393	8.40432	8.5457	8.4892	-1.44032	-1.5817	-1.5252	-2.01039	-2.15177	-2.09526
10343490	---	-1.79936	0.025195	0.0624932	5.96974	3.43676	6.615	6.29894	6.59389	-0.64526	-0.329198	-0.624146	-3.17824	-2.86218	-3.15713
10361956	Mtap7	-1.79935	0.00055034	0.00406153	8.31479	7.29914	9.55287	9.53959	9.7265	-1.23807	-1.2248	-1.41171	-2.25372	-2.24045	-2.42736
10502224	Sgms2	-1.7965	0.000308401	0.00275788	8.31535	7.40692	9.65454	9.68222	9.63615	-1.33919	-1.36686	-1.3208	-2.24762	-2.27529	-2.22923
10376889	Mmgt2	-1.79574	0.00168578	0.00870825	8.95131	7.70866	9.82946	10.259	10.2887	-0.878142	-1.30767	-1.33742	-2.1208	-2.55033	-2.58008
10387699	Acap1	-1.79393	1.95e-05	0.000527548	6.8229	6.53921	8.23104	8.44204	8.75186	-1.40814	-1.61914	-1.92896	-1.69183	-1.90283	-2.21265
10341908	---	-1.77583	0.00191363	0.00950389	7.25935	5.95161	8.52814	8.20716	8.40864	-1.26879	-0.947811	-1.14929	-2.57652	-2.25555	-2.45702
10341006	---	-1.774	3.02e-05	0.00068179	3.1596	3.63178	5.20382	5.32882	4.97644	-2.04422	-2.16922	-1.81684	-1.57204	-1.69704	-1.34466
10343514	---	-1.77289	0.0159891	0.0445017	5.31692	3.22378	6.47787	5.57759	6.07426	-1.16095	-0.260671	-0.757336	-3.25409	-2.35381	-2.85048
10345509	Zap70	-1.77278	2.15e-05	0.000558845	6.34285	5.94231	7.74069	7.87073	8.13464	-1.39784	-1.52788	-1.7918	-1.79838	-1.92842	-2.19234
10340949	---	-1.76899	0.000907071	0.00569695	7.29915	6.24664	8.71098	8.65711	8.25756	-1.41183	-1.35795	-0.958407	-2.46434	-2.41047	-2.01092
10458719	9530002K18Rik	-1.76765	0.00121269	0.00694106	4.95739	4.10819	6.04571	6.89825	5.95736	-1.08832	-1.94087	-0.99997	-1.93751	-2.79006	-1.84916
10458767	Trim36	-1.7646	1.05e-05	0.000380098	6.41595	6.0499	7.81957	8.07053	8.10249	-1.40361	-1.65457	-1.68654	-1.76966	-2.02063	-2.05259
10349744	Slc45a3	-1.76084	4.47e-07	7.57e-05	7.09421	7.06246	8.82491	8.70414	8.98845	-1.7307	-1.60994	-1.89425	-1.76245	-1.64169	-1.926
10522908	4931407G18Rik	-1.75898	0.00193231	0.00958211	6.39059	5.25253	7.23643	8.04136	7.46385	-0.845843	-1.65077	-1.07326	-1.9839	-2.78882	-2.21131
10470182	Bmyc	-1.75617	9.69e-05	0.0013597	10.7082	10.0179	12.0665	12.1016	12.1895	-1.35836	-1.3934	-1.48131	-2.04865	-2.08369	-2.1716
10410919	---	-1.75607	0.000380456	0.00316986	6.31943	5.58972	7.34961	8.05324	7.72909	-1.03018	-1.73381	-1.40966	-1.75989	-2.46352	-2.13937
10402575	Degs2	-1.75544	0.000292706	0.00266068	7.20546	6.39321	8.41232	8.46192	8.79009	-1.20686	-1.25646	-1.58463	-2.01912	-2.06871	-2.39688
10544062	D630045J12Rik	-1.75281	9.3e-07	0.000112605	7.80382	7.58083	9.52332	9.34	9.47208	-1.7195	-1.53618	-1.66826	-1.94249	-1.75917	-1.89124
10387821	Alox12	-1.75252	0.00361349	0.0148768	7.68369	6.19237	8.65261	8.89192	8.52713	-0.968924	-1.20823	-0.843444	-2.46024	-2.69955	-2.33476
10601433	Tbx22	-1.74698	0.000124888	0.00158724	5.49621	5.18826	6.61973	7.32214	7.32576	-1.12353	-1.82594	-1.82956	-1.43147	-2.13388	-2.1375
10342553	---	-1.74597	0.0203444	0.0532669	10.5041	8.21801	10.7933	11.33	11.1978	-0.289133	-0.825899	-0.693684	-2.57526	-3.11203	-2.97982
10339750	---	-1.74389	0.006733	0.0235594	10.8428	9.11234	11.517	11.8167	11.8307	-0.674204	-0.97388	-0.987866	-2.40468	-2.70436	-2.71834
10473190	Dnajc10	-1.74341	0.000635122	0.00448237	10.1832	9.21446	11.2182	11.6406	11.4679	-1.03501	-1.45741	-1.28472	-2.00373	-2.42613	-2.25344
10389717	---	-1.74287	0.00942036	0.0300194	10.0609	8.19129	10.6404	11.0833	10.8833	-0.579484	-1.02236	-0.822345	-2.44911	-2.89198	-2.69197
10509838	Padi2	-1.74236	1.52e-05	0.000457407	7.48205	7.07617	8.85853	9.05295	9.15294	-1.37647	-1.5709	-1.67088	-1.78235	-1.97678	-2.07676
10570752	Defb10	-1.74129	0.00536704	0.0199485	4.11075	3.55786	4.47325	6.04809	6.20545	-0.362499	-1.93734	-2.0947	-0.915387	-2.49023	-2.64759
10339077	---	-1.74106	0.00723439	0.0247823	6.02829	4.41415	6.43332	7.159	7.29453	-0.405031	-1.13071	-1.26624	-2.01917	-2.74485	-2.88038
10344523	---	-1.73723	0.0212683	0.0551211	4.84009	2.6882	5.60011	4.88311	6.0209	-0.760023	-0.0430198	-1.18082	-2.91191	-2.1949	-3.3327
10344300	---	-1.73523	0.00176425	0.00899721	6.82917	5.59583	8.0987	8.03719	7.7073	-1.26953	-1.20802	-0.878134	-2.50286	-2.44135	-2.11147
10543333	Aass	-1.7342	0.000107072	0.00144549	6.71762	6.51625	7.92862	8.37102	8.75375	-1.21101	-1.6534	-2.03613	-1.41238	-1.85477	-2.2375
10345855	Slc9a2	-1.72922	1.18e-05	0.000397581	6.9576	6.7583	8.3055	8.70864	8.74737	-1.3479	-1.75105	-1.78978	-1.5472	-1.95034	-1.98907
10395925	Mia2	-1.72866	0.0046463	0.0178795	7.31278	5.75223	8.11165	8.47779	8.19403	-0.798874	-1.16502	-0.881255	-2.35942	-2.72557	-2.4418
10555460	Stard10	-1.72499	0.00225539	0.0106247	10.46	9.12705	11.4051	11.6235	11.5269	-0.945136	-1.16348	-1.06696	-2.27807	-2.49641	-2.39989
10503410	Tmem64	-1.72247	0.000153936	0.00179437	10.1475	9.48766	11.2908	11.7208	11.6086	-1.14331	-1.57329	-1.46107	-1.80314	-2.23312	-2.12091
10342512	---	-1.71978	0.00066928	0.00464355	4.34372	4.20867	5.43354	6.66582	5.88856	-1.08982	-2.3221	-1.54484	-1.22487	-2.45715	-1.67989
10524345	Tpst2	-1.71946	2.49e-06	0.0001825	9.9367	9.66226	11.4666	11.4494	11.6408	-1.5299	-1.51267	-1.70414	-1.80434	-1.78711	-1.97858
10341109	---	-1.71748	0.000856076	0.00546746	4.69885	4.35548	5.82334	6.96612	5.94449	-1.12449	-2.26727	-1.24564	-1.46786	-2.61064	-1.58901
10343551	---	-1.71639	0.00258595	0.0116737	4.20967	3.21187	6.03924	5.3662	4.87605	-1.82957	-1.15652	-0.66638	-2.82737	-2.15433	-1.66418
10508883	1810019J16Rik	-1.71561	0.00143991	0.00782543	7.9906	6.82892	8.90599	9.31819	9.15192	-0.915392	-1.3276	-1.16132	-2.07707	-2.48928	-2.323
10441003	Runx1	-1.71174	8.3e-08	3.38e-05	8.66904	8.56995	10.406	10.248	10.3397	-1.73699	-1.57894	-1.67068	-1.83607	-1.67803	-1.76976
10339017	---	-1.71141	0.0021722	0.010368	6.5652	5.24627	7.6341	7.67051	7.54682	-1.06891	-1.10531	-0.981621	-2.38783	-2.42424	-2.30055
10394471	Sdc1	-1.71057	3.73e-05	0.000771625	8.49743	8.2838	9.80954	10.0567	10.4373	-1.3121	-1.55925	-1.93992	-1.52573	-1.77288	-2.15354
10342539	---	-1.70905	0.000773054	0.00510183	4.64051	4.05158	6.32223	6.40284	5.44024	-1.68172	-1.76233	-0.799726	-2.27065	-2.35126	-1.38865
10338602	---	-1.70769	6.49e-05	0.00106123	4.38837	3.86819	5.82176	6.0549	5.63123	-1.43339	-1.66653	-1.24286	-1.95357	-2.18671	-1.76304
10438189	Slc7a4	-1.706	0.00143912	0.00782351	8.05912	7.10557	8.85053	9.74822	9.26629	-0.791402	-1.68909	-1.20716	-1.74495	-2.64265	-2.16071
10454172	Dsg2	-1.70493	0.00104581	0.00627308	7.38119	6.38687	8.31316	8.51856	8.93518	-0.931969	-1.13737	-1.55399	-1.92628	-2.13169	-2.5483
10497258	Fabp9	-1.70348	0.0197083	0.0519772	7.21655	5.22552	7.27658	8.57312	7.92383	-0.0600384	-1.35658	-0.707286	-2.05107	-3.34761	-2.69831
10426704	Kcnh3	-1.69936	6.53e-05	0.00106506	7.80603	7.4569	8.97756	9.42917	9.58574	-1.17153	-1.62314	-1.77971	-1.52066	-1.97228	-2.12885
10474307	0610012H03Rik	-1.69819	1.51e-05	0.000456483	6.75644	6.42622	8.0745	8.33187	8.4622	-1.31806	-1.57542	-1.70576	-1.64828	-1.90565	-2.03598
10554094	Igf1r	-1.6949	5e-06	0.000257865	9.10086	8.98936	10.988	10.6163	10.6157	-1.88717	-1.51543	-1.51485	-1.99867	-1.62693	-1.62635
10515824	Olfr1338	-1.6938	0.000113771	0.0015014	4.53664	4.7451	5.86561	6.58821	6.55019	-1.32897	-2.05157	-2.01355	-1.12052	-1.84311	-1.80509
10607888	Frmpd4	-1.69243	0.000852445	0.00544988	6.07488	5.44834	6.9393	7.99224	7.43057	-0.864421	-1.91736	-1.35568	-1.49096	-2.5439	-1.98223
10416181	Stc1	-1.69161	0.00141638	0.00773744	7.74259	7.02617	8.43438	9.56629	9.2273	-0.691795	-1.8237	-1.48472	-1.40821	-2.54012	-2.20113
10502686	Dnase2b	-1.69009	4.23e-06	0.000234055	6.02904	5.98162	7.44721	7.80546	7.8336	-1.41817	-1.77642	-1.80456	-1.46558	-1.82383	-1.85197
10573865	Gm3579	-1.68752	0.0173483	0.0473481	12.659	10.5007	13.2762	13.2569	13.269	-0.617177	-0.597925	-0.610003	-2.77547	-2.75622	-2.7683
10492815	Tmem154	-1.68565	0.0001672	0.00188767	6.9842	6.54783	8.02477	8.60979	8.72042	-1.04057	-1.6256	-1.73622	-1.47694	-2.06196	-2.17259
10472970	Hoxd4	-1.68548	0.00116684	0.00676105	8.05646	6.92382	9.19079	9.21115	9.12492	-1.13434	-1.1547	-1.06847	-2.26697	-2.28733	-2.2011
10361882	Nhsl1	-1.68298	0.00103125	0.00621359	8.11712	7.11495	8.97499	9.43008	9.49198	-0.857866	-1.31296	-1.37485	-1.86004	-2.31513	-2.37703
10358457	Bex4	-1.68001	0.00468981	0.0180073	5.28374	4.37142	5.6316	6.82849	7.06268	-0.347852	-1.54475	-1.77894	-1.26018	-2.45707	-2.69126
10387791	Slc16a13	-1.67985	0.000208754	0.00217406	8.1893	7.47998	9.35364	9.44664	9.74319	-1.16434	-1.25734	-1.55389	-1.87366	-1.96666	-2.26321
10549276	Bhlhe41	-1.67931	0.00029238	0.00266015	8.55286	7.89621	9.54654	9.99644	10.1686	-0.993676	-1.44358	-1.61571	-1.65032	-2.10023	-2.27236
10502845	Fam73a	-1.67635	0.000139893	0.00169491	8.19845	7.53572	9.34829	9.66592	9.61609	-1.14984	-1.46747	-1.41764	-1.81257	-2.1302	-2.08037
10605501	---	-1.67621	0.000174216	0.00194032	4.42487	3.69714	5.6115	5.8442	5.75596	-1.18663	-1.41933	-1.33109	-1.91436	-2.14706	-2.05882
10338492	---	-1.67501	0.0166038	0.0458594	8.23361	6.2251	9.33388	8.86345	8.51577	-1.10027	-0.629839	-0.282163	-3.10878	-2.63835	-2.29067
10341146	---	-1.67197	0.0120927	0.0360624	6.75722	4.83234	7.52958	7.60151	7.26917	-0.772366	-0.844292	-0.511953	-2.69724	-2.76917	-2.43683
10521391	Acox3	-1.67159	3.68e-06	0.00022132	9.48752	9.14943	10.9577	11.0032	11.0092	-1.47019	-1.51572	-1.52171	-1.80829	-1.85381	-1.8598
10573128	Tbc1d9	-1.66904	6.87e-05	0.00110119	8.40223	7.9116	9.56085	9.94174	9.97528	-1.15862	-1.53951	-1.57305	-1.64924	-2.03014	-2.06367
10339952	---	-1.66819	0.000149786	0.00176735	4.45469	3.91289	5.73708	6.1879	5.63094	-1.28239	-1.73322	-1.17625	-1.82419	-2.27502	-1.71805
10387648	Tmem102	-1.66155	0.00152475	0.00813386	7.28693	6.2626	8.05391	8.7859	8.46915	-0.76698	-1.49897	-1.18222	-1.79131	-2.5233	-2.20655
10490923	Car2	-1.65929	0.000926286	0.00577537	8.11628	7.17831	9.00825	9.61897	9.29252	-0.891974	-1.50269	-1.17624	-1.82995	-2.44066	-2.11421
10601857	Ngfrap1	-1.6578	0.0031724	0.0135254	9.89148	8.5233	10.683	11.026	10.8866	-0.791525	-1.13448	-0.995135	-2.1597	-2.50266	-2.36331
10419557	Rnase11	-1.65696	0.00277811	0.0123	7.12179	6.48365	7.95303	9.29836	8.12766	-0.831238	-2.17657	-1.00587	-1.46938	-2.81472	-1.64401
10474361	Mpped2	-1.65569	0.0012273	0.00700133	7.18679	6.19805	8.14813	8.73099	8.16522	-0.961335	-1.5442	-0.978428	-1.95008	-2.53294	-1.96717
10339886	---	-1.64932	0.00286806	0.0125748	5.76868	4.44265	6.95911	6.68282	6.62303	-1.19043	-0.914144	-0.854347	-2.51646	-2.24018	-2.18038
10600057	Cnga2	-1.64904	7.66e-05	0.00117164	4.81477	5.40275	6.612	6.85616	6.80524	-1.79723	-2.04138	-1.99047	-1.20926	-1.45341	-1.4025
10586076	---	-1.64793	0.01686	0.0464053	12.2279	10.1538	12.6531	12.9728	12.8904	-0.4252	-0.744956	-0.662498	-2.49929	-2.81905	-2.73659
10343830	---	-1.64625	0.00012445	0.00158248	5.71755	6.37785	7.81379	7.69607	7.572	-2.09624	-1.97852	-1.85445	-1.43594	-1.31822	-1.19415
10466976	Gldc	-1.64569	0.0242984	0.0607984	8.87052	6.82515	9.126	10.2496	9.10503	-0.25548	-1.37904	-0.23451	-2.30085	-3.42441	-2.27988
10380634	Hoxb7	-1.64229	0.00104856	0.00628411	8.38098	7.36618	9.25408	9.63557	9.65797	-0.873105	-1.25459	-1.27699	-1.8879	-2.26939	-2.29179
10363056	Sim1	-1.64049	0.00412151	0.0164151	7.72996	6.36425	8.39262	9.04535	8.62481	-0.662662	-1.31539	-0.894854	-2.02837	-2.6811	-2.26056
10385175	Wwc1	-1.63607	0.00358736	0.0148078	8.28641	6.94676	8.94751	9.51208	9.29837	-0.661104	-1.22567	-1.01196	-2.00075	-2.56532	-2.3516
10380116	Rnf43	-1.63454	0.000229185	0.00229381	7.73897	6.99592	8.89072	9.15851	8.95672	-1.15175	-1.41954	-1.21775	-1.8948	-2.16259	-1.9608
10503958	1700009N14Rik	-1.62914	0.00174953	0.00894979	6.34866	5.51832	7.13504	8.1561	7.39674	-0.786379	-1.80744	-1.04809	-1.61672	-2.63778	-1.87842
10338413	---	-1.62677	0.000358876	0.0030543	5.55832	4.88986	7.14663	6.89746	6.50848	-1.58831	-1.33914	-0.950158	-2.25677	-2.00761	-1.61863
10341946	---	-1.62557	0.024743	0.0616269	7.93136	5.68507	8.54722	8.63625	8.11789	-0.615861	-0.704893	-0.186531	-2.86214	-2.95118	-2.43282
10462554	Lipk	-1.62385	0.000172173	0.00192674	3.81011	4.0525	5.07029	5.79549	5.79968	-1.26018	-1.98538	-1.98957	-1.01779	-1.74299	-1.74718
10380927	Grb7	-1.62366	0.00439036	0.0171647	8.22078	6.94816	8.74422	9.65789	9.22228	-0.523437	-1.43711	-1.0015	-1.79606	-2.70973	-2.27412
10342606	---	-1.62143	0.00206986	0.0100474	7.6228	6.39404	8.68597	8.51254	8.69103	-1.06317	-0.88974	-1.06823	-2.29193	-2.1185	-2.29699
10425890	Arhgap8	-1.62142	3.89e-06	0.00022683	7.15914	6.88758	8.50991	8.73908	8.68534	-1.35077	-1.57994	-1.52621	-1.62233	-1.8515	-1.79776
10563685	Ptpn5	-1.61704	3.7e-05	0.000766734	7.16244	7.34598	8.53805	8.94612	9.12959	-1.37561	-1.78368	-1.96715	-1.19207	-1.60015	-1.78361
10342467	---	-1.61607	0.00326409	0.0138113	8.63892	7.32397	9.83822	9.58962	9.36469	-1.1993	-0.950701	-0.725773	-2.51425	-2.26565	-2.04072
10380637	Hoxb6	-1.61414	0.000358206	0.00305028	7.63675	6.85933	8.63444	9.0087	8.94341	-0.997693	-1.37196	-1.30667	-1.7751	-2.14937	-2.08408
10593293	Ncam1	-1.61403	0.00856809	0.0280202	8.93715	7.33264	9.49997	10.1908	9.55597	-0.562823	-1.25369	-0.618825	-2.16733	-2.8582	-2.22334
10344336	---	-1.614	0.000293505	0.002666	4.21363	3.53598	5.45095	5.77564	5.23982	-1.23732	-1.56201	-1.0262	-1.91497	-2.23966	-1.70385
10502279	Arhgef38	-1.61376	0.000240673	0.0023592	6.65849	5.93846	7.94609	8.06878	7.72184	-1.2876	-1.41029	-1.06335	-2.00763	-2.13031	-1.78338
10584827	Mpzl2	-1.6135	0.00213878	0.0102618	8.89277	7.71244	9.65024	10.1115	9.98654	-0.757467	-1.21877	-1.09376	-1.93781	-2.39911	-2.2741
10396656	Gm70	-1.61299	0.018433	0.0495118	8.41867	6.32801	8.91867	9.0997	8.94061	-0.499998	-0.681033	-0.521943	-2.59066	-2.77169	-2.6126
10340801	---	-1.60984	4.97e-05	0.000905821	3.40317	2.97734	5.01148	4.57141	4.81739	-1.60831	-1.16824	-1.41422	-2.03414	-1.59407	-1.84005
10373515	Suox	-1.60931	0.00109365	0.00647066	9.70138	8.75148	10.5234	11.1206	10.8633	-0.82198	-1.41922	-1.16189	-1.77188	-2.36911	-2.11178
10487994	Fermt1	-1.60902	0.0107284	0.032964	7.81585	6.08082	8.19715	8.84319	8.63173	-0.381298	-1.02734	-0.815872	-2.11633	-2.76237	-2.5509
10342412	---	-1.60738	0.0095931	0.0304346	7.59753	5.91689	8.56103	8.54775	7.985	-0.963496	-0.950225	-0.38747	-2.64413	-2.63086	-2.0681
10338280	---	-1.60577	0.00902301	0.0291	11.0451	9.36629	11.5039	12.0112	11.9192	-0.458843	-0.966148	-0.874136	-2.13764	-2.64494	-2.55293
10340154	---	-1.60568	0.00380609	0.0154664	7.48112	6.15341	8.73361	8.1524	8.38281	-1.25249	-0.671287	-0.901691	-2.5802	-1.99899	-2.2294
10457780	Fam59a	-1.60213	2.17e-08	1.86e-05	7.88675	7.80786	9.40075	9.50533	9.44222	-1.514	-1.61857	-1.55547	-1.5929	-1.69747	-1.63437
10507551	2610528J11Rik	-1.60031	0.000522434	0.00391628	6.87692	5.98845	7.91652	8.12962	8.05285	-1.0396	-1.2527	-1.17593	-1.92807	-2.14117	-2.0644
10571907	Mfap3l	-1.59823	0.00365611	0.0150043	8.23638	6.9582	8.82798	9.48953	9.26905	-0.591601	-1.25315	-1.03267	-1.86978	-2.53133	-2.31085
10416057	Clu	-1.59648	0.00126945	0.00716566	11.537	10.5014	12.3644	12.7264	12.7562	-0.827382	-1.18938	-1.21926	-1.86299	-2.22499	-2.25487
10428576	Rpl15	-1.59441	0.00039271	0.00323627	6.56994	5.83169	7.65468	8.09191	7.63908	-1.08473	-1.52196	-1.06914	-1.82299	-2.26022	-1.80739
10342169	---	-1.59034	0.000600341	0.00431024	7.71663	6.84466	9.05629	8.67069	8.88597	-1.33966	-0.954058	-1.16934	-2.21163	-1.82603	-2.04131
10443898	Cyp4f15	-1.58942	2.13e-06	0.000168716	6.72951	6.75879	8.17986	8.52717	8.2937	-1.45034	-1.79766	-1.56419	-1.42106	-1.76838	-1.5349
10547613	Rimklb	-1.58538	9.67e-05	0.0013587	6.3012	5.69749	7.47232	7.69216	7.58971	-1.17112	-1.39096	-1.2885	-1.77483	-1.99467	-1.89221
10486833	Ell3	-1.58484	8.07e-05	0.00120896	6.10962	5.74683	7.19768	7.5524	7.78911	-1.08807	-1.44278	-1.67949	-1.45086	-1.80557	-2.04228
10598603	Sytl5	-1.58027	7.3e-05	0.00114246	5.59741	5.00964	6.83139	6.91228	6.90774	-1.23398	-1.31486	-1.31033	-1.82174	-1.90263	-1.89809
10496756	Mcoln3	-1.57944	0.00056066	0.00410927	6.95771	6.05516	8.0566	8.15309	8.04794	-1.09889	-1.19538	-1.09023	-2.00143	-2.09792	-1.99277
10555671	Pgap2	-1.57787	0.000284682	0.00261661	10.679	9.90769	11.7735	11.9512	11.8889	-1.09451	-1.27224	-1.20994	-1.86579	-2.04353	-1.98123
10577954	Rab11fip1	-1.57753	0.00122123	0.00697624	8.25076	7.29046	9.09752	9.67049	9.27642	-0.846759	-1.41973	-1.02567	-1.80706	-2.38003	-1.98596
10455967	2610318N02Rik	-1.57434	0.00901562	0.0290843	8.0336	6.52744	8.70161	9.39772	8.46526	-0.668003	-1.36412	-0.431655	-2.17416	-2.87028	-1.93781
10426098	Creld2	-1.57337	0.000146021	0.00173706	9.66903	9.09783	10.6987	11.0463	11.1254	-1.02969	-1.37729	-1.45635	-1.60089	-1.94848	-2.02754
10548899	Rerg	-1.57246	0.000179158	0.00197323	7.15417	6.75191	8.20277	8.91118	8.46254	-1.0486	-1.75701	-1.30837	-1.45087	-2.15927	-1.71064
10528664	Smarcd3	-1.57151	0.000350117	0.00300199	8.53282	8.22452	9.48514	10.4117	9.95369	-0.952324	-1.87887	-1.42087	-1.26062	-2.18717	-1.72917
10588883	Amt	-1.56938	0.00607174	0.0218573	8.02286	6.68287	8.42845	9.35131	8.98699	-0.405586	-1.32845	-0.964125	-1.74558	-2.66844	-2.30412
10535852	Slc7a1	-1.56654	1.43e-05	0.000441186	8.53084	8.16383	9.77815	9.93569	10.0278	-1.24731	-1.40486	-1.49696	-1.61432	-1.77186	-1.86396
10584653	C1qtnf5	-1.56176	0.000514227	0.0038739	8.00238	7.49766	8.81753	9.66982	9.448	-0.815146	-1.66743	-1.44561	-1.31987	-2.17216	-1.95034
10547752	Gm5077	-1.56005	0.000377131	0.00314819	6.63535	6.58268	7.81106	8.74475	7.95138	-1.17571	-2.10941	-1.31604	-1.22838	-2.16208	-1.36871
10396472	Dbpht2	-1.55965	0.00017287	0.00192959	6.12865	6.56477	7.61059	7.83893	8.26954	-1.48194	-1.71028	-2.14089	-1.04582	-1.27416	-1.70477
10584604	Trim29	-1.55787	8.34e-05	0.0012425	7.1476	6.6961	8.20725	8.56094	8.67096	-1.05965	-1.41334	-1.52336	-1.51115	-1.86484	-1.97486
10341353	---	-1.55545	0.00676101	0.0236265	8.08021	6.61296	9.27623	8.62609	8.80378	-1.19603	-0.545886	-0.723573	-2.66327	-2.01313	-2.19081
10498448	Plch1	-1.55426	0.00779277	0.0261717	7.15197	5.56413	7.80262	8.14092	7.79338	-0.650655	-0.988951	-0.641413	-2.23849	-2.57679	-2.22925
10545672	Mthfd2	-1.554	0.000142545	0.00171567	8.7894	8.337	9.79977	10.4008	10.151	-1.01037	-1.61142	-1.36161	-1.46277	-2.06382	-1.814
10339483	---	-1.55114	3.38e-05	0.000726678	4.71144	4.32939	5.8889	6.05008	6.27568	-1.17746	-1.33864	-1.56424	-1.55951	-1.72069	-1.94629
10341016	---	-1.54903	0.00445466	0.0173417	9.3182	7.94843	9.93917	10.2996	10.3083	-0.620969	-0.981399	-0.990077	-1.99074	-2.35117	-2.35985
10466622	C730037M02Rik	-1.54513	0.000986451	0.00602302	6.17997	5.30813	6.95808	7.55473	7.35471	-0.778113	-1.37476	-1.17473	-1.64996	-2.24661	-2.04658
10517655	Pla2g5	-1.5446	0.00159925	0.00842657	7.85535	6.89713	8.63529	8.81709	9.31013	-0.77994	-0.96174	-1.45478	-1.73817	-1.91997	-2.413
10358879	Npl	-1.54274	9.73e-06	0.00036608	8.56986	8.23349	9.81528	10.0224	9.99558	-1.24543	-1.45253	-1.42573	-1.58179	-1.7889	-1.76209
10579872	Tpd52	-1.54145	0.00202876	0.00991836	9.18281	8.04566	9.95116	10.267	10.2489	-0.768342	-1.08416	-1.06612	-1.9055	-2.22131	-2.20327
10424559	Khdrbs3	-1.54107	0.000122002	0.00156256	7.8068	7.28938	8.84724	9.10762	9.31263	-1.04043	-1.30081	-1.50583	-1.55786	-1.81824	-2.02325
10339765	---	-1.53919	0.00701778	0.0242459	11.3413	9.826	11.8575	12.3156	12.1955	-0.516141	-0.97422	-0.854185	-2.03148	-2.48956	-2.36953
10456346	Sec11c	-1.53838	0.000128067	0.00160766	9.25946	8.77454	10.253	10.6807	10.7324	-0.993591	-1.42128	-1.47291	-1.47851	-1.9062	-1.95782
10340274	---	-1.53589	0.000169943	0.00190678	6.4148	5.74936	7.72116	7.61583	7.5169	-1.30636	-1.20104	-1.1021	-1.9718	-1.86647	-1.76754
10597935	Cdcp1	-1.53487	0.00135284	0.00749041	7.26242	6.22607	8.10166	8.33384	8.40185	-0.839237	-1.07141	-1.13942	-1.87559	-2.10777	-2.17578
10372831	Tbc1d30	-1.52516	0.000406768	0.00330665	6.2799	5.49363	7.26686	7.54429	7.42462	-0.986957	-1.26438	-1.14472	-1.77323	-2.05066	-1.93099
10500802	Atg4a	-1.51982	0.0032088	0.0136322	11.4086	10.1937	12.0285	12.493	12.4414	-0.619987	-1.08443	-1.03284	-1.8348	-2.29924	-2.24765
10531869	Mapk10	-1.51742	6.77e-05	0.00108971	7.24199	7.07514	8.30054	8.82502	8.90239	-1.05855	-1.58303	-1.6604	-1.2254	-1.74988	-1.82725
10438098	Sdf2l1	-1.51687	0.000487427	0.00373439	9.81146	9.08539	10.6745	11.0255	11.1959	-0.86308	-1.21402	-1.3844	-1.58915	-1.94009	-2.11048
10606735	Armcx2	-1.51628	4.55e-05	0.000862631	7.90291	7.4967	8.99475	9.29258	9.36093	-1.09183	-1.38967	-1.45801	-1.49805	-1.79588	-1.86423
10601874	Tceal3	-1.51402	1.77e-06	0.000153821	7.37718	7.18686	8.6639	8.8632	8.86102	-1.28672	-1.48602	-1.48384	-1.47704	-1.67633	-1.67416
10595953	Esyt3	-1.51214	0.000850702	0.00544074	7.95824	7.03083	8.87095	9.02495	9.12414	-0.912709	-1.06671	-1.1659	-1.84012	-1.99412	-2.09331
10350159	Lad1	-1.51191	8.66e-05	0.00126925	7.52949	7.00504	8.59364	8.89113	8.85274	-1.06416	-1.36165	-1.32325	-1.5886	-1.8861	-1.8477
10466735	Fam189a2	-1.50901	0.00174554	0.00893725	8.23811	7.18005	9.13234	9.45423	9.0677	-0.894223	-1.21611	-0.829589	-1.95229	-2.27418	-1.88766
10511541	Dpy19l4	-1.50871	7.24e-05	0.00113733	9.56009	9.05412	10.643	10.9367	10.8677	-1.08293	-1.37664	-1.30761	-1.5889	-1.88262	-1.81358
10407327	Emb	-1.5047	0.0429386	0.0935356	10.6339	8.1553	10.7454	11.0905	10.8619	-0.11154	-0.456634	-0.228069	-2.5901	-2.9352	-2.70663
10338461	---	-1.50147	0.0276245	0.0669615	3.99295	5.94239	7.16269	6.16918	6.07554	-3.16975	-2.17623	-2.0826	-1.2203	-0.226785	-0.13315
10391490	Etv4	-1.50033	9.47e-07	0.000113889	6.77958	6.70215	8.14396	8.18482	8.39482	-1.36438	-1.40524	-1.61524	-1.44181	-1.48267	-1.69267
10418300	Cacna2d3	-1.49847	2.06e-06	0.000166993	6.41942	6.23079	7.72937	7.78246	7.9589	-1.30995	-1.36304	-1.53948	-1.49858	-1.55167	-1.72811
10342761	---	-1.49839	0.00186845	0.00935437	10.7118	9.63577	11.461	11.8286	11.727	-0.749127	-1.11677	-1.01517	-1.82519	-2.19283	-2.09123
10344498	---	-1.49738	4.77e-06	0.000251751	4.44292	4.68634	5.99495	6.211	5.9801	-1.55203	-1.76808	-1.53718	-1.30861	-1.52465	-1.29375
10498907	Glrb	-1.49584	0.000121439	0.00155765	6.12958	5.85003	7.12176	7.53741	7.79778	-0.992172	-1.40782	-1.6682	-1.27173	-1.68738	-1.94776
10402585	Wars	-1.49377	0.00571085	0.0208935	10.9716	9.56643	11.5273	11.8994	11.8618	-0.55564	-0.927728	-0.890114	-1.96085	-2.33294	-2.29533
10363786	Ank3	-1.49103	0.00634453	0.0225543	8.51185	7.09641	9.18385	9.59451	9.10711	-0.672007	-1.08266	-0.595268	-2.08744	-2.4981	-2.0107
10434698	Fetub	-1.49075	3.68e-05	0.000764993	5.96708	6.23691	7.40116	7.50529	7.8718	-1.43408	-1.53821	-1.90472	-1.16425	-1.26838	-1.63489
10570749	Defb2	-1.49036	0.00163922	0.00855439	6.42496	5.56797	7.07371	7.88168	7.50508	-0.648754	-1.45672	-1.08012	-1.50575	-2.31371	-1.93711
10389775	Pctp	-1.4876	0.000470657	0.00365098	8.62578	8.20381	9.40347	10.1234	10.1803	-0.777689	-1.49767	-1.55449	-1.19965	-1.91963	-1.97646
10476560	Ism1	-1.48734	0.000274216	0.00254792	7.77323	8.13855	9.00717	9.56346	9.75907	-1.23394	-1.79024	-1.98584	-0.868615	-1.42491	-1.62051
10386460	Pemt	-1.48657	1.81e-05	0.000503751	9.00619	8.88135	10.2166	10.3767	10.6977	-1.2104	-1.37054	-1.69151	-1.33524	-1.49538	-1.81635
10378765	Dbil5	-1.48625	0.00436168	0.0170985	6.36444	5.30034	6.91478	7.8878	7.15335	-0.550346	-1.52336	-0.788916	-1.61444	-2.58746	-1.85301
10344453	---	-1.48564	0.000527071	0.00394254	4.37662	4.02284	5.14556	5.98124	5.92931	-0.768942	-1.60462	-1.55269	-1.12273	-1.95841	-1.90647
10565401	Folh1	-1.48499	0.00160869	0.00845708	8.53692	7.71832	9.12275	9.88617	9.82891	-0.585826	-1.34925	-1.29199	-1.40443	-2.16785	-2.11058
10422312	Cldn10	-1.48464	0.00100272	0.00609453	9.22168	8.29498	10.0972	10.2026	10.4291	-0.875519	-0.980964	-1.20739	-1.80222	-1.90767	-2.1341
10411680	Marveld2	-1.4813	0.000257449	0.00245378	6.8821	6.36418	7.80065	8.09656	8.41613	-0.918551	-1.21446	-1.53403	-1.43647	-1.73238	-2.05194
10340770	---	-1.48051	0.000801195	0.00523213	9.16991	8.30617	10.2305	10.4038	10.0213	-1.06055	-1.23394	-0.851412	-1.9243	-2.09768	-1.71515
10425321	Apobec3	-1.47816	0.00014561	0.00173693	9.15096	8.56675	10.2035	10.513	10.2946	-1.05256	-1.362	-1.1436	-1.63678	-1.94622	-1.72781
10338462	---	-1.47649	0.0201139	0.0527849	4.79397	3.34313	4.64398	5.7715	6.21965	0.149988	-0.977531	-1.42569	-1.30085	-2.42837	-2.87652
10423825	Fzd6	-1.47616	0.000367386	0.00310058	8.44584	7.75847	9.32982	9.74596	9.65914	-0.883986	-1.30013	-1.2133	-1.57136	-1.9875	-1.90067
10344590	---	-1.47497	0.0157924	0.0440911	9.47761	8.1023	10.2957	10.9976	9.50149	-0.818065	-1.51999	-0.0238843	-2.19337	-2.8953	-1.39919
10340110	---	-1.47281	0.00735012	0.02508	4.6576	4.49643	6.51448	4.9883	6.6467	-1.85688	-0.3307	-1.9891	-2.01805	-0.491867	-2.15027
10343134	---	-1.47254	0.000494852	0.00377844	5.88929	5.26835	7.3427	7.12083	6.69055	-1.45341	-1.23153	-0.801259	-2.07435	-1.85248	-1.4222
10439321	Slc15a2	-1.47146	0.00168469	0.0087078	7.8288	6.76783	8.86144	8.65598	8.7919	-1.03264	-0.827177	-0.963099	-2.09361	-1.88814	-2.02407
10447602	Ezr	-1.47102	0.0011872	0.00684706	10.4911	9.49891	11.4242	11.4701	11.5038	-0.933054	-0.97897	-1.01271	-1.92527	-1.97119	-2.00493
10411078	Spz1	-1.46926	0.00402268	0.0161111	6.40162	5.5521	7.17725	8.14331	7.0178	-0.775631	-1.7417	-0.616182	-1.62515	-2.59121	-1.4657
10513362	Susd1	-1.46864	6.89e-06	0.000300348	7.85129	7.5506	9.06638	9.18192	9.26047	-1.21508	-1.33063	-1.40918	-1.51578	-1.63132	-1.70987
10362499	Frk	-1.46792	0.0172242	0.0471206	8.52732	6.78028	8.71474	9.54431	9.1061	-0.187413	-1.01699	-0.578778	-1.93446	-2.76404	-2.32582
10536483	Tes	-1.46724	0.00146462	0.00791582	8.6045	7.61624	9.35341	9.6635	9.71593	-0.74891	-1.059	-1.11143	-1.73717	-2.04726	-2.09969
10340413	---	-1.46661	0.0106227	0.032723	5.75879	4.13208	6.60521	6.26463	6.36629	-0.846415	-0.505839	-0.607495	-2.47313	-2.13255	-2.23421
10349876	Plekha6	-1.46464	0.00318681	0.0135685	8.14449	6.91098	8.99118	8.95118	9.03475	-0.846693	-0.806695	-0.890265	-2.0802	-2.0402	-2.12377
10499981	Oaz3	-1.46296	0.00483586	0.0184344	6.30002	5.67237	6.78305	8.24369	7.32075	-0.483021	-1.94366	-1.02072	-1.11068	-2.57132	-1.64838
10349295	Tcfcp2l1	-1.46263	0.000229725	0.00229582	8.0088	7.55443	8.96106	9.59556	9.17612	-0.952259	-1.58676	-1.16732	-1.40664	-2.04114	-1.62169
10342426	---	-1.46242	0.00264025	0.011842	4.20199	3.51808	5.17954	5.97082	4.81699	-0.977556	-1.76883	-0.615005	-1.66146	-2.45273	-1.29891
10472982	Mir10b	-1.46133	0.000325534	0.00285819	4.49006	3.90129	5.3591	5.69062	5.92129	-0.869042	-1.20056	-1.43123	-1.45781	-1.78933	-2.02
10533729	Vps37b	-1.46013	0.000180627	0.00198501	7.51244	6.93736	8.46836	8.72713	8.85961	-0.955919	-1.21469	-1.34717	-1.53099	-1.78977	-1.92224
10549594	Ttyh1	-1.45998	1.75e-05	0.000494261	7.33597	7.35076	8.54408	8.82292	9.04303	-1.20811	-1.48695	-1.70706	-1.19332	-1.47216	-1.69227
10456639	Ccdc11	-1.45837	0.000122896	0.00156881	6.19149	5.75759	7.1402	7.64403	7.51451	-0.94871	-1.45254	-1.32302	-1.38261	-1.88643	-1.75692
10360764	Enah	-1.45614	1.17e-05	0.000396645	8.58262	8.24596	9.80015	9.98716	9.82397	-1.21754	-1.40454	-1.24135	-1.55419	-1.7412	-1.57801
10391052	Krt14	-1.45483	0.000307154	0.00275101	7.23766	6.71665	8.07338	8.67992	8.54265	-0.835721	-1.44226	-1.30498	-1.35674	-1.96328	-1.826
10342440	---	-1.45329	0.00143493	0.00780525	5.47391	4.93932	7.19572	6.12571	6.65828	-1.72181	-0.651807	-1.18438	-2.2564	-1.18639	-1.71896
10343556	---	-1.45013	0.0192643	0.0511299	5.06306	3.23682	5.90604	5.65673	5.23745	-0.842982	-0.593666	-0.174394	-2.66922	-2.4199	-2.00063
10519268	Mir200b	-1.44895	0.0118447	0.0354995	6.54171	4.92517	6.95503	7.48708	7.10507	-0.413317	-0.945367	-0.563365	-2.02985	-2.5619	-2.1799
10387723	2810408A11Rik	-1.44885	0.0253181	0.0626821	8.14146	6.20857	8.18548	9.04148	8.64465	-0.0440173	-0.900018	-0.503191	-1.97691	-2.83291	-2.43608
10341289	---	-1.44835	0.00495599	0.0187842	10.5923	9.28283	11.1447	11.5376	11.4754	-0.552424	-0.94529	-0.883121	-1.8619	-2.25476	-2.19259
10341222	---	-1.44833	0.0129264	0.0380136	9.27749	7.66305	10.2986	9.85891	9.59833	-1.02106	-0.581412	-0.320838	-2.63551	-2.19586	-1.93529
10382435	Gprc5c	-1.44438	0.00384229	0.0155716	9.85511	8.63398	10.4647	10.9011	10.701	-0.609622	-1.04596	-0.845867	-1.83075	-2.26709	-2.067
10340173	---	-1.44396	0.000333111	0.00290636	5.47468	4.80252	6.78821	6.40386	6.5556	-1.31353	-0.929189	-1.08092	-1.98569	-1.60134	-1.75308
10342428	---	-1.44174	0.00124638	0.00707968	3.94546	4.90341	5.90876	5.98045	5.70931	-1.9633	-2.03499	-1.76385	-1.00535	-1.07704	-0.805908
10343688	---	-1.44128	0.0340604	0.0785263	6.76279	4.79253	7.28326	6.55239	7.82117	-0.520473	0.210395	-1.05838	-2.49073	-1.75987	-3.02864
10341479	---	-1.4412	0.0236719	0.0596979	4.59598	2.69268	5.00033	4.74615	5.5101	-0.404358	-0.150176	-0.914128	-2.30765	-2.05347	-2.81743
10536090	---	-1.43954	0.00178057	0.0090513	3.65669	3.60875	5.73512	4.43357	5.04811	-2.07843	-0.776874	-1.39142	-2.12637	-0.824814	-1.43936
10439218	Pdia5	-1.43519	0.000654401	0.00457686	8.42507	7.94802	9.12816	9.80164	9.9354	-0.703093	-1.37657	-1.51033	-1.18014	-1.85362	-1.98738
10343373	---	-1.43268	0.000401348	0.00327975	3.82837	4.49447	5.49938	5.85893	5.424	-1.67101	-2.03056	-1.59562	-1.00492	-1.36446	-0.929529
10396314	Lrrc9	-1.43196	9.53e-06	0.000362964	6.07713	5.92026	7.2153	7.59378	7.48288	-1.13818	-1.51666	-1.40575	-1.29504	-1.67352	-1.56262
10343623	---	-1.43032	0.00130466	0.00730519	10.3525	9.39845	11.139	11.3331	11.4454	-0.786427	-0.98057	-1.09283	-1.74053	-1.93467	-2.04693
10543273	Cttnbp2	-1.43015	3.44e-05	0.000736543	7.00405	7.32661	8.59762	8.39393	8.79488	-1.59357	-1.38988	-1.79083	-1.27101	-1.06732	-1.46827
10343455	---	-1.42994	0.00524601	0.0196107	3.76434	4.59605	5.05458	6.33253	5.44329	-1.29025	-2.5682	-1.67895	-0.458537	-1.73648	-0.84724
10372583	Rab3ip	-1.42554	0.000265319	0.00249975	9.19425	8.54654	10.1124	10.4128	10.3626	-0.918162	-1.21853	-1.16836	-1.56587	-1.86624	-1.81607
10347669	Inha	-1.4255	0.000166349	0.00188287	6.85699	6.29899	7.84904	8.20731	7.95412	-0.99205	-1.35032	-1.09712	-1.55005	-1.90832	-1.65513
10338116	---	-1.42476	0.0098004	0.0309243	12.017	10.45	12.5673	12.7067	12.7008	-0.550329	-0.689702	-0.683776	-2.11732	-2.25669	-2.25076
10464137	9930023K05Rik	-1.42022	0.00307204	0.0131995	5.76276	4.629	6.36927	6.77727	6.70178	-0.606509	-1.01451	-0.939018	-1.74027	-2.14827	-2.07278
10342587	---	-1.41951	0.00154197	0.00819806	4.75221	4.18737	5.46974	6.46759	5.73057	-0.717529	-1.71538	-0.978358	-1.28237	-2.28022	-1.5432
10535174	Tmem184a	-1.41861	0.00423291	0.0167447	7.94545	6.70315	8.5345	8.88129	8.81295	-0.589051	-0.93584	-0.867498	-1.83135	-2.17814	-2.10979
10457686	Dsc2	-1.4182	0.00162177	0.00850395	5.54153	5.31273	6.15167	7.31463	7.0697	-0.610131	-1.7731	-1.52817	-0.838939	-2.00191	-1.75697
10340309	---	-1.41746	0.0280467	0.0677063	8.04475	6.01185	8.63157	8.53131	8.17442	-0.586817	-0.486552	-0.129662	-2.61972	-2.51946	-2.16257
10348471	Mlph	-1.41699	0.00987829	0.0310882	8.88352	7.3624	9.34121	9.79183	9.48681	-0.457687	-0.908304	-0.603288	-1.97881	-2.42943	-2.12441
10343385	---	-1.41695	0.0206683	0.0539199	5.51654	4.13192	5.55939	7.11724	6.0469	-0.0428485	-1.6007	-0.530364	-1.42747	-2.98533	-1.91499
10534301	Gm52	-1.41523	1.86e-06	0.000157698	6.27594	6.34048	7.67744	7.60288	7.89002	-1.4015	-1.32693	-1.61407	-1.33696	-1.2624	-1.54954
10502451	Bmpr1b	-1.41426	0.00341456	0.0142828	7.5418	6.57276	8.10474	8.96771	8.34217	-0.562933	-1.42591	-0.800369	-1.53197	-2.39495	-1.76941
10571567	Sorbs2	-1.41375	0.00670245	0.0234832	9.67917	8.28076	10.2924	10.5707	10.3181	-0.613222	-0.891528	-0.638888	-2.01164	-2.28994	-2.0373
10393662	Nptx1	-1.41346	0.000123255	0.0015718	7.20571	7.16903	8.18408	8.80575	8.81268	-0.978367	-1.60003	-1.60696	-1.01505	-1.63671	-1.64364
10608695	---	-1.41314	5.14e-05	0.000928006	8.51658	8.2124	9.52173	9.81997	9.9912	-1.00515	-1.30339	-1.47462	-1.30933	-1.60758	-1.7788
10538377	Wipf3	-1.41115	1.03e-08	1.3e-05	8.22635	8.3071	9.69315	9.65243	9.68804	-1.4668	-1.42609	-1.4617	-1.38604	-1.34533	-1.38094
10341579	---	-1.409	0.00461092	0.0177827	9.07229	7.87926	9.53253	10.1074	10.0144	-0.460239	-1.03512	-0.94211	-1.65327	-2.22815	-2.13514
10495854	Prss12	-1.40714	8.52e-07	0.00010608	7.32027	7.26781	8.56573	8.81762	8.72019	-1.24546	-1.49735	-1.39992	-1.29792	-1.54981	-1.45238
10338826	---	-1.40666	0.000191665	0.0020639	3.7807	3.97205	4.8768	5.3514	5.62091	-1.0961	-1.5707	-1.84021	-0.904747	-1.37935	-1.64886
10452633	Tgif1	-1.40338	0.00179846	0.00911736	9.06146	8.08996	9.72039	10.146	10.0709	-0.658927	-1.08457	-1.0094	-1.63043	-2.05607	-1.98091
10604347	Smarca1	-1.40216	0.00634595	0.022557	6.19772	5.40022	6.66628	7.99025	6.94685	-0.468561	-1.79253	-0.749134	-1.26606	-2.59004	-1.54664
10596428	Col6a4	-1.40164	4.24e-05	0.000833587	7.04815	7.07102	8.71524	8.14902	8.5194	-1.66709	-1.10087	-1.47124	-1.64423	-1.07801	-1.44838
10562105	Gapdhs	-1.40022	0.00421789	0.0167005	7.31588	6.22468	8.00356	8.61213	7.8958	-0.687676	-1.29625	-0.579914	-1.77888	-2.38745	-1.67112
10340984	---	-1.39911	0.00692324	0.0240148	5.19311	4.22653	6.38586	6.55806	5.38288	-1.19275	-1.36495	-0.189761	-2.15933	-2.33153	-1.15634
10580969	Got2	-1.39834	0.000737606	0.00494488	11.7161	10.9128	12.5481	12.8956	12.6947	-0.832028	-1.17948	-0.978605	-1.63531	-1.98276	-1.78188
10549497	Fam60a	-1.39654	0.000667911	0.0046396	8.52154	7.79533	9.26655	9.68658	9.71179	-0.745008	-1.16503	-1.19024	-1.47122	-1.89125	-1.91646
10563350	Fut2	-1.39573	1.04e-05	0.000379933	6.51795	6.41374	7.77679	7.71174	8.09619	-1.25885	-1.19379	-1.57825	-1.36306	-1.298	-1.68246
10339092	---	-1.39544	0.00115953	0.00674075	3.30585	3.79014	4.54622	5.49411	4.79	-1.24036	-2.18825	-1.48415	-0.756077	-1.70396	-0.999859
10562223	Fxyd3	-1.39107	1.04e-05	0.000379933	7.7883	7.79383	8.94917	9.22526	9.37196	-1.16088	-1.43697	-1.58366	-1.15535	-1.43144	-1.57813
10394186	Dtnb	-1.38957	7.21e-06	0.000306589	8.41611	8.14529	9.54509	9.71445	9.75125	-1.12898	-1.29834	-1.33514	-1.39981	-1.56916	-1.60597
10365286	Eid3	-1.38856	0.0017645	0.00899721	6.07036	5.2131	6.63351	7.22904	7.22832	-0.563156	-1.15868	-1.15796	-1.42042	-2.01594	-2.01522
10537676	1700034O15Rik	-1.38765	0.00810519	0.0269243	6.63171	5.28034	7.12455	7.73495	7.17154	-0.492833	-1.10323	-0.53983	-1.84421	-2.45461	-1.8912
10342234	---	-1.38426	0.0052402	0.0196028	6.22977	5.10565	6.63059	7.45734	7.06799	-0.400819	-1.22756	-0.838217	-1.52494	-2.35169	-1.96234
10513139	Ptpn3	-1.383	0.00509716	0.0191916	7.15308	6.06872	7.48486	8.23917	8.25768	-0.331782	-1.08609	-1.1046	-1.41614	-2.17045	-2.18896
10469138	4930412O13Rik	-1.38013	0.00380609	0.0154664	7.14456	5.98264	7.75336	8.17387	7.90395	-0.608805	-1.02931	-0.759389	-1.77072	-2.19123	-1.92131
10362896	Cd24a	-1.37436	0.0355324	0.0811076	11.442	9.37921	11.4488	12.1881	11.7179	-0.00684865	-0.74614	-0.275966	-2.0696	-2.80889	-2.33871
10513141	Ptpn3	-1.37398	0.004731	0.0181371	7.9731	6.79675	8.42751	8.86068	8.98854	-0.454408	-0.887578	-1.01544	-1.63076	-2.06393	-2.19179
10439087	Muc20	-1.3738	7.73e-05	0.00117666	5.70218	5.232	6.85639	6.9702	6.69607	-1.15421	-1.26802	-0.993885	-1.62439	-1.73821	-1.46407
10451893	Stap2	-1.37161	0.00224175	0.010578	9.14261	8.12071	9.80197	10.1791	10.0288	-0.659363	-1.03646	-0.886153	-1.68126	-2.05835	-1.90805
10498309	Pfn2	-1.37158	0.00819044	0.0271291	9.45898	8.15105	9.74695	10.468	10.3148	-0.287975	-1.00903	-0.855856	-1.5959	-2.31696	-2.16378
10482766	Rprm	-1.36794	2.59e-05	0.000624406	7.57377	7.77402	8.78892	9.20754	9.12906	-1.21515	-1.63377	-1.55529	-1.0149	-1.43352	-1.35504
10514478	Cyp2j13	-1.36743	0.028636	0.0688325	6.603	5.57606	7.34181	8.56742	6.46165	-0.738808	-1.96441	0.141354	-1.76575	-2.99135	-0.885586
10341395	---	-1.36681	0.0119603	0.0357414	11.7715	10.2097	12.1742	12.5101	12.3877	-0.402765	-0.738683	-0.61626	-1.96457	-2.30049	-2.17807
10543031	Slc25a13	-1.3664	0.00042447	0.00340988	7.72001	7.05349	8.56214	8.95518	8.74214	-0.84213	-1.23517	-1.02213	-1.50865	-1.90169	-1.68865
10595070	Fam83b	-1.36624	0.00382991	0.0155341	6.33538	5.19177	6.92095	7.3722	7.09629	-0.585573	-1.03682	-0.760917	-1.72918	-2.18042	-1.90452
10344168	---	-1.36377	0.00304699	0.0131211	5.9116	5.19904	6.32374	7.04398	7.38954	-0.412139	-1.13237	-1.47794	-1.1247	-1.84494	-2.1905
10607189	Amot	-1.36098	1.26e-05	0.000413166	7.87432	7.58456	9.22072	8.96637	9.08417	-1.3464	-1.09205	-1.20985	-1.63616	-1.38181	-1.49961
10380622	Hoxb9	-1.36065	0.00122301	0.00698287	8.06126	7.2132	8.73697	9.10309	9.15357	-0.675712	-1.04183	-1.0923	-1.52378	-1.8899	-1.94037
10470101	Clic3	-1.36022	0.00160068	0.00842895	7.96411	7.71599	8.98501	9.85916	8.75664	-1.02091	-1.89505	-0.79253	-1.26903	-2.14317	-1.04065
10366163	Slc6a15	-1.35958	0.00079074	0.0051841	5.10029	5.65709	6.35021	7.12245	6.74215	-1.24992	-2.02216	-1.64186	-0.693118	-1.46536	-1.08506
10342856	---	-1.35934	0.019289	0.0511666	6.61104	4.89463	7.20219	7.36593	6.76839	-0.591154	-0.754891	-0.157353	-2.30756	-2.4713	-1.87376
10515220	Faah	-1.35845	0.00570168	0.0208731	8.3346	7.04681	8.86825	9.1524	9.12682	-0.533651	-0.8178	-0.79222	-1.82144	-2.10559	-2.08001
10463209	4933411K16Rik	-1.35632	0.001502	0.00805456	7.46489	6.76812	8.53478	8.84769	8.036	-1.06989	-1.38281	-0.571112	-1.76666	-2.07957	-1.26787
10341319	---	-1.35492	0.000183606	0.00200319	3.60139	4.01392	5.42898	5.18687	4.87188	-1.82759	-1.58547	-1.27048	-1.41506	-1.17294	-0.857955
10431915	Slc38a4	-1.35395	0.00263565	0.0118274	7.75348	7.24753	8.41144	9.52897	8.62296	-0.65796	-1.7755	-0.869486	-1.1639	-2.28144	-1.37543
10341778	---	-1.3522	0.000151121	0.0017743	5.3027	4.86642	6.22468	6.3842	6.70141	-0.921976	-1.08149	-1.3987	-1.35826	-1.51777	-1.83499
10600044	Prrg3	-1.35183	0.000233946	0.00231745	9.86948	9.53684	10.6659	11.2141	11.2849	-0.796442	-1.34467	-1.41541	-1.12908	-1.67731	-1.74805
10339614	---	-1.35026	0.00145147	0.00786729	5.86628	5.0237	6.78954	7.07209	6.52412	-0.923258	-1.20581	-0.657842	-1.76583	-2.04839	-1.50042
10338921	---	-1.34918	0.0201531	0.0528695	5.21932	4.02462	6.8974	5.32896	5.6871	-1.67808	-0.109643	-0.46778	-2.87278	-1.30434	-1.66247
10338069	---	-1.34833	0.00671042	0.0234969	3.94311	4.90235	5.5439	5.33221	6.43709	-1.60079	-1.3891	-2.49398	-0.641542	-0.429853	-1.53474
10521383	Adra2c	-1.34812	2.83e-07	5.97e-05	6.43106	6.55427	7.8185	7.78818	7.91566	-1.38744	-1.35712	-1.4846	-1.26423	-1.23391	-1.36139
10572635	Sfn	-1.34788	0.000225781	0.00227549	7.63341	7.19667	8.44124	8.98645	8.86106	-0.807832	-1.35304	-1.22765	-1.24457	-1.78978	-1.66439
10399202	Macc1	-1.34784	0.00424434	0.0167694	5.43553	4.58321	5.78171	6.4639	6.82601	-0.346186	-1.02838	-1.39048	-1.19851	-1.8807	-2.2428
10500683	Rangrf	-1.34722	0.00101631	0.00615367	8.29425	7.54129	9.52027	9.30788	8.96682	-1.22602	-1.01363	-0.67257	-1.97898	-1.76659	-1.42553
10509635	Akr7a5	-1.34609	2.11e-05	0.000553018	9.9051	9.55115	10.9733	11.0714	11.178	-1.06817	-1.16632	-1.27286	-1.42211	-1.52026	-1.6268
10340965	---	-1.34508	4.41e-05	0.000846783	5.11139	5.22152	6.22842	6.7666	6.53958	-1.11703	-1.65521	-1.42819	-1.0069	-1.54508	-1.31806
10339929	---	-1.34439	0.0400212	0.0886526	8.39706	6.39114	9.2945	8.6698	8.25116	-0.897445	-0.272745	0.145899	-2.90336	-2.27866	-1.86002
10353346	Pkhd1	-1.34307	0.0023552	0.0109301	7.00723	6.01284	7.77445	8.10181	7.68306	-0.767223	-1.09458	-0.675836	-1.76161	-2.08897	-1.67022
10417798	Kcnk5	-1.34258	0.000646396	0.00453982	7.39664	6.67271	8.1512	8.53902	8.44154	-0.754562	-1.14238	-1.04489	-1.47849	-1.86631	-1.76883
10338799	---	-1.3417	0.0470704	0.100105	2.78549	3.01238	5.74735	3.98146	2.99312	-2.96186	-1.19597	-0.207625	-2.73497	-0.969078	0.0192645
10340397	---	-1.34109	0.00189317	0.0094292	4.25961	3.32062	5.2856	4.87961	5.2284	-1.02599	-0.620003	-0.968793	-1.96498	-1.55899	-1.90778
10382328	Sox9	-1.34033	0.000334098	0.00291059	9.1302	8.44711	10.0606	10.1624	10.164	-0.930358	-1.03222	-1.0338	-1.61344	-1.71531	-1.71688
10513158	Ptpn3	-1.33858	0.000849374	0.00543424	6.70643	5.95542	7.4031	7.82687	7.77855	-0.696671	-1.12044	-1.07212	-1.44768	-1.87144	-1.82313
10564713	Mfge8	-1.33812	1.05e-05	0.000381064	12.0443	11.7638	13.2525	13.1219	13.3522	-1.20818	-1.07759	-1.30782	-1.4887	-1.35811	-1.58834
10473097	Plekha3	-1.33696	2.25e-06	0.000172553	11.3701	11.1618	12.5442	12.5686	12.6959	-1.17413	-1.19851	-1.32577	-1.38245	-1.40683	-1.53409
10369993	Gstt3	-1.33689	7.79e-05	0.00118281	9.57145	9.10321	10.5582	10.7991	10.6653	-0.986761	-1.22766	-1.09389	-1.455	-1.6959	-1.56213
10338706	---	-1.3363	0.00297498	0.0128956	8.46717	7.45662	8.98169	9.51585	9.39703	-0.514522	-1.04868	-0.92986	-1.52507	-2.05923	-1.94041
10410452	Srd5a1	-1.33609	8e-05	0.00120445	7.83647	7.48324	8.73847	9.15962	9.08972	-0.902006	-1.32316	-1.25326	-1.25524	-1.67639	-1.60649
10521709	Lap3	-1.33588	6.41e-07	9.06e-05	10.7567	10.6141	11.9672	11.9851	12.1114	-1.21058	-1.22842	-1.35477	-1.35316	-1.371	-1.49735
10339867	---	-1.33464	0.0192921	0.0511709	5.31674	7.0109	7.82594	7.35082	7.31864	-2.5092	-2.03408	-2.0019	-0.815033	-0.339916	-0.307739
10602722	Spin2	-1.33438	2.26e-05	0.000575816	7.15909	6.9026	8.18245	8.36509	8.54812	-1.02336	-1.20601	-1.38904	-1.27985	-1.46249	-1.64552
10535006	BC037034	-1.33365	0.00065706	0.00458623	8.17205	7.47324	8.89143	9.28967	9.28778	-0.719387	-1.11763	-1.11573	-1.41819	-1.81643	-1.81453
10340809	---	-1.33305	0.00177798	0.00904603	11.6775	10.6983	12.4459	12.5431	12.5738	-0.768401	-0.865632	-0.896267	-1.74764	-1.84487	-1.87551
10553027	Fut1	-1.33242	1.6e-05	0.000469034	5.59686	5.71481	6.75842	7.17706	7.02929	-1.16156	-1.5802	-1.43243	-1.04361	-1.46225	-1.31448
10538275	Nfe2l3	-1.33223	2.79e-05	0.000652413	7.65864	7.56151	8.66441	9.04155	9.12097	-1.00577	-1.3829	-1.46233	-1.1029	-1.48003	-1.55946
10582466	Sult5a1	-1.33017	5.94e-05	0.00100696	8.05483	7.75669	9.06024	9.15294	9.49461	-1.00541	-1.09812	-1.43978	-1.30355	-1.39625	-1.73792
10455714	1700034E13Rik	-1.33016	0.00293813	0.0127854	5.54663	4.98928	6.23824	7.26913	6.28697	-0.691617	-1.72251	-0.740341	-1.24896	-2.27985	-1.29768
10356475	Arl4c	-1.32976	0.000846183	0.00542219	7.84698	7.08203	8.57482	8.98054	8.82744	-0.727842	-1.13356	-0.980468	-1.49279	-1.89851	-1.74542
10490724	Samd10	-1.32932	2.9e-05	0.000668842	8.64275	8.27553	9.65788	9.87468	9.83282	-1.01513	-1.23193	-1.19007	-1.38235	-1.59916	-1.55729
10391540	Mpp2	-1.32755	4.32e-06	0.000237878	7.29589	7.34764	8.45894	8.70995	8.77907	-1.16305	-1.41406	-1.48318	-1.1113	-1.36231	-1.43143
10341535	---	-1.32541	4.18e-05	0.000825668	5.37806	5.5788	6.97164	6.52648	6.91339	-1.59358	-1.14842	-1.53533	-1.39285	-0.947682	-1.3346
10342031	---	-1.32343	0.000100062	0.00138729	3.06767	3.51893	4.64796	4.43357	4.76864	-1.58029	-1.3659	-1.70097	-1.12903	-0.914639	-1.24972
10511631	Slc26a7	-1.32256	0.000300983	0.00271041	5.94804	5.34147	6.78597	6.99749	7.11849	-0.837929	-1.04945	-1.17044	-1.4445	-1.65602	-1.77701
10457862	Rprd1a	-1.32029	0.000106175	0.00143941	9.04154	8.55023	10.0256	10.2644	10.0586	-0.984007	-1.22283	-1.01705	-1.47532	-1.71414	-1.50837
10343061	---	-1.3167	4.09e-06	0.000230966	7.14101	7.20028	8.63897	8.3129	8.51019	-1.49796	-1.17189	-1.36918	-1.43869	-1.11261	-1.3099
10342583	---	-1.31646	0.0355045	0.0810704	6.40515	4.53097	6.21485	7.24572	6.89301	0.190307	-0.840566	-0.487859	-1.68387	-2.71475	-2.36204
10338666	---	-1.31525	0.000454609	0.00356629	7.50636	6.80594	8.59481	8.3883	8.43108	-1.08845	-0.881941	-0.924716	-1.78887	-1.58236	-1.62514
10338349	---	-1.31516	0.000164105	0.0018666	5.15447	5.2913	6.27399	6.93126	6.40889	-1.11952	-1.77679	-1.25442	-0.982682	-1.63995	-1.11759
10368092	Hebp2	-1.31375	0.00324659	0.013754	8.32795	7.29521	8.83495	9.30557	9.23546	-0.507	-0.977621	-0.907506	-1.53974	-2.01037	-1.94025
10426773	Aqp6	-1.31309	0.00052928	0.00395481	5.77096	6.17081	6.84486	7.56451	7.44257	-1.0739	-1.79355	-1.67161	-0.674046	-1.3937	-1.27176
10354647	Pgap1	-1.31287	0.001761	0.00898991	5.56707	4.93193	6.26276	7.07686	6.34748	-0.695691	-1.50979	-0.780409	-1.33083	-2.14493	-1.41555
10339396	---	-1.3124	0.000103376	0.00141563	4.46456	4.84025	5.75904	6.2096	5.92576	-1.29447	-1.74504	-1.4612	-0.918789	-1.36935	-1.08552
10435724	B4galt4	-1.31141	0.000619678	0.00440762	8.66353	8.12124	9.32006	9.93511	9.85624	-0.656528	-1.27158	-1.19271	-1.19881	-1.81386	-1.73499
10344252	---	-1.31069	1.02e-05	0.000377185	3.37589	3.62334	4.94276	4.67699	4.81114	-1.56687	-1.3011	-1.43525	-1.31943	-1.05366	-1.18781
10374012	Rasl10a	-1.30971	1.72e-05	0.000489464	7.00464	6.85355	8.01514	8.41339	8.28787	-1.0105	-1.40875	-1.28323	-1.1616	-1.55984	-1.43432
10508974	Pafah2	-1.30897	1.96e-05	0.000527908	7.83816	7.47211	8.9877	8.90641	8.99821	-1.14954	-1.06825	-1.16005	-1.51558	-1.4343	-1.5261
10344232	---	-1.30658	0.00382826	0.0155293	6.7792	5.70152	7.81977	7.47693	7.3441	-1.04058	-0.697727	-0.564902	-2.11826	-1.77541	-1.64258
10340061	---	-1.30637	0.0357673	0.0815154	5.77455	4.36717	5.46701	7.2908	6.37387	0.307535	-1.51625	-0.599326	-1.09984	-2.92362	-2.0067
10512688	Fbxo10	-1.30422	7.83e-05	0.00118697	8.20742	7.807	9.1832	9.51645	9.23465	-0.975773	-1.30902	-1.02723	-1.3762	-1.70945	-1.42765
10354649	Pgap1	-1.30354	0.00102044	0.00617202	9.92905	9.16678	10.7092	11.1212	10.724	-0.780157	-1.19212	-0.794948	-1.54242	-1.95439	-1.55722
10343687	---	-1.30328	0.0148903	0.0422657	3.94895	3.63178	6.19984	4.61494	4.46615	-2.25089	-0.665981	-0.5172	-2.56806	-0.983154	-0.834373
10513112	Epb4.1l4b	-1.30282	0.00479912	0.0183437	7.80326	6.6342	8.67391	8.57972	8.311	-0.870658	-0.776462	-0.507742	-2.03972	-1.94552	-1.6768
10461975	1500015L24Rik	-1.30051	6.55e-06	0.000294246	5.49191	5.45373	6.69954	6.64072	6.97973	-1.20763	-1.14881	-1.48782	-1.24581	-1.18699	-1.526
10392183	Ern1	-1.30001	9.77e-05	0.00136629	9.2889	8.78073	10.2721	10.3926	10.3398	-0.983174	-1.1037	-1.05092	-1.49134	-1.61187	-1.55909
10476906	8030411F24Rik	-1.29954	8.63e-05	0.00126685	5.05636	5.05509	5.99911	6.5486	6.5181	-0.942746	-1.49224	-1.46174	-0.944012	-1.4935	-1.46301
10366546	Cpm	-1.29856	0.0088972	0.028769	7.42772	6.16775	7.74761	8.48812	8.05317	-0.319891	-1.0604	-0.625449	-1.57986	-2.32037	-1.88542
10344349	---	-1.29659	0.000538152	0.00399619	3.84661	4.19865	5.37329	5.68698	4.89738	-1.52668	-1.84038	-1.05077	-1.17464	-1.48833	-0.698727
10338367	---	-1.29598	0.0065907	0.0231939	7.57914	6.31997	8.41245	8.28664	8.03752	-0.833314	-0.707501	-0.458386	-2.09248	-1.96667	-1.71755
10593413	2310030G06Rik	-1.29507	0.000162269	0.00185419	7.50013	6.99512	8.35346	8.66167	8.61294	-0.85333	-1.16155	-1.11282	-1.35833	-1.66655	-1.61782
10507379	Zswim5	-1.29333	0.000928469	0.00578587	7.10431	6.3279	7.85093	8.2007	7.97669	-0.746618	-1.09638	-0.872379	-1.52303	-1.8728	-1.64879
10338192	---	-1.29323	0.0152932	0.0430892	5.21671	3.96029	5.93526	6.45953	5.2504	-0.718545	-1.24282	-0.0336931	-1.97496	-2.49924	-1.29011
10480275	Nebl	-1.29191	0.000206225	0.0021584	6.61863	6.12214	7.42357	7.79574	7.76757	-0.804934	-1.17711	-1.14893	-1.30143	-1.6736	-1.64543
10351588	Pvrl4	-1.2915	7.48e-05	0.00115449	7.58551	7.14605	8.52904	8.65783	8.78496	-0.943534	-1.07232	-1.19945	-1.38299	-1.51178	-1.63891
10341094	---	-1.29102	0.00765378	0.0258358	3.99984	2.96851	4.64928	5.35065	4.32566	-0.649436	-1.35081	-0.325813	-1.68078	-2.38215	-1.35715
10369481	H2afy2	-1.29087	0.000132848	0.00164138	7.71543	7.19069	8.65457	8.84588	8.73135	-0.939142	-1.13045	-1.01591	-1.46388	-1.65519	-1.54066
10343971	---	-1.28854	0.0132971	0.0388409	6.35036	4.88121	6.81605	7.21377	6.68317	-0.465689	-0.863405	-0.332806	-1.93484	-2.33256	-1.80196
10550749	Nlrp9b	-1.28654	0.0155002	0.0435066	3.7459	3.98188	4.04449	5.83849	5.56832	-0.298592	-2.0926	-1.82242	-0.0626066	-1.85661	-1.58643
10349904	Golt1a	-1.28607	0.000132676	0.00164085	7.51972	7.02636	8.41305	8.69809	8.56618	-0.893324	-1.17837	-1.04645	-1.38669	-1.67174	-1.53982
10588037	Rbp1	-1.28554	2.3e-06	0.00017546	9.02344	9.03142	10.4104	10.145	10.3835	-1.38698	-1.12159	-1.36002	-1.379	-1.11361	-1.35204
10361381	Syne1	-1.28381	0.000272643	0.00254281	7.9252	8.32575	9.67306	9.08257	9.47224	-1.74785	-1.15737	-1.54703	-1.3473	-0.756821	-1.14648
10340109	---	-1.2831	0.00119091	0.00686274	5.71798	6.42634	7.6187	7.42916	7.01794	-1.90072	-1.71117	-1.29995	-1.19236	-1.00281	-0.591595
10467162	Pank1	-1.28231	0.00191014	0.00949055	8.74963	8.18183	9.27939	10.2318	9.73295	-0.52976	-1.48215	-0.983327	-1.09755	-2.04994	-1.55112
10451784	Kcnh8	-1.2823	7.35e-05	0.00114678	5.86726	5.88381	6.83679	7.22069	7.41601	-0.969529	-1.35342	-1.54875	-0.952984	-1.33688	-1.53221
10343705	---	-1.28206	0.0037711	0.0153601	5.41535	4.98098	7.15782	5.89872	6.38414	-1.74247	-0.48337	-0.968788	-2.17684	-0.917739	-1.40316
10382625	Llgl2	-1.27911	0.00105325	0.00630572	8.34553	7.62271	9.01091	9.53894	9.23984	-0.665387	-1.19341	-0.89431	-1.38821	-1.91623	-1.61713
10338148	---	-1.27805	0.00165757	0.00861756	6.70674	5.85821	7.81275	7.51572	7.35309	-1.10601	-0.808979	-0.64635	-1.95455	-1.65752	-1.49489
10342250	---	-1.27739	0.0410274	0.0903461	6.25137	4.22995	6.87135	6.44103	6.24178	-0.619979	-0.189657	0.0095958	-2.6414	-2.21108	-2.01183
10457967	Myo7b	-1.27724	7.78e-06	0.000317127	6.77081	6.5055	7.81145	7.97059	7.96416	-1.04064	-1.19977	-1.19335	-1.30595	-1.46508	-1.45866
10342010	---	-1.27692	0.000518934	0.00389761	3.85935	3.79604	5.37267	5.34465	4.59652	-1.51332	-1.48529	-0.737165	-1.57664	-1.54861	-0.800481
10339399	---	-1.27647	0.00173257	0.00888653	3.62935	3.82942	5.59595	4.94277	4.47885	-1.96659	-1.31342	-0.849498	-1.76653	-1.11335	-0.649433
10366346	Phlda1	-1.27642	6e-06	0.000284283	8.65999	8.38873	9.73579	9.84965	9.8169	-1.0758	-1.18966	-1.1569	-1.34706	-1.46092	-1.42816
10382774	2310004N24Rik	-1.27431	0.00147092	0.00794053	7.89487	7.06363	8.52841	8.95922	8.77303	-0.63354	-1.06436	-0.878165	-1.46478	-1.8956	-1.70941
10469906	Nelf	-1.27425	3.76e-05	0.000776226	8.83723	8.46188	9.83053	9.89404	10.0468	-0.993296	-1.05681	-1.20961	-1.36865	-1.43216	-1.58496
10340422	---	-1.27367	0.0228845	0.0582375	5.84074	4.22722	5.87854	6.72906	6.31535	-0.0377983	-0.88832	-0.474608	-1.65132	-2.50184	-2.08813
10413461	Erc2	-1.27127	0.000151159	0.0017743	6.07333	6.53654	7.3702	7.73273	7.6257	-1.29687	-1.65939	-1.55237	-0.83366	-1.19619	-1.08916
10342644	---	-1.27093	0.0108201	0.0331839	4.8964	3.56757	5.57265	5.13712	5.79899	-0.676246	-0.240719	-0.902588	-2.00508	-1.56955	-2.23142
10467859	Cox15	-1.26886	1.89e-05	0.000518035	9.1138	8.77789	10.1424	10.2	10.3017	-1.02864	-1.08617	-1.18792	-1.36455	-1.42208	-1.52382
10434815	Trp63	-1.26758	2.78e-06	0.000190836	7.71922	7.79058	8.86441	9.14381	9.05922	-1.14519	-1.42459	-1.34	-1.07383	-1.35323	-1.26864
10531610	Rasgef1b	-1.26725	0.00495997	0.0187973	7.54689	6.51667	7.94054	8.65778	8.29877	-0.393656	-1.1109	-0.751883	-1.42387	-2.14111	-1.7821
10563377	Sult2b1	-1.26679	0.00446345	0.0173603	7.83633	6.83497	8.30622	8.99318	8.50793	-0.46989	-1.15684	-0.671601	-1.47126	-2.15821	-1.67297
10432918	Krt8	-1.26627	0.0139747	0.0403044	10.7917	9.33057	11.0496	11.6047	11.3279	-0.257906	-0.812996	-0.536203	-1.71905	-2.27414	-1.99735
10605437	Pls3	-1.26506	0.00177977	0.00905022	11.0656	10.2023	11.6472	12.0557	11.9941	-0.581567	-0.990103	-0.928534	-1.44488	-1.85342	-1.79185
10592154	Hyls1	-1.26487	0.000307862	0.00275664	7.35755	6.83944	8.17084	8.61805	8.30121	-0.813286	-1.2605	-0.943662	-1.3314	-1.77862	-1.46177
10379223	1810012P15Rik	-1.26467	5.08e-07	8.1e-05	6.99982	6.82748	8.19011	8.16773	8.17714	-1.19029	-1.16791	-1.17732	-1.36262	-1.34024	-1.34965
10543967	Dgki	-1.26387	2.39e-06	0.000178109	6.17809	6.29631	7.5837	7.56283	7.35668	-1.4056	-1.38474	-1.17858	-1.28739	-1.26653	-1.06037
10431410	Mapk11	-1.26359	2.61e-05	0.000625646	7.99306	7.71869	8.93049	9.22715	9.20075	-0.93743	-1.23409	-1.20769	-1.2118	-1.50846	-1.48207
10432636	Smagp	-1.26356	0.000154416	0.00179755	9.5028	8.97475	10.4089	10.4884	10.6096	-0.906144	-0.985651	-1.10682	-1.43419	-1.5137	-1.63487
10415980	Fbxo16	-1.26346	0.00137391	0.00758237	7.03602	6.19138	7.73973	8.0458	7.84595	-0.703702	-1.00978	-0.809927	-1.54834	-1.85442	-1.65457
10340377	---	-1.26269	0.00541045	0.0200755	5.4677	4.34167	6.03371	6.4708	5.99761	-0.566013	-1.0031	-0.529911	-1.69204	-2.12913	-1.65594
10600814	Gspt2	-1.26196	0.00106295	0.00634738	7.18727	6.48912	7.79545	8.33955	8.16546	-0.60818	-1.15228	-0.978191	-1.30633	-1.85043	-1.67634
10403229	Itgb8	-1.26071	0.00111377	0.00655623	7.12316	6.33473	7.7964	8.0254	8.14715	-0.673239	-0.902234	-1.02399	-1.46168	-1.69067	-1.81243
10341924	---	-1.25954	4.65e-06	0.000247347	5.13001	4.90686	6.31666	6.34495	6.17232	-1.18665	-1.21494	-1.04231	-1.4098	-1.4381	-1.26546
10339989	---	-1.25945	0.0270402	0.0659453	6.55995	4.76133	6.77883	7.11213	6.86932	-0.21888	-0.552178	-0.309364	-2.01751	-2.35081	-2.10799
10543120	Ica1	-1.25924	0.000116432	0.0015189	7.62613	7.11807	8.62785	8.70067	8.5655	-1.00172	-1.07454	-0.939371	-1.50978	-1.58261	-1.44744
10604765	Mcf2	-1.25903	0.000886939	0.00560647	5.60574	4.90913	6.24032	6.65268	6.65639	-0.634586	-1.04694	-1.05065	-1.3312	-1.74355	-1.74726
10522324	Gabrb1	-1.25888	0.000604507	0.0043334	6.5731	6.4852	7.28636	8.14376	7.934	-0.713255	-1.57065	-1.36089	-0.801154	-1.65855	-1.44879
10530819	Hopx	-1.25798	4.22e-05	0.000830558	7.74815	7.39355	8.66971	8.93027	8.8865	-0.92156	-1.18213	-1.13836	-1.27615	-1.53672	-1.49295
10472962	Hoxd9	-1.2571	0.000718365	0.00486278	7.5616	6.86392	8.29294	8.66623	8.45041	-0.73134	-1.10464	-0.888811	-1.42901	-1.80231	-1.58648
10602692	Rragb	-1.25678	0.00637149	0.0226205	5.86467	5.41858	6.34166	7.70276	6.65079	-0.476985	-1.83809	-0.786119	-0.923079	-2.28418	-1.23221
10575534	St3gal2	-1.25665	4.2e-07	7.34e-05	9.30653	9.23821	10.5493	10.4281	10.6097	-1.24273	-1.12153	-1.30321	-1.31105	-1.18986	-1.37153
10605919	Pja1	-1.25551	2.4e-05	0.000597393	9.39766	9.14601	10.3434	10.6787	10.56	-0.945696	-1.28104	-1.16233	-1.19735	-1.53269	-1.41398
10443408	Mapk13	-1.25544	0.000454068	0.00356435	7.40954	6.7421	8.21746	8.3483	8.42801	-0.807917	-0.938761	-1.01847	-1.47536	-1.6062	-1.68591
10342556	---	-1.25472	0.000164577	0.00186937	4.3307	4.07795	5.23463	5.80469	5.33781	-0.903937	-1.47399	-1.00711	-1.15669	-1.72674	-1.25986
10526838	Got2	-1.25399	0.000241343	0.00236118	8.57886	8.1655	9.33261	9.85974	9.68617	-0.753751	-1.28088	-1.10731	-1.16711	-1.69424	-1.52066
10339999	---	-1.25205	9.71e-06	0.00036608	7.40131	7.22261	8.72289	8.55783	8.41131	-1.32158	-1.15652	-1.01	-1.50028	-1.33522	-1.18871
10343277	---	-1.25192	0.00381583	0.0154915	3.39512	3.65276	4.35829	5.53127	4.43801	-0.963176	-2.13615	-1.04289	-0.705534	-1.87851	-0.785248
10519012	Arhgef16	-1.25152	0.00307511	0.0132094	7.50164	6.51125	8.13146	8.49803	8.1444	-0.629822	-0.9964	-0.64276	-1.62021	-1.98679	-1.63315
10344110	---	-1.25146	0.00233336	0.0108607	6.22407	5.28764	6.85622	7.21147	6.95426	-0.632149	-0.987398	-0.730189	-1.56858	-1.92383	-1.66662
10481435	Ccbl1	-1.25093	1.93e-05	0.000524774	8.86807	8.54611	9.85075	10.0307	9.99265	-0.982673	-1.16261	-1.12457	-1.30464	-1.48458	-1.44654
10342521	---	-1.25002	0.000359231	0.0030543	5.25917	4.65495	6.10302	6.1364	6.38182	-0.843852	-0.877235	-1.12265	-1.44807	-1.48145	-1.72687
10485645	Rcn1	-1.24769	0.000543815	0.00402606	10.4296	9.78095	11.1456	11.4714	11.4419	-0.715986	-1.04179	-1.01231	-1.36463	-1.69044	-1.66096
10340975	---	-1.24604	0.000376315	0.00314214	6.36136	5.70845	7.26146	7.33631	7.24506	-0.900097	-0.974953	-0.883697	-1.553	-1.62786	-1.5366
10341337	---	-1.24557	0.000602653	0.00432368	5.99013	5.31649	7.05469	6.91974	6.72222	-1.06456	-0.92961	-0.732082	-1.7382	-1.60325	-1.40572
10567086	Cyp2r1	-1.24536	0.00290093	0.0126695	7.7371	6.84519	8.1754	8.73165	8.70244	-0.438299	-0.994557	-0.965346	-1.33021	-1.88647	-1.85726
10517609	Cda	-1.24367	0.00229258	0.0107414	8.8185	7.97807	9.47451	9.4625	9.98885	-0.656013	-0.644002	-1.17036	-1.49644	-1.48443	-2.01079
10339232	---	-1.24252	0.000885848	0.00560381	4.45049	4.44715	6.00598	5.13583	5.93221	-1.55549	-0.685337	-1.48172	-1.55883	-0.688677	-1.48506
10463389	Pax2	-1.24234	0.01266	0.0373947	8.53557	7.18149	8.73294	9.40126	9.1684	-0.197372	-0.865696	-0.632832	-1.55145	-2.21978	-1.98691
10592079	---	-1.24007	3.77e-05	0.000776459	5.94965	5.63394	7.21113	6.92452	6.95994	-1.26149	-0.974879	-1.01029	-1.5772	-1.29059	-1.326
10340855	---	-1.23918	0.000398413	0.0032647	3.59352	4.09623	4.79076	5.30204	5.15936	-1.19725	-1.70852	-1.56585	-0.694534	-1.20581	-1.06313
10342836	---	-1.23832	0.00025528	0.00244653	5.05144	5.0018	6.55793	5.85252	6.38437	-1.50649	-0.801077	-1.33293	-1.55613	-0.850711	-1.38257
10480921	Qsox2	-1.23744	0.00119824	0.00689011	8.03832	7.64023	8.56873	9.4331	9.22831	-0.530411	-1.39478	-1.18999	-0.928502	-1.79287	-1.58808
10339690	---	-1.2356	0.00262013	0.0117821	3.71106	3.73248	4.73208	5.64811	4.49191	-1.02102	-1.93705	-0.78085	-0.999604	-1.91563	-0.759435
10343877	---	-1.23488	0.00157413	0.00832445	4.17685	4.73183	5.34352	5.56075	6.16339	-1.16668	-1.3839	-1.98655	-0.611695	-0.82892	-1.43156
10341133	---	-1.23454	0.00043947	0.00349165	8.15227	7.51278	9.21475	9.0125	8.97396	-1.06248	-0.860224	-0.821686	-1.70197	-1.49972	-1.46118
10395201	Slc26a3	-1.2339	0.0253303	0.0626996	7.1182	5.4588	7.16394	7.84512	7.55814	-0.0457452	-0.726923	-0.439942	-1.70515	-2.38632	-2.09934
10342147	---	-1.23372	0.00136624	0.00755255	4.79446	4.12557	6.07523	5.48075	5.52523	-1.28077	-0.686286	-0.730768	-1.94966	-1.35518	-1.39966
10338936	---	-1.23138	0.00199292	0.00980198	5.12619	4.26766	5.70173	6.15115	5.93203	-0.575547	-1.02496	-0.805843	-1.43407	-1.88348	-1.66437
10342580	---	-1.23128	0.00577888	0.0210597	4.1874	5.23579	6.28645	5.58686	5.95535	-2.09904	-1.39946	-1.76794	-1.05065	-0.351065	-0.719552
10543319	Fam3c	-1.23072	0.002149	0.010291	9.9483	9.13097	10.4834	11.0736	10.7541	-0.535069	-1.12532	-0.805782	-1.3524	-1.94264	-1.62311
10359754	Mpzl1	-1.23068	1.18e-05	0.000397581	9.61222	9.31173	10.6618	10.6506	10.7657	-1.04953	-1.03836	-1.15344	-1.35002	-1.33884	-1.45393
10342861	---	-1.23068	0.00238742	0.0110353	3.6374	2.82645	4.34278	4.83367	4.21134	-0.705378	-1.19627	-0.573944	-1.51633	-2.00723	-1.3849
10475378	Casc4	-1.2263	0.00031536	0.00279885	8.87105	8.33044	9.60926	9.96126	9.91063	-0.738207	-1.09021	-1.03958	-1.27882	-1.63082	-1.58019
10343238	---	-1.22526	0.00156408	0.00828517	5.49579	6.21502	7.37358	6.75484	7.11358	-1.87779	-1.25905	-1.61779	-1.15857	-0.53982	-0.89856
10343283	---	-1.22522	0.000539549	0.00400544	4.41244	4.64282	5.62535	6.20485	5.42833	-1.21291	-1.79242	-1.01589	-0.982535	-1.56204	-0.785512
10356145	Slc19a3	-1.22274	5.43e-05	0.000953704	6.65896	6.42461	7.50849	7.89728	7.8878	-0.849527	-1.23833	-1.22884	-1.08387	-1.47267	-1.46319
10553475	Rps27a	-1.22212	0.00319094	0.0135811	2.90066	2.94894	4.03879	3.57722	4.82474	-1.13813	-0.676565	-1.92408	-1.08985	-0.628278	-1.87579
10342546	---	-1.22205	0.0222504	0.0570245	6.25424	4.72553	6.23487	6.90835	6.99259	0.0193738	-0.65411	-0.738355	-1.50934	-2.18282	-2.26706
10445879	Kcnh8	-1.22176	2.95e-06	0.000196891	5.86179	5.98515	7.00849	7.17365	7.25354	-1.14671	-1.31187	-1.39175	-1.02334	-1.1885	-1.26839
10344559	---	-1.2217	1.92e-05	0.000523192	5.08953	5.29691	6.51411	6.51374	6.21688	-1.42459	-1.42422	-1.12735	-1.21721	-1.21684	-0.919975
10422026	1700110M21Rik	-1.2216	0.00123909	0.00705362	6.56158	5.91012	7.34633	7.81657	7.20946	-0.784752	-1.25499	-0.64788	-1.43621	-1.90645	-1.29934
10459071	2010002N04Rik	-1.22075	0.00202577	0.00990796	8.25373	7.46884	8.7315	9.23553	9.27908	-0.477772	-0.981793	-1.02535	-1.26266	-1.76668	-1.81024
10416437	Lcp1	-1.21959	8.3e-05	0.00123948	10.4245	10.0505	11.2602	11.5211	11.5899	-0.835739	-1.09665	-1.16547	-1.20967	-1.47058	-1.5394
10341958	---	-1.21853	0.00171585	0.00882553	5.88608	6.74439	7.4172	7.70585	7.47825	-1.53111	-1.81977	-1.59217	-0.67281	-0.961462	-0.733862
10569823	C330021F23Rik	-1.21754	0.000960946	0.00592348	6.9772	7.10631	7.71433	8.48078	8.58278	-0.737133	-1.50358	-1.60558	-0.608015	-1.37446	-1.47646
10579023	Slc18a1	-1.21655	0.00107655	0.00640219	6.11741	5.59509	6.75626	7.48701	6.97513	-0.638845	-1.3696	-0.857717	-1.16116	-1.89192	-1.38003
10343585	---	-1.2157	0.000690475	0.00473671	3.32348	3.46786	4.61527	5.04792	4.17093	-1.2918	-1.72445	-0.847451	-1.14741	-1.58006	-0.703063
10396800	Plekhh1	-1.21564	0.00379942	0.0154502	7.16967	6.10901	7.78032	7.93229	7.85235	-0.610646	-0.762612	-0.682679	-1.67131	-1.82327	-1.74334
10587699	Rasgrf1	-1.21528	0.00035476	0.00302761	6.63496	6.69023	7.5079	7.84676	8.27896	-0.872939	-1.2118	-1.644	-0.817665	-1.15652	-1.58873
10344510	---	-1.21457	2.92e-05	0.000671177	6.14624	6.13379	7.61658	7.18072	7.26646	-1.47034	-1.03448	-1.12022	-1.48279	-1.04693	-1.13267
10361790	Fuca2	-1.21269	0.00230197	0.0107708	9.41148	8.52608	9.94738	10.3554	10.2416	-0.535898	-0.943937	-0.83014	-1.42129	-1.82933	-1.71554
10419779	Haus4	-1.21184	0.000661976	0.00461128	8.21887	7.90675	8.83526	9.6124	9.37632	-0.616389	-1.39352	-1.15745	-0.928505	-1.70564	-1.46956
10367641	Mthfd1l	-1.2105	0.00558133	0.0205364	7.7662	6.85904	8.34625	9.03128	8.19184	-0.580051	-1.26509	-0.425645	-1.4872	-2.17224	-1.3328
10343838	---	-1.21016	6.4e-05	0.00105022	4.51069	4.6607	6.02271	5.5209	5.84396	-1.51202	-1.01022	-1.33327	-1.36201	-0.860201	-1.18325
10574259	Gpr56	-1.21015	0.00424599	0.0167717	11.0224	9.94824	11.5618	11.7781	11.7465	-0.539351	-0.755695	-0.724145	-1.61351	-1.82986	-1.79831
10343468	---	-1.20993	0.00918496	0.0294719	12.154	10.8702	12.527	12.8452	12.794	-0.372983	-0.691185	-0.639976	-1.65675	-1.97495	-1.92374
10570963	Zmat4	-1.20962	0.00020976	0.00217845	5.92904	6.14799	6.9997	7.13727	7.60744	-1.07066	-1.20823	-1.6784	-0.851711	-0.989279	-1.45945
10565102	Ap3b2	-1.20924	0.000187836	0.00203654	7.20229	7.02662	7.99884	8.63892	8.33332	-0.796553	-1.43664	-1.13103	-0.972216	-1.6123	-1.3067
10518526	Angptl7	-1.20825	7.18e-05	0.00113505	6.76589	6.64168	7.60677	8.03685	8.09249	-0.840877	-1.27096	-1.32659	-0.965092	-1.39517	-1.45081
10340218	---	-1.20805	0.000282625	0.00260737	4.33995	4.21312	5.81929	5.10495	5.52952	-1.47934	-0.764999	-1.18957	-1.60617	-0.891825	-1.31639
10341802	---	-1.20797	0.0123296	0.0366431	4.08382	4.86142	6.30916	5.84125	4.89139	-2.22534	-1.75742	-0.807563	-1.44774	-0.979823	-0.0299619
10443764	Slc37a1	-1.20791	0.000421952	0.00339751	7.89166	7.31052	8.761	9.01092	8.65506	-0.869345	-1.11927	-0.763401	-1.45049	-1.70041	-1.34454
10436442	Fam60a	-1.20731	0.000935523	0.00581419	8.11371	7.69647	8.66989	9.44738	9.21995	-0.556181	-1.33367	-1.10624	-0.973419	-1.75091	-1.52348
10545168	Tacstd2	-1.20553	0.0139433	0.0402481	6.56656	5.57227	6.65676	7.95442	7.21367	-0.0901988	-1.38786	-0.647108	-1.08449	-2.38214	-1.6414
10369086	Gopc	-1.2051	6.68e-06	0.000297162	9.27445	9.10386	10.3117	10.3221	10.5489	-1.03727	-1.04769	-1.27446	-1.20786	-1.21828	-1.44505
10339432	---	-1.2051	1.72e-05	0.000491149	4.74674	4.49849	5.73553	5.98754	5.76008	-0.988783	-1.24079	-1.01334	-1.23704	-1.48905	-1.26159
10598638	Mid1ip1	-1.20373	0.00134178	0.0074565	9.94226	9.34123	10.4357	11.0756	11.0251	-0.493486	-1.13332	-1.08283	-1.09452	-1.73436	-1.68386
10357288	Htr5b	-1.20199	0.000416779	0.00336521	6.16184	6.48524	7.12825	7.71704	7.73131	-0.96641	-1.5552	-1.56946	-0.643018	-1.23181	-1.24607
10607412	Gm15144	-1.20198	0.00848255	0.0278138	5.04407	6.28399	6.73479	7.08841	6.77486	-1.69071	-2.04433	-1.73079	-0.450791	-0.804412	-0.490867
10339489	---	-1.20161	0.00240607	0.0110946	5.02488	4.10047	5.6319	5.90309	5.75789	-0.607013	-0.878204	-0.733007	-1.53143	-1.80262	-1.65742
10568731	---	-1.20003	0.000521801	0.00391322	6.0983	6.21287	7.7874	6.9719	7.30756	-1.6891	-0.8736	-1.20926	-1.57453	-0.759031	-1.09469
10394846	LOC100043371	-1.19958	0.00428391	0.0168748	5.52912	4.60879	5.8806	6.56208	6.36291	-0.35148	-1.03296	-0.833796	-1.27181	-1.95329	-1.75412
10338859	---	-1.19817	0.000956206	0.00590402	7.55462	6.91278	8.4008	8.7093	8.18549	-0.846186	-1.15468	-0.630878	-1.48802	-1.79652	-1.27272
10378286	Itgae	-1.19781	1.14e-05	0.000395433	6.6017	6.54955	7.9122	7.56276	7.84536	-1.3105	-0.961052	-1.24366	-1.36266	-1.01321	-1.29582
10537722	Tmem139	-1.19727	6.28e-06	0.000289907	6.54293	6.2756	7.58203	7.59529	7.64229	-1.0391	-1.05235	-1.09936	-1.30644	-1.31969	-1.36669
10569113	Cdhr5	-1.19519	0.0179849	0.0486011	7.80484	6.2655	8.31003	8.18413	8.19693	-0.505191	-0.379288	-0.392084	-2.04453	-1.91863	-1.93143
10376938	Cdrt4	-1.1945	0.0024744	0.0113275	6.40499	6.00611	6.93682	7.97597	7.28738	-0.531826	-1.57097	-0.882382	-0.930713	-1.96986	-1.28127
10592160	Gm6762	-1.19414	1.36e-05	0.000430097	7.09206	6.87959	8.08428	8.10956	8.34608	-0.992215	-1.01749	-1.25402	-1.20469	-1.22997	-1.46649
10342232	---	-1.19412	0.000146972	0.0017436	6.39117	6.12812	7.75	7.39871	7.2126	-1.35882	-1.00754	-0.821429	-1.62188	-1.27059	-1.08448
10570621	Defb3	-1.19283	0.000204639	0.00215006	5.41123	5.22549	6.1447	6.73139	6.65748	-0.733465	-1.32016	-1.24624	-0.919214	-1.50591	-1.43199
10465895	Fads2	-1.19282	0.0313512	0.0737524	11.9882	10.2046	12.1314	12.4176	12.3186	-0.143155	-0.429401	-0.330438	-1.92679	-2.21304	-2.11408
10341830	---	-1.19146	0.00605479	0.0218143	5.16724	4.01643	5.64114	5.84247	5.86627	-0.473898	-0.675227	-0.699028	-1.62471	-1.82604	-1.84984
10363118	Dcbld1	-1.19029	5.94e-05	0.00100696	7.50766	7.2424	8.3354	8.62973	8.73082	-0.82774	-1.12207	-1.22316	-1.09301	-1.38733	-1.48842
10533085	Pebp1	-1.19015	0.000148379	0.00175538	9.48405	9.11026	10.2378	10.5794	10.6447	-0.75376	-1.09532	-1.16069	-1.12755	-1.46911	-1.53449
10435345	Mylk	-1.18895	0.00286877	0.0125748	9.51889	8.60943	10.2915	10.4532	10.0145	-0.772643	-0.93436	-0.495643	-1.68211	-1.84382	-1.4051
10526101	4930579G22Rik	-1.18878	6e-05	0.00101336	7.84098	7.509	8.67392	8.97795	8.93943	-0.832938	-1.13697	-1.09845	-1.16492	-1.46895	-1.43043
10472598	Klhl23	-1.18864	7.19e-05	0.00113537	6.8962	6.96511	7.81129	8.24039	8.30618	-0.915087	-1.34419	-1.40998	-0.846183	-1.27529	-1.34108
10343162	---	-1.18801	1.76e-05	0.000495269	5.16059	5.47741	6.57471	6.49591	6.45041	-1.41413	-1.33532	-1.28982	-1.09731	-1.0185	-0.973001
10488642	Defb19	-1.18792	7.23e-05	0.0011364	6.42861	6.3818	7.2833	7.71239	7.78369	-0.854693	-1.28378	-1.35509	-0.901496	-1.33058	-1.40189
10343984	---	-1.18769	0.000781101	0.00513835	7.95294	7.2644	8.95412	8.78804	8.64689	-1.00119	-0.835104	-0.693959	-1.68972	-1.52364	-1.3825
10343566	---	-1.1869	0.00364176	0.0149595	7.05863	6.05323	7.88489	7.59744	7.74615	-0.826259	-0.538814	-0.687517	-1.83166	-1.54422	-1.69292
10340289	---	-1.18679	0.0221789	0.0568875	5.18779	3.62726	5.90886	5.43743	5.43667	-0.721069	-0.249635	-0.24888	-2.2816	-1.81017	-1.80941
10368556	Hey2	-1.18675	4.34e-05	0.000841055	6.22978	6.5631	7.51932	7.49168	7.73857	-1.28954	-1.2619	-1.50879	-0.956219	-0.928584	-1.17547
10455457	Npy6r	-1.18456	0.014955	0.0424045	4.12819	4.31581	4.85764	6.42702	4.93501	-0.729446	-2.29883	-0.806816	-0.541827	-2.11121	-0.619197
10466439	Pebp1	-1.18386	0.000513008	0.00386725	10.5318	10.0376	11.1517	11.6398	11.6143	-0.619857	-1.10796	-1.08248	-1.11404	-1.60214	-1.57666
10473880	Lrp4	-1.18298	0.000361975	0.00306734	7.72503	7.11706	8.54243	8.58602	8.68362	-0.8174	-0.860995	-0.958597	-1.42536	-1.46896	-1.56656
10343932	---	-1.18245	0.000198306	0.00210734	7.21486	6.9768	8.0448	8.61735	8.17269	-0.829931	-1.40249	-0.957828	-1.06799	-1.64055	-1.19589
10453256	Kcng3	-1.17884	6.03e-08	2.9e-05	6.80386	6.70076	7.92266	7.9466	7.92418	-1.11881	-1.14275	-1.12033	-1.2219	-1.24584	-1.22342
10455970	BC023105	-1.17832	0.00219013	0.0104206	7.40221	6.94761	7.85953	8.82813	8.37203	-0.457325	-1.42593	-0.969819	-0.911921	-1.88052	-1.42442
10516487	Gjb4	-1.17655	2.33e-05	0.000585084	6.93099	7.09992	8.0241	8.15817	8.39374	-1.09311	-1.22718	-1.46275	-0.924172	-1.05825	-1.29381
10370242	Pcbp3	-1.17516	0.000566211	0.00413363	9.17175	8.50068	9.95887	10.0654	10.0099	-0.787112	-0.893621	-0.838128	-1.45818	-1.56469	-1.5092
10537349	Gm12191	-1.17456	0.00209459	0.0101121	4.99417	4.59801	6.43889	5.45217	6.0209	-1.44472	-0.457997	-1.02673	-1.84088	-0.854158	-1.42289
10409021	Tpmt	-1.174	0.000196103	0.00209354	9.8979	9.44296	10.6592	11.0153	10.8587	-0.761331	-1.11743	-0.960823	-1.21627	-1.57237	-1.41576
10603066	Ace2	-1.17207	0.00026626	0.00250411	4.87943	4.80998	5.64188	6.07455	6.3339	-0.762451	-1.19513	-1.45448	-0.831897	-1.26457	-1.52392
10362359	Pebp1	-1.17203	5.32e-05	0.000940957	10.3047	10.2301	11.1542	11.5611	11.603	-0.849477	-1.25636	-1.29835	-0.924079	-1.33096	-1.37295
10418096	Dlg5	-1.1709	5.67e-05	0.000978687	9.20252	8.78923	10.1292	10.1795	10.1917	-0.926666	-0.976931	-0.989167	-1.33996	-1.39023	-1.40247
10345879	Pou3f3	-1.17013	0.00363741	0.014947	8.30756	7.34246	8.77301	9.15102	9.06139	-0.465447	-0.84346	-0.753827	-1.43055	-1.80856	-1.71893
10341041	---	-1.16847	0.0218876	0.0563356	3.86092	4.27242	4.15479	5.66888	5.88176	-0.293866	-1.80796	-2.02083	0.117635	-1.39646	-1.60933
10422280	Abcc4	-1.16836	6.72e-06	0.000297263	8.17484	7.98934	9.25583	9.12822	9.36729	-1.08099	-0.95338	-1.19245	-1.26649	-1.13888	-1.37795
10343279	---	-1.16809	0.00373666	0.0152589	4.64099	5.60903	6.45742	6.06901	6.35288	-1.81643	-1.42801	-1.71189	-0.848389	-0.459974	-0.74385
10338406	---	-1.1669	0.00632996	0.022514	7.36433	6.30967	7.68348	8.07722	8.25099	-0.319151	-0.712894	-0.886667	-1.37381	-1.76755	-1.94133
10339646	---	-1.16669	0.00134395	0.00746467	7.27234	6.64255	8.484	7.92321	7.96518	-1.21167	-0.650869	-0.692848	-1.84145	-1.28065	-1.32263
10554240	Isg20	-1.16663	0.000596706	0.00429253	10.6688	10.4399	11.2978	12.0708	11.7944	-0.628976	-1.402	-1.12557	-0.85787	-1.63089	-1.35446
10513166	Ptpn3	-1.16619	0.000734007	0.00493231	8.94979	8.24668	9.69448	9.79993	9.79887	-0.744687	-0.850135	-0.84908	-1.4478	-1.55325	-1.5522
10600017	Hmgb3	-1.16525	0.000697285	0.00476649	9.14788	8.56935	9.74524	10.1929	10.1334	-0.597357	-1.04507	-0.985522	-1.17589	-1.6236	-1.56406
10479311	Ss18l1	-1.16407	0.000795909	0.00520817	8.50991	8.21095	9.0815	9.8659	9.6261	-0.571592	-1.35599	-1.1162	-0.870553	-1.65495	-1.41516
10341188	---	-1.16252	0.000582458	0.00421568	6.7484	6.10779	7.52507	7.7373	7.50948	-0.776666	-0.988898	-0.761078	-1.41727	-1.6295	-1.40168
10380739	Osbpl7	-1.16224	5.97e-05	0.00101033	8.27775	8.08859	9.09593	9.54397	9.39632	-0.818182	-1.26623	-1.11858	-1.00733	-1.45538	-1.30773
10388834	Slc13a2	-1.16204	0.0190886	0.0507976	7.49935	5.97466	7.90249	7.87988	7.91476	-0.40314	-0.380528	-0.415408	-1.92783	-1.90522	-1.9401
10341784	---	-1.16176	0.0298353	0.0709686	6.1149	4.47069	6.65715	6.62609	6.08043	-0.54225	-0.511184	0.0344736	-2.18646	-2.1554	-1.60974
10354019	2010300C02Rik	-1.16158	0.000702014	0.0047894	7.74171	7.15236	8.40749	8.86217	8.55617	-0.665777	-1.12046	-0.814466	-1.25513	-1.70981	-1.40381
10343751	---	-1.16114	0.0166721	0.0460011	3.47518	3.09599	3.89371	5.4488	3.99767	-0.418522	-1.97362	-0.522486	-0.797718	-2.35281	-0.901681
10513164	Ptpn3	-1.16045	0.000818135	0.00530567	8.78731	8.07407	9.59485	9.51573	9.66283	-0.807541	-0.728415	-0.875521	-1.52079	-1.44166	-1.58877
10548030	Cd9	-1.16028	6.03e-05	0.00101672	9.33571	8.96987	10.2111	10.2767	10.4514	-0.8754	-0.940972	-1.1157	-1.24124	-1.30681	-1.48154
10599192	Lonrf3	-1.15973	0.00062068	0.00441113	7.55397	6.91877	8.24661	8.39414	8.54756	-0.692636	-0.840171	-0.993588	-1.32784	-1.47538	-1.62879
10542875	3010003L21Rik	-1.15785	0.000300759	0.00270909	6.70513	6.33553	7.35953	7.84352	7.83148	-0.654399	-1.13839	-1.12635	-1.024	-1.50799	-1.49595
10352954	Hmgb3	-1.15781	0.00111073	0.0065439	6.41727	6.28106	6.98228	7.86761	7.67101	-0.565011	-1.45034	-1.25374	-0.701225	-1.58656	-1.38996
10485624	Prrg4	-1.15692	0.00410042	0.0163611	6.42988	5.54711	6.79717	7.45429	7.18479	-0.367289	-1.02441	-0.754915	-1.25006	-1.90717	-1.63768
10342364	---	-1.15602	0.000273713	0.00254787	5.03561	5.13291	6.53653	6.32173	5.86259	-1.50092	-1.28612	-0.826981	-1.40362	-1.18882	-0.729684
10339744	---	-1.15467	0.00214093	0.0102675	4.53916	4.34852	5.05029	6.11304	5.63218	-0.511127	-1.57388	-1.09302	-0.701774	-1.76453	-1.28367
10340718	---	-1.15424	0.00804816	0.0267937	2.91615	3.01238	3.40486	4.88311	4.06755	-0.488709	-1.96695	-1.1514	-0.392479	-1.87072	-1.05517
10340836	---	-1.15341	0.00265934	0.0119058	6.0522	6.85905	7.93903	7.41331	7.47478	-1.88683	-1.3611	-1.42258	-1.07999	-0.554258	-0.615734
10341854	---	-1.15335	0.0344589	0.0792348	3.57095	5.09432	4.8585	5.61373	5.98573	-1.28755	-2.04279	-2.41478	0.23582	-0.519413	-0.891408
10462918	Tmem20	-1.1529	0.00010004	0.00138729	9.37358	8.94131	10.2213	10.4164	10.2934	-0.847703	-1.04278	-0.919815	-1.27998	-1.47505	-1.35209
10341961	---	-1.15186	0.0443904	0.0958358	5.38815	3.90498	6.09692	6.35976	4.9386	-0.708764	-0.971613	0.449552	-2.19193	-2.45478	-1.03362
10338263	---	-1.15058	0.000347995	0.00299413	5.08118	4.74337	6.23353	5.7145	6.24053	-1.15235	-0.633327	-1.15935	-1.49016	-0.971131	-1.49715
10339615	---	-1.14923	0.00044159	0.00350289	5.27053	4.82782	5.91722	6.46104	6.21695	-0.646686	-1.19051	-0.946418	-1.0894	-1.63322	-1.38913
10496457	Adh6b	-1.14883	0.0314753	0.0739644	6.5684	5.71323	6.56285	8.33013	6.97598	0.00555638	-1.76172	-0.407571	-0.849615	-2.61689	-1.26274
10343332	---	-1.14802	0.00837694	0.0275663	3.39115	2.98558	4.40274	5.00441	3.60201	-1.01159	-1.61326	-0.210857	-1.41716	-2.01883	-0.616427
10522024	Tbc1d1	-1.1478	0.00374895	0.0152896	9.09671	8.14503	9.54025	9.8944	9.87136	-0.443549	-0.797694	-0.774657	-1.39522	-1.74937	-1.72633
10528036	---	-1.14565	0.00210641	0.0101455	7.1433	7.85569	8.87756	8.28547	8.77241	-1.73426	-1.14217	-1.62911	-1.02187	-0.429788	-0.91672
10426584	1700031M16Rik	-1.14563	0.000733939	0.00493231	5.32415	4.96397	5.91466	6.64546	6.30896	-0.590505	-1.3213	-0.984805	-0.950685	-1.68148	-1.34498
10407445	Akr1c12	-1.14414	0.00922803	0.0295719	5.18384	4.93933	5.97146	7.04154	5.60416	-0.787622	-1.8577	-0.420327	-1.03213	-2.10221	-0.664832
10525887	Bri3bp	-1.14365	0.000327325	0.0028689	8.66351	8.18617	9.40222	9.80212	9.50113	-0.738707	-1.13861	-0.83762	-1.21605	-1.61595	-1.31497
10411332	Hmgcr	-1.14245	5.31e-05	0.000940957	8.81244	8.46939	9.63704	9.8435	9.86956	-0.824609	-1.03106	-1.05712	-1.16765	-1.37411	-1.40016
10340482	---	-1.14197	0.0035169	0.0145845	4.64987	3.71286	5.49892	5.34387	5.12719	-0.849058	-0.694007	-0.477323	-1.78606	-1.63101	-1.41433
10401028	Sgpp1	-1.1419	0.00295889	0.0128467	10.6326	9.80504	11.0987	11.6589	11.3245	-0.466138	-1.02629	-0.691951	-1.2937	-1.85384	-1.51951
10338545	---	-1.14172	0.000115306	0.00150938	5.26739	5.49119	6.29994	6.79758	6.46552	-1.03256	-1.53019	-1.19813	-0.808753	-1.30639	-0.97433
10542477	Pik3c2g	-1.141	0.000120702	0.00155215	5.7332	5.26387	6.60388	6.68779	6.62694	-0.870675	-0.954586	-0.893733	-1.34001	-1.42392	-1.36307
10497325	Hmgb1	-1.13952	0.00138445	0.0076181	5.30754	4.63046	6.13689	6.35036	5.8383	-0.829354	-1.04283	-0.530768	-1.50643	-1.71991	-1.20785
10586174	---	-1.13941	0.00441487	0.0172389	6.68199	5.64596	7.30667	7.32359	7.2799	-0.62468	-0.641601	-0.597912	-1.6607	-1.67763	-1.63394
10338109	---	-1.13898	0.000671913	0.00465624	6.7271	6.46297	7.31941	8.07738	7.80525	-0.592305	-1.35028	-1.07814	-0.85644	-1.61441	-1.34228
10499045	Trim2	-1.13853	9.96e-07	0.000115909	7.83922	7.68301	8.86118	8.9602	8.87756	-1.02196	-1.12098	-1.03834	-1.17817	-1.27719	-1.19455
10359624	Prrx1	-1.13834	2.04e-06	0.000165835	9.18971	9.2693	10.3266	10.2775	10.4994	-1.13692	-1.0878	-1.30968	-1.05733	-1.00821	-1.23009
10540059	Slc41a3	-1.13758	2.58e-07	5.75e-05	9.25568	9.2062	10.2811	10.395	10.4295	-1.02542	-1.13928	-1.17382	-1.0749	-1.18876	-1.2233
10361869	Nhsl1	-1.13736	0.00129165	0.00725796	9.05755	8.30751	9.66497	9.92993	9.86476	-0.607416	-0.87238	-0.807214	-1.35745	-1.62242	-1.55725
10344435	---	-1.13636	0.000176941	0.00195816	3.43519	3.88919	4.63939	4.83387	4.92237	-1.2042	-1.39868	-1.48719	-0.7502	-0.944678	-1.03319
10341214	---	-1.13537	0.000486714	0.00373112	5.42511	4.91438	6.46202	6.41096	6.04235	-1.03691	-0.985854	-0.617244	-1.54764	-1.49658	-1.12797
10342062	---	-1.13532	0.00137565	0.00758771	5.23698	4.55023	6.28315	6.0034	5.80024	-1.04617	-0.766412	-0.563257	-1.73293	-1.45317	-1.25002
10344179	---	-1.13527	0.00088016	0.00557538	7.6449	7.00095	8.672	8.41474	8.28785	-1.02709	-0.769838	-0.64295	-1.67105	-1.4138	-1.28691
10499876	Lelp1	-1.13416	0.00397406	0.0159624	6.66716	6.06302	7.20528	8.06865	7.22383	-0.53812	-1.40149	-0.556666	-1.14226	-2.00563	-1.1608
10408280	Lrrc16a	-1.13378	0.00189571	0.00943917	8.87868	8.0445	9.49934	9.69937	9.5874	-0.620664	-0.820691	-0.708721	-1.45484	-1.65487	-1.5429
10561187	Mia1	-1.13314	0.00447862	0.0173999	6.86902	5.88133	7.34304	7.7132	7.46871	-0.47401	-0.844171	-0.599688	-1.4617	-1.83186	-1.58738
10525016	Tbx3	-1.13092	0.00299106	0.0129428	9.40189	8.56226	9.90197	10.402	10.035	-0.500078	-1.00012	-0.633102	-1.33971	-1.83975	-1.47273
10603387	Hdac6	-1.13064	0.0158194	0.0441459	9.47134	8.3017	9.74268	10.5753	9.7335	-0.271337	-1.10395	-0.262154	-1.44099	-2.2736	-1.4318
10351039	Gas5	-1.13036	0.00148297	0.00799069	4.67463	3.96029	5.25789	5.69468	5.39088	-0.583264	-1.02006	-0.716251	-1.2976	-1.73439	-1.43058
10469167	Sfmbt2	-1.12878	1.16e-05	0.000396645	6.3036	6.05774	7.33648	7.3879	7.20399	-1.03287	-1.0843	-0.900384	-1.27874	-1.33016	-1.14625
10338312	---	-1.12798	0.00207223	0.0100517	5.42961	4.64563	6.08235	6.41573	5.99871	-0.652749	-0.986124	-0.569106	-1.43673	-1.7701	-1.35308
10516101	Oxct2a	-1.12783	0.000410396	0.00332816	6.55115	6.45241	7.42972	8.05246	7.40667	-0.878572	-1.50131	-0.855524	-0.977304	-1.60004	-0.954256
10478535	Wfdc6b	-1.12724	0.00129692	0.00727839	4.34604	3.69002	4.88115	5.3898	5.16488	-0.535109	-1.04376	-0.818836	-1.19113	-1.69978	-1.47486
10343852	---	-1.12545	0.0015979	0.0084207	3.88425	3.22025	4.42509	4.98908	4.61894	-0.540844	-1.10484	-0.734693	-1.20484	-1.76883	-1.39869
10573234	Lphn1	-1.12193	1.49e-06	0.000138388	8.33859	8.49459	9.47832	9.52598	9.61127	-1.13973	-1.18739	-1.27268	-0.983736	-1.03139	-1.11668
10452480	Txndc2	-1.12122	0.00550778	0.0203368	7.22212	6.31954	7.61283	8.29493	7.76839	-0.390714	-1.07281	-0.546279	-1.29328	-1.97538	-1.44885
10485131	Gyltl1b	-1.12076	0.0258738	0.0637853	7.91664	6.57669	7.86457	8.93015	8.30755	0.0520672	-1.01351	-0.390912	-1.28788	-2.35346	-1.73086
10341660	---	-1.12014	0.00556966	0.0204999	4.35486	5.3956	6.13363	5.80697	6.04551	-1.77877	-1.45211	-1.69065	-0.738025	-0.411362	-0.649904
10344475	---	-1.11945	2.7e-05	0.000638579	5.73334	5.95126	7.10691	6.99076	6.78756	-1.37357	-1.25742	-1.05422	-1.15565	-1.0395	-0.836306
10342533	---	-1.11721	0.000968936	0.00595478	8.26746	7.77106	9.49809	9.02793	8.8834	-1.23062	-0.760465	-0.615938	-1.72703	-1.25687	-1.11234
10338889	---	-1.11677	0.014924	0.0423337	7.39574	6.02865	7.80754	7.91233	7.76702	-0.411798	-0.516588	-0.371281	-1.77889	-1.88368	-1.73838
10420366	Gjb6	-1.11556	3.23e-05	0.000708419	6.30872	6.31078	7.17572	7.53449	7.56571	-0.866996	-1.22577	-1.25699	-0.864945	-1.22372	-1.25494
10339927	---	-1.11456	0.00037844	0.00315609	2.89748	3.38176	4.23165	4.46984	4.06104	-1.33417	-1.57236	-1.16356	-0.849897	-1.08808	-0.679284
10519264	Mir429	-1.1144	0.00287204	0.0125844	4.5999	3.87619	4.95909	5.60789	5.49037	-0.35919	-1.00799	-0.890478	-1.08289	-1.7317	-1.61418
10442069	Lix1	-1.11293	0.00254906	0.0115567	6.77641	6.21024	7.12219	7.79865	7.89792	-0.345787	-1.02224	-1.12152	-0.911954	-1.58841	-1.68769
10339998	---	-1.11024	2.22e-05	0.000569566	6.44914	6.42132	7.35279	7.75029	7.53332	-0.90365	-1.30115	-1.08418	-0.931469	-1.32897	-1.112
10339035	---	-1.10976	0.00252348	0.0114785	3.94762	4.82152	5.41619	5.46721	5.59958	-1.46858	-1.5196	-1.65196	-0.594669	-0.645692	-0.778055
10499378	Sema4a	-1.10836	0.000208118	0.00217067	9.50384	9.07542	10.1948	10.5151	10.484	-0.690987	-1.01128	-0.980161	-1.11941	-1.43971	-1.40858
10470050	Abca2	-1.10815	7.2e-05	0.00113587	9.93791	9.65509	10.8042	11.1186	10.7911	-0.866322	-1.18065	-0.853232	-1.14914	-1.46348	-1.13605
10605499	3426406K10Rik	-1.10774	0.000100582	0.00139125	3.57733	3.69828	4.87069	4.92088	4.44505	-1.29336	-1.34356	-0.867722	-1.17241	-1.22261	-0.746773
10363455	Pcbd1	-1.10656	0.00903538	0.0291264	10.9434	9.8068	11.2171	11.6072	11.6206	-0.273743	-0.663821	-0.677277	-1.4103	-1.80038	-1.81384
10339168	---	-1.10637	0.00551111	0.0203469	5.69509	4.90823	6.86535	6.36091	5.99784	-1.17026	-0.665818	-0.302744	-1.95712	-1.45268	-1.0896
10339214	---	-1.10608	2.58e-05	0.000622687	5.74481	5.703	7.04435	6.80626	6.63933	-1.29954	-1.06145	-0.894527	-1.34135	-1.10326	-0.936337
10538273	BC022713	-1.10548	0.0169517	0.046584	7.13591	6.02452	7.38994	8.29367	7.37346	-0.254035	-1.15777	-0.237552	-1.36543	-2.26916	-1.34894
10338945	---	-1.10387	0.00149107	0.00802193	6.82238	6.0983	7.72512	7.36199	7.60552	-0.902744	-0.539616	-0.783144	-1.62682	-1.2637	-1.50722
10490845	Chmp4c	-1.10354	0.00265113	0.011877	7.07615	6.35634	7.4895	8.13513	7.83471	-0.413351	-1.05898	-0.758565	-1.13315	-1.77879	-1.47837
10591749	1810064F22Rik	-1.10345	4.63e-05	0.0008685	5.6759	5.36755	6.4763	6.73057	6.66865	-0.800394	-1.05467	-0.992743	-1.10875	-1.36303	-1.3011
10344461	---	-1.10326	0.000394467	0.00324153	8.27724	8.70547	9.87967	9.44656	9.45761	-1.60243	-1.16931	-1.18037	-1.1742	-0.741085	-0.752143
10338959	---	-1.10191	2.76e-05	0.000648232	6.63187	6.38669	7.55719	7.50321	7.77318	-0.925322	-0.871342	-1.14131	-1.1705	-1.11652	-1.38649
10343629	---	-1.10118	0.0187864	0.0502063	3.58021	2.87533	3.73816	5.19731	4.05136	-0.157954	-1.6171	-0.471159	-0.862833	-2.32198	-1.17604
10513162	Ptpn3	-1.09922	0.00628829	0.0224048	9.38856	8.31609	9.83798	9.95586	10.0608	-0.449416	-0.567304	-0.672243	-1.52188	-1.63977	-1.74471
10582501	Fanca	-1.09887	0.0155193	0.0435568	8.18102	6.9128	8.40935	8.99455	8.53344	-0.228327	-0.81353	-0.352421	-1.49655	-2.08176	-1.62065
10339008	---	-1.09879	0.000863508	0.00550038	4.0596	3.97286	5.60086	4.88663	4.85759	-1.54126	-0.827028	-0.797985	-1.628	-0.913766	-0.884723
10607848	Egfl6	-1.0979	0.00905558	0.0291753	7.93625	6.81612	8.24821	8.72981	8.44423	-0.311965	-0.793563	-0.507983	-1.43209	-1.91369	-1.62811
10527332	Nptx2	-1.09673	7.59e-06	0.000315406	7.22801	7.44321	8.35442	8.41413	8.52848	-1.12641	-1.18612	-1.30047	-0.911208	-0.97092	-1.08527
10492174	Tm4sf4	-1.09543	0.000498805	0.00380142	6.62179	6.06492	7.29971	7.40567	7.61098	-0.677912	-0.783879	-0.989181	-1.23479	-1.34076	-1.54606
10339973	---	-1.0952	0.00368421	0.0150982	6.25415	5.5415	7.44279	6.76457	6.77172	-1.18863	-0.510415	-0.517565	-1.90129	-1.22307	-1.23022
10342988	---	-1.09403	0.000231447	0.00230189	7.28152	6.81137	8.27468	8.14751	7.99923	-0.993157	-0.86599	-0.717714	-1.4633	-1.33613	-1.18786
10467115	Ankrd22	-1.09387	0.0113044	0.0342759	6.91191	5.72153	7.15731	7.44915	7.62531	-0.245402	-0.537238	-0.713395	-1.43578	-1.72762	-1.90378
10535559	Baiap2l1	-1.09369	0.02437	0.0609163	8.75754	7.44477	8.81685	9.74484	9.02285	-0.0593136	-0.987304	-0.265315	-1.37208	-2.30007	-1.57808
10567825	Lat	-1.09274	0.000689488	0.00473355	6.43027	7.05157	7.71396	7.97145	7.81556	-1.28369	-1.54118	-1.38529	-0.662391	-0.919882	-0.763988
10340650	---	-1.09201	0.000148135	0.0017532	5.05431	4.69064	5.78113	6.15335	5.95897	-0.726819	-1.09904	-0.904652	-1.09049	-1.46271	-1.26832
10355893	Epha4	-1.09195	1.03e-05	0.000378229	6.72601	6.47968	7.68485	7.62586	7.77366	-0.958843	-0.899853	-1.04765	-1.20517	-1.14618	-1.29398
10340220	---	-1.09159	0.00303256	0.0130719	5.03436	4.94789	6.71904	5.82989	5.69923	-1.68467	-0.795529	-0.664861	-1.77115	-0.882007	-0.751339
10338360	---	-1.09043	0.000159783	0.00184031	5.38094	5.50652	6.20672	6.71728	6.67848	-0.825782	-1.33634	-1.29755	-0.700203	-1.21076	-1.17197
10563170	Dkkl1	-1.09024	0.0267935	0.0654631	8.78737	7.2478	8.88522	9.24028	9.19798	-0.097843	-0.452911	-0.410604	-1.63742	-1.99249	-1.95018
10341259	---	-1.0897	0.00934727	0.029849	5.45371	4.28913	5.89489	5.86118	6.12729	-0.441187	-0.407472	-0.673586	-1.60577	-1.57205	-1.83816
10427895	Basp1	-1.08958	0.00795124	0.0265755	10.2309	9.11554	10.5959	10.8819	10.8107	-0.364941	-0.650937	-0.579747	-1.48035	-1.76634	-1.69515
10511099	Slc35e2	-1.0889	0.000759341	0.00503908	9.33762	8.80981	9.90061	10.4	10.1873	-0.56299	-1.06234	-0.849659	-1.0908	-1.59015	-1.37747
10440467	Rpl21	-1.08777	0.0247041	0.0615567	5.21671	6.65233	6.69589	7.3532	7.0178	-1.47918	-2.13649	-1.80109	-0.0435582	-0.700868	-0.365471
10342998	---	-1.08774	0.00982241	0.0309714	4.37798	3.2895	4.5679	5.04475	5.15178	-0.18992	-0.666776	-0.773804	-1.2784	-1.75526	-1.86228
10341449	---	-1.08751	0.01764	0.0479065	3.97933	5.35715	5.61063	5.7626	5.89402	-1.63131	-1.78327	-1.91469	-0.253478	-0.405441	-0.536863
10343848	---	-1.08738	0.00627223	0.022362	6.90144	5.9035	7.48764	7.73639	7.24551	-0.586202	-0.834952	-0.344068	-1.58414	-1.83289	-1.342
10507273	Pik3r3	-1.08701	0.00192649	0.00955684	8.04059	7.31816	8.50121	8.94849	8.84943	-0.460627	-0.907908	-0.808849	-1.18305	-1.63033	-1.53127
10465342	Tm7sf2	-1.087	0.000106442	0.0014419	8.87969	8.53402	9.60424	9.85686	9.92047	-0.724555	-0.977174	-1.04078	-1.07022	-1.32284	-1.38645
10341079	---	-1.08648	0.00318048	0.0135516	3.51932	3.50729	4.28866	5.24727	4.26341	-0.769339	-1.72795	-0.744086	-0.781374	-1.73998	-0.756121
10341019	---	-1.08623	0.00133679	0.00744185	6.06468	6.28965	7.69797	6.81724	7.27496	-1.6333	-0.752563	-1.21028	-1.40832	-0.527588	-0.985309
10444591	Hspa1l	-1.08608	0.001261	0.00712955	6.68915	6.07992	7.58495	7.65541	7.17147	-0.8958	-0.966261	-0.482316	-1.50503	-1.57549	-1.09155
10561017	Pafah1b3	-1.08569	0.00637585	0.0226309	9.07015	8.04285	9.41252	9.77869	9.73535	-0.342373	-0.708541	-0.665201	-1.36967	-1.73584	-1.6925
10338308	---	-1.08556	0.0172726	0.0472009	3.44916	4.82676	5.3049	5.25057	5.11508	-1.85574	-1.80141	-1.66593	-0.478137	-0.423811	-0.288324
10598251	Dgkk	-1.08485	0.0118426	0.035496	5.81128	5.53158	6.55438	7.58631	6.12816	-0.743094	-1.77503	-0.316879	-1.0228	-2.05473	-0.59658
10339509	---	-1.08419	0.000363722	0.00307765	6.53166	5.98744	7.28013	7.29213	7.45898	-0.748461	-0.760466	-0.927315	-1.29268	-1.30469	-1.47154
10339846	---	-1.08364	0.00657657	0.0231564	3.49556	2.52363	3.78154	4.36562	4.13254	-0.285984	-0.870064	-0.636982	-1.25791	-1.84199	-1.60891
10431339	Tubgcp6	-1.08335	0.000139485	0.00169055	7.72492	7.34518	8.45648	8.61488	8.78382	-0.731559	-0.889956	-1.0589	-1.11131	-1.26971	-1.43865
10342300	---	-1.08087	0.0114196	0.034523	6.15715	4.92492	6.7169	6.56134	6.58747	-0.559751	-0.404184	-0.430321	-1.79198	-1.63641	-1.66255
10340507	---	-1.08065	0.00122778	0.00700206	7.94096	7.7368	9.41867	8.69416	8.64575	-1.47771	-0.753196	-0.704794	-1.68187	-0.957355	-0.908952
10338966	---	-1.07947	0.000866484	0.00551327	6.41819	6.85622	7.34826	7.91791	7.88386	-0.930069	-1.49973	-1.46567	-0.492035	-1.06169	-1.02763
10343133	---	-1.07888	0.000621869	0.00441687	3.40362	3.37014	4.03523	4.78698	4.57508	-0.631602	-1.38336	-1.17146	-0.665083	-1.41684	-1.20494
10596575	Manf	-1.07861	0.000388653	0.00321964	9.13113	8.77837	9.76734	10.0131	10.3196	-0.636208	-0.881964	-1.1885	-0.988975	-1.23473	-1.54127
10406934	Etv1	-1.07714	2.33e-06	0.000175576	8.53313	8.33432	9.50541	9.49795	9.52924	-0.972274	-0.964819	-0.996107	-1.17109	-1.16364	-1.19492
10405888	Cbx3	-1.0764	0.00989582	0.0311208	3.03788	3.70135	3.78518	4.97413	4.57873	-0.747304	-1.93625	-1.54085	-0.0838296	-1.27277	-0.877375
10344255	---	-1.07578	0.000463786	0.00361462	6.72515	6.63986	8.16858	7.60936	7.49691	-1.44343	-0.884209	-0.77176	-1.52872	-0.969497	-0.857048
10358787	Lamc2	-1.07547	0.00571972	0.0209085	7.77615	6.77375	8.22294	8.54415	8.28417	-0.446786	-0.767999	-0.508025	-1.44918	-1.7704	-1.51042
10483679	Gpr155	-1.0753	2.99e-05	0.00068005	8.86442	8.74357	9.68965	9.87505	10.0732	-0.825223	-1.01063	-1.20876	-0.946076	-1.13148	-1.32962
10412345	Parp8	-1.0717	2.59e-05	0.000623893	8.75223	8.44118	9.61523	9.66061	9.72938	-0.862994	-0.908379	-0.977146	-1.17405	-1.21943	-1.2882
10340311	---	-1.07063	0.000500555	0.00380942	7.42367	7.2769	8.69338	8.552	8.01737	-1.26971	-1.12833	-0.593703	-1.41648	-1.2751	-0.740473
10339427	---	-1.06911	0.00428526	0.0168748	4.75065	4.28815	5.07973	6.1177	5.56811	-0.329077	-1.36705	-0.817453	-0.79158	-1.82955	-1.27995
10339301	---	-1.06776	2e-05	0.000533232	8.23642	8.01233	9.21173	9.3099	9.05478	-0.975312	-1.07347	-0.818356	-1.19941	-1.29757	-1.04245
10338917	---	-1.0677	0.013124	0.0384531	4.12389	3.86703	5.5767	5.424	4.18879	-1.45281	-1.30011	-0.0648979	-1.70967	-1.55697	-0.32176
10342889	---	-1.06705	0.0356409	0.0812912	7.14803	6.27513	6.79073	8.44704	8.09813	0.357298	-1.299	-0.9501	-0.515607	-2.17191	-1.82301
10506058	Inadl	-1.06685	0.00271286	0.012088	7.63011	6.78637	8.22231	8.41565	8.18731	-0.5922	-0.785544	-0.5572	-1.43594	-1.62928	-1.40094
10517067	Sfn	-1.06644	0.000981991	0.00600633	7.40434	7.16865	7.89428	8.60982	8.55471	-0.489943	-1.20547	-1.15037	-0.725636	-1.44117	-1.38606
10340627	---	-1.06633	0.0100149	0.0313903	5.24961	6.39983	6.74544	6.8503	7.07744	-1.49582	-1.60068	-1.82783	-0.345603	-0.450463	-0.677606
10366229	Lin7a	-1.06525	3.53e-05	0.000746941	7.2795	6.98675	8.10643	8.32116	8.16755	-0.826932	-1.04167	-0.888055	-1.11967	-1.33441	-1.1808
10343154	---	-1.06337	0.000740632	0.00496001	5.40797	5.36327	6.15534	6.89975	6.29187	-0.747368	-1.49178	-0.883905	-0.792066	-1.53648	-0.928603
10344533	---	-1.06306	0.00200756	0.00984815	5.00662	5.78391	6.59906	6.44287	6.33302	-1.59244	-1.43626	-1.3264	-0.815154	-0.658967	-0.549114
10576569	BC021891	-1.06295	0.000296253	0.0026824	6.44179	6.09795	7.08179	7.58124	7.33544	-0.639995	-1.13945	-0.893647	-0.983839	-1.48329	-1.23749
10412380	---	-1.06293	0.00130741	0.00731695	8.2738	7.63073	8.8344	9.25522	8.95599	-0.560594	-0.981419	-0.682187	-1.20366	-1.62449	-1.32525
10584712	Hyou1	-1.06292	3.05e-05	0.000685487	9.72334	9.46054	10.534	10.6462	10.7843	-0.810682	-0.922879	-1.06099	-1.07349	-1.18568	-1.32379
10344143	---	-1.0625	0.018482	0.0496165	6.31555	5.14314	6.60368	7.3036	6.46825	-0.288128	-0.988048	-0.152704	-1.46054	-2.16046	-1.32512
10432243	Fkbp11	-1.06075	8.63e-05	0.00126704	6.13792	6.41397	7.1228	7.41779	7.46951	-0.984876	-1.27986	-1.33159	-0.708829	-1.00382	-1.05554
10342340	---	-1.06071	0.000457584	0.00358316	3.89074	4.38161	5.33708	5.27725	4.97633	-1.44634	-1.38651	-1.08559	-0.955467	-0.895637	-0.59472
10498076	Maml3	-1.06069	0.000229084	0.00229348	8.38771	7.89011	9.14195	9.23319	9.22366	-0.754236	-0.845477	-0.835954	-1.25183	-1.34307	-1.33355
10560672	Cblc	-1.06009	3.88e-05	0.000792889	7.3725	7.20715	8.14096	8.4023	8.50648	-0.768463	-1.0298	-1.13398	-0.93381	-1.19515	-1.29933
10570614	Defb6	-1.05899	0.000952536	0.00589044	4.94795	5.31651	5.86492	6.14522	6.56352	-0.916972	-1.19726	-1.61556	-0.548412	-0.828705	-1.247
10343755	---	-1.05819	0.00260225	0.011723	5.23794	4.66108	5.82468	6.44907	5.74934	-0.586741	-1.21113	-0.511399	-1.1636	-1.78799	-1.08826
10544108	Klrg2	-1.05802	0.000470557	0.00365098	6.90213	6.42511	7.81136	7.48379	7.86977	-0.909236	-0.581664	-0.967641	-1.38625	-1.05868	-1.44466
10374476	Rps17	-1.05624	0.0173816	0.0474167	5.04185	4.00101	4.97311	5.94866	5.81123	0.0687393	-0.906812	-0.769387	-0.972098	-1.94765	-1.81022
10381962	Ace	-1.0559	0.000230308	0.00229582	10.8767	10.724	11.5177	12.025	12.0261	-0.640986	-1.14829	-1.14943	-0.793646	-1.30095	-1.30209
10440903	4932438H23Rik	-1.05526	0.000164682	0.00186947	6.10752	5.72025	6.78889	7.09948	7.01906	-0.681368	-0.991963	-0.91154	-1.06864	-1.37923	-1.29881
10367982	Gpr126	-1.05411	0.010238	0.0318855	9.09265	7.96683	9.55274	9.80591	9.39289	-0.460089	-0.713257	-0.300243	-1.58591	-1.83908	-1.42607
10340102	---	-1.05379	5.78e-05	0.000991405	3.89498	4.16582	4.89921	5.17699	5.17636	-1.00423	-1.28201	-1.28138	-0.733389	-1.01117	-1.01054
10380646	Mir10a	-1.05182	0.0203386	0.0532597	4.81115	3.4087	5.16951	5.11381	5.20192	-0.358362	-0.302665	-0.390776	-1.76081	-1.70511	-1.79322
10511136	B930041F14Rik	-1.05111	7.06e-05	0.00112132	8.69089	8.30528	9.51139	9.54303	9.59316	-0.820506	-0.852141	-0.902276	-1.20612	-1.23775	-1.28788
10342749	---	-1.05099	0.00468498	0.0179944	6.09876	5.22365	6.44744	6.95785	6.7313	-0.348681	-0.859089	-0.632541	-1.22379	-1.7342	-1.50765
10338324	---	-1.05093	0.000298565	0.00269561	4.0882	4.59331	5.37002	5.49535	5.30968	-1.28182	-1.40715	-1.22148	-0.776711	-0.902036	-0.71637
10598586	Xk	-1.0505	0.00431167	0.0169524	7.7111	6.81539	8.12526	8.51412	8.30185	-0.414156	-0.803023	-0.590751	-1.30987	-1.69873	-1.48646
10343680	---	-1.0493	0.0111088	0.0338322	4.11433	3.40103	4.2581	4.73668	5.42617	-0.143772	-0.622348	-1.31184	-0.857073	-1.33565	-2.02514
10380660	Hoxb2	-1.04917	0.00338161	0.014186	8.45022	7.7713	8.76702	9.47119	9.24156	-0.316801	-1.02098	-0.791341	-0.995722	-1.6999	-1.47026
10343377	---	-1.04889	7.06e-05	0.00112093	5.90412	5.83467	7.00867	7.09505	6.65114	-1.10455	-1.19093	-0.747024	-1.174	-1.26038	-0.816473
10488482	Acss1	-1.04737	4.15e-06	0.000232272	8.83433	8.63924	9.7153	9.83154	9.80565	-0.880967	-0.997203	-0.971314	-1.07606	-1.1923	-1.16641
10342443	---	-1.04722	5.98e-05	0.00101139	8.60179	8.33966	9.44071	9.7083	9.40483	-0.838924	-1.10651	-0.803042	-1.10106	-1.36864	-1.06517
10344087	---	-1.04714	0.0206928	0.0539638	3.47555	3.32381	5.3824	3.7055	4.25255	-1.90686	-0.229956	-0.777005	-2.05859	-0.381693	-0.928742
10342960	---	-1.04683	0.000517248	0.0038888	5.2876	5.11502	6.62024	6.18891	5.93529	-1.33264	-0.901307	-0.647683	-1.50521	-1.07389	-0.820262
10471457	St6galnac4	-1.04619	3.75e-05	0.000774536	8.15602	7.9022	9.1293	8.91583	9.18076	-0.973283	-0.759808	-1.02474	-1.2271	-1.01363	-1.27856
10361338	Ipcef1	-1.04509	2.22e-05	0.000569566	5.87107	5.8501	6.71273	6.91676	7.08752	-0.841669	-1.0457	-1.21646	-0.862635	-1.06666	-1.23742
10338288	---	-1.04508	0.00317464	0.0135316	4.03282	4.23045	4.95076	5.77748	4.80189	-0.91794	-1.74466	-0.769076	-0.720309	-1.54703	-0.571445
10602020	Tbc1d8b	-1.045	1.67e-06	0.00014964	7.60387	7.47748	8.49937	8.65798	8.59967	-0.8955	-1.05411	-0.995802	-1.02189	-1.1805	-1.12219
10511665	Necab1	-1.04483	0.00517897	0.0194239	6.02178	6.70879	6.90968	7.63649	7.68417	-0.887901	-1.61471	-1.66238	-0.200895	-0.927705	-0.975379
10491730	Rps23	-1.04251	0.000439103	0.00349033	6.55225	6.01185	7.22081	7.43692	7.31596	-0.668562	-0.884671	-0.763703	-1.20897	-1.42508	-1.30411
10597470	Cmtm8	-1.04251	0.00821535	0.0271941	7.96121	7.14363	8.214	9.09387	8.47692	-0.252785	-1.13266	-0.515705	-1.07036	-1.95024	-1.33329
10379936	Tbx2	-1.04153	0.0070101	0.0242266	8.72859	7.71905	9.07088	9.26589	9.45928	-0.342291	-0.537305	-0.730691	-1.35183	-1.54684	-1.74023
10343131	---	-1.04141	0.00239148	0.0110469	6.95171	6.23899	7.7692	7.79459	7.34651	-0.817487	-0.842873	-0.3948	-1.53021	-1.55559	-1.10752
10385384	Nipal4	-1.0406	1.31e-05	0.000422428	7.18251	7.32553	8.14017	8.31932	8.42439	-0.957656	-1.13681	-1.24187	-0.814637	-0.993787	-1.09886
10456254	Nedd4l	-1.04027	0.00417343	0.0165717	9.99225	9.08575	10.4419	10.7178	10.5781	-0.449669	-0.725534	-0.585868	-1.35617	-1.63203	-1.49237
10502355	Gm4861	-1.03927	2.18e-05	0.000565397	5.37756	5.27801	6.17077	6.41904	6.51136	-0.793214	-1.04148	-1.1338	-0.892765	-1.14103	-1.23335
10339218	---	-1.03903	0.0150871	0.042664	5.90379	4.6527	6.33466	6.47551	6.14165	-0.430877	-0.571728	-0.237869	-1.68196	-1.82281	-1.48895
10496796	Ssx2ip	-1.0388	6.94e-05	0.00110784	7.90356	7.56864	8.66808	8.75688	8.89973	-0.764524	-0.853322	-0.996173	-1.09944	-1.18824	-1.33109
10347310	Pnkd	-1.03847	0.00069362	0.00475165	8.299	7.75404	8.93839	9.27967	8.97692	-0.639391	-0.980665	-0.677915	-1.18435	-1.52562	-1.22287
10339834	---	-1.0375	0.0326894	0.0761123	4.55295	3.03086	4.89422	5.06043	4.53356	-0.341271	-0.507481	0.0193928	-1.86336	-2.02957	-1.5027
10342037	---	-1.03664	0.000840497	0.00540297	4.93404	4.58158	6.12999	5.79215	5.46123	-1.19595	-0.858106	-0.527185	-1.54841	-1.21057	-0.879646
10339200	---	-1.03633	2.56e-05	0.000621506	4.11409	3.81825	5.0694	4.9953	4.94281	-0.955305	-0.88121	-0.828716	-1.25115	-1.17706	-1.12456
10400304	Egln3	-1.0356	0.00168562	0.00870825	8.17362	7.42319	8.81392	8.89941	8.78869	-0.640299	-0.725789	-0.615069	-1.39073	-1.47622	-1.3655
10413710	Nt5dc2	-1.03535	4.57e-05	0.000863824	9.4333	9.45624	10.2607	10.6913	10.4884	-0.827419	-1.25798	-1.05507	-0.804475	-1.23504	-1.03212
10569830	2310057J16Rik	-1.03272	0.0020699	0.0100474	8.37824	7.6266	8.86801	9.15133	9.0861	-0.489762	-0.773089	-0.707853	-1.24141	-1.52473	-1.4595
10488709	8430427H17Rik	-1.03159	5.3e-05	0.000940957	7.88967	7.89968	8.67447	9.01204	9.09226	-0.784804	-1.12237	-1.2026	-0.774794	-1.11236	-1.19259
10506470	1700024P16Rik	-1.03081	0.000122484	0.00156585	6.30623	6.00095	7.10025	7.39711	7.05585	-0.794012	-1.09088	-0.749617	-1.09929	-1.39615	-1.0549
10527605	Mtus2	-1.0308	0.000227767	0.002287	6.51804	6.95763	7.62167	7.87658	7.80763	-1.10364	-1.35854	-1.28959	-0.664049	-0.918955	-0.85
10391025	Krt15	-1.03024	1.88e-05	0.000517101	6.58177	6.69413	7.50282	7.66791	7.83385	-0.921051	-1.08614	-1.25208	-0.808694	-0.973781	-1.13972
10340079	---	-1.02993	0.00998596	0.0313221	5.40409	4.43533	5.82904	6.36511	5.65477	-0.424953	-0.96102	-0.250681	-1.39371	-1.92978	-1.21944
10600131	Xlr4b	-1.02974	0.0332631	0.0771434	4.6997	3.84468	5.64122	4.37308	5.89149	-0.941523	0.326614	-1.19179	-1.79654	-0.528401	-2.04681
10340044	---	-1.02913	0.00329455	0.0138996	8.47781	7.68481	9.35041	9.07942	8.90149	-0.872601	-0.601605	-0.423682	-1.66561	-1.39461	-1.21669
10340549	---	-1.02871	8.08e-07	0.000103117	6.76958	6.64809	7.74645	7.7913	7.67488	-0.976875	-1.02172	-0.905301	-1.09836	-1.1432	-1.02678
10591544	Yipf2	-1.02846	0.000518724	0.00389687	9.65249	9.08753	10.3116	10.4784	10.4054	-0.659123	-0.825892	-0.752923	-1.22409	-1.39086	-1.31789
10584165	Kirrel3	-1.0284	1.48e-05	0.000450896	6.89031	7.07512	7.88998	8.14409	7.99926	-0.999675	-1.25378	-1.10895	-0.814866	-1.06898	-0.924145
10471880	Mir181b-2	-1.02796	0.00150873	0.0080757	4.87506	5.26412	6.50271	5.74881	6.04112	-1.62765	-0.873749	-1.16606	-1.23859	-0.484692	-0.777005
10342601	---	-1.02681	9.77e-05	0.00136629	8.74242	8.9342	10.0847	9.64244	9.86825	-1.34226	-0.900014	-1.12583	-1.15048	-0.708232	-0.93405
10411519	Mtap1b	-1.02564	3.57e-07	6.78e-05	9.98645	10.0019	11.0541	11.0766	10.9288	-1.06762	-1.09013	-0.942351	-1.05217	-1.07468	-0.926898
10513145	Ptpn3	-1.0249	0.00949564	0.0301929	8.3016	7.22688	8.56115	8.89601	8.91027	-0.259548	-0.594412	-0.60867	-1.33427	-1.66913	-1.68339
10340741	---	-1.02453	1.28e-06	0.000128563	6.08146	5.95924	7.06735	7.10248	6.9648	-0.985886	-1.02102	-0.883345	-1.10811	-1.14324	-1.00557
10503341	Cdh17	-1.02445	0.0316318	0.0742718	6.76769	5.78376	6.45611	7.7759	7.66853	0.31158	-1.00821	-0.90084	-0.672344	-1.99213	-1.88476
10411235	Iqgap2	-1.02418	0.00435391	0.0170738	10.3275	9.39877	10.8904	10.8901	10.8815	-0.562876	-0.562544	-0.554007	-1.49162	-1.49128	-1.48275
10499870	Lor	-1.02401	0.000240623	0.0023592	5.56948	5.97985	6.66343	6.74853	6.98405	-1.09395	-1.17905	-1.41457	-0.683583	-0.768684	-1.0042
10368947	Aim1	-1.02397	0.00486239	0.0185122	8.22913	7.38721	8.52006	9.03008	8.94629	-0.29093	-0.800951	-0.717159	-1.13285	-1.64287	-1.55908
10548769	Gsg1	-1.02211	0.0122963	0.0365659	7.66883	6.66711	8.10347	8.62493	7.84183	-0.434643	-0.956101	-0.173001	-1.43637	-1.95783	-1.17473
10441530	Sytl3	-1.02104	0.000183773	0.00200438	5.34632	5.43537	6.10103	6.49562	6.63901	-0.754711	-1.1493	-1.29269	-0.665667	-1.06026	-1.20364
10588026	Rpl7a	-1.02079	0.00773382	0.0260189	4.97644	4.18818	5.23803	6.08596	5.48532	-0.261591	-1.10952	-0.508873	-1.04986	-1.89778	-1.29714
10338336	---	-1.02061	0.00614699	0.0220505	2.83624	3.61548	4.54125	4.39148	3.80666	-1.70501	-1.55525	-0.970426	-0.92577	-0.776007	-0.191186
10456383	Impa2	-1.0197	1.21e-05	0.00040382	7.7819	7.66235	8.60525	8.72687	8.89336	-0.823351	-0.944965	-1.11145	-0.9429	-1.06451	-1.231
10513152	Ptpn3	-1.01902	0.000254632	0.00244435	7.75234	7.3424	8.37981	8.60598	8.71339	-0.627466	-0.853637	-0.961045	-1.03741	-1.26358	-1.37099
10585085	---	-1.01739	0.018675	0.0499686	5.24229	5.21407	5.61253	7.16189	5.96231	-0.370234	-1.9196	-0.720016	-0.398457	-1.94782	-0.748238
10338803	---	-1.0163	0.00726582	0.0248583	4.84658	4.15314	4.98286	5.89775	5.66787	-0.136283	-1.05117	-0.821294	-0.829724	-1.74461	-1.51474
10571599	---	-1.01586	0.000259551	0.00246701	5.72322	5.32703	6.7337	6.51853	6.37071	-1.01048	-0.795311	-0.647488	-1.40667	-1.1915	-1.04368
10508465	Marcksl1	-1.01555	0.00763674	0.0257972	7.70864	6.79575	7.97542	8.61301	8.21482	-0.266777	-0.904364	-0.506183	-1.17967	-1.81726	-1.41908
10603573	Sytl5	-1.01411	1.22e-05	0.000406606	6.30678	6.0606	7.22272	7.13157	7.23912	-0.915944	-0.824787	-0.932339	-1.16212	-1.07096	-1.17852
10340730	---	-1.01321	0.00688657	0.0239258	6.40786	5.40851	6.76501	6.96635	7.03285	-0.357143	-0.558487	-0.62499	-1.35649	-1.55783	-1.62434
10491300	Skil	-1.01308	2.75e-05	0.000648232	8.41907	8.25036	9.18819	9.34696	9.50822	-0.769125	-0.927892	-1.08915	-0.937835	-1.0966	-1.25786
10470388	5930434B04Rik	-1.01037	6.38e-05	0.0010498	7.9458	7.82367	8.69457	8.8722	9.11855	-0.74877	-0.9264	-1.17275	-0.870899	-1.04853	-1.29488
10338676	---	-1.00962	0.00135013	0.00748754	3.51866	3.12622	3.98924	4.70077	4.30618	-0.470577	-1.18211	-0.78752	-0.86302	-1.57456	-1.17996
10518201	Pramef12	-1.00908	2.55e-07	5.72e-05	5.27914	5.30451	6.25267	6.26625	6.3838	-0.973536	-0.987109	-1.10466	-0.948167	-0.96174	-1.07929
10343945	---	-1.00821	0.0105184	0.0325284	2.74975	2.48904	3.99508	2.8487	4.03903	-1.24533	-0.0989483	-1.28929	-1.50604	-0.359655	-1.54999
10450369	Hspa1a	-1.00622	0.0055691	0.0204999	8.93368	8.23247	9.13917	9.93459	9.69413	-0.205492	-1.00091	-0.760457	-0.906699	-1.70212	-1.46166
10479165	Edn3	-1.0054	0.0004808	0.00370531	6.7737	6.86173	7.57699	8.2086	7.68373	-0.803299	-1.4349	-0.910038	-0.715266	-1.34687	-0.822006
10343367	---	-1.00514	0.00173993	0.00891508	6.6722	7.1458	8.25764	7.56244	7.92232	-1.58545	-0.890247	-1.25012	-1.11185	-0.416648	-0.77652
10403558	Ero1lb	-1.00447	7.76e-05	0.00117878	7.4525	7.21708	8.15061	8.34957	8.51759	-0.698115	-0.897075	-1.0651	-0.933531	-1.13249	-1.30051
10495206	Slc16a4	-1.00362	0.000417888	0.00337109	7.28668	6.93321	7.86429	8.10947	8.36693	-0.577613	-0.822789	-1.08025	-0.931086	-1.17626	-1.43372
10341710	---	-1.00139	0.00466276	0.0179277	5.40666	5.06173	5.63749	6.61506	6.4542	-0.23083	-1.2084	-1.04755	-0.575759	-1.55333	-1.39247
10585398	Gldn	-1.00118	0.000898361	0.00565843	6.38268	5.87414	6.9676	7.39879	7.0224	-0.584915	-1.01611	-0.639722	-1.09345	-1.52465	-1.14826
10566136	Olfr543	-1.00023	0.000353716	0.00302093	6.66245	6.24143	7.27907	7.65222	7.42521	-0.616619	-0.989768	-0.762762	-1.03764	-1.41079	-1.18378
10552008	Atp4a	-1.00018	0.00175483	0.00896632	7.56627	7.23346	7.93622	8.60259	8.66131	-0.369958	-1.03632	-1.09504	-0.702766	-1.36913	-1.42785
10515613	Ptprf	-0.999343	5.76e-05	0.00098912	9.46179	9.11765	10.2229	10.33	10.3143	-0.761155	-0.868182	-0.852473	-1.1053	-1.21233	-1.19662
10373202	Shmt2	-0.998916	0.0337855	0.078058	9.33052	7.8826	9.33414	9.96112	9.52117	-0.00362231	-0.630598	-0.190649	-1.45154	-2.07852	-1.63857
10518108	Tmem51	-0.998645	0.00984342	0.0310142	7.53272	6.45579	7.82591	8.10082	8.05198	-0.293185	-0.568102	-0.519254	-1.37011	-1.64503	-1.59618
10343480	---	-0.997282	0.0118296	0.0354694	4.59188	5.40636	5.8128	6.56308	5.61333	-1.22092	-1.97119	-1.02145	-0.406441	-1.15672	-0.206974
10367379	Si	-0.997101	2.59e-05	0.000623893	6.67726	6.57923	7.42719	7.68941	7.75942	-0.749936	-1.01216	-1.08217	-0.847965	-1.11019	-1.1802
10449401	Tcp11	-0.994664	0.00223877	0.0105719	7.62028	7.08464	8.31184	8.70569	8.02385	-0.691555	-1.08541	-0.403562	-1.2272	-1.62105	-0.939205
10607113	Rgs3	-0.994369	0.000100734	0.00139169	8.41264	8.60823	9.33119	9.44134	9.74188	-0.918548	-1.0287	-1.32924	-0.722957	-0.833113	-1.13365
10391685	Fam171a2	-0.993926	0.00573651	0.0209565	8.11277	7.15129	8.61115	8.61524	8.65148	-0.498378	-0.502473	-0.538713	-1.45985	-1.46395	-1.50019
10587446	Myo6	-0.993336	0.00786743	0.0263689	10.1017	9.09682	10.5738	10.7606	10.4433	-0.472144	-0.658951	-0.341635	-1.477	-1.6638	-1.34649
10544002	Creb3l2	-0.993331	1.17e-05	0.000396645	10.0234	9.78344	10.8756	10.959	10.8557	-0.852131	-0.935585	-0.83228	-1.09213	-1.17558	-1.07228
10343426	---	-0.993314	0.000170791	0.00191445	3.13595	3.20301	4.08648	4.46156	3.94034	-0.950538	-1.32561	-0.804392	-0.88347	-1.25855	-0.737324
10342162	---	-0.99173	0.00234695	0.0109035	5.07133	5.63337	6.02941	6.68989	6.31294	-0.958076	-1.61856	-1.24161	-0.396038	-1.05652	-0.679572
10368041	3110003A17Rik	-0.991602	0.038185	0.0855182	8.76297	8.11901	8.40831	9.91119	9.97827	0.354662	-1.14822	-1.2153	-0.289301	-1.79218	-1.85926
10469453	---	-0.990762	0.0268168	0.0654986	4.82548	4.54318	5.46779	6.61742	4.94007	-0.642301	-1.79194	-0.114591	-0.924603	-2.07424	-0.396893
10343820	---	-0.990585	0.00299028	0.012941	4.36195	4.51927	5.94436	5.3925	4.95673	-1.58241	-1.03055	-0.594774	-1.42509	-0.873231	-0.437459
10607467	Sat1	-0.990348	0.000151193	0.0017743	10.1186	9.78288	10.753	11.0681	11.0022	-0.634383	-0.949495	-0.883572	-0.970113	-1.28522	-1.2193
10506767	Echdc2	-0.990313	8.6e-06	0.000336992	10.6056	10.3684	11.4546	11.478	11.4994	-0.848978	-0.872375	-0.893777	-1.08618	-1.10958	-1.13098
10342921	---	-0.990301	0.009511	0.0302259	4.95821	3.89863	5.36323	5.31281	5.58012	-0.405028	-0.354602	-0.621918	-1.4646	-1.41417	-1.68149
10393272	Rnf157	-0.989087	0.000199642	0.00211583	7.69991	7.34567	8.33465	8.51292	8.68806	-0.634735	-0.813013	-0.988148	-0.988978	-1.16726	-1.34239
10369531	Tspan15	-0.988898	0.00163129	0.00853198	9.32859	8.61978	9.89393	10.0261	9.96918	-0.565336	-0.697553	-0.640586	-1.27415	-1.40636	-1.3494
10344242	---	-0.988441	0.00256935	0.0116339	3.98198	3.84383	5.42582	4.48822	4.79	-1.44384	-0.506235	-0.80802	-1.58199	-0.644389	-0.946174
10513160	Ptpn3	-0.988391	0.00253853	0.011524	7.75808	6.97413	8.28272	8.36625	8.41451	-0.52464	-0.60817	-0.65643	-1.30859	-1.39212	-1.44039
10511366	---	-0.987789	0.00706113	0.0243376	6.25485	5.32215	6.60964	7.0384	6.68084	-0.354784	-0.783543	-0.425981	-1.28749	-1.71625	-1.35869
10340085	---	-0.987069	0.00172152	0.00884063	3.84953	3.65572	5.21806	4.60558	4.39545	-1.36853	-0.756048	-0.54592	-1.56234	-0.949853	-0.739725
10341846	---	-0.98672	0.000433728	0.00346027	6.25419	6.27788	7.63098	7.08705	7.04024	-1.37679	-0.832854	-0.78605	-1.3531	-0.809167	-0.762364
10371432	D10Wsu52e	-0.986169	0.000101364	0.00139716	10.4978	10.2043	11.1537	11.3952	11.4627	-0.655892	-0.897408	-0.964878	-0.949445	-1.19096	-1.25843
10536799	Fam71f2	-0.985939	0.000222108	0.00225152	7.53966	7.19054	8.26144	8.56791	8.22377	-0.721774	-1.02825	-0.684109	-1.0709	-1.37737	-1.03323
10417579	4930452B06Rik	-0.985441	0.000308005	0.00275694	6.46336	6.50491	7.20118	7.80012	7.40744	-0.737818	-1.33676	-0.944077	-0.696263	-1.2952	-0.902522
10424905	Scx	-0.985255	0.000122083	0.00156302	6.84747	7.05737	7.78642	7.84123	8.18538	-0.938949	-0.993756	-1.33791	-0.729047	-0.783854	-1.12801
10339562	---	-0.984455	0.0451796	0.0970848	5.22207	3.85237	6.1484	5.02557	5.39106	-0.926326	0.196505	-0.168985	-2.29603	-1.1732	-1.53869
10596051	Tmem22	-0.984417	0.00040539	0.00330086	6.0199	5.68155	6.83506	7.08332	6.58705	-0.81516	-1.06342	-0.567149	-1.15351	-1.40177	-0.905501
10606835	Bex2	-0.984347	0.000241083	0.00236118	6.001	6.04052	6.68698	7.07801	7.25032	-0.685988	-1.07701	-1.24933	-0.646461	-1.03749	-1.2098
10387668	Tnk1	-0.983849	0.000651147	0.00456236	7.97264	7.42677	8.53808	8.76985	8.74272	-0.565443	-0.797217	-0.770086	-1.11131	-1.34308	-1.31595
10525677	Hip1r	-0.983606	1.17e-05	0.000396645	7.9881	7.84021	8.75433	8.94706	8.9919	-0.766234	-0.95896	-1.0038	-0.914116	-1.10684	-1.15168
10466745	Tjp2	-0.981821	0.000390655	0.00323082	8.85697	8.40504	9.42766	9.71049	9.70033	-0.570691	-0.853524	-0.843358	-1.02262	-1.30545	-1.29528
10574220	Cx3cl1	-0.980446	1.42e-05	0.000440358	8.00889	7.83721	8.76977	9.00927	8.93146	-0.760875	-1.00038	-0.922564	-0.932555	-1.17206	-1.09424
10522445	Spata18	-0.979987	0.0188301	0.0502753	7.74011	6.54176	8.06074	8.42384	7.87819	-0.320627	-0.683727	-0.138074	-1.51898	-1.88208	-1.33643
10598863	Rgn	-0.979581	0.0236319	0.0596374	5.49709	5.97083	5.99084	7.54496	6.60481	-0.493756	-2.04788	-1.10772	-0.0200149	-1.57414	-0.633979
10341704	---	-0.978917	0.00811071	0.026935	4.43688	4.27817	5.04686	6.05221	4.91025	-0.60998	-1.61534	-0.473375	-0.768687	-1.77404	-0.632081
10558910	Rangrf	-0.978369	2.1e-05	0.000551509	8.58021	8.55849	9.68992	9.59893	9.35431	-1.10971	-1.01872	-0.774103	-1.13143	-1.04044	-0.795819
10513190	D630039A03Rik	-0.975489	0.00437454	0.0171295	7.27992	6.44204	7.65731	8.0083	7.8438	-0.377387	-0.728378	-0.563871	-1.21527	-1.56626	-1.40176
10338736	---	-0.975135	0.000489791	0.00374813	4.68424	5.01718	5.54093	6.06145	5.87515	-0.85669	-1.37722	-1.19092	-0.523743	-1.04427	-0.857968
10342531	---	-0.97359	0.00262491	0.0117975	6.74038	6.0031	7.15531	7.46262	7.41807	-0.414924	-0.722232	-0.677683	-1.15221	-1.45952	-1.41497
10586172	---	-0.973297	0.000393062	0.00323764	5.6322	5.13894	6.2535	6.44701	6.3761	-0.621297	-0.814806	-0.743899	-1.11456	-1.30806	-1.23716
10340826	---	-0.97324	0.012887	0.0379203	6.51631	5.40943	6.9043	6.75986	7.14417	-0.387988	-0.243551	-0.627859	-1.49487	-1.35043	-1.73474
10418341	Il17rb	-0.972838	7.97e-05	0.00120091	7.46231	7.19821	8.15362	8.47166	8.28403	-0.691303	-1.00935	-0.821716	-0.955401	-1.27344	-1.08581
10464448	Gm6020	-0.972276	0.0154419	0.0433911	3.24651	2.93411	3.25564	4.60822	4.32391	-0.00913089	-1.36171	-1.0774	-0.321525	-1.6741	-1.38979
10399178	Cdca7l	-0.970543	0.000287496	0.00263122	7.97136	7.68474	8.54521	8.83103	9.01954	-0.573855	-0.859674	-1.04818	-0.860467	-1.14629	-1.33479
10338262	---	-0.970489	8.44e-06	0.00033477	2.82168	2.65888	3.64991	3.65249	3.82991	-0.828231	-0.830807	-1.00823	-0.991034	-0.99361	-1.17103
10344295	---	-0.970214	0.00826458	0.0273103	3.56181	2.65345	3.92732	4.4149	3.89132	-0.365508	-0.853085	-0.329507	-1.27387	-1.76145	-1.23787
10513154	Ptpn3	-0.969932	0.000762867	0.00505476	7.67737	7.16528	8.18841	8.43121	8.55414	-0.511045	-0.753839	-0.876777	-1.02314	-1.26593	-1.38887
10388185	Smtnl2	-0.969583	0.000327331	0.0028689	8.18165	8.09409	8.77051	9.34359	9.20825	-0.588869	-1.16194	-1.0266	-0.676426	-1.2495	-1.11416
10366665	Rpl21	-0.969341	0.0261485	0.0643256	4.39513	3.39292	4.2672	4.8802	5.4427	0.127928	-0.485067	-1.04757	-0.874279	-1.48727	-2.04978
10595664	Tmed3	-0.96865	0.00034159	0.00295291	9.7239	9.42341	10.2689	10.7436	10.6144	-0.544985	-1.0197	-0.890528	-0.845475	-1.32019	-1.19102
10338838	---	-0.968466	0.0218701	0.0562949	5.34711	4.1053	5.96324	5.41866	5.70211	-0.616129	-0.0715485	-0.355006	-1.85794	-1.31336	-1.59682
10544906	Ggct	-0.968203	0.000351099	0.00300748	7.19508	6.86369	7.74733	8.20614	8.0393	-0.552251	-1.01106	-0.844223	-0.883638	-1.34244	-1.17561
10346330	Plcl1	-0.968142	0.000980021	0.00599745	7.11467	7.44517	7.9776	8.61104	8.15554	-0.862933	-1.49637	-1.04087	-0.532435	-1.16587	-0.710371
10341840	---	-0.968039	0.00106782	0.00636988	4.86313	4.34489	5.74972	5.31321	5.65321	-0.886592	-0.45008	-0.790084	-1.40483	-0.96832	-1.30833
10592593	Tecta	-0.968033	1.24e-06	0.000126927	6.23057	6.30477	7.16717	7.20787	7.33206	-0.936603	-0.977305	-1.10149	-0.862403	-0.903105	-1.02729
10338232	---	-0.967004	0.0336789	0.0778481	7.17268	5.79689	7.06835	7.53298	7.75403	0.104329	-0.360308	-0.581353	-1.27146	-1.73609	-1.95714
10456719	---	-0.966659	8.72e-05	0.00127231	7.62774	7.40786	8.69964	8.36478	8.38896	-1.0719	-0.737045	-0.761221	-1.29178	-0.956917	-0.981093
10341800	---	-0.965854	2.13e-05	0.000556015	4.06413	4.22315	5.04634	5.27222	5.00992	-0.98221	-1.20809	-0.945792	-0.823187	-1.04907	-0.78677
10566309	Ubqlnl	-0.965788	0.00685994	0.0238666	6.39238	5.56397	7.03543	7.20424	6.59222	-0.643047	-0.811856	-0.199834	-1.47147	-1.64027	-1.02825
10481654	Fpgs	-0.963882	0.00130442	0.00730519	8.02865	7.89234	8.49848	9.28869	8.98596	-0.469828	-1.26004	-0.957315	-0.606133	-1.39635	-1.09362
10547638	Rpl15	-0.963676	0.005939	0.0214936	8.27924	7.495	8.5818	9.20187	8.76871	-0.302563	-0.922634	-0.489467	-1.08681	-1.70688	-1.27371
10460085	Cndp2	-0.963257	0.000559258	0.00410382	9.87423	9.37807	10.447	10.5756	10.7457	-0.572723	-0.70139	-0.87142	-1.06888	-1.19755	-1.36758
10340474	---	-0.963133	0.00467591	0.0179715	5.3259	4.49415	6.03924	5.66476	5.91548	-0.713339	-0.338861	-0.589574	-1.54509	-1.17061	-1.42132
10370754	Dos	-0.962973	2.3e-05	0.000579405	6.88128	6.87845	7.66386	7.85211	8.01254	-0.782585	-0.970829	-1.13126	-0.785414	-0.973658	-1.13409
10503109	Chchd7	-0.961991	0.000595661	0.00428856	9.16759	8.72622	9.66976	10.0691	9.98777	-0.502175	-0.901554	-0.820188	-0.943545	-1.34292	-1.26156
10341659	---	-0.961852	4.89e-05	0.000896681	4.76095	5.0115	5.91839	5.69411	5.93174	-1.15744	-0.933159	-1.17079	-0.906886	-0.682602	-0.920233
10554588	Sh3gl3	-0.961315	0.00521279	0.0195213	6.64119	6.50519	6.98263	8.08413	7.53674	-0.341448	-1.44295	-0.895557	-0.477444	-1.57894	-1.03155
10339344	---	-0.960992	2.41e-05	0.000597845	6.80841	6.69813	7.53758	7.74831	7.85689	-0.729173	-0.939908	-1.04848	-0.839449	-1.05018	-1.15876
10488862	Ggt7	-0.960985	0.000212623	0.00219116	7.12353	7.17304	7.9797	7.92434	8.42378	-0.856167	-0.800808	-1.30025	-0.806653	-0.751294	-1.25074
10338456	---	-0.960955	0.00396128	0.0159291	5.208	4.46378	6.04788	5.53902	5.80364	-0.839876	-0.331013	-0.595641	-1.5841	-1.07524	-1.33986
10359446	AI848100	-0.960075	0.000411318	0.00332987	9.22491	8.86822	9.74614	10.1744	10.0994	-0.521225	-0.949444	-0.874518	-0.877917	-1.30614	-1.23121
10338246	---	-0.959338	0.00272166	0.0121148	4.05583	4.3222	5.64222	4.76396	5.03888	-1.58639	-0.708123	-0.983052	-1.32002	-0.441755	-0.716684
10533734	Abcb9	-0.958183	1.59e-05	0.000468357	7.59002	7.50237	8.37762	8.46276	8.67275	-0.787606	-0.872746	-1.08273	-0.875249	-0.960388	-1.17038
10520950	Pdlim1	-0.957863	0.000911923	0.00571349	10.8129	10.2886	11.2874	11.6	11.6384	-0.474573	-0.787155	-0.825523	-0.998798	-1.31138	-1.34975
10422194	Rbm26	-0.957833	1.15e-05	0.000396645	8.53398	8.3047	9.31357	9.4066	9.41134	-0.779588	-0.87262	-0.877361	-1.00887	-1.10191	-1.10665
10525487	4932422M17Rik	-0.957768	0.000814702	0.00528932	7.51649	6.94857	8.09332	8.31225	8.16532	-0.576834	-0.795762	-0.648829	-1.14475	-1.36368	-1.21675
10500011	Tuft1	-0.957701	1.21e-06	0.000126536	7.86026	7.74499	8.70309	8.83053	8.74737	-0.842822	-0.970267	-0.887108	-0.958092	-1.08554	-1.00238
10341750	---	-0.957574	0.000916825	0.00573766	5.04403	4.45109	5.69378	5.61907	5.80255	-0.649754	-0.57504	-0.758518	-1.24269	-1.16798	-1.35146
10467420	Pdlim1	-0.957389	0.00225744	0.0106277	10.9645	10.2461	11.4241	11.6646	11.5995	-0.459534	-0.700109	-0.634957	-1.17791	-1.41849	-1.35334
10342953	---	-0.957249	0.000463252	0.00361159	5.89995	6.33231	7.08999	7.25019	6.87995	-1.19004	-1.35025	-0.980007	-0.757674	-0.917882	-0.547641
10602805	Mtap7d2	-0.956303	0.00564317	0.0207004	6.28793	6.2598	6.70716	7.82844	7.15489	-0.419238	-1.54051	-0.866966	-0.447365	-1.56864	-0.895093
10341781	---	-0.95614	0.0106203	0.0327197	3.87839	4.54079	5.55241	5.36992	4.57487	-1.67402	-1.49153	-0.696476	-1.01162	-0.829129	-0.0340756
10373101	Pip4k2c	-0.954301	0.000896351	0.00565158	10.3753	9.86088	10.8451	11.1795	11.1926	-0.469792	-0.80412	-0.817308	-0.984248	-1.31858	-1.33176
10368720	Slc16a10	-0.953316	5.51e-07	8.32e-05	9.51454	9.56176	10.4336	10.5776	10.4633	-0.919042	-1.06303	-0.94871	-0.871822	-1.01581	-0.901491
10478949	Dok5	-0.952833	0.000940272	0.00583618	6.01844	5.8228	6.46341	7.08563	7.0713	-0.444977	-1.0672	-1.05287	-0.640615	-1.26284	-1.24851
10340410	---	-0.952532	0.0188977	0.0504056	3.29419	2.73744	4.68841	3.88702	3.32961	-1.39422	-0.592836	-0.0354186	-1.95097	-1.14958	-0.592164
10471080	Usp20	-0.952119	0.000482393	0.00371415	7.75456	7.49733	8.25898	8.67367	8.80154	-0.504417	-0.91911	-1.04697	-0.761654	-1.17635	-1.30421
10558840	Rassf7	-0.951778	0.001846	0.00926732	6.87525	6.67833	7.27035	8.08693	7.82842	-0.395103	-1.21168	-0.953172	-0.592023	-1.4086	-1.15009
10344837	Prex2	-0.951599	6.23e-09	1.21e-05	8.78113	8.81187	9.77794	9.74162	9.72475	-0.996807	-0.960485	-0.943616	-0.966066	-0.929744	-0.912875
10344292	---	-0.951554	0.00501245	0.0189507	2.70364	2.95879	3.94419	4.20647	3.19763	-1.24055	-1.50283	-0.493991	-0.985409	-1.24769	-0.238846
10434934	Bdh1	-0.951443	0.0170217	0.0467184	7.1008	5.9254	7.29071	7.64615	7.45676	-0.189913	-0.545353	-0.35596	-1.36531	-1.72075	-1.53136
10342317	---	-0.951414	0.0191449	0.0509085	4.38603	5.1879	6.38956	5.57517	5.2504	-2.00353	-1.18914	-0.864376	-1.20166	-0.38727	-0.062506
10503835	Rragd	-0.951069	0.00333678	0.0140352	6.33849	5.70209	6.63105	7.22956	7.05347	-0.292553	-0.891068	-0.71498	-0.928957	-1.52747	-1.35138
10338956	---	-0.950518	4.58e-05	0.000864792	2.55909	2.55677	3.45212	3.34445	3.72877	-0.893033	-0.785363	-1.16968	-0.895348	-0.787678	-1.172
10340298	---	-0.949607	6.75e-06	0.000297956	5.41274	5.56567	6.41488	6.54465	6.35689	-1.00215	-1.13192	-0.944154	-0.849216	-0.978986	-0.791225
10479010	Spo11	-0.949304	0.000105174	0.00142974	5.18724	4.94463	5.99853	6.20513	5.84205	-0.811291	-1.01789	-0.654816	-1.0539	-1.2605	-0.897424
10407782	Edaradd	-0.94758	0.000289229	0.00263944	7.1586	6.74075	7.76363	8.03535	7.89278	-0.605036	-0.876753	-0.734184	-1.02288	-1.2946	-1.15203
10404218	Gpld1	-0.946367	2.02e-05	0.00053583	7.86853	8.05658	8.76967	8.98707	8.97002	-0.901137	-1.11854	-1.10149	-0.713095	-0.930495	-0.913448
10356489	Asb18	-0.945951	2.07e-05	0.000546617	6.55747	6.79669	7.57526	7.71757	7.57627	-1.01779	-1.1601	-1.0188	-0.77857	-0.920874	-0.779573
10370766	Gamt	-0.945826	3.11e-05	0.000692541	10.6613	10.6106	11.3975	11.7564	11.5913	-0.736252	-1.09509	-0.930059	-0.786969	-1.14581	-0.980775
10341777	---	-0.944743	0.0114945	0.0346892	10.1819	9.09869	10.5377	10.5981	10.6193	-0.3558	-0.416198	-0.437452	-1.43899	-1.49938	-1.52064
10603814	Slc9a7	-0.943967	0.00216424	0.0103387	7.55881	6.84446	8.08698	8.24855	8.10128	-0.528163	-0.689738	-0.54247	-1.24252	-1.40409	-1.25682
10539135	Capg	-0.943604	6.87e-06	0.000300147	9.64074	9.45578	10.4166	10.5005	10.5584	-0.775886	-0.8598	-0.917681	-0.960849	-1.04476	-1.10264
10466521	Gcnt1	-0.943474	0.0242843	0.0607806	8.75999	7.60825	8.66915	9.32106	9.39257	0.0908402	-0.561068	-0.632584	-1.0609	-1.71281	-1.78432
10441270	Ripk4	-0.943419	0.0180983	0.0488131	6.82788	5.78679	6.84928	7.62808	7.2749	-0.0213999	-0.800194	-0.447018	-1.0625	-1.84129	-1.48811
10589940	Osbpl10	-0.94145	0.000414496	0.00335067	7.55271	7.08699	8.12316	8.35926	8.30147	-0.570454	-0.806554	-0.748755	-1.03618	-1.27228	-1.21448
10437673	Tnp2	-0.941345	0.0130275	0.0382496	6.63373	6.16389	7.00363	8.05611	6.96073	-0.3699	-1.42238	-0.32699	-0.839744	-1.89222	-0.796834
10339806	---	-0.940416	0.0258703	0.0637813	4.34356	3.37846	4.15476	5.23807	5.01143	0.188794	-0.894512	-0.667877	-0.776307	-1.85961	-1.63298
10340747	---	-0.940017	0.00310375	0.0133012	3.56235	3.0776	3.96206	4.68863	4.12929	-0.399709	-1.12628	-0.566938	-0.884461	-1.61103	-1.05169
10577645	Ido2	-0.939335	1.1e-05	0.000389712	6.90364	6.76793	7.82181	7.8656	7.63794	-0.918172	-0.961967	-0.734299	-1.05388	-1.09768	-0.870011
10573203	Gipc1	-0.939257	0.00037094	0.00311521	8.77633	8.63684	9.31477	9.76537	9.85738	-0.538447	-0.989043	-1.08105	-0.677931	-1.12853	-1.22054
10425333	Apobec3	-0.938736	0.000337151	0.00292811	8.94696	8.56397	9.80618	9.79144	9.48498	-0.859217	-0.844481	-0.538018	-1.24221	-1.22747	-0.921012
10339120	---	-0.938475	0.000198402	0.00210772	5.06199	4.78114	6.06046	5.86275	5.65692	-0.99847	-0.800764	-0.594929	-1.27931	-1.08161	-0.875771
10436865	Ifngr2	-0.938237	0.000107046	0.00144549	11.3192	11.0402	11.935	12.2022	12.2166	-0.615775	-0.882982	-0.897376	-0.894827	-1.16203	-1.17643
10574384	Ndrg4	-0.938067	0.000555618	0.0040892	7.3963	7.80759	8.31068	8.72988	8.57948	-0.914382	-1.33358	-1.18318	-0.503089	-0.922286	-0.771886
10366630	Tmbim4	-0.937937	0.000813946	0.0052854	10.9546	10.429	11.4527	11.69	11.7464	-0.498151	-0.735435	-0.791837	-1.02374	-1.26103	-1.31743
10594590	Snx1	-0.937038	0.000775385	0.00511042	9.90308	9.40271	10.3882	10.7148	10.6668	-0.485123	-0.811719	-0.763724	-0.985488	-1.31208	-1.26409
10409118	Wnk2	-0.936203	0.00447429	0.0173889	8.11768	7.30113	8.59301	8.81913	8.52469	-0.475327	-0.701453	-0.407009	-1.29187	-1.518	-1.22355
10596543	Rad54l2	-0.935209	0.00829723	0.0273729	7.44948	6.59391	7.62848	8.23194	8.0103	-0.178999	-0.782458	-0.560821	-1.03457	-1.63802	-1.41639
10411359	Plp2	-0.935024	0.00379774	0.0154451	9.3469	8.55045	9.79578	9.83132	10.024	-0.448883	-0.484421	-0.677098	-1.24533	-1.28087	-1.47355
10606186	Slc16a2	-0.934342	0.0012003	0.00689398	8.78086	8.60772	9.23563	9.97755	9.6727	-0.454777	-1.1967	-0.89184	-0.627919	-1.36984	-1.06498
10365518	Nt5dc3	-0.934263	8.62e-05	0.0012668	8.2616	7.93554	8.95563	9.00122	9.14164	-0.694038	-0.739624	-0.880048	-1.02009	-1.06568	-1.2061
10583485	A230050P20Rik	-0.933114	4.68e-07	7.69e-05	7.70475	7.64418	8.6129	8.53756	8.67228	-0.908145	-0.832814	-0.967533	-0.968712	-0.893381	-1.0281
10459421	Atp8b1	-0.932839	0.000470216	0.00364919	7.72373	7.27192	8.26065	8.55713	8.47421	-0.536922	-0.8334	-0.750477	-0.988733	-1.28521	-1.20229
10578916	Sc4mol	-0.932735	0.000120755	0.00155215	9.33643	9.24882	9.95977	10.3843	10.332	-0.623333	-1.04787	-0.995575	-0.71095	-1.13549	-1.08319
10445293	Pla2g7	-0.932582	0.00471723	0.0180962	10.0253	9.59307	10.2189	10.9451	11.0613	-0.193557	-0.919783	-1.03603	-0.625807	-1.35203	-1.46828
10555303	Pgm2l1	-0.932519	0.000172757	0.00192902	7.5368	7.78431	8.48143	8.46673	8.83106	-0.944629	-0.929928	-1.29426	-0.697119	-0.682419	-1.04675
10590909	Endod1	-0.932039	0.00294238	0.012791	8.63751	8.00594	8.98781	9.53099	9.24248	-0.350309	-0.893481	-0.604973	-0.981879	-1.52505	-1.23654
10342379	---	-0.93153	0.0179578	0.0485504	6.31684	5.12402	6.74546	6.65156	6.55886	-0.428623	-0.334725	-0.242017	-1.62144	-1.52754	-1.43483
10375313	Ccnjl	-0.931012	0.000699489	0.0047778	7.19108	6.7211	7.67536	7.95348	8.03247	-0.484277	-0.762395	-0.841385	-0.954264	-1.23238	-1.31137
10589099	Ip6k2	-0.930605	0.000746653	0.00498247	8.30757	7.76809	8.86968	8.94833	9.08729	-0.562115	-0.640759	-0.779722	-1.1016	-1.18024	-1.3192
10482177	Strbp	-0.930591	0.00118335	0.00683277	8.64875	8.13653	9.3751	9.51586	9.07873	-0.726349	-0.867112	-0.429981	-1.23857	-1.37933	-0.942203
10447141	Eml4	-0.930101	5.37e-05	0.000946296	8.75552	8.51359	9.41044	9.62155	9.66198	-0.654919	-0.866036	-0.906463	-0.896842	-1.10796	-1.14839
10584600	---	-0.929088	6.32e-06	0.000290364	7.77515	7.94255	8.83179	8.83554	8.69648	-1.05664	-1.06039	-0.921329	-0.889242	-0.892996	-0.753936
10594907	Rpl7a	-0.928128	0.00381839	0.0155001	3.94895	3.29939	4.20731	4.6761	4.7735	-0.258351	-0.727141	-0.824541	-0.907918	-1.37671	-1.47411
10601771	Armcx1	-0.925839	6.07e-05	0.00102026	8.77205	8.72952	9.5162	9.6088	9.90487	-0.744154	-0.836753	-1.13282	-0.786678	-0.879276	-1.17535
10470316	---	-0.925836	0.000264828	0.0024974	4.40262	4.03529	5.01455	5.32779	5.09203	-0.611925	-0.925167	-0.689409	-0.979263	-1.2925	-1.05675
10373452	Gm129	-0.924148	0.000757673	0.00503185	6.84931	6.30493	7.41895	7.47803	7.60682	-0.569636	-0.628718	-0.757512	-1.11402	-1.1731	-1.3019
10520650	Cad	-0.924097	0.00030372	0.00272799	8.78236	8.40637	9.36621	9.69994	9.48924	-0.583848	-0.917584	-0.706876	-0.959836	-1.29357	-1.08286
10363173	Gja1	-0.923335	0.00868967	0.0282884	10.7482	9.76358	11.1872	11.1198	11.2306	-0.439009	-0.37163	-0.482414	-1.42364	-1.35627	-1.46705
10380672	Skap1	-0.922932	1.66e-05	0.000480961	5.92392	6.16662	7.02482	6.93824	6.94154	-1.1009	-1.01432	-1.01762	-0.858205	-0.771618	-0.774925
10479397	Ntsr1	-0.922219	0.0127466	0.0375835	5.78542	6.52955	6.73315	6.87071	7.63526	-0.947727	-1.08529	-1.84984	-0.203598	-0.34116	-1.10571
10341134	---	-0.92139	0.00783346	0.0262793	3.92015	3.78065	4.71535	4.21929	5.38074	-0.795195	-0.299133	-1.46059	-0.934697	-0.438634	-1.60009
10341137	---	-0.920089	0.00642987	0.0227674	4.01656	4.11361	5.58985	4.49179	4.87388	-1.57329	-0.475229	-0.857324	-1.47624	-0.378175	-0.760271
10466923	Gm10136	-0.918467	0.0111353	0.0338861	9.15362	8.17543	9.42052	9.84379	9.48467	-0.266897	-0.69017	-0.331051	-1.24509	-1.66836	-1.30924
10605051	Trex2	-0.918117	4.66e-06	0.000247347	6.25244	6.27937	7.29607	7.19727	7.05872	-1.04363	-0.944833	-0.806284	-1.0167	-0.917903	-0.779354
10458340	Hbegf	-0.918059	1.11e-06	0.000122025	7.03463	7.14788	7.99177	7.96246	8.07372	-0.957138	-0.927821	-1.03909	-0.843892	-0.814575	-0.92584
10342941	---	-0.917856	0.0350964	0.0803604	7.89793	6.46965	8.10896	8.15616	8.03981	-0.211037	-0.258231	-0.141878	-1.63932	-1.68651	-1.57016
10339280	---	-0.917105	0.00221131	0.0104854	3.84315	4.30053	5.36197	4.8873	4.71757	-1.51882	-1.04416	-0.874423	-1.06143	-0.586769	-0.417036
10339875	---	-0.914939	0.00366052	0.0150135	5.09907	5.73855	6.6517	6.08028	6.26925	-1.55263	-0.981217	-1.17018	-0.913154	-0.341739	-0.530707
10343777	---	-0.914889	0.000219667	0.00223525	3.9652	4.32788	5.15413	5.13315	4.897	-1.18893	-1.16795	-0.931793	-0.826258	-0.805278	-0.569119
10343357	---	-0.912671	0.0105888	0.0326837	6.81201	6.85767	8.47223	7.35713	7.41317	-1.66023	-0.545122	-0.60116	-1.61456	-0.49946	-0.555497
10342069	---	-0.912381	0.00225689	0.0106277	7.14204	6.75467	7.68121	8.28119	7.61981	-0.539171	-1.13915	-0.477773	-0.926538	-1.52652	-0.86514
10344341	---	-0.911892	0.00783558	0.0262799	6.97454	6.08217	7.21781	7.4872	7.61574	-0.24327	-0.512655	-0.641195	-1.13564	-1.40503	-1.53357
10590149	Xylb	-0.911043	0.0158937	0.0443	7.99098	6.85418	8.37485	8.3022	8.32383	-0.383867	-0.311213	-0.332848	-1.52067	-1.44801	-1.46965
10339145	---	-0.9108	3.88e-05	0.000792678	5.96307	6.02975	7.00597	7.01515	6.70051	-1.0429	-1.05208	-0.737444	-0.976221	-0.985393	-0.670761
10342173	---	-0.90948	0.0273039	0.0663926	5.04064	6.31044	6.68476	6.73411	6.33619	-1.64412	-1.69347	-1.29555	-0.374319	-0.423668	-0.0257486
10432492	Faim2	-0.909338	0.00937155	0.0298954	8.32532	8.24818	8.55841	9.76404	9.26581	-0.233096	-1.43872	-0.940489	-0.310235	-1.51586	-1.01763
10479379	Slco4a1	-0.908849	4.65e-06	0.000247347	7.34866	7.39275	8.28324	8.16176	8.39367	-0.934574	-0.813094	-1.04501	-0.890487	-0.769008	-1.00092
10395457	Etv1	-0.907862	0.000144705	0.00172909	8.13324	7.80071	8.73803	8.89666	8.98982	-0.604797	-0.763419	-0.856587	-0.93732	-1.09594	-1.18911
10339012	---	-0.906571	0.0418588	0.0917642	4.21297	5.06792	4.75011	6.23494	5.656	-0.537147	-2.02197	-1.44303	0.317811	-1.16701	-0.588076
10380654	Hoxb3	-0.905838	0.000694601	0.00475364	8.9178	8.4162	9.66818	9.62624	9.42409	-0.750381	-0.708445	-0.506288	-1.25198	-1.21005	-1.00789
10340263	---	-0.904696	0.0374446	0.0843261	6.93207	5.75523	7.82244	6.86345	7.05916	-0.890365	0.0686255	-0.127084	-2.06721	-1.10822	-1.30393
10539449	Atp6v1b1	-0.903997	8.55e-05	0.00126178	6.2864	6.10044	6.89078	7.23203	7.16944	-0.604384	-0.945629	-0.883037	-0.790344	-1.13159	-1.069
10341669	---	-0.903936	0.00386297	0.015639	2.53507	2.48904	3.94895	3.3059	2.99312	-1.41389	-0.770835	-0.458051	-1.45991	-0.816858	-0.504074
10570604	---	-0.903935	1.23e-07	3.83e-05	8.01459	7.97994	8.87271	8.86852	8.96237	-0.858116	-0.853931	-0.947784	-0.892766	-0.88858	-0.982434
10538214	D330028D13Rik	-0.903718	0.000999869	0.00608463	7.10156	6.69365	7.50179	7.96272	7.93946	-0.400236	-0.861158	-0.8379	-0.808142	-1.26906	-1.24581
10605482	Gm14744	-0.903362	0.0023255	0.0108357	4.9107	4.24945	5.52086	5.61827	5.31117	-0.610165	-0.707569	-0.400476	-1.27142	-1.36882	-1.06173
10581538	Nqo1	-0.903246	0.00500709	0.0189387	7.17639	7.10956	7.4591	8.43209	8.24748	-0.282708	-1.2557	-1.07109	-0.349533	-1.32253	-1.13792
10343987	---	-0.903068	0.0220587	0.0566335	6.87768	5.77563	7.2719	7.54515	6.87212	-0.394219	-0.667475	0.00556199	-1.49627	-1.76952	-1.09648
10352110	Gm16432	-0.902465	0.00428868	0.0168775	6.79054	5.98234	7.22712	7.35959	7.28	-0.436578	-0.569051	-0.489457	-1.24478	-1.37726	-1.29766
10342724	---	-0.902405	0.0283738	0.0683442	3.11669	3.37667	3.52546	3.87879	5.043	-0.408775	-0.762101	-1.92632	-0.14879	-0.502116	-1.66633
10515830	Olfr1333	-0.901536	0.0027193	0.012109	5.97106	6.39532	7.48258	7.01006	6.76154	-1.51152	-1.03899	-0.790477	-1.08726	-0.614738	-0.36622
10426467	Tmem117	-0.901488	0.000382309	0.00318072	6.74592	6.58239	7.25074	7.75599	7.6902	-0.504821	-1.01007	-0.944283	-0.668345	-1.1736	-1.10781
10394735	Pdia6	-0.900766	9.29e-05	0.00132623	10.1875	9.95755	10.7848	11.0402	11.095	-0.597262	-0.852634	-0.907439	-0.827237	-1.08261	-1.13741
10516956	Smpdl3b	-0.900187	0.000516743	0.00388619	7.96953	7.65324	8.4307	8.8374	8.86662	-0.46117	-0.867872	-0.897086	-0.777458	-1.18416	-1.21337
10460221	Chka	-0.900168	0.0102417	0.0318902	8.40852	7.40678	8.77386	8.85857	8.79103	-0.365341	-0.450048	-0.382503	-1.36708	-1.45179	-1.38424
10340240	---	-0.89989	0.000137328	0.00167492	7.0001	6.87514	8.09463	7.70727	7.71062	-1.09454	-0.707174	-0.710526	-1.21949	-0.832129	-0.835481
10421615	Spert	-0.899509	0.00107483	0.00639853	6.67318	6.18861	7.17211	7.57045	7.24864	-0.498931	-0.897274	-0.575467	-0.983501	-1.38184	-1.06004
10343699	---	-0.898675	0.018489	0.0496237	4.21581	4.90897	5.72579	4.79962	5.85778	-1.50998	-0.583815	-1.64197	-0.816819	0.109345	-0.948811
10340383	---	-0.898404	3.69e-05	0.000765942	4.40313	4.67037	5.36372	5.43139	5.51036	-0.960594	-1.02826	-1.10723	-0.693347	-0.761013	-0.839982
10344082	---	-0.897769	0.0187757	0.0501878	6.88192	5.72982	7.21996	7.32944	7.06153	-0.338037	-0.44752	-0.179605	-1.49013	-1.59962	-1.3317
10338758	---	-0.897353	0.00326664	0.013817	7.38986	7.16362	8.66791	7.80385	8.05052	-1.27805	-0.413991	-0.660663	-1.50429	-0.640226	-0.886898
10338523	---	-0.896963	0.000631519	0.00446375	6.09893	6.5017	7.26214	7.36695	6.96276	-1.16321	-1.26801	-0.863822	-0.760438	-0.865244	-0.461052
10544689	4921507P07Rik	-0.896571	0.0190842	0.0507898	7.7791	6.7862	7.9369	8.62493	7.97582	-0.157804	-0.845832	-0.196723	-1.15071	-1.83873	-1.18963
10442932	Tmem8	-0.896245	0.000763108	0.00505539	8.92554	8.46862	9.38234	9.74211	9.65553	-0.456794	-0.816566	-0.729984	-0.913721	-1.27349	-1.18691
10423654	Osr2	-0.896144	0.000349472	0.0030009	7.37018	6.98273	8.08698	8.22312	7.90769	-0.716807	-0.852946	-0.537515	-1.10425	-1.24039	-0.924958
10340429	---	-0.895958	0.00100564	0.00610672	10.1376	9.58228	10.7223	10.6657	10.8797	-0.584709	-0.528123	-0.742138	-1.13998	-1.08339	-1.29741
10598674	LOC634012	-0.895231	1.74e-06	0.000152919	6.98855	6.8664	7.75353	7.86593	7.84867	-0.764977	-0.877377	-0.860118	-0.887124	-0.999524	-0.982265
10344247	---	-0.895101	0.00112164	0.00658142	7.44145	7.90732	8.8341	8.43997	8.43439	-1.39265	-0.998517	-0.992938	-0.926782	-0.532648	-0.527069
10342877	---	-0.893675	0.00604139	0.0217773	4.60892	5.29146	6.23137	5.66991	5.63031	-1.62245	-1.06099	-1.02139	-0.939913	-0.378452	-0.338853
10552618	Klk1b5	-0.893426	0.00382196	0.0155109	5.99262	5.53942	6.22724	6.996	6.75508	-0.234628	-1.00339	-0.762464	-0.687826	-1.45659	-1.21566
10457787	Klhl14	-0.892836	0.0249598	0.062038	7.46891	6.39506	7.53846	8.28889	7.64711	-0.0695522	-0.819981	-0.178194	-1.14341	-1.89383	-1.25205
10340582	---	-0.892216	0.0310391	0.0732016	7.20494	5.88457	7.34325	7.36138	7.60627	-0.138317	-0.156444	-0.401331	-1.45869	-1.47681	-1.7217
10441565	Rps6ka2	-0.892046	1.1e-05	0.000389712	7.39302	7.21822	8.13902	8.30017	8.1538	-0.746004	-0.907157	-0.760784	-0.920798	-1.08195	-0.935578
10339087	---	-0.891938	0.000973988	0.00597632	3.93417	4.42045	5.09476	5.24585	4.86713	-1.16059	-1.31168	-0.93296	-0.674313	-0.825403	-0.446683
10343319	---	-0.891715	0.0202705	0.0531248	3.1225	2.41755	3.33623	4.33903	3.30997	-0.213725	-1.21653	-0.187465	-0.918677	-1.92148	-0.892417
10341348	---	-0.890782	1.62e-05	0.000471028	6.02148	5.80709	6.88954	6.76393	6.76174	-0.868057	-0.74245	-0.740261	-1.08244	-0.956835	-0.954647
10399234	Efr3b	-0.890395	0.00138058	0.00760162	7.05183	7.17077	7.59645	8.33354	8.07509	-0.544622	-1.28172	-1.02327	-0.425677	-1.16277	-0.90432
10402283	Itpk1	-0.889684	7.76e-06	0.000317025	8.88844	8.70244	9.62905	9.75052	9.6758	-0.74061	-0.862083	-0.787358	-0.926611	-1.04808	-0.973358
10376007	Shroom1	-0.889426	0.00529736	0.0197529	7.1046	6.36612	7.53213	7.9092	7.43302	-0.427531	-0.804602	-0.328422	-1.16601	-1.54308	-1.0669
10482181	Strbp	-0.889388	0.00172136	0.00884063	8.12322	7.54455	8.52543	8.89149	8.75291	-0.402209	-0.768273	-0.62969	-0.980871	-1.34693	-1.20835
10338419	---	-0.889262	0.0153178	0.0431377	6.20381	5.24032	6.96025	6.55806	6.31566	-0.756444	-0.354251	-0.111849	-1.71994	-1.31775	-1.07534
10559276	Kcnq1	-0.887666	0.000494675	0.00377844	7.47451	7.48815	8.05936	8.667	8.38063	-0.584848	-1.19249	-0.906124	-0.571205	-1.17885	-0.89248
10505276	Slc31a1	-0.887338	8.36e-05	0.00124303	10.0147	9.74281	10.6419	10.896	10.7603	-0.62723	-0.881335	-0.745597	-0.899131	-1.15324	-1.0175
10450367	Hspa1a	-0.886934	0.000747546	0.00498474	9.86543	9.45773	10.3277	10.7653	10.5526	-0.462249	-0.899879	-0.687137	-0.86994	-1.30757	-1.09483
10477140	Rem1	-0.886899	0.000110095	0.00147358	8.32195	8.40869	9.24629	9.04004	9.47033	-0.924336	-0.718087	-1.14838	-0.8376	-0.631351	-1.06164
10354506	Mfsd6	-0.886419	0.000339763	0.00294371	8.62378	8.23665	9.14502	9.42077	9.38411	-0.521245	-0.796989	-0.760335	-0.90837	-1.18411	-1.14746
10339011	---	-0.886221	0.0046069	0.0177731	3.6884	4.17986	5.16079	4.91701	4.38326	-1.47239	-1.22861	-0.694854	-0.980929	-0.737153	-0.203396
10483381	Stk39	-0.88563	4.65e-06	0.000247347	10.0955	9.93915	10.8297	10.9567	10.9224	-0.734265	-0.861198	-0.826945	-0.890587	-1.01752	-0.983267
10339223	---	-0.884807	0.00137403	0.00758237	7.37461	7.01389	8.43268	7.92401	7.88047	-1.05807	-0.549409	-0.505862	-1.41879	-0.910128	-0.866581
10578572	Stox2	-0.884623	6.38e-06	0.000290564	7.87024	7.72571	8.59757	8.68016	8.77005	-0.727328	-0.809927	-0.899817	-0.871859	-0.954458	-1.04435
10389590	Gdpd1	-0.884523	0.0377274	0.0847709	8.61369	7.31378	8.55425	9.21154	8.77899	0.059443	-0.597842	-0.165293	-1.24047	-1.89776	-1.46521
10389783	Gm10276	-0.883478	7.25e-05	0.00113843	5.56175	5.75623	6.72971	6.47237	6.42533	-1.16796	-0.910621	-0.863583	-0.973474	-0.716132	-0.669094
10505911	Dmrta1	-0.882839	0.00168104	0.00870286	6.23688	6.30567	7.02673	6.84125	7.59435	-0.789857	-0.604377	-1.35747	-0.721064	-0.535584	-1.28868
10341865	---	-0.882766	4.12e-05	0.000818847	4.31566	4.08203	5.05491	5.20203	4.9879	-0.739246	-0.886366	-0.672244	-0.972874	-1.11999	-0.905872
10537834	Arhgef5	-0.882245	0.00398238	0.0159773	8.73023	8.0112	9.04195	9.41291	9.30402	-0.311722	-0.682679	-0.573792	-1.03075	-1.40171	-1.29282
10510225	Gm13235	-0.880721	0.00372229	0.0152195	6.1363	5.38795	6.52075	6.66994	6.73784	-0.384455	-0.533643	-0.601544	-1.1328	-1.28199	-1.34989
10338537	---	-0.88024	0.0307935	0.0727585	4.68219	5.99655	6.25656	6.12731	6.27495	-1.57437	-1.44513	-1.59276	-0.26001	-0.130767	-0.278402
10341183	---	-0.879407	0.00323845	0.0137329	7.80271	7.65037	8.32535	9.12055	8.37193	-0.522645	-1.31785	-0.569227	-0.674979	-1.47018	-0.721561
10585778	Sema7a	-0.878039	9.5e-05	0.00134436	7.94244	8.20946	8.82709	8.9369	9.09799	-0.884645	-0.994455	-1.15555	-0.617625	-0.727435	-0.888525
10340652	---	-0.877436	0.00199625	0.00981328	7.38494	7.52576	8.79152	8.13246	8.07438	-1.40658	-0.747521	-0.689438	-1.26576	-0.606699	-0.548616
10343266	---	-0.87687	0.00444312	0.0173162	6.2558	5.5582	6.95733	6.51185	6.88244	-0.701533	-0.256048	-0.626638	-1.39913	-0.953642	-1.32423
10534399	Wbscr25	-0.876848	0.00262274	0.0117908	6.90736	6.46602	7.35775	7.95426	7.37862	-0.450383	-1.04689	-0.471253	-0.891726	-1.48824	-0.912596
10579335	Pgpep1	-0.8765	7.31e-06	0.000308971	8.82686	8.76218	9.65781	9.5587	9.79655	-0.830954	-0.731844	-0.96969	-0.895628	-0.796519	-1.03436
10338387	---	-0.876365	0.0251887	0.0624818	7.80543	6.90302	7.63256	8.59626	8.46295	0.17287	-0.790826	-0.657521	-0.729543	-1.69324	-1.55993
10340199	---	-0.876025	0.000384402	0.00319279	3.89385	4.10431	5.1588	4.6705	4.79602	-1.26495	-0.776646	-0.902165	-1.05449	-0.566191	-0.69171
10366043	Dusp6	-0.875861	0.000156388	0.00181383	9.39697	9.07128	10.1084	9.98565	10.2359	-0.711395	-0.588686	-0.838964	-1.03709	-0.914377	-1.16465
10592471	Gramd1b	-0.875799	1.58e-07	4.45e-05	9.61028	9.62237	10.5151	10.4265	10.5348	-0.904809	-0.816242	-0.924488	-0.892714	-0.804147	-0.912393
10339442	---	-0.875499	0.0117928	0.0353744	4.04352	4.90321	5.30556	5.69582	5.04521	-1.26205	-1.6523	-1.0017	-0.402349	-0.792605	-0.141999
10345913	Nck2	-0.87515	0.000215369	0.00220962	8.46672	8.05724	9.11517	9.14345	9.15277	-0.648451	-0.676724	-0.686044	-1.05794	-1.08621	-1.09553
10467784	Pyroxd2	-0.874477	0.000815785	0.00529438	8.13304	7.73825	8.59307	9.0509	8.7864	-0.46003	-0.917857	-0.653358	-0.854821	-1.31265	-1.04815
10596027	Il20rb	-0.873834	0.00281083	0.0123991	7.89911	7.24758	8.32699	8.65666	8.35789	-0.427876	-0.757549	-0.45878	-1.07941	-1.40908	-1.11031
10606876	Morf4l2	-0.873831	0.00236684	0.0109754	9.48363	8.89021	9.81868	10.1385	10.2251	-0.335046	-0.654881	-0.74143	-0.928469	-1.2483	-1.33485
10342485	---	-0.873471	3.63e-07	6.8e-05	3.56976	3.47575	4.35336	4.41591	4.4194	-0.783607	-0.84615	-0.849642	-0.877617	-0.94016	-0.943652
10503023	Cth	-0.873397	0.00442077	0.0172585	9.2782	8.90818	9.51861	10.3779	10.0033	-0.240407	-1.09967	-0.72508	-0.610433	-1.46969	-1.09511
10341910	---	-0.872932	0.000596355	0.00429167	6.68825	6.64879	7.89967	7.35493	7.36976	-1.21142	-0.66668	-0.681515	-1.25087	-0.706131	-0.720966
10340739	---	-0.872908	0.00120548	0.00691118	6.68927	6.13791	7.43831	7.22325	7.19793	-0.749039	-0.533987	-0.508665	-1.30039	-1.08534	-1.06002
10578504	1700029J07Rik	-0.872883	0.0026504	0.0118768	7.33215	6.73681	7.73809	8.17212	7.81187	-0.405943	-0.839976	-0.479726	-1.00128	-1.43531	-1.07506
10380712	Prr15l	-0.872658	1.96e-05	0.000527908	7.24809	7.11813	7.91493	8.07908	8.17329	-0.666842	-0.830988	-0.925199	-0.796805	-0.960952	-1.05516
10338152	---	-0.872642	0.00149221	0.00802683	5.94793	5.64752	7.04159	6.56912	6.40038	-1.09367	-0.621191	-0.452458	-1.39407	-0.921597	-0.752863
10421605	Lrrc63	-0.872558	0.000128265	0.00160898	5.06058	4.93734	5.62694	5.98333	6.00428	-0.566358	-0.922749	-0.943696	-0.689606	-1.046	-1.06694
10343350	---	-0.871733	0.000771605	0.00509396	9.12626	8.87279	9.53692	10.0424	10.0345	-0.410665	-0.916139	-0.9082	-0.664128	-1.1696	-1.16166
10518882	Espn	-0.871375	0.000803525	0.0052432	8.16038	7.62003	8.75066	8.78052	8.75356	-0.590279	-0.620143	-0.593184	-1.13063	-1.16049	-1.13353
10446777	Ehd3	-0.870894	0.000251515	0.00242354	9.01275	9.32703	9.88386	10.0127	10.2258	-0.871106	-0.999949	-1.21304	-0.556827	-0.685671	-0.898766
10486875	Frmd5	-0.87012	0.00118561	0.00684129	5.74061	6.30649	6.91394	6.78728	6.97979	-1.17333	-1.04667	-1.23918	-0.607455	-0.480789	-0.673302
10389786	Hlf	-0.870086	3.97e-06	0.000228884	8.16047	8.03742	8.87577	9.01583	9.01549	-0.715304	-0.855368	-0.855019	-0.838349	-0.978414	-0.978065
10575363	Zfp612	-0.869056	0.000815765	0.00529438	7.4159	6.89948	7.92879	8.12759	8.02387	-0.512889	-0.711687	-0.607965	-1.02931	-1.22811	-1.12438
10342036	---	-0.868432	1.01e-05	0.000374801	6.81287	6.89676	7.59006	7.74736	7.83232	-0.777189	-0.934491	-1.01945	-0.693296	-0.850598	-0.935562
10421950	Dach1	-0.867954	0.00153535	0.00817785	7.52121	7.14622	7.89848	8.50462	8.20191	-0.377267	-0.983411	-0.680698	-0.752258	-1.3584	-1.05569
10445338	Enpp5	-0.865682	0.000367681	0.00310058	11.6231	11.2249	12.135	12.3777	12.3565	-0.511825	-0.754561	-0.733362	-0.910024	-1.15276	-1.13156
10476702	Sec23b	-0.865267	0.000331887	0.00289932	10.2506	9.83481	10.8061	10.9986	10.9192	-0.555505	-0.748005	-0.668668	-0.971254	-1.16375	-1.08442
10362937	---	-0.863913	0.00148862	0.00801492	6.14753	5.73413	6.73515	7.11078	6.56829	-0.587624	-0.963252	-0.420762	-1.00103	-1.37665	-0.834163
10546294	Nup210	-0.863695	0.00139324	0.00765314	7.82829	7.55187	8.19943	8.85064	8.61126	-0.371141	-1.02235	-0.782973	-0.647554	-1.29876	-1.05939
10351691	Slamf6	-0.862124	0.00287634	0.0125985	6.375	6.2243	6.80271	7.05151	7.63111	-0.42771	-0.676513	-1.25611	-0.578403	-0.827206	-1.4068
10420439	Zdhhc20	-0.862121	0.00119849	0.0068903	9.24978	8.68589	9.73864	9.92454	9.8267	-0.488857	-0.674755	-0.576917	-1.05275	-1.23864	-1.14081
10340320	---	-0.861532	0.02342	0.0593041	3.42461	3.07027	3.44884	4.84203	4.03605	-0.0242295	-1.41742	-0.611439	-0.378569	-1.77176	-0.965779
10342409	---	-0.860293	0.0224463	0.0573935	7.07865	7.29713	8.79939	7.9575	7.38766	-1.72073	-0.878846	-0.30901	-1.50226	-0.660373	-0.0905375
10413874	Ogdhl	-0.86014	0.00018682	0.00202934	6.81927	6.53683	7.38659	7.71613	7.51185	-0.567321	-0.896859	-0.692585	-0.849757	-1.1793	-0.975021
10390227	Ube2z	-0.859777	0.000472715	0.00366082	10.6644	10.3089	11.1285	11.4096	11.5011	-0.46412	-0.745262	-0.836689	-0.819627	-1.10077	-1.1922
10360914	Lyplal1	-0.859185	2.24e-05	0.000571121	9.87634	10.0931	10.7615	10.8494	10.9207	-0.885142	-0.973093	-1.0444	-0.668424	-0.756375	-0.827678
10561004	Erf	-0.859101	2.02e-05	0.00053583	8.49652	8.51272	9.21111	9.36647	9.51358	-0.714588	-0.869956	-1.01707	-0.698383	-0.853751	-1.00086
10577179	1700029H14Rik	-0.857777	0.00365978	0.0150123	6.87479	6.47871	7.42957	7.96405	7.20996	-0.554781	-1.08926	-0.335165	-0.950863	-1.48534	-0.731247
10498871	Tmem144	-0.857633	0.000312927	0.00278621	7.51822	7.0955	8.11433	8.23636	8.14279	-0.596109	-0.718141	-0.624567	-1.01883	-1.14086	-1.04729
10394542	Nt5c1b	-0.857336	0.0145277	0.0415124	5.63377	4.84452	5.78469	6.57492	5.92984	-0.150918	-0.941155	-0.296067	-0.940164	-1.7304	-1.08531
10430255	Foxred2	-0.857244	0.028471	0.0685308	8.50096	7.8253	8.78566	9.7546	8.52086	-0.284704	-1.25364	-0.0199044	-0.960359	-1.9293	-0.695559
10519324	Cdk6	-0.856796	1.24e-05	0.00041007	8.92927	8.72797	9.63715	9.66694	9.75216	-0.707882	-0.737669	-0.822889	-0.909181	-0.938967	-1.02419
10343013	---	-0.856636	2.99e-05	0.000680158	5.07939	5.25994	5.97066	6.16498	5.94327	-0.891261	-1.08558	-0.863874	-0.71072	-0.905043	-0.683332
10529091	Gtf3c2	-0.856418	0.00346082	0.0144277	4.00437	3.49798	4.23653	4.7312	4.85506	-0.232154	-0.726823	-0.850684	-0.73855	-1.23322	-1.35708
10513737	Rpl17	-0.855706	0.0389865	0.0869089	5.30132	5.65761	5.46457	7.07944	6.4615	-0.163247	-1.77812	-1.16018	0.193042	-1.42184	-0.80389
10607004	Psmd10	-0.855264	0.000234321	0.00231853	9.59364	9.36698	10.1014	10.4995	10.4059	-0.507726	-0.90582	-0.812251	-0.73439	-1.13248	-1.03891
10339841	---	-0.855052	0.00163361	0.00853632	4.69405	4.93311	6.01041	5.68535	5.31014	-1.31636	-0.9913	-0.616095	-1.0773	-0.752233	-0.377028
10429772	Eppk1	-0.854963	4.31e-05	0.000838924	7.47872	7.29916	8.29455	8.34907	8.0881	-0.815827	-0.870343	-0.609374	-0.995391	-1.04991	-0.788938
10512640	Gne	-0.854473	2e-05	0.000533232	10.3525	10.1803	11.001	11.1529	11.2086	-0.648568	-0.800445	-0.856114	-0.820762	-0.972639	-1.02831
10421970	---	-0.854253	0.000923203	0.0057651	6.52732	6.07864	7.06196	7.37731	7.03242	-0.534641	-0.849987	-0.505104	-0.983325	-1.29867	-0.953788
10569646	Ccnd1	-0.853888	0.0345676	0.0794505	10.6538	9.38413	10.6057	11.039	10.9738	0.0480245	-0.385198	-0.320031	-1.22162	-1.65484	-1.58967
10342707	---	-0.853799	0.0213177	0.0552082	4.33731	3.45286	4.60216	5.25873	4.38575	-0.26485	-0.921427	-0.0484443	-1.1493	-1.80588	-0.932894
10344513	---	-0.853595	0.00280062	0.0123697	4.92179	4.52739	5.79497	5.17038	5.7692	-0.873183	-0.248594	-0.847416	-1.26758	-0.642988	-1.24181
10344432	---	-0.85359	0.0203519	0.0532826	3.954	5.02694	5.53981	5.08249	5.40988	-1.58581	-1.12848	-1.45588	-0.512872	-0.0555451	-0.382943
10338165	---	-0.853198	0.00029032	0.00264724	2.88731	2.76767	3.65842	3.44197	3.94167	-0.771107	-0.554661	-1.05436	-0.890755	-0.674308	-1.174
10429691	Fam83h	-0.852827	0.000985518	0.00602155	7.8219	7.31603	8.40167	8.5683	8.29541	-0.57977	-0.746397	-0.473513	-1.08564	-1.25226	-0.97938
10338204	---	-0.852595	0.0306173	0.072428	6.76627	6.12627	6.6111	7.96436	7.32114	0.155172	-1.19809	-0.554863	-0.484833	-1.83809	-1.19487
10343513	---	-0.852006	0.0314895	0.0739927	5.4013	4.17883	5.44669	5.56086	5.91866	-0.0453907	-0.159559	-0.51736	-1.26786	-1.38203	-1.73983
10444236	H2-DMb2	-0.851703	0.000714086	0.00484325	8.90519	8.54004	9.42005	9.47312	9.82978	-0.514861	-0.56793	-0.924592	-0.880012	-0.93308	-1.28974
10442454	Pgp	-0.85027	0.000330415	0.00289082	9.78068	9.39494	10.2964	10.5344	10.4834	-0.515771	-0.753754	-0.702681	-0.901507	-1.13949	-1.08842
10339720	---	-0.849315	0.0188856	0.0503887	3.32833	4.39211	4.5272	4.91845	4.68296	-1.19887	-1.59012	-1.35463	-0.135084	-0.526335	-0.290844
10352104	Gm16432	-0.849164	0.0200535	0.0526679	6.74445	5.64088	7.21113	6.96835	6.946	-0.466678	-0.223899	-0.201552	-1.57025	-1.32747	-1.30513
10587503	Sh3bgrl2	-0.84904	0.00941885	0.030018	8.11824	7.24197	8.33818	8.7108	8.53847	-0.219931	-0.59256	-0.420223	-1.0962	-1.46883	-1.29649
10475144	Capn3	-0.848813	0.0006496	0.00455519	7.23986	7.11703	7.68774	8.25097	8.14307	-0.447876	-1.01111	-0.903203	-0.57071	-1.13394	-1.02604
10341263	---	-0.848726	0.00960557	0.0304561	8.11009	7.21654	8.56156	8.64351	8.33105	-0.45147	-0.533414	-0.22096	-1.34503	-1.42697	-1.11452
10548047	Kcna1	-0.848444	0.000566293	0.00413363	7.26808	7.12711	7.74937	8.32106	8.06769	-0.481285	-1.05298	-0.799607	-0.622257	-1.19395	-0.940579
10423855	Rims2	-0.847835	1.38e-06	0.000132576	6.33835	6.35288	7.27897	7.10583	7.19555	-0.940623	-0.767484	-0.857198	-0.926089	-0.75295	-0.842664
10349401	Gpr39	-0.847777	0.00150858	0.0080757	7.01229	6.49812	7.38064	7.68859	7.73971	-0.36835	-0.676301	-0.72742	-0.882523	-1.19047	-1.24159
10564235	Mir344	-0.847195	0.00105396	0.00630887	6.64359	6.90118	7.77119	7.81694	7.27061	-1.1276	-1.17335	-0.627018	-0.870013	-0.915759	-0.36943
10372528	Kcnmb4	-0.8468	0.000171424	0.00191968	6.2632	6.59549	7.16054	7.38306	7.28484	-0.897343	-1.11986	-1.02164	-0.565048	-0.787567	-0.689343
10540227	Kbtbd8	-0.846256	0.00118057	0.00682013	5.92782	5.36745	6.41836	6.55105	6.51227	-0.490535	-0.623225	-0.58445	-1.05091	-1.1836	-1.14482
10339102	---	-0.845782	0.00495597	0.0187842	5.14313	4.42819	5.81238	5.67608	5.40587	-0.669246	-0.532953	-0.262736	-1.38419	-1.24789	-0.977677
10595189	Slc17a5	-0.845723	4.85e-05	0.000891119	10.4096	10.2182	11.0043	11.2425	11.2321	-0.594678	-0.832893	-0.822547	-0.786044	-1.02426	-1.01391
10399005	Crip1	-0.845669	0.000483885	0.00372038	12.5673	12.1149	13.0965	13.2152	13.2486	-0.529194	-0.647857	-0.68131	-0.981624	-1.10029	-1.13374
10406598	Serinc5	-0.845224	0.000551226	0.00406635	9.7219	9.23806	10.3191	10.3272	10.3293	-0.597222	-0.605271	-0.607424	-1.08106	-1.08911	-1.09126
10342821	---	-0.844663	0.000630603	0.00446068	6.63841	6.23936	7.40792	7.36828	7.07443	-0.769517	-0.729874	-0.436023	-1.16857	-1.12892	-0.835073
10592164	Pate4	-0.844575	0.00633854	0.0225376	4.99475	4.42696	5.33909	5.99066	5.33653	-0.344338	-0.995917	-0.341783	-0.912129	-1.56371	-0.909574
10364331	1700009J07Rik	-0.844542	0.00182813	0.00920422	5.98607	5.51954	6.40569	6.8901	6.49626	-0.419616	-0.904026	-0.510193	-0.886143	-1.37055	-0.976721
10499062	Fhdc1	-0.844358	0.00401302	0.0160817	6.87474	6.16526	7.20485	7.50572	7.38249	-0.330112	-0.630986	-0.507757	-1.03959	-1.34047	-1.21724
10408613	Tubb2b	-0.843877	0.00522984	0.0195767	8.92445	8.19292	9.19068	9.58002	9.43698	-0.266234	-0.655573	-0.512533	-0.997761	-1.3871	-1.24406
10343055	---	-0.843672	0.00186516	0.00934329	6.3482	5.95885	7.31564	6.71123	6.96471	-0.967442	-0.363029	-0.616513	-1.3568	-0.752384	-1.00587
10341228	---	-0.842937	0.000305989	0.0027427	4.32665	4.21093	4.89932	5.38871	5.04716	-0.572664	-1.06205	-0.720505	-0.688388	-1.17778	-0.836229
10341060	---	-0.842768	0.000701053	0.00478661	4.94778	5.40758	6.13775	6.04666	5.87694	-1.18997	-1.09887	-0.929153	-0.730174	-0.63908	-0.46936
10339866	---	-0.842305	0.000430793	0.00344714	4.26074	4.30925	4.92791	5.44564	5.00834	-0.667167	-1.1849	-0.747607	-0.618659	-1.1364	-0.699098
10339582	---	-0.841381	0.00915335	0.029384	6.75538	5.85342	7.06734	7.23745	7.13254	-0.311967	-0.482074	-0.377161	-1.21393	-1.38403	-1.27912
10340586	---	-0.840347	0.00186744	0.00935065	10.3323	9.75232	10.941	10.992	10.715	-0.608668	-0.659717	-0.382686	-1.18865	-1.2397	-0.962665
10342357	---	-0.83938	0.00190299	0.00946726	4.22972	4.74713	5.4328	5.07499	5.47562	-1.20308	-0.845272	-1.2459	-0.685671	-0.32786	-0.728491
10523260	Shroom3	-0.838363	0.0267269	0.0653325	8.87921	7.68125	9.0718	9.22714	9.05684	-0.192587	-0.347925	-0.177629	-1.39055	-1.54589	-1.3756
10380641	Hoxb5	-0.83793	0.000715735	0.00485064	8.05551	7.56374	8.58382	8.62637	8.73248	-0.528311	-0.570859	-0.676965	-1.02008	-1.06263	-1.16873
10343196	---	-0.837559	2.58e-06	0.000183723	6.98022	7.09912	7.80603	7.93283	7.89283	-0.825808	-0.95261	-0.912608	-0.706908	-0.83371	-0.793708
10510047	Gm10565	-0.837413	0.00060567	0.00433995	6.51613	6.17832	6.96565	7.39896	7.18931	-0.449517	-0.882834	-0.673179	-0.787322	-1.22064	-1.01098
10466932	Insl6	-0.837121	0.00120723	0.00691667	7.25147	6.87508	7.60092	8.02627	8.074	-0.349445	-0.774801	-0.822526	-0.725839	-1.15119	-1.19892
10341578	---	-0.837059	0.000721981	0.00487871	3.5582	4.05372	4.6256	4.7181	4.58536	-1.0674	-1.1599	-1.02716	-0.57188	-0.664376	-0.531636
10551998	---	-0.836383	0.036516	0.0828576	12.9549	11.6382	13.1974	13.1111	13.0902	-0.24258	-0.156214	-0.13529	-1.55929	-1.47292	-1.452
10415662	Rcbtb1	-0.836128	0.000347816	0.00299408	8.92725	8.53701	9.44752	9.6797	9.57755	-0.520266	-0.752449	-0.6503	-0.910512	-1.1427	-1.04055
10517924	Clcnkb	-0.835786	0.000183035	0.0020001	6.63788	6.76001	7.36207	7.78216	7.45996	-0.724185	-1.14428	-0.822081	-0.60206	-1.02215	-0.699956
10338907	---	-0.835065	0.00084732	0.0054271	7.48333	7.19889	8.47188	7.94332	8.11331	-0.988553	-0.459991	-0.629986	-1.273	-0.744434	-0.914428
10485963	Arhgap11a	-0.834912	0.000224762	0.00226916	6.93109	6.8865	7.5017	7.98281	7.74662	-0.570611	-1.05172	-0.81553	-0.615193	-1.0963	-0.860113
10344174	---	-0.83481	0.00090405	0.00568055	7.39822	7.28913	8.54411	8.03172	7.95962	-1.1459	-0.633509	-0.561402	-1.25498	-0.742589	-0.670482
10590830	AK129341	-0.834263	0.00342052	0.0143037	7.31589	6.66063	7.69817	8.0234	7.746	-0.382281	-0.707511	-0.430114	-1.03754	-1.36277	-1.08537
10431352	Tubgcp6	-0.834244	3.7e-05	0.000765942	7.21266	6.97808	8.02688	7.88465	7.87732	-0.814216	-0.671987	-0.664663	-1.04879	-0.906563	-0.89924
10472136	Galnt13	-0.833789	0.00568658	0.0208398	5.24077	5.02501	5.68879	6.51539	5.69585	-0.448023	-1.27462	-0.455082	-0.663783	-1.49038	-0.670842
10341414	---	-0.833251	0.0428405	0.0933978	5.671	6.98333	7.20046	6.87991	7.40088	-1.52946	-1.20891	-1.72989	-0.217126	0.103426	-0.417547
10343764	---	-0.833204	0.0112355	0.0341148	5.82327	6.53761	7.4428	6.6982	6.89993	-1.61953	-0.874938	-1.07666	-0.905186	-0.160593	-0.362317
10601360	Atp7a	-0.833098	1.67e-05	0.000483474	9.32921	9.16198	9.96602	10.1375	10.1326	-0.636808	-0.808242	-0.803392	-0.804042	-0.975477	-0.970627
10341586	---	-0.833043	0.000422302	0.00339797	5.77974	5.59976	6.80635	6.32024	6.44179	-1.02661	-0.540504	-0.662047	-1.20659	-0.720482	-0.842025
10342628	---	-0.832752	0.000396624	0.00325213	5.17879	5.05977	5.68344	5.96519	6.20746	-0.504651	-0.786408	-1.02867	-0.62367	-0.905426	-1.14769
10544538	---	-0.832064	0.00113677	0.00664661	6.44265	5.99854	7.23246	7.09762	6.8279	-0.789809	-0.654973	-0.385249	-1.23392	-1.09908	-0.829356
10424711	Rhpn1	-0.831613	0.000100955	0.0013931	7.12542	7.09506	7.70904	8.08437	8.03214	-0.583622	-0.958951	-0.906723	-0.613984	-0.989312	-0.937085
10540075	Hdac11	-0.831035	0.000593182	0.00427426	7.71424	7.54282	8.14402	8.66096	8.57372	-0.429774	-0.946722	-0.859478	-0.601196	-1.11814	-1.0309
10439854	Bbx	-0.830169	0.00102075	0.00617282	9.29867	8.9606	9.71924	10.2359	9.92428	-0.420568	-0.937226	-0.625607	-0.75864	-1.2753	-0.963679
10485213	Cd82	-0.830118	0.000536324	0.00399029	11.1943	10.7513	11.6937	11.892	11.823	-0.49941	-0.69778	-0.628736	-0.942361	-1.14073	-1.07169
10510117	---	-0.830033	1.13e-06	0.000122263	4.56459	4.69751	5.45588	5.46968	5.45768	-0.891299	-0.905095	-0.893095	-0.758371	-0.772168	-0.760167
10344412	---	-0.829903	0.000330604	0.00289175	5.01091	4.90026	6.01664	5.82307	5.51674	-1.00574	-0.812168	-0.505835	-1.11638	-0.922814	-0.61648
10571530	Fat1	-0.829561	1.11e-05	0.000391442	9.62471	9.469	10.4775	10.317	10.3348	-0.852764	-0.692283	-0.710074	-1.00847	-0.847992	-0.865783
10539517	Dysf	-0.82915	0.000631405	0.00446375	8.67805	8.30824	9.09906	9.40367	9.46415	-0.421015	-0.725621	-0.786103	-0.790822	-1.09543	-1.15591
10598848	Phf16	-0.828678	0.00399127	0.0160093	8.58441	8.01893	8.88146	9.44705	9.06255	-0.297043	-0.862639	-0.478134	-0.862522	-1.42812	-1.04361
10338595	---	-0.828632	0.000345783	0.00298027	6.43304	6.40418	7.50373	7.25887	6.97912	-1.07069	-0.825829	-0.546078	-1.09956	-0.854694	-0.574943
10340012	---	-0.82831	0.00158	0.0083517	6.19701	5.7112	6.95068	6.54459	6.85199	-0.753662	-0.347571	-0.654975	-1.23948	-0.833385	-1.14079
10341447	---	-0.827642	0.00362284	0.0149054	7.16178	7.12799	8.46233	7.84399	7.61126	-1.30055	-0.682214	-0.449484	-1.33434	-0.715998	-0.483268
10340935	---	-0.827515	0.0155986	0.0437229	8.42454	7.7415	8.44124	9.38372	8.90666	-0.0166986	-0.959177	-0.482117	-0.699734	-1.64221	-1.16515
10592336	Spa17	-0.827324	0.0108004	0.0331294	8.41016	7.71505	8.66328	9.33269	8.67383	-0.253119	-0.922525	-0.263664	-0.948228	-1.61763	-0.958773
10479335	Osbpl2	-0.826562	0.00171034	0.00880626	9.68197	9.18429	10.0234	10.4309	10.3247	-0.341463	-0.748929	-0.642767	-0.839148	-1.24661	-1.14045
10340709	---	-0.826144	0.000131962	0.00163472	6.63567	6.44344	7.53381	7.38609	7.1772	-0.898136	-0.750417	-0.54153	-1.09037	-0.942649	-0.733762
10339688	---	-0.82614	0.00122683	0.00700133	4.82794	5.26265	6.01923	5.62035	5.97474	-1.19129	-0.792411	-1.1468	-0.756571	-0.357694	-0.712081
10563191	Trpm4	-0.826106	0.000196019	0.00209328	7.57554	7.45878	8.08827	8.45308	8.48846	-0.512726	-0.877537	-0.912912	-0.629487	-0.994298	-1.02967
10509277	1700013G24Rik	-0.825444	0.00224661	0.010596	6.54128	6.39253	7.16165	7.72365	6.99175	-0.62037	-1.18237	-0.450468	-0.769117	-1.33112	-0.599215
10342188	---	-0.825161	0.0323977	0.0756157	3.37575	4.44354	5.00643	4.92977	4.26821	-1.63068	-1.55403	-0.892469	-0.562882	-0.486231	0.175329
10396652	Hspa2	-0.825047	0.000403394	0.00329078	8.27179	7.95853	8.73501	9.1126	8.97302	-0.463219	-0.840808	-0.701225	-0.776478	-1.15407	-1.01449
10495259	Gnat2	-0.824472	6.76e-05	0.00108951	6.58694	6.44891	7.15246	7.45993	7.41481	-0.565515	-0.87299	-0.827861	-0.703549	-1.01102	-0.965894
10342046	---	-0.824348	0.00206697	0.0100385	5.11724	4.60722	5.67132	5.92049	5.46792	-0.554083	-0.803253	-0.350679	-1.0641	-1.31327	-0.860699
10585545	Rcn2	-0.823721	0.0014267	0.00778403	9.36723	8.86721	9.74068	9.99391	10.0882	-0.373448	-0.626675	-0.721011	-0.873468	-1.1267	-1.22103
10343982	---	-0.823679	0.000735041	0.00493529	6.23237	6.69236	7.41948	7.17846	7.26018	-1.18711	-0.946095	-1.02782	-0.727121	-0.486103	-0.567824
10476594	Macrod2	-0.823055	1.56e-05	0.00046417	4.58569	4.39422	5.22931	5.35437	5.35536	-0.643613	-0.768675	-0.769665	-0.835088	-0.96015	-0.96114
10589413	Nme6	-0.822258	0.00116926	0.00677051	8.68534	8.28054	9.06125	9.52204	9.3323	-0.375914	-0.836707	-0.646963	-0.780708	-1.2415	-1.05176
10388545	Abr	-0.822047	0.00607435	0.0218644	9.41447	8.67795	9.68058	10.0814	9.84278	-0.266109	-0.666943	-0.428312	-1.00263	-1.40346	-1.16483
10381849	Efcab3	-0.822028	0.00926746	0.02966	5.70438	5.24748	5.85154	6.7901	6.25223	-0.147157	-1.08572	-0.547856	-0.604056	-1.54262	-1.00475
10356675	Olfr1414	-0.821606	1.56e-05	0.000464178	4.99848	4.99994	5.66865	5.93671	5.85709	-0.670168	-0.938233	-0.858615	-0.668702	-0.936766	-0.857149
10406733	Zbed3	-0.821501	0.000694922	0.00475408	9.64255	9.27515	10.0529	10.4411	10.3471	-0.410339	-0.798507	-0.704563	-0.777734	-1.1659	-1.07196
10343567	---	-0.82144	0.0216418	0.0558561	6.76981	5.9905	6.94594	7.76523	6.89361	-0.176134	-0.995422	-0.123805	-0.95544	-1.77473	-0.903111
10342974	---	-0.821373	0.0251129	0.0623383	5.27457	5.73904	7.07751	6.02343	5.88358	-1.80295	-0.748867	-0.609018	-1.33847	-0.28439	-0.144541
10344600	---	-0.820483	0.00696543	0.0241202	5.34023	6.05407	6.69962	6.63604	6.21725	-1.35939	-1.2958	-0.877019	-0.645547	-0.581964	-0.163179
10366796	Mettl1	-0.820179	0.00168796	0.00871822	8.54573	8.08193	8.86571	9.26882	9.2675	-0.319977	-0.723087	-0.721772	-0.783776	-1.18689	-1.18557
10522749	Lphn3	-0.819687	0.00105546	0.00631462	6.30905	6.61513	7.03802	7.23144	7.57587	-0.728973	-0.922388	-1.26682	-0.422896	-0.61631	-0.960739
10584634	Usp2	-0.818371	0.00141836	0.00774339	8.52583	7.97796	8.95874	9.17314	9.07892	-0.432912	-0.64731	-0.553092	-0.980779	-1.19518	-1.10096
10480090	Itga8	-0.81821	1.16e-06	0.000123412	6.54044	6.51618	7.43608	7.28346	7.32003	-0.895638	-0.743012	-0.77959	-0.919897	-0.767271	-0.803848
10439409	BC031361	-0.817305	0.000172409	0.00192699	6.33203	6.02171	6.85846	7.04332	7.08074	-0.526426	-0.711292	-0.748711	-0.83675	-1.02162	-1.05903
10342236	---	-0.81657	0.000166905	0.00188732	2.71821	3.01405	3.83078	3.62438	3.59295	-1.11257	-0.906168	-0.874736	-0.816725	-0.610328	-0.578895
10341454	---	-0.816193	0.0037765	0.0153785	3.23372	3.63074	3.83126	4.50809	4.40593	-0.597539	-1.27437	-1.17221	-0.200514	-0.877345	-0.775183
10339269	---	-0.816141	0.00800182	0.0266958	6.67356	5.87215	6.92145	7.28749	7.05804	-0.247898	-0.613932	-0.384483	-1.0493	-1.41534	-1.18589
10417124	B930095G15Rik	-0.816096	2.12e-06	0.000168716	7.67963	7.61492	8.52395	8.36973	8.49644	-0.844318	-0.690096	-0.816803	-0.909031	-0.754809	-0.881516
10338487	---	-0.815912	0.00476815	0.0182454	6.60988	6.00306	7.40164	6.84974	7.11577	-0.791761	-0.239858	-0.505891	-1.39858	-0.846676	-1.11271
10338183	---	-0.815733	0.00141789	0.00774207	4.01643	3.56278	4.38884	4.81829	4.60889	-0.372409	-0.80186	-0.592457	-0.826058	-1.25551	-1.04611
10575840	LOC100504406	-0.815553	0.000210355	0.0021814	6.68471	6.58998	7.2427	7.69178	7.42421	-0.55799	-1.00707	-0.739502	-0.65272	-1.1018	-0.834232
10487480	Bub1	-0.815048	0.00176391	0.00899721	5.78253	5.42296	6.08128	6.63291	6.53919	-0.298751	-0.85038	-0.756665	-0.658316	-1.20994	-1.11623
10376269	Galnt10	-0.814964	0.000111739	0.00148331	8.91102	8.67192	9.5299	9.51856	9.77084	-0.61888	-0.607537	-0.859818	-0.857985	-0.846643	-1.09892
10343575	---	-0.814693	0.00363566	0.0149451	7.94274	7.48252	8.8769	8.22175	8.48332	-0.934163	-0.279004	-0.540581	-1.39438	-0.739224	-1.0008
10380896	Erbb2	-0.814328	0.00231108	0.0107926	8.5434	7.98075	8.9522	9.28863	8.98838	-0.408797	-0.745232	-0.444982	-0.971445	-1.30788	-1.00763
10341264	---	-0.814231	0.00228797	0.0107285	6.48993	5.92465	7.17505	6.82396	7.06556	-0.685118	-0.334034	-0.57563	-1.25039	-0.899307	-1.1409
10338272	---	-0.814047	0.00851848	0.0278921	7.52861	7.04747	7.69065	8.04618	8.56943	-0.162035	-0.517568	-1.04082	-0.64318	-0.998713	-1.52197
10376074	P4ha2	-0.813894	0.000611489	0.00436994	7.67368	7.2756	8.27712	8.13422	8.45425	-0.603446	-0.460544	-0.780576	-1.00152	-0.858622	-1.17865
10338713	---	-0.81322	0.0266731	0.065233	7.26253	8.39731	8.84384	8.57517	8.5104	-1.58131	-1.31264	-1.24787	-0.446539	-0.177868	-0.113094
10449452	Fkbp5	-0.812992	1.89e-05	0.000517217	9.46797	9.66142	10.2928	10.4443	10.3959	-0.824851	-0.976355	-0.927952	-0.631397	-0.782901	-0.734497
10457872	Slc39a6	-0.812705	0.000185818	0.00202161	7.8389	7.64628	8.34318	8.72163	8.60107	-0.50428	-0.882737	-0.762178	-0.696893	-1.07535	-0.954791
10340449	---	-0.812572	0.0136495	0.0396139	6.81957	6.09259	7.72496	6.98906	7.09193	-0.90539	-0.169494	-0.272357	-1.63237	-0.896477	-0.99934
10338877	---	-0.812457	0.00580628	0.0211207	3.70168	4.03678	5.14727	4.27971	4.61809	-1.44559	-0.578025	-0.916409	-1.11049	-0.242925	-0.581309
10341182	---	-0.812311	0.00261015	0.0117509	6.51833	6.76421	7.10219	7.84238	7.41619	-0.583852	-1.32404	-0.897853	-0.337976	-1.07817	-0.651977
10516880	Rab42-ps	-0.812116	0.00135168	0.00748754	6.5714	6.05946	6.95929	7.20021	7.22314	-0.387886	-0.62881	-0.651736	-0.899831	-1.14075	-1.16368
10344020	---	-0.812032	0.00887227	0.0287124	6.03948	6.21728	7.11779	6.35063	7.35281	-1.07832	-0.311154	-1.31334	-0.90051	-0.133347	-1.13553
10504918	Zfp189	-0.811529	0.000254091	0.00243983	8.3997	8.05303	8.97436	9.17071	8.9686	-0.574662	-0.771018	-0.56891	-0.921327	-1.11768	-0.915574
10530421	Gabra4	-0.810355	0.00331709	0.0139659	6.90655	7.22886	7.44967	8.13547	8.04904	-0.543126	-1.22892	-1.14249	-0.220812	-0.906605	-0.820176
10343574	---	-0.810216	0.00207734	0.0100646	6.20857	5.61028	6.67081	6.83444	6.65368	-0.462239	-0.625872	-0.445109	-1.06052	-1.22416	-1.04339
10477022	Sdcbp2	-0.810129	0.00137092	0.00757242	6.77083	7.22341	7.57955	7.85696	7.98523	-0.808721	-1.08613	-1.2144	-0.356144	-0.633555	-0.761824
10558134	Plekha1	-0.809421	0.00223375	0.0105568	9.10407	8.55597	9.43724	9.8138	9.66729	-0.333169	-0.709724	-0.563222	-0.881268	-1.25782	-1.11132
10391084	Hap1	-0.809354	0.000192991	0.00207304	7.31642	7.53343	8.03246	8.27626	8.39412	-0.716034	-0.959838	-1.0777	-0.49903	-0.742834	-0.860691
10498547	Veph1	-0.80837	0.0315092	0.074034	7.42095	6.43733	7.37138	8.23027	7.61087	0.0495651	-0.809323	-0.189918	-0.934058	-1.79295	-1.17354
10340987	---	-0.808225	0.0205123	0.0536055	4.98701	4.05393	5.14696	5.71527	5.12386	-0.159951	-0.728262	-0.136849	-1.09303	-1.66134	-1.06992
10454873	4930471G03Rik	-0.807196	0.000137646	0.00167654	7.3532	7.07242	8.12066	8.05622	7.88313	-0.76746	-0.703026	-0.529934	-1.04824	-0.983805	-0.810713
10432573	Slc11a2	-0.806234	0.000464463	0.00361909	8.41767	8.0353	8.87899	9.15103	9.06814	-0.461325	-0.733362	-0.650466	-0.84369	-1.11573	-1.03283
10341856	---	-0.805674	0.0273174	0.0664179	2.8231	3.98433	4.12277	4.26889	4.2365	-1.29968	-1.44579	-1.4134	-0.138441	-0.28456	-0.252168
10434668	Tmem97	-0.805449	0.00581491	0.0211429	9.6399	9.02336	9.82027	10.4034	10.1876	-0.180372	-0.763484	-0.547679	-0.796914	-1.38003	-1.16422
10567173	Pik3c2a	-0.805199	0.00209669	0.0101153	9.97551	9.44502	10.3289	10.7153	10.5022	-0.35335	-0.739811	-0.526704	-0.883839	-1.2703	-1.05719
10528872	Shh	-0.804868	0.000128503	0.00160964	7.15405	7.03408	7.82774	8.11878	7.75028	-0.67369	-0.96473	-0.596235	-0.793655	-1.0847	-0.716201
10599435	Ocrl	-0.804384	0.000560709	0.00410927	9.32875	9.07221	9.87149	10.2767	9.86637	-0.542748	-0.947981	-0.537625	-0.799281	-1.20451	-0.794158
10497485	---	-0.804028	0.00148326	0.00799105	6.45814	6.51351	6.95651	7.65069	7.26235	-0.498373	-1.19255	-0.804209	-0.443005	-1.13719	-0.748841
10362097	H60b	-0.803797	0.00669173	0.0234622	5.47187	5.6048	5.79145	6.71971	6.51523	-0.319586	-1.24784	-1.04336	-0.186656	-1.11491	-0.910429
10476545	Sptlc3	-0.803365	0.0053937	0.0200219	6.0659	5.336	6.34966	6.63172	6.53156	-0.283765	-0.565824	-0.465661	-1.01366	-1.29572	-1.19556
10453939	Lama3	-0.803356	2.79e-05	0.000652664	6.89527	7.0418	7.70036	7.9128	7.70252	-0.805083	-1.01752	-0.807249	-0.658559	-0.871	-0.660725
10339581	---	-0.803085	0.0219751	0.056473	7.71127	6.72011	7.68924	8.18346	8.18363	0.0220304	-0.472188	-0.472361	-0.969126	-1.46335	-1.46352
10344553	---	-0.803071	0.00678798	0.0237017	5.44388	5.19575	6.13453	6.58885	5.64529	-0.690652	-1.14496	-0.201404	-0.93878	-1.39309	-0.449533
10339983	---	-0.802977	0.0139734	0.0403044	4.43912	3.98263	4.47232	5.51873	5.0505	-0.0332024	-1.07961	-0.611388	-0.489687	-1.5361	-1.06787
10406856	Gm807	-0.801789	0.000682986	0.0047039	6.07454	6.43129	7.11319	6.83482	7.2161	-1.03865	-0.760279	-1.14156	-0.6819	-0.403532	-0.784816
10339467	---	-0.800853	4.61e-05	0.000866441	3.1566	3.0525	3.78057	4.07841	3.85724	-0.623965	-0.921807	-0.700638	-0.728064	-1.02591	-0.804737
10370860	Atp8b3	-0.800003	0.00740293	0.0252206	7.26158	6.75903	7.72308	8.24634	7.46151	-0.461498	-0.98476	-0.199932	-0.964045	-1.48731	-0.702479
10456405	Slmo1	-0.799996	0.0004865	0.00373112	6.82677	6.64021	7.25974	7.59739	7.74334	-0.432965	-0.770615	-0.916567	-0.619525	-0.957176	-1.10313
10423921	Oxr1	-0.798298	1.25e-05	0.000411905	9.42231	9.32798	10.1286	10.0885	10.3032	-0.706328	-0.666204	-0.88086	-0.800663	-0.760539	-0.975195
10341230	---	-0.798032	0.00191939	0.00952704	6.43973	7.01613	7.64157	7.44818	7.48814	-1.20183	-1.00844	-1.04841	-0.625441	-0.432052	-0.472017
10339784	---	-0.797743	0.0118988	0.0356183	4.29857	3.97329	4.68827	5.54192	4.57083	-0.389702	-1.24335	-0.272257	-0.714981	-1.56863	-0.597536
10496504	B930007M17Rik	-0.797624	0.00282654	0.0124462	6.33542	5.70874	6.70027	6.93125	6.8276	-0.364849	-0.595824	-0.492176	-0.991531	-1.22251	-1.11886
10343702	---	-0.797292	0.00158929	0.00838761	5.30169	4.76132	5.95586	5.71758	5.81294	-0.654176	-0.415891	-0.511252	-1.19455	-0.956263	-1.05162
10579406	Arrdc2	-0.797225	2.15e-05	0.000558845	7.58953	7.58978	8.25793	8.36276	8.53996	-0.668399	-0.773228	-0.950427	-0.668147	-0.772976	-0.950174
10602164	Rbbp7	-0.797031	0.000436877	0.00347741	10.3626	10.0163	10.8065	11.1145	11.0385	-0.443876	-0.7519	-0.67589	-0.790161	-1.09818	-1.02217
10367673	Plekhg1	-0.79639	0.000512505	0.00386435	8.64105	8.23336	9.14601	9.36391	9.19086	-0.504956	-0.722863	-0.549805	-0.912652	-1.13056	-0.957501
10342439	---	-0.795756	0.000195548	0.00209018	4.56721	4.80202	5.47158	5.65653	5.31301	-0.904362	-1.08932	-0.745797	-0.669557	-0.854512	-0.510993
10608410	Sly	-0.795628	0.0130637	0.0383332	2.90639	3.60611	3.7654	4.49415	3.89609	-0.859006	-1.58776	-0.989696	-0.159284	-0.888042	-0.289974
10344319	---	-0.795284	0.0175009	0.0476209	4.46378	3.7158	5.12277	5.13723	4.39523	-0.658986	-0.673451	0.0685519	-1.40696	-1.42143	-0.679425
10389894	Abcc3	-0.79374	0.00100245	0.00609453	8.90041	8.7022	9.30046	9.88531	9.59937	-0.400052	-0.984895	-0.698955	-0.598264	-1.18311	-0.897167
10342996	---	-0.793501	0.000343634	0.00296616	4.99897	4.97293	5.6128	6.06826	5.65729	-0.613829	-1.06929	-0.658321	-0.639874	-1.09533	-0.684366
10456709	Rpl17	-0.793409	0.00862414	0.0281426	6.21327	5.5206	6.40112	6.98849	6.59143	-0.187847	-0.775214	-0.378159	-0.880518	-1.46788	-1.07083
10590365	Vipr1	-0.793343	0.000644538	0.0045325	6.80474	6.85733	7.38211	7.93961	7.55142	-0.577365	-1.13487	-0.746678	-0.524777	-1.08228	-0.69409
10538305	5730596B20Rik	-0.793051	0.000130195	0.00162382	6.01571	6.18812	6.72341	6.88642	7.07507	-0.707698	-0.870709	-1.05935	-0.535294	-0.698305	-0.886949
10341296	---	-0.792401	0.00116362	0.00675136	5.29513	4.87584	6.11089	5.76343	5.75934	-0.81576	-0.468302	-0.464208	-1.23505	-0.887591	-0.883496
10342178	---	-0.791489	0.00487863	0.0185619	5.54326	6.16122	6.91011	6.5966	6.42448	-1.36685	-1.05334	-0.881213	-0.748893	-0.435386	-0.26326
10340553	---	-0.791383	0.00310885	0.0133166	9.97197	9.41097	10.2489	10.6781	10.5216	-0.276915	-0.706137	-0.549604	-0.837911	-1.26713	-1.1106
10463430	Sema4g	-0.791359	0.000229705	0.00229582	7.26155	6.91781	7.78679	7.88155	7.97478	-0.52524	-0.619998	-0.713221	-0.868985	-0.963743	-1.05697
10344570	---	-0.790897	0.00128972	0.00725099	6.69492	6.81749	7.92141	7.38094	7.33895	-1.22649	-0.686016	-0.644032	-1.10392	-0.563451	-0.521467
10339902	---	-0.789345	0.000129467	0.00161648	6.73472	6.83804	7.79806	7.48798	7.44113	-1.06334	-0.753264	-0.706415	-0.960017	-0.64994	-0.603091
10464445	---	-0.78934	0.00976548	0.0308423	9.15925	8.35706	9.31731	9.71701	9.60817	-0.158058	-0.557756	-0.448911	-0.960254	-1.35995	-1.25111
10603011	Rbbp7	-0.789252	0.000128352	0.00160944	10.608	10.3221	11.1484	11.3562	11.2582	-0.540394	-0.748246	-0.650243	-0.826308	-1.03416	-0.936157
10399299	A830093I24Rik	-0.789215	0.000828394	0.00535322	5.4918	5.14304	5.8606	6.2148	6.2445	-0.368796	-0.723001	-0.752703	-0.71756	-1.07176	-1.10147
10339034	---	-0.788665	0.0456451	0.0978612	3.27683	3.26576	3.79348	4.97613	3.41026	-0.516657	-1.69931	-0.133436	-0.52772	-1.71037	-0.144499
10365830	---	-0.788549	0.0138614	0.0400685	8.51001	7.65936	8.63864	9.15263	8.82844	-0.128627	-0.642616	-0.318427	-0.979278	-1.49327	-1.16908
10526783	BC055004	-0.788469	0.0158152	0.0441379	8.3982	7.92514	8.34165	9.2161	9.29266	0.0565499	-0.817902	-0.894461	-0.416511	-1.29096	-1.36752
10607206	Il13ra2	-0.787269	0.00808123	0.0268653	4.20184	4.12235	4.46267	5.4705	4.91493	-0.260829	-1.26866	-0.713089	-0.340318	-1.34815	-0.792578
10463282	Entpd7	-0.787222	0.000198683	0.00210941	8.85813	8.69542	9.33692	9.70733	9.64775	-0.478783	-0.849198	-0.789616	-0.641495	-1.01191	-0.952328
10338971	---	-0.787105	0.0161041	0.0447679	5.54648	6.38258	6.39432	7.01634	6.84425	-0.847836	-1.46985	-1.29776	-0.0117436	-0.633763	-0.461671
10338225	---	-0.786644	0.032846	0.0763544	6.76837	5.60907	7.20244	6.86713	6.85652	-0.434071	-0.0987667	-0.0881547	-1.59336	-1.25806	-1.24745
10600024	Gpr50	-0.785445	0.0307968	0.0727585	6.04091	5.3576	6.30944	7.14054	6.00412	-0.268529	-1.09963	0.036793	-0.95184	-1.78294	-0.646518
10485955	Scg5	-0.78491	0.000394356	0.00324153	6.81995	6.44547	7.34523	7.35819	7.54944	-0.525282	-0.538241	-0.729483	-0.899764	-0.912724	-1.10397
10341662	---	-0.784794	0.0158533	0.0442156	3.76518	3.33567	4.85578	4.37116	3.77873	-1.09059	-0.605972	-0.0135433	-1.52011	-1.03549	-0.443059
10339822	---	-0.784523	0.000390123	0.00322873	10.3092	10.127	10.74	11.1009	11.1671	-0.430736	-0.791685	-0.857866	-0.612925	-0.973874	-1.04005
10338788	---	-0.784403	0.0322004	0.0752612	4.60868	4.1793	5.28556	5.79977	4.44984	-0.67688	-1.19109	0.158842	-1.10627	-1.62048	-0.270543
10340957	---	-0.784326	7.57e-05	0.00116369	11.1405	11.0349	11.6883	11.9055	12.0223	-0.547783	-0.764998	-0.881828	-0.653363	-0.870578	-0.987407
10342293	---	-0.783904	0.0136825	0.0396701	5.54478	4.8548	6.42786	5.84023	5.68299	-0.88308	-0.295456	-0.138208	-1.57306	-0.985435	-0.828187
10450412	AU023871	-0.783765	0.00163511	0.00853912	7.20072	6.68589	7.7013	7.59386	7.88605	-0.500581	-0.393137	-0.685329	-1.01541	-0.90797	-1.20016
10582069	Sdr42e1	-0.783721	0.000287302	0.00263083	8.1584	7.95269	8.61237	8.89997	9.00546	-0.453971	-0.741574	-0.847064	-0.659674	-0.947277	-1.05277
10477120	---	-0.783045	0.0168387	0.0463651	3.31774	2.84986	3.34771	4.41966	3.83317	-0.0299703	-1.10191	-0.515426	-0.497854	-1.5698	-0.98331
10342315	---	-0.783001	0.00446373	0.0173603	4.30221	3.85301	5.13203	4.97062	4.47919	-0.829816	-0.668412	-0.176975	-1.27902	-1.11761	-0.626176
10504817	Tgfbr1	-0.782459	4.93e-05	0.000901078	8.99689	9.0574	9.63625	9.83661	9.95594	-0.639361	-0.839726	-0.959058	-0.578849	-0.779214	-0.898546
10347748	Acsl3	-0.781963	0.000211346	0.00218558	7.29566	7.03859	7.76798	8.01262	8.06666	-0.472325	-0.716962	-0.770999	-0.729394	-0.97403	-1.02807
10504234	Unc13b	-0.781285	4.04e-05	0.000810268	7.82452	7.60855	8.39612	8.54881	8.54852	-0.571601	-0.724297	-0.724004	-0.78757	-0.940266	-0.939973
10362729	Akd1	-0.781277	0.00220127	0.0104559	6.12433	5.5552	6.47838	6.72205	6.66269	-0.354051	-0.597715	-0.538359	-0.923189	-1.16685	-1.1075
10343657	---	-0.78124	0.0365951	0.0829613	5.36856	4.369	5.30955	6.15071	5.48979	0.0590048	-0.78215	-0.121237	-0.940554	-1.78171	-1.1208
10542287	Bcl2l14	-0.780502	0.0323623	0.0755432	7.2058	6.101	7.17311	7.70875	7.41985	0.0326967	-0.502949	-0.214044	-1.07211	-1.60776	-1.31885
10356900	Slco6b1	-0.779784	0.000375325	0.00313839	4.54192	4.44387	5.21005	5.06542	5.54256	-0.668127	-0.523502	-1.00064	-0.766183	-0.621558	-1.0987
10338155	---	-0.779379	0.00246163	0.011278	8.57178	8.07559	8.8418	9.21091	9.2565	-0.270015	-0.639123	-0.684719	-0.766203	-1.13531	-1.18091
10371446	Bpil2	-0.778961	5.26e-05	0.000938912	6.4063	6.19825	6.96075	7.17041	7.11256	-0.554446	-0.764104	-0.706255	-0.762499	-0.972157	-0.914308
10373728	Patz1	-0.778751	0.000363455	0.00307689	8.35996	8.11133	8.80538	9.19948	9.03833	-0.445422	-0.839523	-0.678369	-0.694049	-1.08815	-0.926996
10505461	Atp6v1g1	-0.778733	0.00113885	0.00665431	10.2961	9.88462	10.6449	10.9518	11.0106	-0.348853	-0.65568	-0.714467	-0.760319	-1.06715	-1.12593
10340008	---	-0.778174	0.00857488	0.0280357	4.14941	4.78604	5.54542	4.89747	5.29481	-1.39601	-0.748056	-1.1454	-0.759377	-0.111427	-0.508775
10391837	Plcd3	-0.778136	0.000401188	0.0032797	8.31074	8.13915	8.78538	9.24765	8.97622	-0.474637	-0.936907	-0.66548	-0.646226	-1.1085	-0.83707
10519028	Prdm16	-0.778016	4.57e-07	7.68e-05	7.35878	7.35401	8.14027	8.06782	8.19514	-0.781485	-0.709041	-0.83636	-0.78626	-0.713816	-0.841135
10408767	Slc35b3	-0.777935	3.09e-05	0.000690934	7.70076	7.55503	8.26706	8.47013	8.48029	-0.566304	-0.769374	-0.779535	-0.712033	-0.915102	-0.925264
10574480	Car7	-0.777165	1.08e-05	0.000387208	7.81812	7.86305	8.70412	8.48365	8.66548	-0.886007	-0.665529	-0.847361	-0.841073	-0.620595	-0.802426
10341380	---	-0.777112	0.0186351	0.0498848	6.74861	6.49037	7.88334	7.58019	6.72629	-1.13473	-0.831579	0.0223247	-1.39296	-1.08982	-0.235913
10565705	Omp	-0.776881	4.02e-06	0.000229373	7.0197	7.08432	7.73324	7.84005	7.91337	-0.71355	-0.820351	-0.893679	-0.648925	-0.755727	-0.829055
10607089	Acsl4	-0.775723	0.0305475	0.0722973	10.2562	9.20985	10.2698	10.8571	10.3993	-0.0136292	-0.600977	-0.14308	-1.05995	-1.6473	-1.1894
10396840	Rdh12	-0.775675	0.00232506	0.0108357	6.62127	6.20655	6.87756	7.30657	7.38462	-0.256294	-0.685302	-0.763348	-0.671014	-1.10002	-1.17807
10340936	---	-0.774247	0.00259507	0.0116982	6.67896	6.27282	7.57943	7.13468	7.03631	-0.900464	-0.455712	-0.35735	-1.30661	-0.861856	-0.763494
10457920	Rps25	-0.774164	0.030175	0.0716107	7.20935	6.41625	7.28542	8.18056	7.29491	-0.0760653	-0.971207	-0.0855617	-0.86917	-1.76431	-0.878667
10339882	---	-0.774112	0.00576402	0.0210261	3.32311	2.7327	3.81055	4.08111	3.51439	-0.487442	-0.758004	-0.19128	-1.07785	-1.34841	-0.781687
10472984	Hoxd3	-0.773696	0.000545179	0.004032	7.53209	7.09968	8.04061	8.07774	8.1504	-0.508519	-0.545648	-0.618306	-0.940928	-0.978057	-1.05072
10340160	---	-0.773325	0.0250879	0.0622897	6.44016	5.36327	6.74078	6.74691	6.53743	-0.300621	-0.306745	-0.097271	-1.37751	-1.38364	-1.17416
10340407	---	-0.772279	0.00175264	0.0089591	5.66563	5.84789	6.61869	6.1634	6.80502	-0.953065	-0.497776	-1.13939	-0.770802	-0.315512	-0.957128
10446596	Dlgap1	-0.772248	0.000641557	0.00451794	6.68918	6.72462	7.24553	7.40403	7.78787	-0.556356	-0.714854	-1.09869	-0.520917	-0.679414	-1.06325
10555297	Kcne3	-0.771866	0.0119102	0.0356372	6.18807	5.98376	6.34462	7.40954	6.81919	-0.156545	-1.22146	-0.631115	-0.360861	-1.42578	-0.835431
10341763	---	-0.77115	0.018787	0.0502063	3.98194	4.01528	5.47576	4.33605	4.49748	-1.49382	-0.354104	-0.515536	-1.46048	-0.320765	-0.482197
10376765	Aldh3a1	-0.77061	0.00165411	0.00860732	6.07307	6.06606	6.4613	7.13025	6.92898	-0.388227	-1.05717	-0.855903	-0.395245	-1.06419	-0.862921
10341592	---	-0.769283	0.000832085	0.00536511	4.09992	4.31735	5.21437	4.6948	5.02459	-1.11445	-0.594877	-0.92467	-0.897017	-0.377444	-0.707237
10397148	Acot1	-0.769067	0.0157852	0.0440825	7.29894	6.34387	7.58053	7.64975	7.54114	-0.281585	-0.350809	-0.2422	-1.23666	-1.30588	-1.19727
10446771	Lclat1	-0.769053	0.00191727	0.0095179	10.3472	9.89916	10.645	11.0807	10.951	-0.297804	-0.733465	-0.603841	-0.745837	-1.1815	-1.05187
10594840	Gcom1	-0.768674	0.00158767	0.00838331	7.31338	7.06407	7.64448	8.24932	7.97839	-0.331101	-0.935946	-0.66501	-0.58041	-1.18526	-0.914319
10416705	---	-0.76857	0.00793507	0.0265317	7.68089	6.88006	8.10387	8.0085	8.03478	-0.422975	-0.327605	-0.353884	-1.22381	-1.12844	-1.15472
10538394	Plekha8	-0.768566	0.00232706	0.0108415	7.82882	7.822	8.21525	8.95352	8.61317	-0.386427	-1.1247	-0.784346	-0.393246	-1.13152	-0.791166
10524338	Crybb1	-0.768522	0.000370934	0.00311521	8.51894	8.20748	9.16506	8.95975	9.2704	-0.646115	-0.440806	-0.751455	-0.957575	-0.752266	-1.06291
10338423	---	-0.768241	0.0006169	0.00439485	5.93647	5.84709	6.95808	6.59166	6.43032	-1.02161	-0.655193	-0.493852	-1.11099	-0.74457	-0.583229
10588836	Gmppb	-0.768112	0.00483104	0.0184252	7.20772	6.70966	7.39281	7.77386	8.01375	-0.185085	-0.566138	-0.806027	-0.683143	-1.0642	-1.30408
10342442	---	-0.767746	0.0351677	0.0804883	11.0015	12.0302	11.8752	12.3598	12.6158	-0.873683	-1.35827	-1.61428	0.154982	-0.329605	-0.585619
10424349	Sqle	-0.767717	0.0156177	0.0437551	9.1356	8.21935	9.2565	9.51903	9.56004	-0.120902	-0.383429	-0.424444	-1.03715	-1.29968	-1.34069
10339409	---	-0.767672	0.000896859	0.00565376	4.46544	3.99296	5.04768	4.91067	5.03226	-0.582243	-0.44523	-0.566822	-1.05472	-0.917711	-1.0393
10447513	---	-0.766881	0.00463445	0.017843	6.88018	6.19809	7.43372	7.23383	7.25051	-0.553533	-0.353649	-0.370325	-1.23562	-1.03574	-1.05242
10338710	---	-0.766849	0.00237359	0.0109978	5.19387	5.26998	6.41348	5.7139	5.86895	-1.21961	-0.520024	-0.675082	-1.1435	-0.443913	-0.598971
10362394	Hddc2	-0.766091	0.00123365	0.00703095	9.21904	9.01145	9.54445	10.0183	10.0813	-0.325405	-0.79924	-0.862237	-0.533	-1.00683	-1.06983
10598956	Araf	-0.765546	0.000876951	0.00556053	9.80264	9.55272	10.5135	10.6548	10.1614	-0.710887	-0.852135	-0.358733	-0.960808	-1.10206	-0.608654
10420846	Fzd3	-0.765314	9.5e-05	0.00134436	7.51959	7.42225	8.03344	8.33253	8.34273	-0.513845	-0.812942	-0.823141	-0.611188	-0.910284	-0.920483
10338257	---	-0.765108	0.0345126	0.0793478	5.72898	6.91047	7.1672	7.0348	7.0525	-1.43822	-1.30582	-1.32352	-0.25673	-0.124327	-0.142029
10606609	Tspan6	-0.764122	3.35e-06	0.000211026	9.68588	9.65253	10.3278	10.4897	10.4825	-0.641927	-0.803836	-0.796573	-0.67528	-0.837189	-0.829926
10368175	Pde7b	-0.764061	0.00359489	0.0148336	8.23879	7.61011	8.54776	8.79877	8.719	-0.308976	-0.559985	-0.480213	-0.937649	-1.18866	-1.10889
10354157	Chst10	-0.762997	0.00814119	0.0270078	6.84662	7.13124	7.46495	8.28311	7.50772	-0.618328	-1.43649	-0.661097	-0.33371	-1.15187	-0.376479
10459905	Setbp1	-0.7621	0.00601161	0.0216947	8.79813	8.09343	9.18008	9.36986	9.0737	-0.381954	-0.571726	-0.275569	-1.08665	-1.27643	-0.980269
10401278	Erh	-0.761362	0.0123693	0.0367423	7.65585	6.91133	7.76568	8.36213	8.00704	-0.109829	-0.706288	-0.35119	-0.854349	-1.45081	-1.09571
10426650	Tuba1c	-0.761296	0.000145946	0.00173706	7.7954	8.07818	8.81203	8.60993	8.67229	-1.01663	-0.814531	-0.876895	-0.733854	-0.531749	-0.594113
10339393	---	-0.760761	0.00558864	0.0205546	5.44921	5.34243	6.64599	5.78171	6.04205	-1.19678	-0.332499	-0.592837	-1.30356	-0.439276	-0.699614
10340628	---	-0.760664	0.000277294	0.00256965	7.83921	7.83118	8.78479	8.66371	8.33907	-0.945579	-0.824508	-0.499865	-0.953606	-0.832535	-0.507892
10340247	---	-0.760448	1.4e-05	0.000436288	3.20774	3.08849	3.85029	4.02504	3.85035	-0.642554	-0.8173	-0.642615	-0.761803	-0.93655	-0.761864
10343409	---	-0.759975	0.0418447	0.091739	4.83015	3.79324	4.82639	4.82311	5.5655	0.00375401	0.00703545	-0.735355	-1.03315	-1.02987	-1.77226
10338216	---	-0.759704	1.31e-05	0.000421851	7.68942	7.64858	8.5451	8.3051	8.43591	-0.855678	-0.615675	-0.746487	-0.896526	-0.656523	-0.787335
10506269	Ak4	-0.759383	0.00161433	0.00847643	6.98875	7.36805	7.66301	8.12606	8.02428	-0.674262	-1.13731	-1.03553	-0.29496	-0.75801	-0.656224
10341842	---	-0.759378	0.00146176	0.00791075	3.70449	4.22686	4.65948	4.81019	4.70549	-0.954987	-1.1057	-1.001	-0.432617	-0.583335	-0.478626
10480003	Itih2	-0.759351	0.0168828	0.0464534	6.54187	7.49225	7.66203	7.82326	7.84393	-1.12017	-1.28139	-1.30207	-0.169782	-0.331011	-0.351683
10344446	---	-0.758878	0.0128418	0.037809	6.95651	6.10477	7.14826	7.48136	7.23893	-0.191754	-0.524849	-0.282419	-1.0435	-1.37659	-1.13416
10343387	---	-0.758686	0.0137269	0.0397608	6.71046	6.2595	7.73419	6.76301	7.2338	-1.02373	-0.0525455	-0.52334	-1.47469	-0.503506	-0.974301
10413897	Ercc6	-0.758035	0.000482434	0.00371415	7.67988	7.3222	8.13755	8.40743	8.23223	-0.457675	-0.727557	-0.552358	-0.815352	-1.08523	-0.910035
10535103	Micall2	-0.757848	9.3e-05	0.00132734	7.16879	7.02529	7.67198	7.92104	7.97164	-0.503187	-0.752251	-0.802853	-0.646689	-0.895753	-0.946355
10571601	Pdlim3	-0.75701	0.0250874	0.0622897	9.07317	8.08171	9.1643	9.61955	9.2195	-0.0911315	-0.546377	-0.146334	-1.08259	-1.53783	-1.13779
10510022	Tmem82	-0.756239	0.000469611	0.00364693	7.27617	7.17341	8.05545	8.18369	7.70395	-0.779279	-0.907511	-0.427778	-0.882045	-1.01028	-0.530544
10453632	Rpl7a	-0.755485	0.00162305	0.00850424	6.46817	6.49797	6.88371	7.54829	7.28366	-0.415538	-1.08012	-0.815484	-0.385747	-1.05033	-0.785692
10362422	Trdn	-0.755437	0.0131154	0.0384328	5.04263	5.22784	6.32452	5.28876	6.05874	-1.28189	-0.246133	-1.01611	-1.09667	-0.0609178	-0.830897
10346255	Ormdl1	-0.754462	0.000256881	0.00245252	7.90975	7.59599	8.37713	8.54089	8.60396	-0.467382	-0.631147	-0.694213	-0.781144	-0.944908	-1.00797
10338913	---	-0.753549	0.0294527	0.0702611	6.92484	5.97252	7.61185	6.96061	7.03423	-0.687014	-0.0357736	-0.109392	-1.63933	-0.988085	-1.0617
10543725	Tsga14	-0.753373	0.00291492	0.0127146	6.65939	6.468	6.91125	7.61001	7.42995	-0.251862	-0.95062	-0.770553	-0.443251	-1.14201	-0.961943
10533849	Rilpl1	-0.752083	3.11e-05	0.000693409	7.84314	7.73575	8.52934	8.41883	8.67641	-0.686204	-0.575685	-0.83327	-0.793596	-0.683078	-0.940663
10502766	Lphn2	-0.751947	5.64e-05	0.000974505	5.73194	5.9749	6.527	6.63717	6.65192	-0.79506	-0.905233	-0.91998	-0.552105	-0.662278	-0.677025
10587639	Nt5e	-0.751712	0.00139277	0.00765295	9.20843	8.81111	9.63666	10.0055	9.64227	-0.428223	-0.797096	-0.433839	-0.825541	-1.19441	-0.831157
10340621	---	-0.751636	0.00445292	0.0173388	7.38972	6.77371	7.70136	8.04325	7.75545	-0.311639	-0.653529	-0.365723	-0.92765	-1.26954	-0.981735
10498584	Rarres1	-0.751617	0.00298338	0.0129224	6.75774	6.67942	7.03363	7.71976	7.65721	-0.275881	-0.96202	-0.899467	-0.354204	-1.04034	-0.97779
10430645	D730005E14Rik	-0.750768	0.0158963	0.0443036	6.89388	6.0548	7.30028	7.43615	6.93888	-0.406406	-0.542274	-0.0450055	-1.24548	-1.38135	-0.884084
10599174	Il13ra1	-0.750705	0.00354901	0.0146851	9.44205	8.89691	9.67724	10.0896	9.99368	-0.23519	-0.647585	-0.551628	-0.780332	-1.19273	-1.09677
10374840	---	-0.750673	0.000392459	0.00323498	5.70895	5.33685	6.3343	6.31563	6.17078	-0.62535	-0.606679	-0.461827	-0.997459	-0.978788	-0.833936
10385903	Pdlim4	-0.750572	9.14e-05	0.00131397	8.05943	8.07823	8.77335	8.66676	9.0181	-0.713919	-0.607332	-0.958673	-0.695113	-0.588525	-0.939867
10339332	---	-0.750545	0.00751596	0.0254985	6.51715	5.82751	6.85169	6.75007	7.16688	-0.334539	-0.232914	-0.649723	-1.02418	-0.922554	-1.33936
10340313	---	-0.750233	0.0164649	0.0455596	5.9141	5.24634	5.93935	6.7581	6.29392	-0.0252458	-0.843994	-0.37982	-0.693006	-1.51175	-1.04758
10343161	---	-0.750189	2.58e-05	0.000622687	6.24749	6.2479	7.14425	6.98214	6.86727	-0.896754	-0.734649	-0.619774	-0.896348	-0.734244	-0.619368
10340774	---	-0.750185	0.00983324	0.0309942	7.45576	6.71939	7.9654	7.56931	7.97857	-0.509644	-0.113551	-0.522807	-1.24601	-0.84992	-1.25918
10342764	---	-0.749943	0.0154596	0.0434162	8.80304	8.7717	8.94192	10.0765	9.59355	-0.138874	-1.27343	-0.790507	-0.170216	-1.30478	-0.821849
10462630	Pank1	-0.749799	0.00499218	0.0188967	6.92977	6.57974	7.07651	7.75808	7.67907	-0.146744	-0.828313	-0.749304	-0.496769	-1.17834	-1.09933
10340151	---	-0.749522	0.0012646	0.0071464	3.4466	3.00387	4.01535	3.79879	4.11013	-0.568754	-0.352197	-0.663533	-1.01148	-0.794919	-1.10626
10458052	Epb4.1l4a	-0.749452	0.00193456	0.00958866	7.34583	6.81593	7.71484	7.9528	7.82336	-0.369007	-0.606967	-0.477529	-0.898908	-1.13687	-1.00743
10375382	Clint1	-0.749003	0.00132656	0.00739767	10.844	10.4407	11.1642	11.5403	11.4695	-0.32024	-0.696292	-0.625495	-0.723562	-1.09961	-1.02882
10393594	D11Bwg0517e	-0.748807	0.00784995	0.0263154	7.97007	7.26563	8.36404	8.57601	8.15992	-0.393976	-0.605943	-0.189849	-1.09841	-1.31038	-0.894285
10578703	Spcs3	-0.748439	0.000195345	0.00208864	9.62969	9.45342	10.0851	10.3567	10.4282	-0.455404	-0.726987	-0.798518	-0.631676	-0.903259	-0.974789
10340122	---	-0.748282	0.0445276	0.096046	2.85462	2.96562	3.10441	4.53185	3.33894	-0.249791	-1.67723	-0.484322	-0.138791	-1.56623	-0.373322
10339254	---	-0.748003	0.00116091	0.00674462	6.44744	6.14661	7.10483	7.25661	6.77364	-0.657391	-0.809164	-0.326199	-0.958227	-1.11	-0.627035
10340209	---	-0.747898	0.00196568	0.00970832	6.61468	6.19569	7.18999	7.36484	6.90442	-0.575309	-0.750157	-0.28974	-0.994302	-1.16915	-0.708733
10338234	---	-0.747849	0.0190646	0.0507571	4.21008	4.43107	5.34892	4.39561	5.46073	-1.13884	-0.185529	-1.25065	-0.917857	0.0354566	-1.02967
10550998	---	-0.747194	0.000278292	0.00257752	6.13871	6.03109	6.64469	7.06957	6.78202	-0.505979	-0.930858	-0.643306	-0.613604	-1.03848	-0.750932
10385926	Cdc42se2	-0.747051	0.000247742	0.00239674	9.69971	9.3852	10.1665	10.33	10.372	-0.466767	-0.630333	-0.672283	-0.781279	-0.944846	-0.986796
10436451	Stx19	-0.746633	0.000781547	0.00513934	5.81977	6.03958	6.64641	6.44461	6.9379	-0.826638	-0.624836	-1.11813	-0.606832	-0.405031	-0.898329
10341251	---	-0.746339	0.0144081	0.0412644	7.43321	6.55875	7.61608	7.91065	7.70024	-0.182868	-0.477437	-0.267024	-1.05733	-1.3519	-1.14148
10341849	---	-0.746315	0.00653177	0.0230479	4.50205	3.83511	5.1492	4.81678	4.77872	-0.647141	-0.314726	-0.276664	-1.31408	-0.98167	-0.943607
10507500	Slc6a9	-0.746186	0.00727187	0.0248692	9.52851	8.7719	9.83401	9.97018	9.88499	-0.305495	-0.441672	-0.356477	-1.0621	-1.19828	-1.11309
10340810	---	-0.745973	0.000123416	0.00157314	7.03079	6.86225	7.8767	7.61895	7.58183	-0.845911	-0.588155	-0.55104	-1.01445	-0.756697	-0.719581
10344365	---	-0.745836	0.000353967	0.00302232	2.97151	3.11196	3.56962	4.01321	3.77987	-0.598116	-1.0417	-0.808366	-0.457663	-0.901252	-0.667914
10341798	---	-0.745581	0.0265931	0.0651015	3.77676	3.16686	4.80173	4.11461	3.73583	-1.02497	-0.337855	0.0409215	-1.63486	-0.947747	-0.56897
10374485	Peli1	-0.74531	6.75e-07	9.26e-05	9.021	9.11839	9.78174	9.83212	9.83116	-0.760738	-0.811122	-0.81016	-0.663344	-0.713728	-0.712766
10344571	---	-0.744917	0.0260585	0.0641587	3.73154	4.70158	4.97621	5.22377	4.68446	-1.24466	-1.49222	-0.952917	-0.274628	-0.522187	0.0171191
10343884	---	-0.74485	0.00443795	0.0173024	6.41145	6.50664	7.57438	7.27613	6.76117	-1.16293	-0.864686	-0.349727	-1.06774	-0.76949	-0.254531
10338145	---	-0.744291	0.000564194	0.00412524	5.4424	5.27625	6.0324	5.90552	6.37294	-0.59	-0.463118	-0.930537	-0.756146	-0.629263	-1.09668
10495763	Gclm	-0.743459	0.00032328	0.00284646	10.6013	10.2909	11.0419	11.3045	11.2223	-0.440657	-0.703163	-0.62097	-0.751048	-1.01355	-0.931361
10607806	Ofd1	-0.742702	0.00122111	0.00697624	7.72048	7.33719	8.04763	8.43827	8.32871	-0.327151	-0.717785	-0.608225	-0.710447	-1.10108	-0.991521
10586781	Myo1e	-0.74232	0.0015375	0.00818148	8.55283	8.08804	8.88845	9.10491	9.1949	-0.335622	-0.552075	-0.64207	-0.800417	-1.01687	-1.10687
10488965	Fer1l4	-0.742094	4.45e-07	7.57e-05	6.23164	6.18768	6.89734	6.9519	7.00603	-0.665693	-0.720256	-0.77438	-0.709661	-0.764224	-0.818348
10338483	---	-0.741942	0.00491734	0.0186764	6.66954	7.28252	7.82425	7.83919	7.49048	-1.15471	-1.16965	-0.820936	-0.541732	-0.556668	-0.207957
10389990	Epn3	-0.741635	0.000462104	0.00360717	7.60751	7.36888	7.99967	8.38519	8.30464	-0.392158	-0.777679	-0.697126	-0.630786	-1.01631	-0.935754
10446473	Lama1	-0.741554	9.58e-05	0.00135019	7.11059	6.93633	7.65246	7.92873	7.71385	-0.54187	-0.818141	-0.603256	-0.716135	-0.992405	-0.77752
10469020	Bend7	-0.741237	0.00351426	0.0145838	7.50899	6.95582	7.76607	8.15672	7.99815	-0.257076	-0.647724	-0.489158	-0.810245	-1.20089	-1.04233
10388880	Tmem97	-0.739972	0.0270658	0.0659973	8.29273	7.58728	8.13558	9.09488	8.80947	0.157146	-0.802149	-0.516743	-0.5483	-1.50759	-1.22219
10437151	Kcnj15	-0.739937	0.000217457	0.00222122	9.00273	8.6824	9.55255	9.67656	9.51839	-0.549817	-0.673829	-0.515661	-0.870153	-0.994164	-0.835997
10390117	Itga3	-0.739706	0.00335285	0.0140891	8.43675	7.83009	8.75802	8.89215	8.96922	-0.321266	-0.455393	-0.532469	-0.927926	-1.06205	-1.13913
10497077	Mir186	-0.739664	0.00821887	0.0272006	5.30177	4.89326	5.47936	6.28126	5.75092	-0.17759	-0.979493	-0.449153	-0.586093	-1.388	-0.857657
10339187	---	-0.7393	0.00836597	0.0275366	3.24965	3.37951	4.08771	4.50975	3.56419	-0.838055	-1.2601	-0.314533	-0.708198	-1.13024	-0.184675
10338894	---	-0.739166	0.004755	0.0182091	7.32798	7.37654	8.53595	7.70625	8.03208	-1.20797	-0.37827	-0.704099	-1.15941	-0.329711	-0.655541
10578771	Galnt7	-0.738646	0.00477432	0.0182669	7.9436	7.52514	8.11035	8.76113	8.54756	-0.16675	-0.817536	-0.603963	-0.585209	-1.236	-1.02242
10339637	---	-0.738629	0.000386459	0.00320757	6.60159	6.62602	7.46626	7.51395	7.0771	-0.864672	-0.912355	-0.475507	-0.840242	-0.887925	-0.451076
10419854	Slc7a8	-0.737626	6.52e-05	0.0010639	10.078	10.128	10.7001	10.8032	11.0187	-0.622044	-0.725152	-0.940673	-0.57205	-0.675157	-0.890678
10384448	Sec61g	-0.737191	0.00597643	0.0216011	9.23111	8.59007	9.41647	9.78652	9.74035	-0.18536	-0.555411	-0.509243	-0.8264	-1.19645	-1.15028
10577544	Polb	-0.737	2.68e-05	0.000635805	8.05382	7.9257	8.60216	8.75472	8.82339	-0.548342	-0.7009	-0.769566	-0.676469	-0.829027	-0.897693
10340612	---	-0.736378	0.034665	0.0796086	4.4042	4.08384	5.31196	5.42291	4.20631	-0.907766	-1.01872	0.197883	-1.22812	-1.33907	-0.122473
10546024	Prokr1	-0.736124	0.00882069	0.0285943	7.66593	7.39482	7.7413	8.54815	8.51004	-0.0753742	-0.88222	-0.844111	-0.346486	-1.15333	-1.11522
10364712	Cirbp	-0.735949	0.00150489	0.00806382	9.74642	9.25838	10.1125	10.3441	10.2585	-0.366071	-0.597672	-0.512047	-0.854109	-1.08571	-1.00008
10339572	---	-0.735353	3.7e-05	0.000766734	5.57645	5.71431	6.47949	6.41582	6.24688	-0.903033	-0.839372	-0.670433	-0.76518	-0.701518	-0.53258
10603109	Piga	-0.73475	0.010222	0.0318442	7.01149	6.86374	7.2598	8.21918	7.53812	-0.24831	-1.20769	-0.526633	-0.396056	-1.35544	-0.674379
10485402	Fjx1	-0.733154	0.00160756	0.00845239	6.63551	6.39445	6.94994	7.52687	7.26759	-0.314429	-0.891353	-0.632078	-0.555497	-1.13242	-0.873147
10544525	Pdia4	-0.733126	0.000903919	0.00568055	11.5191	11.158	11.8638	12.1967	12.1547	-0.344646	-0.677519	-0.635559	-0.705748	-1.03862	-0.996662
10344297	---	-0.73283	0.0290551	0.0695946	3.92516	3.86296	5.29298	3.97092	4.61676	-1.36782	-0.0457663	-0.691599	-1.43002	-0.107967	-0.7538
10367436	Cd63	-0.732336	0.000327899	0.00287315	11.0913	11.4573	12.0259	11.9485	12.0456	-0.934579	-0.857149	-0.954261	-0.568591	-0.491162	-0.588274
10344805	Cspp1	-0.731882	0.00552686	0.0203877	7.56377	6.97235	7.73225	8.13606	8.13152	-0.16848	-0.572288	-0.567747	-0.759901	-1.16371	-1.15917
10414278	Gpr137c	-0.731756	0.00156185	0.00827718	6.23845	6.64811	6.98373	7.38545	7.15593	-0.74528	-1.147	-0.917481	-0.335619	-0.737338	-0.507819
10338633	---	-0.7315	0.00931272	0.0297637	7.32958	7.9609	8.70119	8.11556	8.31347	-1.37161	-0.78598	-0.983889	-0.740289	-0.154663	-0.352573
10528804	5031410I06Rik	-0.731375	0.0152308	0.0429621	6.85909	6.53925	7.961	6.92686	7.40377	-1.10191	-0.0677699	-0.544683	-1.42175	-0.387609	-0.864523
10607774	Mospd2	-0.731135	0.00246595	0.0112919	8.91935	8.49517	9.16064	9.61637	9.53819	-0.241288	-0.697013	-0.618838	-0.665466	-1.12119	-1.04302
10343900	---	-0.731041	0.00921223	0.0295322	6.21792	6.63892	7.62095	6.8266	7.03084	-1.40303	-0.608683	-0.812923	-0.982021	-0.187677	-0.391917
10461150	---	-0.731018	0.00476359	0.0182319	5.81356	5.17848	6.11514	6.3892	6.17678	-0.301574	-0.575634	-0.363219	-0.936658	-1.21072	-0.998303
10342642	---	-0.730959	0.0334855	0.0775051	6.97818	6.02599	6.87643	7.21498	7.60772	0.101747	-0.236805	-0.629542	-0.850438	-1.18899	-1.58173
10608407	Srsy	-0.730869	0.0244355	0.0610406	2.90694	3.64992	4.48854	3.64327	3.89609	-1.5816	-0.736332	-0.989147	-0.838619	0.00665188	-0.246164
10584835	Mpzl3	-0.730788	6.52e-05	0.00106442	6.70692	6.47167	7.2306	7.37572	7.35393	-0.523681	-0.668799	-0.647015	-0.758927	-0.904045	-0.882261
10505356	Zfp618	-0.730119	2.85e-06	0.00019301	7.61584	7.52178	8.24858	8.372	8.2762	-0.632743	-0.756162	-0.660355	-0.726808	-0.850228	-0.754421
10556266	Wee1	-0.729379	0.01449	0.0414272	8.92434	8.2052	8.97175	9.61297	9.29773	-0.047414	-0.688625	-0.373386	-0.766555	-1.40777	-1.09253
10342424	---	-0.729164	0.000701226	0.00478684	5.68302	5.94504	6.79221	6.43341	6.40396	-1.10919	-0.750387	-0.720943	-0.847172	-0.488368	-0.458923
10340705	---	-0.729116	0.023355	0.0591619	5.11301	5.74158	6.69295	6.02761	5.74866	-1.57995	-0.914604	-0.635654	-0.951376	-0.286031	-0.00708082
10411373	Hexb	-0.728865	0.0052188	0.0195392	10.3026	9.84798	10.4374	10.9949	10.9802	-0.134777	-0.692271	-0.677558	-0.589437	-1.14693	-1.13222
10487392	Kcnip3	-0.728529	0.000875135	0.00555205	9.48716	9.12678	9.86007	10.2117	10.0347	-0.372913	-0.724544	-0.547552	-0.733298	-1.08493	-0.907937
10340060	---	-0.727643	0.0190916	0.050798	7.53333	8.43124	8.82554	8.82418	8.48007	-1.29221	-1.29085	-0.946738	-0.394301	-0.392937	-0.0488289
10342904	---	-0.727508	0.00237654	0.0110042	8.12472	8.11948	9.23654	8.55018	8.76212	-1.11181	-0.425452	-0.637396	-1.11706	-0.430695	-0.642639
10458283	Gm1614	-0.727467	0.00188467	0.00939362	7.69308	7.16692	8.08537	8.25318	8.13387	-0.392284	-0.560094	-0.440782	-0.918445	-1.08625	-0.966942
10340461	---	-0.727402	0.0314046	0.0738433	6.74667	5.83612	6.63452	7.03684	7.38503	0.112143	-0.290177	-0.638361	-0.798398	-1.20072	-1.5489
10434089	Ccdc74a	-0.726548	0.0183371	0.0493188	7.21265	6.70338	7.49397	8.23713	7.32259	-0.28132	-1.02448	-0.109944	-0.790584	-1.53375	-0.619208
10349872	---	-0.726418	0.0252726	0.0626097	8.11348	7.12525	8.19054	8.54007	8.30675	-0.0770548	-0.426588	-0.193267	-1.06528	-1.41482	-1.1815
10600301	Ssr4	-0.726376	0.00110154	0.00650353	10.9658	10.5557	11.307	11.5869	11.5674	-0.341231	-0.621153	-0.601585	-0.751336	-1.03126	-1.01169
10390622	Pgap3	-0.725692	0.00043765	0.00348117	7.1495	7.03752	7.59819	8.06135	7.79808	-0.448685	-0.911846	-0.648572	-0.560666	-1.02383	-0.760553
10526952	Gpr30	-0.724531	0.000103208	0.00141476	7.08139	7.03098	7.58878	7.81887	7.9345	-0.50739	-0.737485	-0.853115	-0.557792	-0.787887	-0.903517
10596680	Sema3b	-0.72433	8.17e-07	0.00010331	7.83477	7.82944	8.49346	8.54934	8.62651	-0.658689	-0.714572	-0.791738	-0.664016	-0.719899	-0.797064
10601161	Gjb1	-0.724247	0.00527657	0.0197049	7.07464	6.44837	7.36359	7.68415	7.40952	-0.288952	-0.609508	-0.334881	-0.915218	-1.23577	-0.961147
10355511	Tnp1	-0.723765	0.00289498	0.0126498	5.85094	5.66179	6.53408	6.79686	6.10945	-0.68314	-0.945918	-0.258501	-0.872296	-1.13507	-0.447657
10394331	Pfn4	-0.723326	0.00295189	0.012826	6.16173	5.7629	6.39087	6.73328	6.93279	-0.229137	-0.571544	-0.771053	-0.627966	-0.970374	-1.16988
10344990	Crispld1	-0.72253	4.48e-08	2.6e-05	7.04886	7.09319	7.82297	7.78051	7.77717	-0.77411	-0.731654	-0.728319	-0.729781	-0.687325	-0.683989
10338417	---	-0.722245	0.0373683	0.0842144	5.50763	6.3473	7.20262	6.39245	6.35406	-1.69498	-0.884819	-0.846426	-0.855322	-0.0451571	-0.00676324
10424392	9930014A18Rik	-0.721982	0.000556097	0.00408997	6.53812	6.22788	6.92421	7.13445	7.2563	-0.386085	-0.596323	-0.718173	-0.696328	-0.906565	-1.02842
10348682	Capn10	-0.721897	0.00106223	0.00634423	8.26585	7.93007	8.62894	8.79107	9.03956	-0.363093	-0.525223	-0.773709	-0.698871	-0.861	-1.10949
10604630	Mospd1	-0.721617	6.15e-05	0.00102662	10.1744	10.2607	10.7651	11.033	11.0194	-0.590654	-0.858611	-0.845016	-0.504368	-0.772325	-0.75873
10341098	---	-0.720754	0.0379689	0.0851977	5.15719	4.12358	5.61954	5.44655	5.01734	-0.462346	-0.289355	0.139852	-1.49595	-1.32296	-0.893756
10430140	Mb	-0.720706	0.00310581	0.0133084	7.03607	6.97903	7.32326	8.04351	7.81799	-0.287191	-1.00744	-0.781917	-0.344237	-1.06449	-0.838963
10338551	---	-0.720486	0.0101759	0.0317603	4.97452	5.01485	5.51709	5.35428	6.27414	-0.542575	-0.379756	-1.29962	-0.502247	-0.339428	-1.25929
10339915	---	-0.719888	0.0002698	0.00252856	6.18959	6.06667	7.07049	6.80208	6.67148	-0.880903	-0.612493	-0.481885	-1.00383	-0.735416	-0.604808
10418053	Kcnma1	-0.71987	8.37e-05	0.00124379	6.77315	6.86727	7.52827	7.70562	7.38637	-0.755113	-0.932464	-0.613215	-0.660992	-0.838344	-0.519094
10340192	---	-0.71962	5e-05	0.000909495	4.43079	4.5607	5.20339	5.35145	5.09126	-0.772601	-0.920655	-0.660468	-0.642691	-0.790745	-0.530558
10339109	---	-0.719137	0.0150936	0.0426721	4.21363	4.22893	5.49354	4.91909	4.40861	-1.27991	-0.705467	-0.194986	-1.26461	-0.690166	-0.179685
10537849	Arhgef5	-0.718896	0.00158125	0.00835447	8.34722	7.85263	8.77781	8.92594	8.75272	-0.430591	-0.578716	-0.405504	-0.925177	-1.0733	-0.900089
10348666	Dusp28	-0.718462	0.000491681	0.00375794	8.21134	8.29965	8.73127	8.97983	9.21076	-0.519937	-0.768496	-0.99942	-0.431626	-0.680185	-0.91111
10499529	Rag1ap1	-0.717679	1.19e-05	0.000399574	10.8385	10.6582	11.4374	11.4696	11.491	-0.598891	-0.631149	-0.652536	-0.779198	-0.811456	-0.832843
10339084	---	-0.717474	0.000259449	0.00246675	6.57138	6.80334	7.58613	7.28031	7.34806	-1.01475	-0.708928	-0.776676	-0.782796	-0.476975	-0.544723
10338376	---	-0.717454	0.000204082	0.00214756	4.96194	5.20371	5.93809	5.65783	5.80492	-0.976146	-0.695889	-0.842973	-0.734382	-0.454126	-0.601209
10342506	---	-0.717432	0.0178393	0.0483051	5.00934	4.97875	6.07931	5.9952	5.05993	-1.06996	-0.985852	-0.0505901	-1.10056	-1.01645	-0.081184
10466248	Stx3	-0.716797	5.1e-05	0.000921993	7.53913	7.34924	8.12488	8.27323	8.08483	-0.58575	-0.734105	-0.545706	-0.775638	-0.923992	-0.735594
10412909	Fdft1	-0.716756	7.48e-05	0.00115449	10.8684	10.6217	11.3854	11.5128	11.4872	-0.517048	-0.644404	-0.618825	-0.76371	-0.891065	-0.865486
10421948	---	-0.716326	0.000569708	0.00414897	3.50567	3.50816	4.2795	4.44329	3.94693	-0.773837	-0.937623	-0.44126	-0.771343	-0.935129	-0.438766
10530806	Ppat	-0.715697	0.000340409	0.00294637	8.12947	7.90316	8.54941	8.90748	8.73915	-0.419944	-0.77801	-0.609684	-0.646247	-1.00431	-0.835986
10340433	---	-0.715342	0.0464589	0.099196	4.96346	6.08419	6.5012	5.92986	6.28645	-1.53773	-0.966394	-1.32299	-0.417009	0.154331	-0.202262
10548875	Art4	-0.71458	0.00530675	0.0197794	6.82841	6.40864	7.02878	7.67855	7.29199	-0.200364	-0.85013	-0.463576	-0.620143	-1.26991	-0.883356
10577025	Rab20	-0.714445	0.000237803	0.00234033	7.46708	7.19949	7.90083	8.09094	8.15142	-0.43375	-0.623863	-0.684349	-0.701331	-0.891444	-0.95193
10594426	Zwilch	-0.714376	0.00626305	0.0223423	6.5294	6.03237	6.6496	7.23743	7.09874	-0.120203	-0.708033	-0.569344	-0.617236	-1.20507	-1.06638
10446224	Crb3	-0.714354	0.00219648	0.0104403	7.13996	6.86246	7.4113	7.73877	7.99663	-0.271338	-0.598803	-0.85667	-0.548838	-0.876303	-1.13417
10467739	Avpi1	-0.713785	0.000467295	0.00363265	8.71827	8.40861	9.10505	9.3764	9.35023	-0.386781	-0.658124	-0.631956	-0.696445	-0.967788	-0.94162
10389229	Rpl9	-0.713688	0.000263705	0.00249154	8.76337	8.52422	9.20835	9.51966	9.34445	-0.444977	-0.756285	-0.581074	-0.684129	-0.995437	-0.820226
10339485	---	-0.712884	0.0367394	0.0831311	5.12423	4.07021	5.07232	5.29709	5.56091	0.051915	-0.17286	-0.436681	-1.0021	-1.22688	-1.4907
10339934	---	-0.712688	0.00209347	0.0101121	5.74944	5.24205	6.26551	6.06603	6.29377	-0.516067	-0.316585	-0.544323	-1.02346	-0.823978	-1.05172
10340715	---	-0.712376	0.00162516	0.00851272	8.37469	8.59619	9.52551	9.00313	9.06482	-1.15082	-0.628435	-0.690126	-0.929318	-0.406935	-0.468626
10341382	---	-0.711741	0.00470472	0.0180523	4.69083	4.30042	5.42043	5.36694	4.83472	-0.729604	-0.676115	-0.143892	-1.12001	-1.06652	-0.5343
10539861	Rpn1	-0.711588	0.00153309	0.0081696	10.5032	10.1386	10.7846	11.1912	11.1215	-0.281476	-0.688041	-0.618386	-0.64605	-1.05261	-0.98296
10344068	---	-0.711207	0.0223791	0.05727	4.44642	3.59813	4.54124	4.58711	5.0721	-0.0948134	-0.140691	-0.625676	-0.943106	-0.988984	-1.47397
10340565	---	-0.711189	0.0300562	0.0714155	4.81195	5.38693	5.31939	6.3971	5.71539	-0.50744	-1.58515	-0.903441	0.0675363	-1.01018	-0.328464
10344191	---	-0.71104	0.0113607	0.0344021	4.51097	3.7891	4.73522	5.12763	4.72037	-0.224249	-0.616658	-0.209401	-0.946124	-1.33853	-0.931276
10343949	---	-0.710878	0.000174517	0.00194144	5.15296	5.05828	6.01118	5.79941	5.6389	-0.858227	-0.646454	-0.485942	-0.9529	-0.741127	-0.580615
10339482	---	-0.710584	0.021921	0.0563923	4.93518	5.44246	6.31881	5.33859	6.04081	-1.38363	-0.403413	-1.10563	-0.876354	0.103868	-0.598345
10341548	---	-0.710439	0.00910119	0.0292599	5.23068	4.98997	5.63443	5.49637	6.33149	-0.403748	-0.265688	-1.10081	-0.644461	-0.506401	-1.34152
10557326	Il4ra	-0.710125	2.38e-07	5.44e-05	8.90161	8.84118	9.54069	9.60278	9.60109	-0.639081	-0.701171	-0.699487	-0.699504	-0.761595	-0.75991
10519913	Magi2	-0.709975	8.63e-06	0.000337516	6.22618	6.35373	7.06866	6.92715	7.00397	-0.842485	-0.700979	-0.777794	-0.714931	-0.573424	-0.650239
10556082	Ppfibp2	-0.709926	0.0127365	0.037563	8.08134	7.24451	8.35359	8.38876	8.37622	-0.272248	-0.307417	-0.294877	-1.10907	-1.14424	-1.1317
10338157	---	-0.709865	0.0281874	0.0679562	5.67697	4.99927	5.89072	6.58873	5.66452	-0.213744	-0.911752	0.0124548	-0.891447	-1.58945	-0.665248
10338359	---	-0.709621	0.0474473	0.100669	3.51424	4.56485	4.74576	4.37826	5.12349	-1.23152	-0.864016	-1.60925	-0.180908	0.186597	-0.558634
10468275	Pcgf6	-0.709597	0.00379539	0.015441	7.97055	7.6507	8.20132	8.85576	8.50359	-0.230771	-0.885207	-0.533038	-0.550621	-1.20506	-0.852888
10467599	Slit1	-0.709287	0.0017491	0.00894887	6.61679	6.57053	6.99688	7.63277	7.27918	-0.380096	-1.01598	-0.662396	-0.426353	-1.06224	-0.708652
10340186	---	-0.709001	0.00335678	0.0141022	6.94435	6.70942	7.91269	7.24658	7.4484	-0.968334	-0.30223	-0.504042	-1.20327	-0.537161	-0.738974
10601778	Armcx3	-0.708384	8.54e-06	0.000336507	8.99849	8.8826	9.55966	9.69645	9.69067	-0.561175	-0.697966	-0.692182	-0.67706	-0.813852	-0.808067
10367973	Aig1	-0.708315	0.00446547	0.0173642	8.95954	8.35412	9.22667	9.50326	9.36551	-0.267137	-0.543721	-0.40597	-0.872548	-1.14913	-1.01138
10553401	F830223B06Rik	-0.708299	0.00219471	0.0104349	6.67885	6.29151	7.45263	7.14342	6.98439	-0.773779	-0.464567	-0.305541	-1.16112	-0.851906	-0.69288
10401114	Rab15	-0.707898	0.000589208	0.00425532	7.37227	7.29913	7.81233	8.30505	8.01342	-0.440061	-0.932776	-0.641142	-0.513205	-1.00592	-0.714286
10341736	---	-0.707796	0.0212226	0.0550275	4.55732	4.68973	5.98618	5.12465	4.88314	-1.42885	-0.567327	-0.325812	-1.29645	-0.434923	-0.193408
10458285	Spata24	-0.707687	0.00267408	0.0119582	7.55359	7.08106	7.84111	8.2362	7.99772	-0.287526	-0.682616	-0.44413	-0.760052	-1.15514	-0.916656
10340542	---	-0.707626	0.00681139	0.0237524	4.8334	5.37459	5.60927	6.13773	5.68785	-0.775875	-1.30433	-0.854449	-0.234689	-0.763148	-0.313263
10466190	Ms4a14	-0.707613	0.00374418	0.0152753	7.04112	6.61273	7.64037	7.73989	7.22336	-0.599249	-0.698772	-0.18224	-1.02763	-1.12716	-0.610626
10445458	Xpo5	-0.707499	0.00177517	0.0090363	8.8282	8.48083	9.10045	9.56968	9.41591	-0.27225	-0.741481	-0.58771	-0.619621	-1.08885	-0.93508
10338743	---	-0.707344	0.0205425	0.0536703	6.40951	5.74738	6.71949	7.22954	6.40835	-0.309972	-0.820021	0.00116095	-0.972106	-1.48215	-0.660973
10513943	Rasef	-0.707261	0.00016029	0.00184457	8.33562	8.25438	8.80215	9.03894	9.16568	-0.466534	-0.703321	-0.830066	-0.547775	-0.784563	-0.911308
10523060	Gm9958	-0.706819	0.0260974	0.0642334	7.16496	6.28859	7.12027	7.73854	7.44197	0.0446902	-0.573581	-0.277005	-0.831684	-1.44995	-1.15338
10339526	---	-0.706595	0.00318398	0.0135615	3.9214	4.44261	4.73684	5.08284	4.84613	-0.815434	-1.16143	-0.924722	-0.294232	-0.64023	-0.403519
10548752	---	-0.706335	0.000303305	0.00272638	7.30165	7.35041	8.28116	7.92439	7.89155	-0.979513	-0.622736	-0.589895	-0.930753	-0.573976	-0.541136
10533026	Prkab1	-0.706251	0.00260548	0.0117344	9.63392	9.11595	9.94266	10.0706	10.2303	-0.308744	-0.436722	-0.596339	-0.826709	-0.954687	-1.1143
10463632	Tmem180	-0.706125	0.00217296	0.010368	8.0953	7.63872	8.37264	8.6148	8.73196	-0.277333	-0.519501	-0.636662	-0.73392	-0.976088	-1.09325
10540472	Bhlhe40	-0.706037	4.11e-05	0.000818847	9.24938	9.02125	9.82918	9.81375	9.88113	-0.579797	-0.564373	-0.631751	-0.807925	-0.7925	-0.859878
10585331	Exph5	-0.705564	2.94e-05	0.000674605	5.0725	5.1606	5.68288	5.86674	5.91672	-0.610381	-0.794238	-0.844217	-0.522286	-0.706143	-0.756122
10340803	---	-0.705224	0.00451951	0.0175137	5.27736	5.91194	6.29424	6.37381	6.23158	-1.01687	-1.09644	-0.954213	-0.382301	-0.461871	-0.31964
10342277	---	-0.704277	0.0250526	0.0622336	3.63878	4.62468	4.82859	4.92715	4.75229	-1.18981	-1.28837	-1.11351	-0.203906	-0.302466	-0.127608
10340792	---	-0.704247	0.0117209	0.0352163	4.64159	3.98983	5.22974	5.15094	4.67919	-0.588146	-0.509353	-0.0376019	-1.23991	-1.16111	-0.689361
10342919	---	-0.704027	0.00305758	0.0131554	3.85538	3.46623	4.63189	4.37085	4.09177	-0.776507	-0.515464	-0.236386	-1.16566	-0.904613	-0.625535
10502552	Clca1	-0.703622	0.0344163	0.0791681	6.54705	5.64488	6.53344	7.22932	6.63601	0.0136081	-0.68227	-0.0889571	-0.888557	-1.58444	-0.991122
10387219	Rangrf	-0.703523	0.0164858	0.0456102	7.57604	6.78433	7.60204	8.05518	7.9939	-0.0260067	-0.479142	-0.417865	-0.817711	-1.27085	-1.20957
10357856	---	-0.703397	0.000761078	0.00504751	5.85057	6.00101	6.90696	6.54955	6.43106	-1.05639	-0.698979	-0.580492	-0.905943	-0.548535	-0.430048
10476592	Macrod2	-0.70339	0.000279981	0.00259041	6.90945	7.20819	7.74364	7.66241	7.88059	-0.834185	-0.752961	-0.971136	-0.535444	-0.45422	-0.672394
10601673	Cstf2	-0.703326	3.62e-05	0.000757095	9.15305	8.95582	9.67756	9.78628	9.80943	-0.524514	-0.633234	-0.65638	-0.721747	-0.830467	-0.853612
10546586	Tmf1	-0.703259	0.000356232	0.00303645	9.66475	9.38154	10.0614	10.3094	10.3084	-0.396686	-0.644666	-0.643608	-0.679897	-0.927877	-0.926819
10340312	---	-0.702795	0.00232097	0.0108219	4.87699	4.53572	5.10472	5.53198	5.59075	-0.227727	-0.654994	-0.713756	-0.568999	-0.996266	-1.05503
10338329	---	-0.702226	0.00588926	0.0213539	6.66926	6.01274	6.98931	7.17822	6.96215	-0.320051	-0.508959	-0.292889	-0.97657	-1.16548	-0.949408
10350758	A930039A15Rik	-0.701987	2.14e-07	5.1e-05	7.66788	7.64799	8.33086	8.41535	8.33355	-0.662981	-0.747475	-0.665676	-0.682868	-0.767361	-0.685562
10344250	---	-0.701932	0.0169374	0.0465522	5.64237	5.47489	6.50636	6.63019	5.64514	-0.863991	-0.987821	-0.00276894	-1.03147	-1.1553	-0.170247
10507347	Tesk2	-0.701905	0.00139058	0.00764338	8.17723	7.93507	8.459	8.94546	8.86971	-0.281766	-0.76823	-0.692477	-0.523927	-1.01039	-0.934638
10344060	---	-0.701857	0.00645052	0.0228237	5.68411	5.48749	6.59447	5.82112	6.44737	-0.910356	-0.137013	-0.763262	-1.10698	-0.333639	-0.959887
10340624	---	-0.701604	0.0112507	0.034152	4.30119	3.60072	4.37686	4.79102	4.78981	-0.0756697	-0.489825	-0.488614	-0.776138	-1.19029	-1.18908
10342812	---	-0.70133	0.000198175	0.0021067	2.69396	2.92373	3.64726	3.51475	3.36851	-0.953297	-0.820793	-0.674549	-0.72353	-0.591026	-0.444782
10342608	---	-0.701279	0.0286242	0.0688137	7.41329	6.46435	7.7099	7.84346	7.36694	-0.296617	-0.430169	0.0463505	-1.24555	-1.3791	-0.902584
10340773	---	-0.701038	0.00979364	0.0309086	6.5621	5.9125	6.74258	7.22953	6.84291	-0.180476	-0.667431	-0.280812	-0.830072	-1.31703	-0.930408
10342039	---	-0.700893	1.75e-05	0.000494972	5.97163	5.85094	6.68223	6.50432	6.64999	-0.710603	-0.532691	-0.67836	-0.831287	-0.653376	-0.799044
10435714	Tmem39a	-0.700826	0.000453286	0.00356395	9.8868	9.5073	10.366	10.4415	10.3861	-0.479207	-0.554743	-0.499277	-0.858707	-0.934243	-0.878778
10342213	---	-0.700404	0.032995	0.0766381	3.43833	3.56208	3.44738	4.58789	4.56654	-0.00905842	-1.14957	-1.12822	0.114698	-1.02581	-1.00446
10591884	Glb1l2	-0.700212	0.00014931	0.00176351	11.6927	11.399	12.1912	12.2858	12.2613	-0.49848	-0.593053	-0.568552	-0.792181	-0.886753	-0.862252
10478847	1500012F01Rik	-0.700194	0.000200382	0.00211968	9.52525	9.39078	9.95976	10.312	10.2029	-0.434511	-0.786735	-0.677633	-0.568979	-0.921202	-0.812101
10483800	1700109F18Rik	-0.700008	0.00945729	0.0300957	6.56589	5.85459	6.8063	7.11049	6.81396	-0.240409	-0.544599	-0.248067	-0.951709	-1.2559	-0.959367
10339972	---	-0.699958	0.000858632	0.00547835	5.66588	5.23482	6.12394	6.11164	6.21534	-0.458061	-0.445762	-0.549466	-0.889118	-0.876819	-0.980523
10594774	Ccnb2	-0.699397	0.00265963	0.0119058	8.12826	7.82601	8.34161	8.80213	8.88587	-0.213344	-0.673866	-0.757606	-0.515594	-0.976116	-1.05986
10339227	---	-0.699278	0.00336326	0.014126	6.807	6.40414	7.59959	7.24539	7.06957	-0.792586	-0.438392	-0.262573	-1.19544	-0.841248	-0.665429
10344577	---	-0.699086	0.000155157	0.00180316	6.1234	6.23099	7.07498	6.74157	6.8123	-0.951582	-0.618164	-0.688894	-0.843994	-0.510577	-0.581306
10409240	Sema4d	-0.698677	0.000396591	0.00325213	7.45283	7.10385	7.89091	8.05042	7.98973	-0.43808	-0.597585	-0.536895	-0.787061	-0.946565	-0.885875
10476596	Macrod2	-0.698444	3.14e-05	0.000697078	5.14868	5.33705	5.86762	6.00673	5.94959	-0.718933	-0.858044	-0.800903	-0.530567	-0.669678	-0.612537
10343100	---	-0.697778	0.0114686	0.0346381	5.13819	5.92654	6.31	6.24387	6.13655	-1.17181	-1.10568	-0.998362	-0.383465	-0.317334	-0.210016
10343397	---	-0.697176	0.000515021	0.00387828	4.12063	3.77135	4.75488	4.64143	4.53319	-0.634252	-0.520801	-0.412562	-0.983528	-0.870077	-0.761838
10340258	---	-0.696734	0.0218558	0.0562745	7.42762	6.50108	7.59429	7.80538	7.58358	-0.166668	-0.377759	-0.155966	-1.09321	-1.3043	-1.08251
10564663	Tdg	-0.696136	0.00040269	0.00328657	8.5029	8.42163	8.90439	9.32061	9.25022	-0.401483	-0.817708	-0.747311	-0.482754	-0.898979	-0.828583
10349913	Kiss1	-0.695787	0.00017848	0.00197026	7.16981	7.29011	8.11177	7.90747	7.75799	-0.941966	-0.737657	-0.588183	-0.821669	-0.61736	-0.467885
10579894	Hhip	-0.695739	0.000473321	0.00366347	5.66097	5.93244	6.29903	6.59694	6.58136	-0.638064	-0.935971	-0.920389	-0.366592	-0.664499	-0.648917
10344035	---	-0.695646	0.00805352	0.0267988	6.64383	5.99766	6.93683	6.85832	7.25403	-0.292994	-0.214493	-0.610198	-0.939162	-0.860661	-1.25637
10535231	Ttyh3	-0.695634	0.00237844	0.0110057	10.3012	9.84416	10.5984	10.9672	10.7393	-0.297193	-0.66603	-0.4381	-0.754247	-1.12308	-0.895153
10599335	Mcts1	-0.695374	0.00739913	0.0252101	7.79338	7.18745	7.94132	8.4063	8.20974	-0.147947	-0.612922	-0.416361	-0.753875	-1.21885	-1.02229
10488156	Kif16b	-0.695226	0.000114581	0.00150409	8.47113	8.23765	8.93318	9.09862	9.11705	-0.462048	-0.627487	-0.645914	-0.695534	-0.860972	-0.879399
10350173	Tnnt2	-0.695097	0.000194666	0.00208395	7.32045	7.58208	8.07106	8.27531	8.09272	-0.750612	-0.954861	-0.772264	-0.488981	-0.69323	-0.510633
10351563	B4galt3	-0.69498	0.00148928	0.00801603	8.3796	7.9054	8.7455	8.91152	8.85542	-0.3659	-0.531919	-0.475824	-0.840099	-1.00612	-0.950022
10343536	---	-0.694638	0.0357806	0.0815402	6.13226	7.00601	7.7167	6.9661	7.10851	-1.58444	-0.833847	-0.976255	-0.710689	0.0399074	-0.102501
10450923	Pgk2	-0.693773	0.015617	0.0437551	5.80587	5.19896	6.22906	6.55432	5.80518	-0.423192	-0.748449	0.000685575	-1.0301	-1.35536	-0.606224
10342550	---	-0.693643	0.0236406	0.0596507	4.96239	4.31513	5.08299	5.83884	5.07538	-0.120598	-0.876453	-0.11299	-0.767856	-1.52371	-0.760248
10344034	---	-0.693108	0.0343904	0.079119	9.26215	8.24645	9.68832	9.27689	9.37701	-0.426166	-0.0147328	-0.11486	-1.44188	-1.03044	-1.13057
10584741	Slc37a4	-0.693016	0.00164985	0.00859286	9.53917	9.1521	9.81132	10.1673	10.1374	-0.27215	-0.628093	-0.598206	-0.659215	-1.01516	-0.985272
10339778	---	-0.692861	0.000653342	0.00457497	4.50257	4.84348	5.20853	5.40828	5.48086	-0.705953	-0.905703	-0.97829	-0.365045	-0.564795	-0.637382
10403508	---	-0.692796	0.0381683	0.0855018	7.35377	7.51313	7.3536	8.56885	8.45629	0.000175657	-1.21508	-1.10252	0.159528	-1.05572	-0.943163
10576719	Pex11c	-0.692794	0.000181997	0.00199251	7.75719	7.90907	8.33264	8.60585	8.63929	-0.575446	-0.84866	-0.882098	-0.423564	-0.696779	-0.730217
10514806	Bsnd	-0.692675	4.38e-06	0.000240107	6.2193	6.07719	6.82867	6.82812	6.86597	-0.609367	-0.608817	-0.646664	-0.751484	-0.750934	-0.788781
10339213	---	-0.692544	0.0307087	0.0725899	4.91811	4.9486	5.13718	5.39605	6.34448	-0.219061	-0.477938	-1.42636	-0.188576	-0.447452	-1.39588
10342597	---	-0.692238	0.0014938	0.00802949	4.83029	4.86997	5.84747	5.53281	5.24681	-1.01718	-0.702527	-0.416522	-0.977506	-0.662849	-0.376843
10386652	Aldh3a2	-0.692237	4.61e-05	0.000866524	9.6493	9.47668	10.1484	10.2742	10.343	-0.499142	-0.624895	-0.693744	-0.671761	-0.797515	-0.866364
10562181	Lsr	-0.692065	0.00458637	0.0177116	8.99457	8.4422	9.19563	9.56614	9.46959	-0.201059	-0.57157	-0.475013	-0.753427	-1.12394	-1.02738
10419170	Txndc16	-0.691726	0.0216804	0.055935	9.03233	8.38502	9.0086	9.83921	9.35339	0.0237289	-0.80688	-0.321065	-0.62358	-1.45419	-0.968374
10476321	Prnd	-0.691607	0.000465031	0.00362188	8.32581	7.95528	8.81977	8.78286	8.89383	-0.493955	-0.457046	-0.568019	-0.864488	-0.82758	-0.938552
10343312	---	-0.690668	0.00715169	0.0245791	5.80261	5.21446	5.94409	6.23778	6.41574	-0.141477	-0.43517	-0.613124	-0.729632	-1.02332	-1.20128
10344396	---	-0.689971	0.0401379	0.0888603	4.19898	4.43411	5.77739	4.68792	4.55424	-1.57842	-0.488938	-0.35526	-1.34328	-0.253805	-0.120127
10536147	E330014E10Rik	-0.689129	0.0226579	0.0577919	4.38603	3.9713	5.44681	4.43357	4.72299	-1.06078	-0.0475373	-0.336966	-1.47552	-0.462271	-0.751699
10339756	---	-0.688577	0.000573536	0.00416812	8.59017	8.85419	9.43018	9.21978	9.58231	-0.84001	-0.629608	-0.992141	-0.575991	-0.365589	-0.728122
10506134	Atg4c	-0.688569	0.00438637	0.0171565	8.03629	7.58536	8.23399	8.76492	8.49927	-0.197694	-0.728628	-0.462979	-0.648632	-1.17957	-0.913916
10342701	---	-0.688518	0.00513033	0.0192706	4.75965	4.52336	5.16671	5.0696	5.75375	-0.407061	-0.309947	-0.994105	-0.643355	-0.546242	-1.2304
10339940	---	-0.688449	0.000941563	0.00584025	5.61638	5.39585	6.44097	5.97328	6.16945	-0.824588	-0.356899	-0.553074	-1.04511	-0.577423	-0.773598
10361914	---	-0.688338	0.0180929	0.0488055	5.00689	4.9983	5.5791	6.28339	5.21031	-0.572209	-1.2765	-0.203421	-0.580802	-1.28509	-0.212014
10476900	Cstl1	-0.688263	0.00275786	0.0122321	6.12435	5.62612	6.43621	6.74138	6.51291	-0.311859	-0.617028	-0.388562	-0.810086	-1.11525	-0.886789
10340644	---	-0.688047	0.00723539	0.0247823	7.23171	7.60368	8.51792	7.81726	7.98205	-1.28621	-0.585546	-0.750336	-0.914241	-0.213581	-0.378371
10339559	---	-0.687988	0.000145862	0.00173706	8.97053	8.99398	9.48887	9.85231	9.66956	-0.518336	-0.881777	-0.699031	-0.494883	-0.858325	-0.675578
10514088	Frem1	-0.687965	2.42e-05	0.000598329	5.8239	5.78533	6.47234	6.62518	6.38022	-0.648438	-0.801274	-0.556321	-0.687013	-0.839849	-0.594896
10344229	---	-0.687682	0.0120356	0.0359199	6.3767	7.04961	7.70596	7.24448	7.25208	-1.32925	-0.867775	-0.875371	-0.65635	-0.194873	-0.202469
10491136	Tnik	-0.687593	0.0340422	0.0785	6.42603	7.2804	7.12351	7.88785	7.61107	-0.697476	-1.46181	-1.18504	0.156889	-0.607448	-0.33067
10598448	Kcnd1	-0.687452	0.023616	0.0596101	7.09886	6.87001	7.13981	8.27124	7.6046	-0.0409535	-1.17238	-0.505747	-0.269801	-1.40123	-0.734594
10343541	---	-0.68668	0.00197768	0.0097442	5.97174	6.14502	7.08897	6.60979	6.53643	-1.11723	-0.638046	-0.564692	-0.943943	-0.464762	-0.391407
10344288	---	-0.686513	0.00120132	0.00689644	5.57363	5.3886	6.36046	6.27234	5.87009	-0.786824	-0.698706	-0.296457	-0.971858	-0.88374	-0.481491
10529605	Wfs1	-0.686044	7.57e-05	0.0011639	8.93682	8.79264	9.42611	9.53736	9.68886	-0.489283	-0.600538	-0.752032	-0.63347	-0.744725	-0.896219
10503249	Rpl13	-0.685598	0.0112072	0.0340555	7.15909	6.47718	7.24005	7.69178	7.57936	-0.0809628	-0.532696	-0.420271	-0.762872	-1.2146	-1.10218
10604505	6720401G13Rik	-0.685507	0.00242238	0.0111526	9.12762	8.58901	9.57426	9.56239	9.4948	-0.446647	-0.434771	-0.367186	-0.985258	-0.973382	-0.905797
10544307	1700074P13Rik	-0.68455	0.0256848	0.0634349	5.08256	4.69598	5.40379	6.18693	5.13074	-0.321229	-1.10437	-0.048182	-0.707811	-1.49095	-0.434763
10437483	Rogdi	-0.68436	0.0060482	0.0217969	9.80527	9.14634	10.0709	10.2005	10.2091	-0.265669	-0.395183	-0.403831	-0.924599	-1.05411	-1.06276
10606235	Zdhhc15	-0.684099	0.0012653	0.00714868	7.76119	7.43718	8.0437	8.39627	8.40989	-0.282508	-0.635074	-0.648694	-0.606522	-0.959088	-0.972708
10400971	Six4	-0.683462	3.34e-05	0.000721894	6.08548	6.14898	6.6632	6.8227	6.91618	-0.577714	-0.737218	-0.830703	-0.514215	-0.673719	-0.767204
10342716	---	-0.683368	0.000866719	0.00551375	6.08365	5.70168	6.64545	6.64825	6.43441	-0.561795	-0.564599	-0.350758	-0.943762	-0.946567	-0.732725
10480570	Arrdc1	-0.683185	0.0037829	0.0154028	8.84425	8.46411	9.03151	9.5925	9.38809	-0.18726	-0.748258	-0.543841	-0.567391	-1.12839	-0.923972
10342394	---	-0.682584	0.000378531	0.00315609	4.73586	5.07061	5.62031	5.64531	5.49183	-0.884452	-0.909451	-0.755977	-0.5497	-0.574698	-0.421225
10339861	---	-0.68224	0.00183897	0.00924271	8.74077	8.48978	9.60981	9.13572	9.14702	-0.869043	-0.394949	-0.406251	-1.12003	-0.645934	-0.657236
10506627	Cyb5rl	-0.682185	6.36e-06	0.000290564	6.74188	6.58866	7.32845	7.35589	7.35803	-0.586568	-0.614015	-0.61615	-0.739783	-0.76723	-0.769365
10341205	---	-0.681598	0.00482883	0.0184219	7.02076	6.92538	7.64567	8.04251	7.27582	-0.62491	-1.02174	-0.255059	-0.720297	-1.11713	-0.350446
10593320	Rpl10	-0.68156	0.000361553	0.00306451	11.3522	11.1276	11.8329	12.1172	11.8143	-0.480734	-0.764989	-0.462132	-0.705285	-0.98954	-0.686683
10499483	Fdps	-0.68147	0.00443627	0.0172991	10.003	9.38831	10.3388	10.4377	10.3548	-0.33585	-0.43471	-0.351894	-0.950488	-1.04935	-0.966532
10341752	---	-0.680602	0.0138699	0.040083	10.5746	9.76378	10.8188	10.7923	10.9382	-0.244281	-0.217752	-0.3636	-1.05506	-1.02854	-1.17438
10378783	Rpl36	-0.680594	0.00108937	0.00645457	7.38807	7.82075	8.24042	8.37615	8.23843	-0.852355	-0.988084	-0.850366	-0.419674	-0.555403	-0.417685
10439009	Apod	-0.680512	0.000367082	0.00309929	10.4406	10.2299	10.8415	11.0111	11.1948	-0.400819	-0.570478	-0.754165	-0.611534	-0.781193	-0.964881
10603659	Med14	-0.679848	2.24e-05	0.000571179	10.2673	10.1232	10.8097	10.9712	10.8444	-0.542388	-0.703951	-0.577086	-0.686468	-0.848032	-0.721166
10459229	Pcyox1l	-0.679456	6.7e-05	0.00108304	7.7293	7.74629	8.3934	8.27765	8.5807	-0.664099	-0.54835	-0.8514	-0.64711	-0.531362	-0.834412
10444587	7330403C04Rik	-0.679281	2.71e-06	0.000187843	6.62301	6.68053	7.3057	7.27554	7.41191	-0.682691	-0.652524	-0.7889	-0.625177	-0.595009	-0.731385
10604850	---	-0.678341	3.55e-05	0.00074856	6.58648	6.45371	7.1153	7.16099	7.31902	-0.528819	-0.574504	-0.732536	-0.661596	-0.707281	-0.865313
10384266	Pkd1l1	-0.677416	0.000654806	0.00457877	6.13835	6.0345	6.97328	6.50488	6.81335	-0.834931	-0.366537	-0.675004	-0.938781	-0.470387	-0.778855
10540287	Gm10009	-0.677352	0.00578471	0.0210728	6.09959	6.71941	7.10262	7.21173	6.94622	-1.00302	-1.11214	-0.846626	-0.383204	-0.492317	-0.226805
10442968	Rgs11	-0.676988	0.00013697	0.00167231	6.75013	6.65535	7.2628	7.57131	7.30506	-0.512678	-0.821187	-0.554933	-0.607456	-0.915966	-0.649711
10350689	Ncf2	-0.676696	0.00121306	0.00694106	8.02229	7.56749	8.445	8.51826	8.45148	-0.422717	-0.495978	-0.429197	-0.877514	-0.950774	-0.883994
10391100	Atp5g1	-0.676459	0.00049897	0.00380142	12.0004	11.6533	12.3974	12.574	12.5386	-0.396969	-0.57362	-0.538187	-0.744037	-0.920688	-0.885255
10339159	---	-0.676394	0.0331542	0.0769278	3.82707	3.18801	4.75568	3.96964	3.82649	-0.928609	-0.142564	0.000584134	-1.56767	-0.781626	-0.638478
10602180	Tmem164	-0.675963	0.000522323	0.00391628	9.17881	8.8382	9.66038	9.59188	9.80114	-0.481574	-0.413073	-0.622329	-0.822183	-0.753682	-0.962939
10340745	---	-0.675833	0.000160902	0.00184769	6.29422	6.5241	6.96746	7.08697	7.20055	-0.673246	-0.792755	-0.906326	-0.44336	-0.562869	-0.676441
10583942	Thyn1	-0.675577	0.00815327	0.0270324	9.23873	8.58211	9.39294	9.70668	9.65837	-0.154209	-0.467953	-0.419641	-0.810828	-1.12457	-1.07626
10447885	Acat3	-0.675284	0.00698284	0.0241564	7.01431	7.18067	7.32394	7.8759	8.11847	-0.30963	-0.861597	-1.10417	-0.143268	-0.695235	-0.937807
10351507	Gm10522	-0.674968	0.000281239	0.00260066	5.1146	5.21284	5.62002	5.8969	5.99913	-0.505423	-0.782307	-0.884535	-0.407182	-0.684066	-0.786294
10601648	Tnmd	-0.674892	0.00115234	0.00671058	6.3558	6.17622	6.65953	7.15617	7.007	-0.303732	-0.800373	-0.651199	-0.483313	-0.979954	-0.83078
10471058	Cstad	-0.674764	0.000373992	0.00313037	6.3361	6.13257	6.74636	7.10025	6.88068	-0.410266	-0.764152	-0.544585	-0.613793	-0.967679	-0.748112
10527148	Slc29a4	-0.674694	7.64e-05	0.00117033	7.04493	6.97079	7.5895	7.60301	7.85516	-0.544566	-0.558079	-0.81023	-0.618703	-0.632217	-0.884367
10338555	---	-0.674598	0.0173251	0.0473073	4.54936	4.36077	5.54143	4.55167	5.2959	-0.992068	-0.0023021	-0.746537	-1.18066	-0.190893	-0.935128
10573451	Syce2	-0.674547	0.00773825	0.0260313	8.29019	7.80929	8.38176	8.99612	8.79498	-0.0915702	-0.705929	-0.504792	-0.572471	-1.18683	-0.985692
10445376	Gm9104	-0.674415	0.0298126	0.0709347	6.53788	5.91522	6.35376	7.09108	7.25805	0.184118	-0.553201	-0.720174	-0.438541	-1.17586	-1.34283
10340496	---	-0.674337	0.00127246	0.00717811	5.67238	5.45482	6.106	6.08138	6.52644	-0.433611	-0.408992	-0.854058	-0.651178	-0.626559	-1.07162
10497490	Naaladl2	-0.674169	0.00137677	0.00759031	8.07905	7.69546	8.59475	8.70942	8.3801	-0.515701	-0.630373	-0.30105	-0.89929	-1.01396	-0.68464
10483770	Lnp	-0.674113	0.0013115	0.00733513	8.14984	7.80622	8.43003	8.75474	8.77166	-0.280191	-0.604901	-0.62182	-0.62381	-0.94852	-0.965439
[truncated: 14,384 more rows]

## Sheet: Log2_RMA16_Microarray Brain
Transcripts Cluster Id	Symbol_Sept_2011	Het_Brain vs wt_Brain FC	Het_Brain vs wt_Brain t-test p-value	R867_35_WT_Brain_(MoGene-1_0-st-v1).CEL	R867_36_WT_Brain_(MoGene-1_0-st-v1).CEL	R867_37_WT_Brain_(MoGene-1_0-st-v1).CEL	R867_39_Het_Brain_(MoGene-1_0-st-v1).CEL	R867_40_Het_Brain_(MoGene-1_0-st-v1).CEL	R867_42_Het_Brain_(MoGene-1_0-st-v1).CEL	mm9_chr	strand	mm9_start	mm9_stop	mm9_TSS	ACC_Affy	ACC_Sept_2011	Symbol_Sept_2011
10408268	Scgn	0.418	0.00114	6.93808	5.74891	7.38566	5.57445	5.7076	5.71881	chr13	-	24045323	24083083	24083083	NM_145399	NM_145399	Scgn
10419015	Cdhr1	0.497	0.00817	7.92139	6.64159	8.4011	6.73308	6.9088	7.06187	chr14	-	37887586	37911497	37911497	NM_130878	NM_130878	Cdhr1
10460291	Doc2g	0.498	0.0016	8.78046	7.71074	9.31117	7.72755	7.84756	7.71585	chr19	+	4003321	4007005	4003321	NM_021791	NM_021791	Doc2g
10472809	Dlx1	0.586	0.0829	9.62946	8.83532	9.59037	8.44092	8.74721	9.26288	chr2	+	71367502	71372038	71367502	NM_010053	NM_010053	Dlx1
10604508	Frmd7	0.589	0.00854	6.76973	6.0951	7.36637	5.849	6.09929	6.03368	chrX	-	48245822	48295877	48295877	ENSMUST00000060650	NM_001190332	Frmd7
10466120	Ms4a15	0.637	0.0218	8.29428	7.58874	8.65265	7.53995	7.83121	7.52383	chr19	-	11052797	11067740	11067740	NM_001034898	NM_001034898	Ms4a15
10479973		0.645	0.023	8.39322	8.2506	8.03182	7.7221	7.42013	7.68512	chr2	-	6871752	6872072	6872072	ENSMUST00000076071
10543058		0.646	0.218	9.06197	8.29738	8.8807	7.78168	8.01311	8.95028	chr6	-	6827801	6874963	6874963	NM_010056
10493816	S100a5	0.647	0.00506	7.09598	6.26979	8.07289	6.39394	6.54995	6.4257	chr3	+	90412425	90415702	90412425	NM_011312	NM_011312	S100a5
10398368		0.65	0.0122	9.64899	9.15165	9.5027	9.00485	8.78411	8.84849	chr12	+	110912123	110912204	110912123	AK141557
10589773		0.653	0.0599	10.2489	9.83685	10.2446	9.48213	9.44408	9.93958	chr9	+	111277324	111298279	111277324	BC086653
10608001	Eif2s3y	0.663	0.0982	9.54791	9.1909	9.42705	8.78846	8.50833	9.20008	chrY	+	347038	365290	347038	NM_012011	NM_012011	Eif2s3y
10440329		0.668	0.00451	6.77554	6.76841	6.53492	6.24803	6.13569	6.1491	chr16	-	67443376	67445985	67445985	AK038707
10362422		0.676	0.139	6.12409	5.09332	6.85769	5.66147	5.09415	5.88572	chr10	+	33041111	33041140	33041111	GENSCAN00000045986
10607156	Dcx	0.684	0.0297	9.0259	8.85778	9.28501	8.37541	8.36428	8.66347	chrX	-	140290385	140367854	140367854	NM_001110222	NM_001110222	Dcx
10478936		0.696	0.0263	6.78356	7.58403	7.39931	7.03994	6.80298	6.78269	chr2	+	169897602	169897806	169897602	0
10551401	Ttc9b	0.697	0.221	10.7566	11.0881	10.5652	10.4984	9.63777	10.5405	chr7	+	28438942	28441227	28438942	NM_028417	NM_028417	Ttc9b
10491438	Ttc14	0.7	0.00805	9.17731	8.86119	9.21071	8.73505	8.62157	8.59577	chr3	+	33699117	33715556	33699117	NM_025978	NM_027619	Ttc14
10378857	Coro6	0.701	0.00405	9.64771	9.31405	9.54809	9.01497	9.09861	8.98525	chr11	+	77277415	77283226	77277415	NM_139128	NM_139129	Coro6
10523062	Alb	0.704	0.586	6.29741	9.85462	7.94041	6.54528	6.74739	9.00637	chr5	+	90889927	90905628	90889927	NM_009654	NM_009654	Alb
10353102	Cpa6	0.707	0.0205	6.50102	6.06793	6.80237	5.84429	6.0201	6.10319	chr1	-	10314808	10710024	10710024	NM_177834	NM_177834	Cpa6
10398388	Mir380	0.711	0.089	7.21254	6.743	7.17053	6.75627	6.37664	6.89919	chr12	+	110950013	110950073	110950013	mmu-mir-380	NR_029881	Mir380
10574427		0.713	0.0912	6.29823	6.88087	6.80941	6.52429	6.01341	6.41903	chr8	+	102554392	102556074	102554392	NM_011830
10403658	Gng4	0.722	0.108	10.6975	10.0141	10.8702	9.9488	10.1638	10.5362	chr13	+	13876806	13920162	13876806	NM_010317	NM_010317	Gng4
10398412	Mir376b	0.725	0.0535	7.35658	6.84754	7.06908	6.73421	6.3869	6.68986	chr12	+	110962523	110962601	110962523	mmu-mir-300	NR_029915	Mir376b
10488929	Eif6	0.733	0.00131	9.44041	9.50144	9.45654	8.9936	9.04039	8.98319	chr2	-	155645573	155652661	155652661	NM_010579	NM_010579	Eif6
10555935	Cckbr	0.734	0.0945	9.45624	9.47142	9.36926	9.03518	8.72978	9.23425	chr7	+	112574331	112619412	112574331	NM_007627	NM_007627	Cckbr
10353460	Kcnq5	0.735	0.0834	10.8541	10.9924	10.6812	10.3096	10.2161	10.669	chr1	-	21392244	21951662	21951662	NM_023872	NM_023872	Kcnq5
10379117		0.736	0.0318	8.00248	8.08994	7.80666	7.69522	7.43373	7.51908	chr11	+	78104343	78107307	78104343	NM_001045522
10501555	Amy1	0.736	0.0124	7.52884	6.82283	7.52649	7.15439	6.99452	7.07758	chr3	-	113258870	113280665	113280665	NM_001110505	NM_001110505	Amy1
10428443	Kcnv1	0.737	0.072	10.9034	10.7694	10.629	10.2087	10.1841	10.5739	chr15	-	44937830	44946373	44946373	NM_026200	NM_026200	Kcnv1
10352918	Mir29b-2	0.738	0.0118	7.58363	7.3061	7.56521	7.08226	7.22404	7.06765	chr1	+	196863741	196863828	196863741	mmu-mir-29c	NR_029809	Mir29b-2
10483626	Dlx2	0.738	0.17	8.27736	7.87382	8.19481	7.48691	7.60548	8.16956	chr2	-	71381465	71384798	71384798	NM_010054	NM_010054	Dlx2
10479971		0.739	0.073	7.4579	7.45987	7.18801	7.03925	6.7838	7.20993	chr2	-	6855106	6855645	6855645	ENSMUST00000100426
10407435	Akr1c18	0.739	0.0498	7.09063	7.07793	7.68362	6.50429	6.58143	6.84549	chr13	-	4131861	4149877	4149877	NM_134066	NM_134066	Akr1c18
10431410	Mapk11	0.741	0.0279	9.84945	9.83943	9.70178	9.40086	9.27176	9.52544	chr15	-	88972912	88980036	88980036	NM_011161	NM_011161	Mapk11
10522288	Shisa3	0.741	0.00787	7.15174	6.94059	7.69197	6.74531	6.74517	6.63477	chr5	+	67999122	68005216	67999122	NM_001033415	NM_001033415	Shisa3
10417620	Fezf2	0.743	0.0413	9.4211	9.21424	9.37306	9.01311	8.76717	9.04636	chr14	-	13174616	13178358	13178358	NM_080433	NM_080433	Fezf2
10498852	Rxfp1	0.743	0.107	7.89492	7.84903	7.9804	7.41038	7.21844	7.73987	chr3	-	79448638	79541716	79541716	NM_212452	NM_212452	Rxfp1
10398408	Mir376c	0.744	0.0988	7.07225	6.56933	6.85221	6.64733	6.16114	6.46343	chr12	+	110961666	110961751	110961666	mmu-mir-376b	NR_030270	Mir376c
10472313	Tbr1	0.745	0.114	10.5861	10.5507	10.2086	10.0436	9.88844	10.4209	chr2	+	61642510	61652173	61642510	NM_009322	NM_009322	Tbr1
10487937	Prokr2	0.748	0.0317	8.11928	7.42998	7.91022	7.37401	7.45148	7.64016	chr2	-	132196901	132211136	132211136	NM_144944	NM_144944	Prokr2
10402061		0.749	0.0443	7.14489	7.14543	7.20489	6.87306	6.57078	6.71713	chr12	-	100037542	100038196	100038196	BC049855
10377516	Kcnab3	0.749	0.0872	9.52484	9.76939	9.87387	9.52327	9.41888	9.094	chr11	+	69139760	69146543	69139760	NM_010599	NM_010599	Kcnab3
10531737	Hpse	0.75	0.0675	6.45303	6.74764	6.77833	6.26012	6.54794	6.16496	chr5	-	101108505	101148702	101148702	NM_152803	NM_152803	Hpse
10503570	Sfrs18	0.751	0.0172	10.0796	9.84546	10.1566	9.73505	9.55832	9.67123	chr4	+	21775195	21803622	21775195	BC141031	NM_025669	Sfrs18
10457106		0.752	0.00435	9.34487	9.44932	9.2215	8.95026	8.87434	8.94549	chr18	+	86880502	86887675	86880502	NM_172633
10434436		0.754	0.0178	9.04635	9.0513	8.86549	8.72436	8.54909	8.60949	chr16	+	20602848	20605450	20602848	NM_198629
10520388		0.755	0.0307	8.9646	8.76091	8.91719	8.63767	8.49328	8.39952	chr5	+	28745125	28745346	28745125	NM_028234
10473022		0.756	0.00711	9.27466	9.14526	9.23453	8.86733	8.85656	8.76627	chr2	+	75646415	75646871	75646415	NM_019755
10349510	Mir128-1	0.756	0.0515	8.68054	9.02064	8.79973	8.55731	8.24022	8.38594	chr1	+	130098932	130099013	130098932	mmu-mir-128-1	NR_029543	Mir128-1
10403743	Inhba	0.758	0.183	8.92662	8.69207	8.93082	8.39954	8.24505	8.90559	chr13	+	16106308	16119111	16106308	NM_008380	NM_008380	Inhba
10479975		0.758	0.0475	7.87578	7.83987	7.43677	7.33979	7.34272	7.61657	chr2	-	6997135	6997460	6997460	ENSMUST00000083890
10431625	Syt10	0.759	0.0181	9.86082	9.18106	9.94264	9.39494	9.39551	9.56269	chr15	-	89612824	89672237	89672237	NM_018803	NM_018803	Syt10
10491993	Stoml3	0.76	0.0103	7.78566	7.39046	8.08448	7.29031	7.43132	7.41347	chr3	+	53292669	53312424	53292669	NM_153156	NM_153156	Stoml3
10395596	Foxg1	0.761	0.236	9.75613	9.8381	9.73901	9.33052	8.95252	9.76751	chr12	+	50483994	50495114	50483994	NM_008241	NM_001160112	Foxg1
10416505	Kctd4	0.762	0.00173	8.86978	8.64199	8.90991	8.46136	8.49746	8.43976	chr14	+	76354810	76365024	76354810	NM_026214	NM_026214	Kctd4
10549615	D030047H15Rik	0.766	0.00733	10.2744	9.70789	9.97783	9.58124	9.65523	9.53949	chr7	+	4088658	4099775	4088658	NM_172736	NR_033548	D030047H15Rik
10527982	A330021E22Rik	0.766	0.00803	8.22077	7.77769	8.2806	7.82075	7.76746	7.88621	chr5	-	5579280	5664232	5664232	BC062906	NM_172447	A330021E22Rik
10431051	Scube1	0.767	0.068	9.48735	9.451	9.22557	8.97208	8.93849	9.27285	chr15	-	83433013	83555451	83555451	NM_022723	NM_022723	Scube1
10468113	Kcnip2	0.768	0.248	10.3106	10.3078	10.0075	9.74251	9.62774	10.3876	chr19	-	45866836	45890512	45890512	NM_030716	NM_145703	Kcnip2
10399189	Sp8	0.769	0.0296	6.49249	6.08539	6.4662	6.05368	5.98975	6.21501	chr12	+	120084802	120091051	120084802	NM_177082	NM_177082	Sp8
10406456		0.769	0.0379	7.04408	7.1479	7.00703	6.7974	6.57438	6.58775	chr13	+	83767584	83770009	83767584	AY512938
10495869	Tram1l1	0.77	0.124	7.87573	7.09572	7.79488	7.4908	7.13439	7.62123	chr3	+	124023955	124027661	124023955	NM_146140	NM_146140	Tram1l1
10398378	Mir882	0.771	0.0217	7.90477	7.3432	7.74905	7.471	7.35596	7.29125	chr12	+	110921204	110921278	110921204	ENSMUST00000082786	NR_030540	Mir882
10402406	Serpina1c	0.771	0.385	4.911	6.40265	5.82633	5.17754	5.04371	6.12773	chr12	-	105133136	105143160	105143160	NM_009245	NM_009245	Serpina1c
10484307	Frzb	0.772	0.143	8.30171	8.08039	8.66637	7.88768	7.65742	8.20531	chr2	-	80252124	80287782	80287782	NM_011356	NM_011356	Frzb
10404612	Rreb1	0.772	0.00482	8.36998	7.87449	8.34742	7.98092	7.92467	8.00858	chr13	+	37917908	38043871	37917908	NM_001013392	NM_026830	Rreb1
10401136		0.772	0.0165	7.34224	7.74646	7.95578	7.39074	7.43339	7.2736	chr12	-	78724538	78725275	78725275	XR_032827
10594747	C2cd4b	0.773	0.0301	8.27475	8.25541	7.93189	7.89175	7.75705	7.98063	chr9	-	67606520	67608037	67608037	AK147236	NM_001081314	C2cd4b
10433428		0.775	0.169	7.65771	7.63172	7.33989	7.1954	6.98718	7.58383	chr16	+	6229975	6230494	6229975	0
10484503	Lrrc55	0.775	0.0197	9.35439	9.39329	9.26455	8.86297	9.0427	9.0193	chr2	-	85028228	85036913	85036913	NM_001033346	NM_001033346	Lrrc55
10604505		0.776	0.0173	9.2511	8.91065	9.11042	8.63804	8.80134	8.78982	chrX	-	47916302	47926213	47926213	BC066100
10447023		0.776	0.0159	7.32469	6.97609	7.29657	6.90779	7.02048	6.8596	chr17	+	79151584	79153479	79151584	GENSCAN00000046360
10525921		0.776	0.115	9.9096	9.83219	9.56297	9.3823	9.27071	9.72475	chr5	+	126229605	126229748	126229605	XM_915709
10351056	Ankrd45	0.776	0.0921	9.20664	9.24479	9.04679	8.74058	8.68066	9.06814	chr1	+	163072871	163097968	163072871	BC049713	NM_028664	Ankrd45
10538802	A930038C07Rik	0.776	0.0387	9.1502	8.62606	9.39868	8.62678	8.79988	8.89193	chr6	+	65621605	65656924	65621605	BC047154	NM_172399	A930038C07Rik
10344801		0.777	0.0551	8.35777	8.30233	8.54485	8.0973	7.81286	8.03598	chr1	+	10067253	10067323	10067253	NM_026493
10583195		0.777	0.00398	8.05743	8.40871	8.37074	8.00021	7.96771	8.04607	chr9	+	8971791	8975773	8971791	ENSMUST00000104915
10442968	Rgs11	0.778	0.0912	8.64983	8.12567	8.23226	7.75573	7.74516	8.10647	chr17	+	26339921	26348735	26339921	NM_001081069	NM_001081069	Rgs11
10428407	Tmem74	0.778	0.0549	8.84469	8.99907	8.75454	8.56524	8.30024	8.55027	chr15	-	43696193	43701575	43701575	NM_175502	NM_175502	Tmem74
10523977		0.778	0.241	11.9422	11.8004	11.7509	11.4371	11.0481	11.8066	chr5	+	108801991	108802245	108801991	AK165889
10362440		0.778	0.000548	5.08648	4.60097	5.10578	4.70693	4.73065	4.70012	chr10	+	33153507	33153536	33153507	0
10352914		0.779	0.0349	8.84733	8.7668	8.79924	8.50101	8.50962	8.3032	chr1	+	196844747	196845020	196844747	AK171382
10344809		0.779	0.198	7.8573	8.07961	8.0321	7.84255	7.29522	7.87249	chr1	+	10078132	10078265	10078132	NM_026493
10523048	Npffr2	0.779	0.0118	6.47368	6.16934	6.72809	6.0153	6.14881	6.14205	chr5	+	89955980	90012765	89955980	NM_133192	NM_133192	Npffr2
10473384	Slc43a3	0.78	0.0343	7.52959	7.05298	7.53708	7.21609	7.23656	7.02653	chr2	+	84776817	84798113	84776817	NM_021398	NM_021398	Slc43a3
10593225	Zbtb16	0.78	0.109	10.2021	10.2497	10.1518	9.89967	9.58494	10.0123	chr9	-	48462402	48644050	48644050	NM_001033324	NM_001033324	Zbtb16
10600357	Dnase1l1	0.781	0.00433	9.25024	8.91559	9.24484	8.82942	8.92147	8.89519	chrX	+	71528089	71535488	71528089	NM_181516	NM_001172154	Dnase1l1
10392415	Rgs9	0.782	0.301	9.9406	9.91024	9.59937	9.24711	9.33175	10.0622	chr11	-	109086669	109159443	109159443	NM_011268	NM_011268	Rgs9
10406464		0.782	0.0424	6.99908	7.00272	6.81005	6.47741	6.68994	6.73346	chr13	+	83971944	83972944	83971944	ENSMUST00000051524
10513420	Mup7	0.782	0.7	5.69645	8.64015	6.878	5.76939	5.6732	8.12097	chr4	-	60079342	60083237	60083237	NM_001045550	NM_001134675	Mup7
10426704	Kcnh3	0.783	0.0591	10.169	10.1348	9.89284	9.72499	9.64738	9.94919	chr15	+	99055383	99073255	99055383	NM_010601	NM_010601	Kcnh3
10471550	Lrsam1	0.784	0.0369	7.5974	7.61506	7.72173	7.325	7.3214	7.11985	chr2	+	32817246	32819563	32817246	BC075731	NM_199302	Lrsam1
10411359		0.785	0.0161	9.07612	9.00788	9.04872	8.77056	8.69433	8.6265	chr13	-	97868167	97869275	97869275	NM_019755
10348789		0.785	0.0909	6.77916	6.49973	6.77272	6.50232	6.19837	6.55597	chr1	+	95259832	95259934	95259832	ENSMUST00000082455
10529068	Slc30a3	0.785	0.131	10.4982	10.469	10.268	10.0541	9.90213	10.3799	chr5	-	31388479	31395882	31395882	NM_011773	NM_011773	Slc30a3
10390328	Tbx21	0.785	0.00773	7.21093	6.88523	7.36395	6.8169	6.91594	6.81667	chr11	-	96959321	96976642	96976642	NM_019507	NM_019507	Tbx21
10482920	Cd302	0.785	0.148	7.20206	7.60435	7.54397	7.45026	6.93638	7.19324	chr2	-	60090050	60122475	60122475	NM_025422	NM_025422	Cd302
10569848	Stxbp2	0.786	0.0227	9.40841	8.87106	9.124	8.73878	8.70418	8.88073	chr8	+	3631139	3643644	3631139	NM_011503	NM_011503	Stxbp2
10399555	Kcnf1	0.786	0.161	9.61793	9.38734	9.62188	9.14677	9.05443	9.5755	chr12	-	17178906	17183331	17183331	NM_201531	NM_201531	Kcnf1
10474002		0.786	0.208	9.25976	9.20755	8.86417	8.62766	8.69929	9.23249	chr2	+	91767375	91768934	91767375	NM_007699
10344813		0.787	0.0675	7.65092	7.69566	7.73323	7.42007	7.15804	7.44904	chr1	+	10080269	10080398	10080269	NM_026493
10442625	Igfals	0.787	0.0192	6.87013	6.84385	7.04864	6.45976	6.46814	6.61427	chr17	+	25015715	25018953	25015715	NM_008340	NM_008340	Igfals
10427796	Npr3	0.787	0.0318	8.09957	7.95927	8.09353	7.76787	7.62461	7.83482	chr15	-	11769651	11835429	11835429	NM_001039181	NM_001039181	Npr3
10380210	Srsf1	0.788	0.0348	9.73021	9.55537	9.82917	9.49745	9.29705	9.32975	chr11	+	87861173	87867259	87861173	NM_001078167	NM_001078167	Srsf1
10388938	Wsb1	0.788	0.0022	9.82935	9.47109	9.86645	9.49599	9.47918	9.45107	chr11	-	79052884	79068197	79068197	NM_001042565	NM_019653	Wsb1
10565456		0.788	0.103	8.00367	7.76119	7.98071	7.52597	7.50289	7.87631	chr7	-	96656295	96675685	96675685	NM_029614
10402020	Eml5	0.789	0.125	9.04805	8.91373	9.3059	8.95391	8.5818	8.55043	chr12	-	100028563	100139228	100139228	NM_001081191	NM_001081191	Eml5
10572070	Npy1r	0.789	0.0802	8.25467	8.30809	8.23886	7.95738	7.70322	8.04231	chr8	+	69221321	69230691	69221321	NM_010934	NM_010934	Npy1r
10381798	Cdc27	0.789	0.0315	9.51189	9.57061	9.1902	9.08304	9.10813	9.28634	chr11	+	104411977	104448533	104411977	NM_010858	NM_145436	Cdc27
10434067	Smpd4	0.79	0.034	9.55193	9.1561	9.42044	9.06522	8.97445	9.19586	chr16	+	17619447	17644921	17619447	NM_029945	NM_001164610	Smpd4
10368041	3110003A17Rik	0.791	0.0287	7.51023	7.89166	7.74069	7.45801	7.28914	7.45687	chr10	-	17731066	17743000	17743000	NM_028440	NM_028440	3110003A17Rik
10439583	Sidt1	0.791	0.0641	9.76136	9.81174	9.68645	9.42783	9.24972	9.55786	chr16	-	44240293	44333309	44333309	NM_198034	NM_198034	Sidt1
10398428	Mir154	0.791	0.086	6.78071	6.4142	6.7099	6.3437	6.20009	6.56529	chr12	+	110976634	110976717	110976634	mmu-mir-154	NR_029564	Mir154
10526261	Stx1a	0.791	0.0461	9.95594	10.1095	9.79258	9.53721	9.52384	9.75972	chr5	+	135499407	135526969	135499407	NM_016801	NM_016801	Stx1a
10541885	Scnn1a	0.792	0.0289	7.1473	7.44773	7.44429	7.02033	7.06894	7.22177	chr6	+	125271728	125294961	125271728	NM_011324	NM_011324	Scnn1a
10593947	Cplx3	0.792	0.118	7.38893	7.44394	7.0886	6.86901	6.96064	7.29523	chr9	-	57447792	57454058	57454058	NM_146223	NM_146223	Cplx3
10398418	Mir487b	0.792	0.0651	6.91888	6.26191	6.73774	6.47591	6.4995	6.22136	chr12	+	110966339	110966412	110966339	mmu-mir-539	NR_030271	Mir487b
10565156	Homer2	0.792	0.0289	9.11116	8.98517	9.08596	8.66792	8.70739	8.86641	chr7	-	88754601	88851824	88851824	NM_011983	NM_001164086	Homer2
10490731	Sox18	0.792	0.0056	8.334	8.43858	8.3055	7.99766	8.02312	7.94034	chr2	-	181404548	181406343	181406343	NM_009236	NM_009236	Sox18
10398392	Mir323	0.792	0.0588	8.56198	8.20223	8.26543	8.0749	7.7931	7.91512	chr12	+	110951691	110951787	110951691	mmu-mir-329	NR_029757	Mir323
10497944	3110057O12Rik	0.792	0.0123	9.03912	8.68637	8.97916	8.70647	8.62655	8.59126	chr3	-	40621992	40697924	40697924	NM_028140	NM_026622	3110057O12Rik
10542414	Ptpro	0.793	0.138	9.38643	8.74058	9.34815	8.79953	8.95356	9.28027	chr6	+	137200855	137411754	137200855	NM_011216	NM_001164401	Ptpro
10536505		0.793	0.0185	7.24203	7.32612	7.36986	6.97967	6.90766	7.06583	chr6	+	17441241	17521850	17441241	NM_008591
10501622	Gpr88	0.794	0.371	10.2552	10.2786	9.8151	9.59013	9.65082	10.4954	chr3	-	115952574	115956372	115956372	NM_022427	NM_022427	Gpr88
10508500	Bai2	0.794	0.145	11.0963	11.1087	10.7134	10.6156	10.6022	11.0408	chr4	+	129662408	129699877	129662408	NM_173071	NM_001199696	Bai2
10476886	Sstr4	0.794	0.08	10.5101	10.7828	10.3348	10.1367	10.0071	10.3522	chr2	+	148221078	148226679	148221078	NM_009219	NM_009219	Sstr4
10571599		0.795	0.113	8.72738	8.5039	8.51151	8.22522	7.95085	8.36114	chr8	+	46902192	46902433	46902192	0
10501567	Rnpc3	0.795	0.0321	9.21548	8.74955	9.23595	8.98724	8.8163	8.81702	chr3	-	113307985	113333067	113333067	NM_001038696	NM_026043	Rnpc3
10460057	Tshz1	0.795	0.0271	9.1211	8.65672	9.16154	8.72524	8.71964	8.89314	chr18	-	84181933	84255782	84255782	NM_001081300	NM_001081300	Tshz1
10344935	Kcnb2	0.797	0.0768	8.76503	8.84728	8.63165	8.40378	8.27232	8.60384	chr1	+	15302543	15704378	15302543	NM_001098528	NM_001098528	Kcnb2
10472155		0.797	0.0221	10.6904	10.8457	10.8586	10.4959	10.4337	10.6032	chr2	+	55288381	55450548	55288381	NM_008426
10558257	Gpr26	0.797	0.0778	9.28262	9.322	9.25637	8.85547	8.83803	9.14103	chr7	+	139158143	139177316	139158143	NM_173410	NM_173410	Gpr26
10345172	Bai3	0.797	8.6e-05	7.16002	6.6234	7.08261	6.74103	6.76372	6.75759	chr1	+	25887502	25888723	25887502	ENSMUST00000064487	NM_175642	Bai3
10421418	Epb4.9	0.797	0.0539	10.972	10.9977	10.6252	10.4823	10.6557	10.7655	chr14	-	71003477	71029961	71029961	NM_013514	NM_013514	Epb4.9
10451953	Lrg1	0.797	0.00337	7.14919	7.17899	6.97514	6.8362	6.81746	6.7813	chr17	-	56259099	56261369	56261369	NM_029796	NM_029796	Lrg1
10369783	Zfp365	0.797	0.0749	10.9125	10.9028	10.6467	10.5696	10.4025	10.73	chr10	-	67129183	67375410	67375410	NM_178679	NM_178679	Zfp365
10397507	Gstz1	0.797	0.039	8.76489	8.75619	8.74938	8.5456	8.36822	8.34701	chr12	+	88488668	88505673	88488668	NM_010363	NM_010363	Gstz1
10523128	Ppbp	0.797	0.0499	7.00798	6.75431	6.43376	6.51925	6.27684	6.46092	chr5	+	91197544	91199089	91197544	NM_023785	NM_023785	Ppbp
10562736	1700028J19Rik	0.798	0.194	7.87936	8.11601	8.01292	7.3762	7.97221	7.70927	chr7	-	51485303	51491492	51491492	BC100477	NR_029436	1700028J19Rik
10463209	4933411K16Rik	0.799	0.0218	6.73692	6.70289	6.35607	6.27637	6.45609	6.38366	chr19	+	42126741	42128117	42126741	BC049703	NM_025752	4933411K16Rik
10565067	Nmb	0.799	0.00139	7.20621	6.82967	7.55652	6.84086	6.87736	6.89346	chr7	-	88047120	88049922	88049922	NM_026523	NM_026523	Nmb
10414179		0.799	0.114	5.90739	6.11273	6.24137	6.01283	5.65623	5.67176	chr14	+	41262409	41262910	41262409	GENSCAN00000005282
10495094	Ddx20	0.8	0.156	8.53907	8.58819	8.44442	8.18312	7.96786	8.46762	chr3	+	105490569	105522639	105490569	BC052371	NM_017397	Ddx20
10510643		0.8	0.0794	9.39764	9.36312	9.12508	8.99539	8.88739	9.21662	chr4	+	151437246	151489509	151437246	NM_001004156
10436304	Abi3bp	0.8	0.0875	8.75136	7.53926	8.98549	8.3594	8.27744	8.61835	chr16	+	56478013	56689430	56478013	NM_001014399	NM_001014399	Abi3bp
10389882	Luc7l3	0.801	0.0167	9.88766	9.65715	9.89812	9.62838	9.5433	9.49732	chr11	-	94152451	94183225	94183225	NM_026313	NM_026313	Luc7l3
10376507	4933439C10Rik	0.801	0.0404	8.88955	8.5236	8.55042	8.18355	8.13965	8.36001	chr11	+	59319164	59327149	59319164	BC099591	NR_015585	4933439C10Rik
10416406	Htr2a	0.801	0.0598	10.5699	10.5452	10.3126	10.0708	10.215	10.3655	chr14	+	75040647	75106666	75040647	NM_172812	NM_172812	Htr2a
10584600	2610203C20Rik	0.802	0.0951	8.77191	8.5845	8.87207	8.64664	8.33598	8.34692	chr9	+	41390349	41390554	41390349	0	NR_015483	2610203C20Rik
10465494	1700019N12Rik	0.802	0.0985	7.06553	7.14129	6.74891	6.7538	6.54192	6.91241	chr19	-	6996915	6999870	6999870	BC061075	NM_001039494	1700019N12Rik
10500140	Anxa9	0.802	0.244	6.79671	6.78867	6.26031	6.14315	6.82764	6.41403	chr3	-	95100015	95111098	95111098	NM_001085383	NM_001085383	Anxa9
10388109	Pitpnm3	0.802	0.0826	9.05729	8.98217	9.07404	8.90297	8.58118	8.69891	chr11	-	71861030	71949280	71949280	NM_001024927	NM_001081641	Pitpnm3
10349174	Serpinb8	0.802	0.11	7.46431	7.4769	7.43291	7.18011	6.91785	7.30538	chr1	+	109486592	109505486	109486592	NM_011459	NM_011459	Serpinb8
10476482	6330527O06Rik	0.803	0.0498	11.78	11.7851	11.697	11.5218	11.5255	11.308	chr2	+	135883663	135895653	135883663	NM_029530	NM_029530	6330527O06Rik
10398440	Mir409	0.805	0.309	7.07943	7.00235	7.31561	7.17898	6.39755	6.68771	chr12	+	110981628	110981706	110981628	mmu-mir-369	NR_029913	Mir409
10481627	Lcn2	0.806	0.211	7.42236	7.14162	6.47401	7.11942	6.54129	6.80987	chr2	-	32240156	32243259	32243259	NM_008491	NM_008491	Lcn2
10373702	Pisd-ps1	0.806	0.01	10.2334	9.6775	10.0469	9.74	9.67966	9.78434	chr11	+	3024018	3031953	3024018	NR_003517	NR_003517	Pisd-ps1
10596521	Grm2	0.806	0.0286	10.2918	10.348	10.0864	9.97346	9.87486	10.059	chr9	-	106547216	106558413	106558413	BC115866	NM_001160353	Grm2
10502071	5730508B09Rik	0.806	0.0343	7.60726	7.83062	7.83399	7.38709	7.5604	7.58806	chr3	-	127573459	127599208	127599208	BC116791	NM_027482	5730508B09Rik
10436608	Cxadr	0.807	0.0112	7.79352	7.89721	7.87294	7.49907	7.56317	7.62409	chr16	+	78301936	78360030	78301936	NM_001025192	NM_009988	Cxadr
10374727	Bcl11a	0.807	0.178	11.087	11.0673	10.9772	10.677	10.5307	11.0428	chr11	+	23978117	24073199	23978117	NM_016707	NM_001242934	Bcl11a
10581448		0.807	0.0364	5.9797	5.71761	5.96849	5.56264	5.63351	5.77729	chr8	-	108512401	108512531	108512531	AK089165
10509014	D4Wsu53e	0.808	0.00619	10.4787	10.1809	10.4812	10.1516	10.2068	10.1213	chr4	+	134479538	134483288	134479538	AB041555	NM_023665	D4Wsu53e
10532828	Mmab	0.808	0.0225	8.92416	8.86456	8.78635	8.56342	8.46292	8.61987	chr5	-	114881043	114894036	114894036	NM_029956	NM_029956	Mmab
10589761	Trank1	0.81	0.0731	10.2389	10.1087	10.1775	9.85193	9.73007	10.0304	chr9	+	111214243	111268155	111214243	ENSMUST00000058533	NM_001164659	Trank1
10543273	Cttnbp2	0.81	0.0622	10.4294	10.4269	10.3403	10.0496	10.0205	10.2752	chr6	-	18316477	18464825	18464825	NM_080285	NM_080285	Cttnbp2
10354247		0.81	0.204	8.63514	8.66019	8.6107	8.2475	8.08044	8.63387	chr1	-	43179916	43253606	43253606	NM_010212
10433003	Sp7	0.81	0.0201	6.9093	6.92849	6.96786	6.52893	6.6327	6.69005	chr15	-	102187041	102197269	102197269	NM_130458	NM_130458	Sp7
10598369		0.811	0.0392	7.48831	7.55797	7.14517	7.04683	7.26091	7.21861	chrX	+	7234515	7245312	7234515	NM_175097
10503659	Epha7	0.811	0.128	10.228	10.2461	10.0423	9.86962	9.73317	10.1419	chr4	+	28740281	28892232	28740281	NM_001122889	NM_001122889	Epha7
10504194	Gm13306	0.811	0.145	11.7531	11.772	11.6474	11.3382	11.2821	11.6997	chr4	+	42668783	42669530	42668783	NM_001048179	NM_001164046	Gm13306
10504164	Gm13306	0.811	0.144	11.7529	11.7716	11.647	11.3378	11.2813	11.6977	chr4	+	42028815	42029562	42028815	NM_001048179	NM_001164046	Gm13306
10427436		0.811	0.215	6.35706	6.45038	5.8571	5.91871	5.8335	6.37978	chr15	-	4938835	5009447	5009447	ENSMUST00000110689
10406434	Mef2c	0.811	0.0843	11.7698	11.8029	11.6876	11.4901	11.2824	11.5979	chr13	+	83643194	83804078	83643194	NM_025282	NM_025282	Mef2c
10381934		0.812	0.0492	10.7741	10.763	10.5999	10.4154	10.3578	10.5903	chr11	+	105486352	105620363	105486352	NM_181071
10349480	Zranb3	0.812	0.026	11.9387	11.918	11.8435	11.6375	11.5157	11.6739	chr1	+	129999883	130134313	129999883	NM_181750	NM_027678	Zranb3
10546417	Trh	0.812	0.332	8.61334	7.39606	8.382	7.61743	8.19462	8.42583	chr6	-	92192055	92194642	92194642	NM_009426	NM_009426	Trh
10471443	Pip5kl1	0.812	0.00614	7.74223	7.68677	7.73084	7.38988	7.47952	7.41629	chr2	+	32431238	32439307	32431238	NM_198191	NM_198191	Pip5kl1
10356406	Ngef	0.812	0.181	10.6599	10.6992	10.3599	10.2606	10.1432	10.6403	chr1	-	89373404	89470445	89470445	NM_001111314	NM_001111314	Ngef
10398831	Inf2	0.812	0.142	9.34907	9.40244	9.01588	8.88857	8.93092	9.2951	chr12	+	113826995	113853768	113826995	NM_198411	NM_198411	Inf2
10594044	Islr	0.812	0.0106	9.1101	8.86106	9.27596	8.81251	8.74298	8.84294	chr9	-	58004074	58006949	58006949	NM_012043	NM_001195431	Islr
10537494	Ssbp1	0.813	0.237	7.45548	7.16135	7.59305	7.45454	6.84686	7.13419	chr6	+	40421414	40431822	40421414	NM_028358	NM_212468	Ssbp1
10350438	Kcnt2	0.813	0.144	9.68026	9.76254	9.5193	9.4719	9.12151	9.51891	chr1	+	142142844	142506279	142142844	NM_001081027	NM_001081027	Kcnt2
10574033	Nup93	0.814	0.0332	9.42155	9.24689	9.3985	9.10676	9.00006	9.18976	chr8	+	96738497	96838966	96738497	NM_172410	NM_172410	Nup93
10409541		0.814	0.0842	6.08808	6.17757	6.02015	5.69024	5.68172	5.96685	chr13	-	55722542	55722702	55722702	ENSMUST00000080484
10351035	Gas5	0.814	0.0154	6.97112	6.82922	6.92724	6.57141	6.60734	6.7045	chr1	+	162965525	162965604	162965525	NR_002840	NR_002840	Gas5
10495120	Ovgp1	0.814	0.0527	7.28138	6.77225	7.13856	6.86509	6.70747	6.9455	chr3	+	105776720	105790341	105776720	NM_007696	NM_007696	Ovgp1
10406777		0.815	0.0954	7.8552	7.9917	7.78936	7.67872	7.36409	7.60659	chr13	+	97716144	97717502	97716144	AK157788
10511812	Pou3f2	0.815	0.0233	8.48299	8.35942	8.6189	8.09252	8.26325	8.17529	chr4	-	22413941	22415278	22415278	NM_008899	NM_008899	Pou3f2
10413229	Anxa11	0.815	0.115	9.23375	9.24312	9.14671	8.93201	8.73423	9.11394	chr14	+	26661656	26706290	26661656	NM_013469	NM_013469	Anxa11
10424559	Khdrbs3	0.816	0.0344	10.1688	10.3401	9.94329	9.8236	9.79198	9.9761	chr15	+	68758850	68931641	68758850	NM_010158	NM_010158	Khdrbs3
10396926	Gm20337	0.816	0.0642	9.4265	9.19329	9.37273	9.21611	9.05485	8.95964	chr12	+	82046519	82051490	82046519	NM_001079694	NR_045057	Gm20337
10589130	Celsr3	0.816	0.0457	9.41059	8.9593	9.1931	8.99572	8.78438	8.91456	chr9	+	108728651	108755294	108728651	NM_080437	NM_080437	Celsr3
10360090	Ppox	0.816	0.0139	8.98834	8.79268	8.96194	8.71691	8.60798	8.67341	chr1	-	173207096	173211317	173211317	NM_008911	NM_008911	Ppox
10402604		0.816	0.0013	6.81659	6.58692	6.67496	6.35741	6.40456	6.37576	chr12	-	110797210	110797392	110797392	0
10605616	Il1rapl1	0.816	0.0302	8.46986	8.47963	8.3935	8.21706	8.06576	8.21284	chrX	-	83992581	85360962	85360962	BC119580	NM_001160403	Il1rapl1
10487886	Adra1d	0.816	0.0306	9.74126	9.81662	9.49348	9.3526	9.41911	9.54062	chr2	-	131371093	131388021	131388021	NM_013460	NM_013460	Adra1d
10345387	Prss39	0.817	0.0364	6.62917	6.63054	6.43507	6.23388	6.43981	6.30403	chr1	+	34555275	34559907	34555275	NM_009355	NM_009355	Prss39
10397030	Rgs6	0.817	0.151	9.08988	9.41241	9.37031	9.23647	9.16553	8.82641	chr12	+	83718025	84528871	83718025	NM_015812	NM_015812	Rgs6
10355152	Fzd5	0.818	0.0655	7.3435	7.3392	6.9523	6.88408	7.08761	7.1552	chr1	-	64777132	64784324	64784324	NM_001042659	NM_001042659	Fzd5
10376420		0.819	0.0321	6.71456	6.84701	6.89818	6.44466	6.57519	6.63544	chr11	+	58660660	58672150	58660660	ENSMUST00000080633
10605256	Flna	0.819	0.0187	8.8747	8.57208	8.89357	8.61093	8.50006	8.61515	chrX	-	71468802	71491775	71491775	NM_010227	NM_010227	Flna
10497481	Tbl1xr1	0.819	0.00926	8.17188	8.13919	8.06952	7.8022	7.82568	7.90191	chr3	-	21974611	21974988	21974988	ENSMUST00000057404	NM_030732	Tbl1xr1
10485546		0.82	0.0657	9.76422	10.1355	10.1287	9.92975	9.69255	9.89957	chr2	-	103983235	103986546	103986546	NM_001033347
10593903	Commd4	0.82	0.0186	10.0919	9.91527	9.98043	9.71868	9.74292	9.61752	chr9	-	57002842	57006064	57006064	NM_025417	NM_025417	Commd4
10457323	Mkx	0.82	0.00537	8.44397	8.49438	8.40887	8.17691	8.11636	8.14615	chr18	-	6934998	7004754	7004754	NM_177595	NM_177595	Mkx
10588380		0.82	0.3	9.2457	9.20815	9.41861	8.82582	8.66874	9.3528	chr9	+	104449614	104936874	104449614	NM_028719
10599696	Ddx26b	0.82	0.0423	9.70908	9.47174	9.77469	9.52544	9.3598	9.34895	chrX	+	53708034	53761020	53708034	NM_172779	NM_172779	Ddx26b
10362428		0.82	0.202	5.68387	5.29817	5.82017	5.07551	5.56995	5.51594	chr10	+	33054943	33054972	33054943	GENSCAN00000045986
10482177		0.821	0.0371	11.8162	11.9827	11.9853	11.7954	11.638	11.6375	chr2	-	37432978	37435361	37435361	AY380798
10360542		0.821	0.267	10.5253	10.2532	10.5975	10.5359	10.2517	9.89925	chr1	-	180252617	180252801	180252801	BC033430
10469577		0.821	0.119	6.74746	6.95787	6.65733	6.65631	6.31299	6.38555	chr2	+	19928667	19933003	19928667	ENSMUST00000105000
10563260	Snrnp70	0.821	0.0349	9.95518	9.66248	9.89187	9.6349	9.50201	9.67862	chr7	-	52631824	52651063	52651063	NM_009224	NM_009224	Snrnp70
10378570	Mir22	0.821	0.249	8.64742	8.6514	8.78424	8.51292	8.00876	8.55317	chr11	+	75277379	75279074	75277379	0	NR_029739	Mir22
10354777	Satb2	0.821	0.179	10.2922	10.6241	10.1204	10.0096	9.75071	10.2314	chr1	-	56853111	57028178	57028178	NM_139146	NM_139146	Satb2
10534002	Tmem132d	0.821	0.154	8.54415	8.63397	8.31196	8.10873	8.12966	8.50533	chr5	-	128263861	128938937	128938937	NM_172885	NM_172885	Tmem132d
10427045	9430023L20Rik	0.821	0.043	8.69415	8.72357	8.4687	8.50556	8.3826	8.30863	chr15	+	101114732	101121371	101114732	BC016463	NM_026566	9430023L20Rik
10378568	Mir22	0.821	0.047	7.96338	8.18	8.18755	7.82621	7.81885	8.01833	chr11	+	75277218	75277312	75277218	mmu-mir-22	NR_029739	Mir22
10398354		0.821	0.0541	11.9755	11.742	11.7658	11.5115	11.3491	11.5768	chr12	+	110869284	110869358	110869284	ENSMUST00000082518
10457203		0.822	0.0841	8.74401	8.32263	8.79311	8.58174	8.47821	8.29232	chr18	+	90761007	90761174	90761007	0
10352957	Rgs20	0.822	0.289	8.67803	8.67874	8.40669	8.36055	8.05554	8.73761	chr1	-	4900050	5060248	5060248	NM_021374	NM_001177795	Rgs20
10488926	BC029722	0.822	0.0277	9.41345	9.39877	9.28645	9.08832	9.03672	9.20021	chr2	-	155643470	155644964	155644964	ENSMUST00000099160	NR_015528	BC029722
10365003	Snord37	0.823	0.237	5.89854	5.54857	6.16577	5.71136	5.82994	5.27884	chr10	+	80641696	80641758	80641696	AF357364	NR_028549	Snord37
10375123		0.823	0.179	10.9595	10.8314	11.031	10.8794	10.7071	10.4148	chr11	+	32626501	32626820	32626501	ENSMUST00000101381
10463428		0.823	0.221	6.74735	6.59086	6.71944	6.66187	6.13439	6.51224	chr19	+	45019512	45019618	45019512	ENSMUST00000083225
10567022	Btbd10	0.823	0.0329	9.71809	9.57112	9.76514	9.52294	9.38439	9.37187	chr7	-	120459158	120512853	120512853	NM_133700	NM_133700	Btbd10
10504206	N28178	0.823	0.0229	10.8807	10.9723	10.6337	10.6146	10.507	10.6438	chr4	+	42930123	42957020	42930123	BC057092	NM_172690	N28178
10398442	Mir409	0.823	0.179	8.68696	8.3038	8.69893	8.63192	8.1652	8.38714	chr12	+	110981925	110982005	110981925	mmu-mir-410	NR_029913	Mir409
10461055		0.823	0.0417	6.74723	6.23397	6.81009	6.56093	6.43043	6.37199	chr19	+	7321199	7321302	7321199	ENSMUST00000082931
10603346	Plp2	0.824	0.0524	9.10857	9.03147	9.05861	8.89761	8.75184	8.6844	chrX	-	7245072	7248458	7248458	NM_019755	NM_019755	Plp2
10508490		0.824	0.0779	9.4323	9.25288	9.38015	9.24885	9.07091	8.97937	chr4	+	129576193	129577696	129576193	NM_001079694
10353117	Slco5a1	0.824	0.0135	6.69506	6.41702	6.66036	6.31462	6.38256	6.4392	chr1	-	12861947	12981216	12981216	NM_172841	NM_172841	Slco5a1
10542395		0.824	0.0653	8.00895	8.13067	8.10047	7.95378	7.7938	7.7092	chr6	+	136556350	136559373	136556350	ENSMUST00000066689
10603878	A230072C01Rik	0.824	0.0675	7.3865	7.45059	7.44848	7.2756	7.02677	7.19051	chrX	-	20528791	20539104	20539104	NM_013840	NR_027445	A230072C01Rik
10375121		0.825	0.183	11.2476	11.1337	11.325	11.1748	10.9947	10.7088	chr11	+	32625889	32626208	32625889	ENSMUST00000101381
10512315	Ccl27a	0.825	0.132	12.164	12.1571	12.077	11.8045	11.7174	12.0919	chr4	-	41716340	41721007	41721007	NM_001048179	NM_001164045	Ccl27a
10401244	Actn1	0.825	0.215	10.5195	10.4429	10.2482	10.0721	9.93988	10.4587	chr12	-	81268532	81361303	81361303	NM_134156	NM_134156	Actn1
10563939		0.825	0.169	9.3804	9.08385	9.22489	9.06647	9.08355	8.68426	chr7	-	66660700	66660778	66660778	ENSMUST00000101959
10469613	Enkur	0.825	0.0312	8.59958	8.68348	8.68271	8.48148	8.3203	8.39055	chr2	+	21127351	21136636	21127351	NM_001001297	NM_027728	Enkur
10465826	AI462493	0.825	0.00433	7.77288	7.90711	7.90845	7.62896	7.59044	7.64738	chr19	-	8954504	8955412	8955412	AY941793	NM_001160356	AI462493
10546725	Pdzrn3	0.825	0.0989	8.44389	8.79323	8.55278	8.36475	8.0898	8.36678	chr6	-	101099608	101327891	101327891	NM_018884	NM_018884	Pdzrn3
10513455	Mup1	0.825	0.74	5.45678	8.25257	6.48941	5.55738	5.39836	7.67236	chr4	-	60232554	60514832	60514832	NM_001045550	NM_001163011	Mup1
10491486	Atp11b	0.826	0.0689	10.1829	10.0107	10.3134	10.0409	9.83027	9.81679	chr3	+	35653060	35755198	35653060	NM_029570	NM_029570	Atp11b
10373692		0.826	0.107	7.32455	7.70477	7.61205	7.46444	7.14824	7.39018	chr10	-	129883264	129916255	129916255	NM_001103365
10566574	Gm4070	0.826	0.0684	7.26328	7.68739	7.50245	7.34523	7.23774	7.09361	chr7	-	113300049	113358854	113358854	NM_029000	NM_001243040	Gm4070
10540296		0.826	0.326	6.95422	7.04795	7.05613	6.40276	7.15248	6.7395	chr6	+	102021462	102022244	102021462	GENSCAN00000005996
10423080	C1qtnf3	0.827	0.0371	6.87135	6.76676	6.4027	6.38585	6.48291	6.58482	chr15	+	10882087	10909905	10882087	NM_030888	NM_030888	C1qtnf3
10372503	Lgr5	0.827	0.388	8.06494	7.51655	8.82625	8.09531	7.95482	7.29023	chr10	-	114887370	115024836	115024836	NM_010195	NM_010195	Lgr5
10485667	Dnajc24	0.827	0.0805	9.24715	8.96764	9.12569	8.99876	8.72877	8.81956	chr2	-	105806866	105843706	105843706	NM_026992	NM_026992	Dnajc24
10485840		0.828	0.135	8.45559	8.51793	8.3772	8.06643	8.05183	8.39871	chr2	-	112472280	113057203	113057203	NM_177652
10388132	Txndc17	0.828	0.051	8.51615	8.38885	8.58928	8.187	8.14978	8.36048	chr11	-	71967432	72020961	72020961	BC043106	NM_026559	Txndc17
10562204	Fxyd7	0.828	0.144	10.4546	10.5156	10.3223	10.1973	9.95801	10.3565	chr7	-	31827533	31836486	31836486	NM_022007	NM_022007	Fxyd7
10527713	Rxfp2	0.828	0.126	6.75724	6.86782	6.51619	6.67307	6.32702	6.42328	chr5	+	150821250	150883911	150821250	NM_080468	NM_080468	Rxfp2
10421361	Bmp1	0.828	0.0403	9.49859	9.31364	9.51701	9.31756	9.14412	9.18223	chr14	-	70874363	70919995	70919995	NM_009755	NR_033241	Bmp1
10368638	Fam26e	0.828	0.237	7.898	7.92606	7.80681	7.70189	7.30362	7.8408	chr10	-	33809053	33816325	33816325	NM_178908	NM_178908	Fam26e
10411235	Iqgap2	0.829	0.225	9.30588	9.39369	9.15461	9.00714	8.76175	9.3019	chr13	-	96397130	96661654	96661654	NM_027711	NM_027711	Iqgap2
10597377	Fbxl2	0.829	0.179	10.0889	10.0584	9.98015	9.64797	9.64125	10.0488	chr9	-	113885825	113935858	113935858	NM_178624	NM_178624	Fbxl2
10521725	Med28	0.829	0.079	9.76337	9.92321	9.87421	9.73467	9.46571	9.60269	chr5	+	45911491	45920523	45911491	NM_025895	NM_025895	Med28
10600419	Plxna3	0.829	0.00473	8.24351	7.96906	8.20851	7.89379	7.97038	7.94311	chrX	+	71574438	71589102	71574438	NM_008883	NM_008883	Plxna3
10495621	Mir137	0.829	0.0997	6.63579	6.2798	6.43207	6.09918	6.03562	6.34237	chr3	+	118136761	118136862	118136761	mmu-mir-137	NR_029551	Mir137
10400948	4930447C04Rik	0.829	0.141	6.87888	6.66498	6.93939	6.77115	6.39187	6.6301	chr12	-	73982096	74018752	74018752	NM_029444	NM_029444	4930447C04Rik
10535524	Ocm	0.829	0.0614	6.85218	6.9698	6.55731	6.45652	6.54596	6.70682	chr5	-	144780676	144811478	144811478	NM_033039	NM_033039	Ocm
10439138		0.829	0.13	10.1757	10.2072	9.91967	9.84233	9.7392	10.1034	chr16	-	33975623	34573255	34573255	BC157950
10359970	Nos1ap	0.829	0.127	9.37511	9.48672	8.98027	9.2089	8.88666	9.18749	chr1	-	172248603	172519980	172519980	NM_001109985	NM_001109985	Nos1ap
10502510	Lmo4	0.829	0.0712	11.4156	11.4066	11.22	11.0635	11.039	11.2827	chr3	-	143851494	143867940	143867940	NM_010723	NM_010723	Lmo4
10416931	Slitrk5	0.829	0.0372	10.1129	10.1106	9.95483	9.76563	9.78543	9.94162	chr14	+	112074337	112082357	112074337	NM_198865	NM_198865	Slitrk5
10358733		0.829	0.0412	10.2081	10.1816	10.0106	9.93143	9.79729	9.98207	chr1	-	154364658	154522111	154522111	NM_016846
10513504	Mup16	0.829	0.716	5.37229	7.76938	6.46836	5.55674	5.54181	7.49013	chr4	-	61177552	61180510	61180510	NM_001045550	NM_001199936	Mup16
10600044		0.83	0.0428	8.32303	8.65282	8.50545	8.30076	8.12692	8.27874	chrX	+	69211837	69212923	69211837	NM_001081135
10501860	Fnbp1l	0.83	0.0865	10.0176	9.94014	9.942	9.72086	9.51049	9.78471	chr3	-	122241642	122322461	122322461	NM_001114665	NM_153118	Fnbp1l
10468885		0.83	0.109	6.36657	6.1568	6.37281	6.22956	5.90991	6.1188	chr19	-	61192870	61195084	61195084	BC086681
10398420	Mir382	0.83	0.038	8.41598	8.46773	8.48664	8.2271	8.25831	8.08611	chr12	+	110971979	110972058	110971979	mmu-mir-382	NR_029883	Mir382
10437629	Grin2a	0.83	0.137	10.9013	10.9594	10.6545	10.6802	10.4081	10.7756	chr16	-	9577803	9992626	9992626	NM_008170	NM_008170	Grin2a
10398326	Meg3	0.83	0.142	12.3199	11.6572	11.8184	11.4028	11.4648	11.7762	chr12	+	110783828	110799933	110783828	NR_003633	NR_003633	Meg3
10590365	Vipr1	0.831	0.0571	8.42901	8.39486	8.22291	8.06294	8.03981	8.25453	chr9	+	121551834	121579752	121551834	NM_011703	NM_011703	Vipr1
10350742		0.831	0.0463	7.56139	7.65204	7.61389	7.44995	7.2596	7.32417	chr1	+	155600060	155609471	155600060	NM_011882
10557156	Plk1	0.832	0.0373	7.06018	7.10073	6.78585	6.75342	6.71009	6.88745	chr7	+	129302952	129313389	129302952	NM_011121	NM_011121	Plk1
10451763	Satb1	0.832	0.102	10.2292	10.4675	10.1233	9.99312	9.77873	10.0851	chr17	-	51878226	51972525	51972525	NM_009122	NM_009122	Satb1
10471814	Gpr21	0.832	0.0746	7.09675	7.06596	6.98776	6.76574	6.6764	6.93833	chr2	+	37372146	37374803	37372146	NM_177383	NM_177383	Gpr21
10453553		0.832	0.142	10.1411	10.1639	9.99739	9.7776	9.72804	10.09	chr17	-	95160590	95163881	95163881	ENSMUST00000084298
10410955		0.832	0.114	6.84291	6.93816	7.10907	6.64744	6.5036	6.84214	chr13	-	91023166	91036813	91036813	ENSMUST00000109541
10511975	Slc35a1	0.832	0.0873	7.89878	7.97994	8.01243	7.81077	7.54629	7.76227	chr4	-	34610506	34634602	34634602	NM_011895	NM_011895	Slc35a1
10548105	Ccnd2	0.832	0.194	10.2611	10.2449	10.0612	9.90185	9.77641	10.2386	chr6	-	127075726	127101066	127101066	NM_009829	NM_009829	Ccnd2
10411611		0.832	0.0428	5.31936	5.61159	5.68504	5.26537	5.45614	5.29539	chr13	-	100981694	101184943	101184943	NM_010870
10407814	Tbce	0.833	0.0236	9.89492	9.63903	9.85386	9.59331	9.5148	9.65469	chr13	-	14090218	14131905	14131905	NM_178337	NM_178337	Tbce
10559681		0.833	0.27	10.9983	10.7091	10.4807	10.3055	10.2245	10.7856	chr7	-	4780076	4787776	4787776	NM_172737
10523277	Ankrd56	0.833	0.01	7.3072	7.40345	7.19605	7.07301	6.99341	7.03342	chr5	+	93473746	93477456	93473746	AK034152	NM_175270	Ankrd56
10491329	4930429B21Rik	0.833	0.118	9.43035	9.48047	9.31124	9.14264	8.98934	9.33395	chr3	+	32264411	32266075	32264411	ENSMUST00000057768	NR_027966	4930429B21Rik
10571329		0.834	0.0888	7.69876	7.81207	7.64811	7.44578	7.27473	7.55892	chr8	+	36834855	36870745	36834855	XM_146277
10464905	Npas4	0.834	0.122	8.47182	8.97459	9.09127	8.76152	8.51238	8.8423	chr19	-	4984353	4989971	4989971	NM_153553	NM_153553	Npas4
10483046	Dpp4	0.834	0.0879	6.6116	6.60428	6.66621	6.48358	6.32599	6.20849	chr2	-	62169796	62250139	62250139	NM_010074	NM_010074	Dpp4
10514049		0.834	0.211	9.08835	8.87723	9.25381	9.06934	8.58482	8.79298	chr4	-	81936077	81938684	81938684	NM_001113209
10425507	Mchr1	0.834	0.198	8.82859	8.97556	8.58567	8.38078	8.45161	8.8322	chr15	+	81065999	81068542	81065999	NM_145132	NM_145132	Mchr1
10513437	Mup13	0.834	0.753	5.51275	8.26611	6.56053	5.65135	5.49471	7.74585	chr4	-	60231492	60889258	60889258	NM_001045550	NM_001134674	Mup13
10397277	1110018G07Rik	0.835	0.0157	7.50962	7.38607	7.54049	7.2858	7.18367	7.24387	chr12	+	86311902	86324253	86311902	NM_028632	NM_178065	1110018G07Rik
10563895		0.835	0.212	8.635	8.21362	8.65153	8.62643	8.14673	8.31625	chr7	-	66599443	66599521	66599521	ENSMUST00000082443
10545208		0.835	0.0346	7.39195	7.25945	7.32831	7.14465	7.06959	6.9831	chr6	-	69525967	69526254	69526254	L42274
10381096	Igfbp4	0.835	0.0672	9.42699	9.64256	9.35722	9.12352	9.053	9.29314	chr11	+	98902558	98913960	98902558	NM_010517	NM_010517	Igfbp4
10435745		0.836	0.0781	7.45466	6.90562	7.19711	7.07945	6.83891	6.89431	chr16	+	40070104	40073263	40070104	AY512926
10466606	Anxa1	0.836	0.0304	6.27149	6.22933	6.19689	6.01193	5.87573	6.00042	chr19	-	20447918	20465163	20465163	NM_010730	NM_010730	Anxa1
10570068	Col4a1	0.836	0.0711	7.8245	7.81023	7.63715	7.40658	7.55861	7.66872	chr8	+	11313024	11449279	11313024	NM_009932	NM_009931	Col4a1
10419414		0.837	0.0106	6.33914	6.47445	6.51953	6.22964	6.1621	6.24056	chr14	-	50139705	50139844	50139844	0
10523974		0.837	0.235	9.74796	9.65864	9.5759	9.35525	9.14966	9.67594	chr5	+	108799833	108801411	108799833	ENSMUST00000100944
10468030		0.837	0.0243	7.71596	7.6556	7.69948	7.35222	7.47936	7.49138	chr19	-	45101396	45104505	45104505	BC096488
10547381	Lrtm2	0.837	0.0712	8.68673	8.82308	8.5095	8.51981	8.28569	8.45039	chr6	-	119265151	119280751	119280751	NM_172492	NM_172492	Lrtm2
10599348	Gria3	0.837	0.147	11.9005	11.7889	11.9066	11.7546	11.4175	11.7283	chrX	+	38754533	39031778	38754533	NM_016886	NM_016886	Gria3
10534021	Rimbp2	0.837	0.348	10.2608	10.1907	10.047	9.96918	9.54185	10.2665	chr5	-	129266698	129459361	129459361	NM_001081388	NM_001081388	Rimbp2
10448615	Rab26	0.838	0.0784	8.58068	8.34271	8.41904	8.06565	8.10583	8.3166	chr17	-	24664187	24670833	24670833	BC094931	NM_177375	Rab26
10511810		0.838	0.171	7.55819	7.69023	7.85327	7.65972	7.34816	7.27369	chr4	-	22411507	22411698	22411698	ENSMUST00000098234
10489422	Kcns1	0.838	0.072	7.91181	8.29391	8.06368	7.79921	7.68618	7.93552	chr2	-	163989355	163996849	163996849	NM_008435	NM_008435	Kcns1
10574220	Cx3cl1	0.839	0.136	12.099	12.12	11.8965	11.7151	11.7401	12.0465	chr8	+	97296080	97306327	97296080	NM_009142	NM_009142	Cx3cl1
10377418	Tmem107	0.839	0.146	7.4443	7.43983	7.47016	7.08653	7.05167	7.3997	chr11	+	68884311	68886794	68884311	NM_025838	NM_028336	Tmem107
10395610		0.839	0.0762	6.23059	6.28011	6.19393	5.98391	5.83251	6.08417	chr12	+	52398474	52398950	52398474	ENSMUST00000062226
10567725	Zkscan2	0.839	0.109	8.11896	8.03582	8.11165	7.86115	7.69353	8.0074	chr7	-	130621276	130643481	130643481	NM_001081329	NM_001081329	Zkscan2
10465500	Kcnk4	0.839	0.0269	9.29344	9.19117	8.95487	8.88937	8.8826	9.01699	chr19	-	7000180	7009005	7009005	NM_008431	NM_008431	Kcnk4
10459827	Rnf165	0.839	0.228	10.3049	10.2312	9.98489	9.84074	9.80299	10.2671	chr18	-	77701074	77803831	77803831	DQ465971	NM_001164504	Rnf165
10398360		0.839	0.0881	8.69168	8.58058	8.58959	8.40149	8.42558	8.17706	chr12	+	110891243	110891314	110891243	AB076245
10579165	Ncan	0.839	0.121	11.1243	11.0706	10.8513	10.7121	10.7109	11.007	chr8	-	72616981	72644709	72644709	NM_007789	NM_007789	Ncan
10508012	Rspo1	0.839	0.066	8.24926	8.23722	7.90142	7.92938	7.88548	8.11226	chr4	+	124663674	124686343	124663674	NM_138683	NM_138683	Rspo1
10369171		0.84	0.107	6.56791	6.59159	6.45317	6.12381	6.43504	6.35607	chr10	-	53666052	53668808	53668808	AK156585
10434516	Fam131a	0.84	0.296	9.75666	9.70014	9.49227	9.4732	9.11803	9.73322	chr16	+	20695099	20703109	20695099	BC092532	NM_133778	Fam131a
10427693	Spef2	0.84	0.0405	6.11452	5.70344	6.04692	5.87963	5.71135	5.78894	chr15	-	9634067	9678532	9678532	NM_177123	NM_177123	Spef2
10430186	Apol7c	0.84	0.0906	5.71779	6.25697	6.09091	5.68299	5.85667	5.97409	chr15	-	77355297	77363745	77363745	NM_175391	NM_175391	Apol7c
10539218		0.84	0.0333	5.49227	5.61502	5.61444	5.32561	5.45115	5.29188	chr6	+	81588305	81588463	81588305	ENSMUST00000083278
10523483	Prdm8	0.84	0.228	9.28019	9.38397	9.25964	9.20083	8.73417	9.11828	chr5	+	98609888	98618010	98609888	NM_029947	NM_029947	Prdm8
10370242	Pcbp3	0.841	0.000756	10.4667	10.1761	10.6228	10.1858	10.2111	10.2205	chr10	-	76224602	76424533	76424533	NM_021568	NM_021568	Pcbp3
10530100	Arap2	0.841	0.0625	9.29659	9.5984	9.61483	9.45414	9.32864	9.23988	chr5	-	62993687	63157325	63157325	NM_178407	NM_178407	Arap2
10512067	Ddx58	0.841	0.0535	7.59932	7.78165	7.75201	7.54514	7.57296	7.38392	chr4	-	40151892	40186793	40186793	NM_172689	NM_172689	Ddx58
10544936	Neurod6	0.841	0.275	8.9886	9.24649	8.96201	8.69188	8.45695	9.03466	chr6	-	55627816	55631063	55631063	NM_009717	NM_009717	Neurod6
10522303	Guf1	0.841	0.139	9.14904	9.03108	9.23624	9.08891	8.7754	8.79872	chr5	+	69948181	69964869	69948181	NM_172711	NM_172711	Guf1
10345058	Tmem14a	0.841	0.0249	8.40417	8.57066	8.49791	8.30422	8.17784	8.25683	chr1	+	21208710	21273758	21208710	NM_029398	NM_029398	Tmem14a
10506743	0610037L13Rik	0.841	0.000467	9.41302	9.16717	9.47332	9.14337	9.14884	9.16596	chr4	+	107562504	107570407	107562504	BC019215	NM_028754	0610037L13Rik
10423258	Cdh12	0.841	0.157	10.1278	10.286	10.1962	10.0327	9.72384	10.0759	chr15	+	21041207	21519288	21041207	NM_001008420	NM_001008420	Cdh12
10557106	Hs3st2	0.841	0.163	9.49848	9.60013	9.30041	9.21891	9.04947	9.44671	chr7	+	128536244	128644550	128536244	NM_001081327	NM_001081327	Hs3st2
10584325	Vsig2	0.841	0.00398	7.83947	7.92148	7.70872	7.55934	7.56373	7.61323	chr9	+	37346840	37351790	37346840	NM_020518	NM_020518	Vsig2
10595371	Hmgn3	0.841	0.199	7.73207	7.74995	7.74565	7.63935	7.23413	7.60277	chr9	-	83003551	83040212	83040212	NM_026122	NM_026122	Hmgn3
10484283	Pde1a	0.841	0.155	10.6072	10.4914	10.5116	10.2227	10.0857	10.4695	chr2	-	79674610	79969632	79969632	NM_001009978	NM_016744	Pde1a
10529875	Ldb2	0.841	0.0903	10.7921	10.7929	10.6333	10.4888	10.4181	10.6886	chr5	-	44863372	45190946	45190946	NM_001077398	NM_010698	Ldb2
10398376	Mir882	0.841	0.0405	8.00492	7.85071	7.92294	7.57066	7.67978	7.76156	chr12	+	110920594	110920667	110920594	ENSMUST00000082611	NR_030540	Mir882
10539104	0610030E20Rik	0.841	0.154	8.58695	8.5273	8.63988	8.54089	8.20603	8.23363	chr6	+	72297328	72303142	72297328	BC066053	NM_026696	0610030E20Rik
10500276	BC028528	0.841	0.0107	6.75256	6.98754	6.83104	6.59611	6.61167	6.53062	chr3	-	95687881	95695871	95695871	BC028528	NM_153513	BC028528
10538273		0.842	0.13	6.19376	6.28025	6.1434	5.86309	6.13394	5.80487	chr6	+	51280493	51283702	51280493	BC022713
10545623	Dok1	0.842	0.0477	6.78471	6.87542	6.51411	6.40627	6.60287	6.56541	chr6	-	82980928	82983459	82983459	NM_010070	NM_010070	Dok1
10445357	Runx2	0.842	0.0665	6.4449	6.51772	6.28489	6.06317	6.18464	6.3078	chr17	+	44872794	44874321	44872794	ENSMUST00000097320	NM_001145920	Runx2
10412719	Gm5087	0.842	0.203	9.86524	9.58054	10.0005	9.55246	9.40496	9.85852	chr14	+	14117294	14447973	14117294	NM_028052	NM_177813	Gm5087
10445061	Rnf39	0.842	0.103	8.36927	8.66196	8.44371	8.25849	8.02491	8.29534	chr17	+	37079853	37084893	37079853	NM_001099632	NM_001099632	Rnf39
10453766	Thoc1	0.842	0.0538	7.66796	7.4125	7.79926	7.52041	7.36845	7.33952	chr18	+	9958006	9995482	9958006	NM_153552	NM_153552	Thoc1
10486858	Mfap1b	0.842	0.123	9.57529	9.47535	9.64371	9.49978	9.24253	9.20687	chr2	-	121286696	121299765	121299765	NM_001081975	NM_001081975	Mfap1b
10393877		0.842	0.155	8.14075	7.73776	8.22925	8.08042	7.71248	7.8527	chr11	-	120487683	120487752	120487752	AK047224
10539433		0.842	0.0318	6.57758	6.89562	7.00703	6.70595	6.56166	6.6512	chr6	+	83293051	83293690	83293051	BC011285
10455292		0.842	0.124	9.81385	9.9132	9.69296	9.52593	9.40371	9.73482	chr18	+	40416616	40417338	40416616	ENSMUST00000096572
10448459	Tbc1d24	0.842	0.0964	9.63586	9.66872	9.49984	9.44647	9.21474	9.46854	chr17	-	24315500	24342464	24342464	NM_173186	NM_001163847	Tbc1d24
10564203		0.842	0.248	7.6919	7.7119	7.90337	7.75562	7.30721	7.30417	chr7	-	67042047	67042140	67042140	ENSMUST00000102033
10408689	Nrn1	0.842	0.0585	11.4314	11.4222	11.2977	11.1972	11.0468	11.2525	chr13	-	36817494	36826325	36826325	NM_153529	NM_153529	Nrn1
10355893	Epha4	0.843	0.167	10.7461	10.9546	10.5446	10.4469	10.3122	10.7073	chr1	-	77363760	77511663	77511663	NM_007936	NM_007936	Epha4
10523060		0.843	0.0831	6.94674	6.94452	7.09478	6.7929	6.54908	6.72784	chr5	+	90796230	90797513	90796230	ENSMUST00000068250
10568529	Ikzf5	0.843	0.0458	7.66029	7.99427	8.26314	7.8411	7.70247	7.67817	chr7	-	138532163	138554014	138554014	NM_175115	NM_175115	Ikzf5
10547508	Cecr6	0.843	0.111	9.93412	9.94797	9.61658	9.58073	9.592	9.85941	chr6	-	120438957	120443977	120443977	NM_033567	NM_033567	Cecr6
10358913	Rgsl1	0.843	0.0201	5.88976	6.0062	6.03262	5.72178	5.70776	5.82397	chr1	-	155669428	155691234	155691234	ENSMUST00000040808	NM_001243223	Rgsl1
10590968	Mre11a	0.843	0.225	8.18258	8.12283	8.46625	8.12091	7.65793	7.99864	chr9	-	14584626	14589005	14589005	NM_019683	NM_018736	Mre11a
10444332	BC051142	0.843	0.0396	6.84499	6.69151	6.82833	6.54025	6.51783	6.68249	chr17	+	34535765	34597676	34535765	BC051142	NM_001163855	BC051142
10410328	Zfp874b	0.843	0.395	6.84802	7.14061	7.1091	7.30431	6.71308	6.56418	chr13	-	67573964	67585161	67585161	NM_001076791	NM_001076791	Zfp874b
10450603		0.843	0.108	5.76403	5.83865	6.19742	5.7483	5.46792	5.5368	chr17	-	35836148	35836254	35836254	ENSMUST00000083840
10398372		0.843	0.0406	7.9997	7.8561	7.91914	7.57125	7.68079	7.75946	chr12	+	110919010	110919084	110919010	ENSMUST00000082553
10496748	Syde2	0.843	0.144	7.14548	7.14756	7.09233	6.90234	7.06178	6.69765	chr3	+	145651617	145684007	145651617	ENSMUST00000039517	NM_001166064	Syde2
10358224	Ptprc	0.843	0.146	6.55147	6.88223	6.69335	6.56419	6.23828	6.53186	chr1	-	139959992	140071882	140071882	NM_001111316	NM_011210	Ptprc
10496373	Ddit4l	0.844	0.0104	8.95305	9.23362	8.93813	8.68967	8.65823	8.74418	chr3	+	137286700	137291297	137286700	NM_030143	NM_030143	Ddit4l
10579373		0.844	0.226	10.809	10.7963	10.4882	10.4853	10.333	10.8139	chr8	-	73302016	73320845	73320845	BC024265
10549532		0.844	0.212	5.89412	6.12746	6.10282	6.11681	5.69764	5.75258	chr6	-	149022525	149022628	149022628	ENSMUST00000083264
10402554	Bcl11b	0.844	0.324	9.52811	9.48046	9.23956	9.00629	9.07092	9.60662	chr12	-	109151851	109241624	109241624	NM_001079883	NM_001079883	Bcl11b
10361799	Adat2	0.844	0.0966	8.47596	8.52447	8.54338	8.21375	8.16499	8.43544	chr10	+	13273035	13283186	13273035	NM_025748	NM_025748	Adat2
10395103	Pxdn	0.844	0.257	9.57575	9.29993	9.38786	8.99454	8.97655	9.45528	chr12	+	30622901	30702516	30622901	NM_181395	NM_181395	Pxdn
10416340	Gfra2	0.844	0.152	10.1841	10.2957	9.9813	9.96348	9.72809	10.0937	chr14	+	71289937	71379645	71289937	NM_008115	NM_008115	Gfra2
10513467		0.844	0.75	5.56238	7.83857	6.57979	5.7546	5.58183	7.66578	chr4	-	60886264	60887828	60887828	NM_001045550
10570029	Myo16	0.845	0.0199	8.88027	8.67749	9.10202	8.59915	8.58216	8.69677	chr8	+	10153911	10633640	10153911	NM_001081397	NM_001081397	Myo16
10575609	Zfp1	0.845	0.103	8.63158	8.52559	8.62425	8.44942	8.21384	8.47049	chr8	+	114167343	114194911	114167343	NM_001037665	NM_001037665	Zfp1
10535091		0.845	0.0972	7.09776	7.02171	6.6989	6.61008	6.90203	6.8008	chr5	-	139845241	139847232	139847232	BC016220
10483228		0.845	0.277	8.08084	7.87481	8.06037	7.72482	7.58589	8.1353	chr2	-	65331182	65374733	65374733	NM_018732
10466938	5033414D02Rik	0.845	0.0705	7.97547	8.13593	8.15789	7.86846	7.77532	8.0102	chr19	-	29423096	29436383	29436383	BC024953	NM_026362	5033414D02Rik
10589994	Eomes	0.845	0.522	7.35912	6.43475	8.41371	7.62111	7.15324	6.53996	chr9	+	118387330	118395250	118387330	NM_010136	NM_010136	Eomes
10577792	Plekha2	0.845	0.0234	7.8928	7.71604	7.86753	7.56086	7.60917	7.69889	chr8	-	26151312	26212666	26212666	NM_031257	NM_031257	Plekha2
10554819	Me3	0.845	0.13	9.12505	9.22386	9.18484	8.95883	8.76363	9.09688	chr7	+	96781232	97002869	96781232	NM_181407	NM_181407	Me3
10396652	Hspa2	0.846	0.114	9.11154	9.0922	9.10401	8.89854	8.6919	8.98882	chr12	+	77505163	77507925	77505163	NM_001002012	NM_001002012	Hspa2
10513587	Rnf183	0.846	0.0455	6.0198	5.97378	5.62364	5.61102	5.79714	5.76389	chr4	-	62088576	62095760	62095760	NM_153504	NM_153504	Rnf183
10503054	Lrrc7	0.846	0.141	10.8808	10.916	10.6375	10.5678	10.4894	10.8278	chr3	-	157745859	158224320	158224320	NM_001081358	NM_001081358	Lrrc7
10504234	Unc13b	0.847	0.136	8.45476	8.38373	8.2732	8.14856	7.95906	8.29941	chr4	+	43071841	43277743	43071841	NM_001081413	NM_001081413	Unc13b
10344805		0.847	0.245	7.58937	7.36985	7.75693	7.61984	7.15106	7.24601	chr1	+	10073582	10073639	10073582	NM_026493
10578786		0.847	0.172	9.36725	9.02463	9.18099	8.86339	8.78608	9.16668	chr8	-	60255022	60437252	60437252	ENSMUST00000098757
10470318		0.847	0.0218	7.81589	7.93185	8.08745	7.6907	7.62218	7.74298	chr2	+	26768050	26768120	26768050	ENSMUST00000083361
10489053		0.847	0.151	7.90621	7.82881	7.95846	7.85848	7.56459	7.54272	chr2	-	156682777	156682950	156682950	ENSMUST00000099141
10523518	Hnrpdl	0.847	0.0218	8.6967	8.71391	8.5119	8.42195	8.39669	8.51734	chr5	+	100469020	100497781	100469020	NM_026421	NM_016690	Hnrpdl
10400143	Stxbp6	0.847	0.0608	10.2364	10.2483	10.1708	9.96419	9.89015	10.1023	chr12	-	45953473	46175470	46175470	NM_144552	NM_144552	Stxbp6
10527565	Pdx1	0.847	0.0925	6.77553	6.77179	6.42171	6.36339	6.63452	6.57512	chr5	+	148081702	148087423	148081702	NM_008814	NM_008814	Pdx1
10515704		0.847	0.0423	7.75548	7.83254	7.5016	7.48171	7.42861	7.60228	chr4	-	118059349	118059595	118059595	ENSMUST00000075406
10436600	Mir99a	0.847	0.0739	6.96285	6.94867	6.90634	6.82524	6.6044	6.6765	chr16	+	77599181	77599245	77599181	mmu-mir-99a	NR_029535	Mir99a
10366344	Gm5176	0.847	0.00108	6.81513	7.0007	6.96529	6.73149	6.72009	6.71873	chr10	+	110937795	110939021	110937795	BC054110	NR_033603	Gm5176
10376446	Hist3h2bb-ps	0.847	0.0916	9.12915	8.97278	9.08185	8.92914	8.90169	8.68815	chr11	+	58768187	58786600	58768187	NM_031172	NM_206882	Hist3h2bb-ps
10506767	Echdc2	0.848	0.0848	8.86416	8.56048	8.82344	8.59373	8.45292	8.70587	chr4	+	107838096	107851913	107838096	NM_026728	NM_026728	Echdc2
10525923		0.848	0.201	9.17682	9.2804	8.96781	8.8597	8.74934	9.17431	chr5	+	126259007	126268438	126259007	ENSMUST00000048667
10431463	Fam116b	0.848	0.0309	9.97925	9.64475	9.95052	9.70888	9.63825	9.78484	chr15	-	89012643	89026922	89026922	NM_027081	NM_027081	Fam116b
10483624	Dlx1as	0.848	0.249	8.25625	7.90872	8.1051	7.81074	7.63935	8.14468	chr2	-	71375637	71375939	71375939	NR_002854	NR_002854	Dlx1as
10455092	Pcdhb12	0.848	0.0978	7.27688	7.09877	7.39236	7.125	6.8749	7.08499	chr18	+	37595439	37597826	37595439	NM_053137	NM_053137	Pcdhb12
10463875	Sorcs3	0.848	0.0142	9.98927	9.95922	9.77098	9.65138	9.76174	9.72559	chr19	+	48280515	48879995	48280515	NM_025696	NM_025696	Sorcs3
10486041	Meis2	0.848	0.213	11.154	10.8854	11.1246	10.7276	10.7734	11.1512	chr2	-	115688349	115890849	115890849	NM_001136072	NM_001159570	Meis2
10351037	Gas5	0.849	0.132	8.9407	8.8977	8.94548	8.67228	8.54048	8.86924	chr1	+	162966188	162966270	162966188	NR_002840	NR_002840	Gas5
10522467	Rasl11b	0.849	0.0838	9.01974	9.16676	9.2216	8.90171	8.80779	9.05854	chr5	+	74591321	74595506	74591321	NM_026878	NM_026878	Rasl11b
10519346	1700109H08Rik	0.849	0.088	6.90592	7.10425	7.16012	7.00211	6.7774	6.80251	chr5	+	3571673	3584341	3571673	BC099581	NM_029843	1700109H08Rik
10389134	Slfn9	0.849	0.0101	6.40012	6.41542	6.11791	6.12774	6.12897	6.20413	chr11	-	82793805	82805332	82805332	NM_172796	NM_172796	Slfn9
10563253	Lin7b	0.849	0.11	11.0505	11.0291	10.7746	10.6304	10.7849	10.9385	chr7	-	52623261	52625953	52625953	NM_011698	NM_011698	Lin7b
10479159		0.849	0.301	8.58226	8.48033	8.43478	8.09828	8.02959	8.57871	chr2	+	174470781	174531413	174470781	NM_001099328
10384780	Fancl	0.849	0.0224	8.95363	8.78956	8.97829	8.62715	8.73457	8.75576	chr11	-	26287010	26287216	26287216	AK135532	NM_025923	Fancl
10467493	Tctn3	0.849	0.0835	8.67633	8.61013	8.57618	8.28709	8.29654	8.51508	chr19	-	40670936	40686722	40686722	NM_026260	NM_026260	Tctn3
10564157		0.849	0.0347	7.47831	7.38613	7.23892	7.22038	7.13015	7.0782	chr7	-	66874387	66874465	66874465	ENSMUST00000101816
10360695	Nvl	0.849	0.0551	9.18352	8.99046	9.22595	9.03884	8.85524	8.91546	chr1	-	183023554	183074318	183074318	NM_026171	NM_026171	Nvl
10361807	Hivep2	0.849	0.192	11.1356	11.1034	11.0222	10.9815	10.6199	10.9759	chr10	+	13686185	13871184	13686185	NM_010437	NM_010437	Hivep2
10575120	Sntb2	0.849	0.169	8.55702	8.63288	8.63313	8.43969	8.17529	8.54933	chr8	+	109459650	109538092	109459650	NM_009229	NM_009229	Sntb2
10512129	B4galt1	0.85	0.0443	7.53615	7.54313	7.47696	7.22797	7.24714	7.39565	chr4	-	40751635	40801031	40801031	NM_022305	NM_022305	B4galt1
10396454	Syt16	0.85	0.311	8.80635	8.82201	8.60535	8.41829	8.35347	8.90968	chr12	+	75098748	75368901	75098748	NM_172804	NM_172804	Syt16
10348896		0.85	0.137	5.65508	5.68085	5.40348	5.2251	5.43083	5.5713	chr1	+	95749069	95773071	95749069	NM_199366
10591270		0.85	0.103	9.79036	9.97678	9.52017	9.63161	9.38587	9.61477	chr9	-	20472144	20550673	20550673	NM_173777
10345902		0.85	0.114	6.83356	6.86515	6.65101	6.49257	6.76557	6.50454	chr1	+	43149433	43150680	43149433	ENSMUST00000039080
10508723	Snora16a	0.85	0.0959	8.92267	8.94102	8.75802	8.62156	8.57829	8.83404	chr4	+	131866155	131866284	131866155	AF357401	NR_029412	Snora16a
10455294	Kctd16	0.85	0.239	10.4289	10.3609	10.22	10.0517	9.91142	10.3905	chr18	+	40418042	40690757	40418042	AK220381	NM_026135	Kctd16
10593591	Acat1	0.85	0.117	10.6925	10.4815	10.7199	10.5193	10.5474	10.274	chr9	-	53388627	53418455	53418455	NM_144784	NM_144784	Acat1
10363667	Sirt1	0.851	0.105	7.58648	7.59789	7.41846	7.20473	7.3251	7.49718	chr10	+	62801951	62803661	62801951	ENSMUST00000074437	NM_001159590	Sirt1
10392739	Sdk2	0.851	0.0638	9.24151	9.32391	8.9986	8.97093	8.907	9.11663	chr11	-	113642104	113927532	113927532	NM_172800	NM_172800	Sdk2
10483215		0.851	0.154	9.71032	9.57145	9.86318	9.42139	9.315	9.66536	chr2	-	65298609	66189224	66189224	NM_018732
10371307	Nfyb	0.851	0.158	8.79765	8.69199	8.84049	8.65248	8.3486	8.66167	chr10	-	82211445	82226886	82226886	NM_010914	NM_010914	Nfyb
10436043		0.851	0.316	5.76144	5.97868	5.53199	5.47439	5.84196	5.23422	chr16	+	48072803	48074300	48072803	XR_002068
10486403	Pla2g4e	0.851	0.0197	7.57794	7.52506	7.40892	7.30253	7.22294	7.32737	chr2	-	119992148	120071071	120071071	NM_177845	NM_177845	Pla2g4e
10565152		0.851	0.315	9.13325	8.93623	9.15588	8.94257	8.56524	9.16051	chr7	-	88745825	88749259	88749259	ENSMUST00000098326
10380059		0.851	0.0384	8.47691	8.50865	8.57868	8.19621	8.24312	8.36254	chr11	+	87256739	87256952	87256739	NR_004415
10398384	Mir411	0.851	0.276	5.84711	5.42663	5.78813	5.85624	5.44428	5.35774	chr12	+	110948385	110948480	110948385	mmu-mir-411	NR_029916	Mir411
10367582	Vip	0.851	0.272	8.56797	8.75815	8.59138	8.36263	8.08518	8.6209	chr10	-	4698927	4707323	4707323	NM_011702	NM_011702	Vip
10523506	Bmp3	0.851	0.22	8.26004	8.24293	8.12811	7.87161	7.86341	8.26986	chr5	+	99283458	99309147	99283458	NM_173404	NM_173404	Bmp3
10385234		0.851	0.16	7.87169	7.96687	7.57983	7.43021	7.64154	7.8103	chr11	-	36642700	36643025	36643025	AK136906
10602385	Pfkfb1	0.851	0.138	6.12107	6.2575	6.23724	5.86286	5.94903	6.19498	chrX	+	147024464	147078403	147024464	NM_008824	NM_008824	Pfkfb1
10506571	Dhcr24	0.851	0.0718	10.8026	10.8134	10.6259	10.6005	10.6435	10.4301	chr4	+	106233643	106261718	106233643	NM_053272	NM_053272	Dhcr24
10538187	Gpnmb	0.852	0.118	7.11606	6.75916	7.20319	6.85501	6.73182	7.03341	chr6	+	48986624	49008107	48986624	NM_053110	NM_053110	Gpnmb
10466521	Gcnt1	0.852	0.193	6.87706	6.60933	7.32126	6.86097	6.4798	6.56392	chr19	-	17400631	17447334	17447334	NM_001136484	NM_010265	Gcnt1
10577645	Ido2	0.852	0.0463	7.43948	7.31645	7.03296	6.97129	7.1051	7.15615	chr8	-	25642926	25686805	25686805	NM_145949	NM_145949	Ido2
10578746	BC088983	0.852	0.0294	7.34313	7.22334	7.34323	7.15009	7.02717	7.12601	chr8	-	59010319	59029363	59029363	BC088983	NM_001009951	BC088983
10380061		0.852	0.0391	8.47842	8.50823	8.5784	8.19875	8.24462	8.36472	chr11	+	87262129	87262342	87262129	NR_004415
10380063		0.852	0.0391	8.47842	8.5081	8.57833	8.19902	8.24462	8.36474	chr11	+	87275788	87276001	87275788	NR_004415
10380065		0.852	0.0388	8.47843	8.50822	8.57808	8.19876	8.24381	8.3641	chr11	+	87284870	87285083	87284870	NR_004415
10410465		0.852	0.0128	9.63059	9.44361	9.70095	9.42193	9.34383	9.40011	chr13	-	70727573	70745317	70745317	BC026613
10578796	Galntl6	0.852	0.143	8.21315	8.33297	8.1177	7.9662	7.80553	8.14336	chr8	-	60824319	61390424	61390424	BC111102	NM_175032	Galntl6
10398434	Mir541	0.852	0.0617	6.49918	6.28534	6.65212	6.36776	6.18267	6.22316	chr12	+	110980619	110980708	110980619	mmu-mir-541	NR_030263	Mir541
10347106	Rpe	0.852	0.0213	8.67081	8.90051	9.02797	8.72159	8.62381	8.63882	chr1	+	66747434	66766379	66747434	NM_025683	NM_025683	Rpe
10499981	Mrpl9	0.853	0.153	5.91919	5.84837	5.9359	5.54334	5.88427	5.60826	chr3	-	94237312	94247581	94247581	NM_016901	NM_030116	Mrpl9
10586168	Snord16a	0.853	0.0512	7.68227	7.66921	7.89491	7.53241	7.35894	7.43631	chr9	+	64023230	64023328	64023230	AF357363	NR_028548	Snord16a
10403943	Hist1h2bm	0.853	0.239	9.09372	8.99498	8.96131	8.56114	8.68414	9.02982	chr13	+	21813967	21814347	21813967	NM_178200	NM_178200	Hist1h2bm
10407049		0.853	0.0816	5.96769	5.96094	5.91236	5.69456	5.61885	5.85702	chr13	+	107822043	107823753	107822043	ENSMUST00000095459
10404630	Cage1	0.853	0.0465	7.41922	7.58406	7.66465	7.44093	7.31016	7.28902	chr13	+	38129151	38153298	38129151	NM_024242	NM_027724	Cage1
10446617		0.853	0.131	7.89476	7.85374	7.89054	7.79236	7.6849	7.4861	chr17	+	71306464	71307260	71306464	XR_033984
10582925	Alkbh8	0.853	0.0322	8.84058	8.98345	9.02705	8.78519	8.66638	8.78673	chr9	+	3335478	3386929	3335478	NM_026303	NM_026303	Alkbh8
10428388	Rspo2	0.853	0.0445	7.59427	7.58753	7.40454	7.43158	7.27087	7.34987	chr15	-	42852341	43002364	43002364	NM_172815	NM_172815	Rspo2
10570199	Tubgcp3	0.853	0.0298	6.68944	6.71713	6.75636	6.5298	6.40721	6.5052	chr8	+	12672186	12673497	12672186	ENSMUST00000068194	NM_198031	Tubgcp3
10546567	A130022J15Rik	0.853	0.0925	8.76631	8.88926	8.91123	8.71324	8.50732	8.73685	chr6	-	97060938	97098877	97098877	BC048939	NM_175313	A130022J15Rik
10597817	Cck	0.853	0.147	12.0607	12.0917	11.9384	11.8448	11.6384	11.9769	chr9	-	121398942	121404780	121404780	NM_031161	NM_031161	Cck
10589790		0.853	0.0139	6.64757	7.0198	6.94497	6.74505	6.73318	6.66477	chr9	+	112758169	112797794	112758169	0
10510090	Gm13103	0.853	0.0942	6.23832	6.16434	5.87542	5.77015	5.98006	6.03029	chr4	+	143436400	143443540	143436400	NM_177571	NM_177571	Gm13103
10445071	Zfp57	0.853	0.0127	8.95995	8.57124	8.92603	8.63981	8.70619	8.7401	chr17	+	37139487	37147580	37139487	NM_001013745	NM_001168501	Zfp57
10359908	Rgs4	0.853	0.124	11.3676	11.4352	11.1953	11.0254	11.0481	11.3085	chr1	-	171671806	171677773	171677773	NM_009062	NM_009062	Rgs4
10565705	Omp	0.854	0.0417	7.29	6.87408	7.2997	6.94967	7.11665	7.08937	chr7	-	105291869	105293957	105293957	NM_011010	NM_011010	Omp
10537657	Ephb6	0.854	0.0232	9.66493	9.83609	9.40245	9.41415	9.37307	9.49326	chr6	+	41555567	41570502	41555567	NM_007680	NM_001146351	Ephb6
10581664	Il34	0.854	0.275	9.24299	9.29853	9.09155	8.96757	8.76122	9.28582	chr8	-	113265740	113329803	113329803	NM_001135100	NM_001135100	Il34
10399208		0.854	0.0313	10.0189	10.0656	9.88971	9.83763	9.79636	9.70709	chr12	+	121249721	121257044	121249721	ENSMUST00000058644
10508272		0.854	0.0286	9.11512	9.11005	8.90803	8.922	8.80362	8.90026	chr4	+	127664557	128244664	127664557	AK220272
10396730		0.854	0.0727	6.37094	6.37314	6.16809	6.21511	6.17132	6.00866	chr12	+	78519404	78519648	78519404	AK140755
10413047	Plau	0.854	0.00645	6.9376	6.97997	6.88309	6.65644	6.70934	6.73013	chr14	+	21655929	21662610	21655929	NM_008873	NM_008873	Plau
10478066	Snhg11	0.854	0.192	11.0158	10.6945	10.6998	10.3778	10.3264	10.7056	chr2	+	158201418	158207355	158201418	NM_175692	NM_175692	Snhg11
10412882		0.854	0.211	9.15535	9.2495	9.01537	8.93277	8.69299	9.12405	chr14	+	18758162	18870600	18758162	NM_001113417
10424119	Nov	0.854	0.197	10.6262	10.1845	10.5409	10.1905	10.1902	10.5532	chr15	+	54577477	54585319	54577477	NM_010930	NM_010930	Nov
10605493	Prrg1	0.855	0.141	7.6064	8.00704	7.88241	7.82542	7.62817	7.51088	chrX	-	75698026	75829121	75829121	BC032926	NM_001164275	Prrg1
10488033	Pak7	0.855	0.00277	9.2752	9.48623	9.34025	9.11997	9.09412	9.12542	chr2	-	135907633	136213696	136213696	NM_172858	NM_172858	Pak7
10600604	Dmd	0.855	0.149	8.44144	8.48002	8.47117	8.37815	8.05748	8.29211	chrX	+	80194242	82450380	80194242	NM_007868	NM_007868	Dmd
10511416	Tox	0.855	0.0541	9.60754	9.69439	9.24155	9.29938	9.33014	9.48293	chr4	-	6614534	6917870	6917870	NM_145711	NM_145711	Tox
10446549		0.855	0.0935	7.56287	7.46642	7.5226	7.2859	7.17036	7.4271	chr17	+	69189764	69190429	69189764	XM_887086
10368762	Cdc40	0.855	0.108	9.80363	9.67912	9.84391	9.69462	9.42665	9.57861	chr10	-	40551432	40602924	40602924	NM_027879	NM_027879	Cdc40
10489872	Kcnb1	0.855	0.256	10.5276	10.6808	10.2992	10.1514	10.1411	10.5803	chr2	-	166928878	167014299	167014299	NM_008420	NM_008420	Kcnb1
10492335	Rap2b	0.855	0.211	8.86233	8.8557	8.65684	8.47085	8.5234	8.8731	chr3	+	61168429	61172625	61168429	NM_028712	NM_028712	Rap2b
10513472	Mup20	0.855	0.771	5.49196	8.10657	6.46758	5.58405	5.53256	7.60154	chr4	-	60961066	61715142	61715142	NM_001045550	NM_001012323	Mup20
10470388		0.856	0.073	8.73448	8.80894	8.77758	8.66241	8.45423	8.53738	chr2	+	26871616	26872267	26871616	BC027257
10395682	Hectd1	0.856	0.134	7.4377	7.35708	7.55173	7.36362	7.18211	7.05926	chr12	+	52930652	52933441	52930652	ENSMUST00000077293	NM_144788	Hectd1
10387138	Usp43	0.856	0.0653	7.3285	7.43334	7.18415	7.09223	7.19867	6.98878	chr11	-	67668028	67735492	67735492	NM_173754	NM_173754	Usp43
10396008		0.856	0.111	8.20137	7.98235	8.28472	8.11638	7.92777	7.8561	chr12	+	66143607	66164373	66143607	NM_177806
10535340	Wipi2	0.856	0.0101	6.69515	6.57041	6.65502	6.37827	6.46765	6.4413	chr5	-	143105220	143105936	143105936	AK046749	NM_178398	Wipi2
10515739	Szt2	0.856	0.0506	8.32249	8.11777	8.35456	8.16578	7.99737	8.10001	chr4	-	118075002	118081794	118081794	ENSMUST00000075406	NM_198170	Szt2
10539211	Lrrtm4	0.856	0.192	9.58572	9.61376	9.66185	9.28777	9.24551	9.61369	chr6	+	79968949	80760137	79968949	NM_001134743	NR_027323	Lrrtm4
10479607	Lime1	0.856	0.0253	8.70241	8.45272	8.72029	8.40739	8.45562	8.54047	chr2	+	181115940	181118333	181115940	NM_023684	NM_023684	Lime1
10585395		0.856	0.0516	7.23137	7.26233	7.21172	7.02382	7.06951	6.89513	chr9	+	53731889	53732368	53731889	ENSMUST00000077997
10398224	Cyp46a1	0.856	0.295	11.0674	11.1156	10.8808	10.6943	10.6485	11.153	chr12	+	109572568	109600444	109572568	NM_010010	NM_010010	Cyp46a1
10572928	Rasd2	0.856	0.489	10.1613	10.2367	9.84861	9.69148	9.6234	10.461	chr8	+	77737843	77748012	77737843	NM_029182	NM_029182	Rasd2
10557201	Cacng3	0.856	0.272	11.8608	11.8091	11.6516	11.5173	11.355	11.861	chr7	+	129815288	129912360	129815288	NM_019430	NM_019430	Cacng3
10578794		0.856	0.308	7.77912	7.89841	7.58919	7.60714	7.2327	7.79162	chr8	-	60441176	60441361	60441361	GENSCAN00000047114
10482500	Rnd3	0.856	0.0572	7.9536	7.82802	8.06906	7.81665	7.7002	7.63669	chr2	-	50985959	51004631	51004631	NM_028810	NM_028810	Rnd3
10489305	Ptprt	0.857	0.0875	10.0782	10.1518	9.97519	9.80288	9.74905	9.98393	chr2	-	161353359	162486883	162486883	NM_021464	NM_021464	Ptprt
10391444	Rundc1	0.857	0.135	6.44827	6.4114	6.30672	6.0736	6.10363	6.36673	chr11	-	101280128	101286642	101286642	NM_026865	NM_172566	Rundc1
10591094		0.857	0.106	8.8455	9.03976	8.62084	8.49907	8.56501	8.76949	chr9	-	15726820	15774559	15774559	NM_001080814
10600584		0.857	0.392	6.66568	6.6266	6.2288	5.97738	6.6123	6.59896	chrX	+	75636044	75636563	75636044	ENSMUST00000118391
10603702		0.857	0.0145	9.76033	9.76107	9.67337	9.54822	9.4773	9.55519	chrX	-	12795336	12795728	12795728	BC024098
10411082	Thbs4	0.857	0.205	7.89938	7.99793	7.54192	7.64219	7.46879	7.88371	chr13	-	93521541	93564713	93564713	NM_011582	NM_011582	Thbs4
10526553		0.857	0.141	10.0842	10.1016	9.67559	9.79149	9.72497	10.0359	chr5	+	137502262	137509221	137502262	NM_001039385
10497066	Zranb2	0.857	0.0999	9.50592	9.30669	9.57318	9.39657	9.14453	9.27497	chr3	+	157197351	157211305	157197351	NM_017381	NM_017381	Zranb2
10371188	Celf5	0.857	0.383	11.1147	10.8644	10.7094	10.4426	10.423	11.0382	chr10	-	80924969	80945440	80945440	NM_176954	NM_176954	Celf5
10361139	Traf5	0.857	0.0664	6.97025	6.90557	6.89614	6.67005	6.57525	6.78245	chr1	-	193821086	193916445	193916445	NM_011633	NM_011633	Traf5
10347724		0.857	0.137	6.62163	6.81692	6.64431	6.23051	6.48173	6.54537	chr1	+	75557576	75557935	75557576	ENSMUST00000097692
10546370	Grip2	0.857	0.0725	7.99698	7.9344	7.98583	7.66134	7.88745	7.73384	chr6	-	91711506	91757302	91757302	BC099701	NM_001159507	Grip2
10538247	Npy	0.858	0.276	11.4302	11.4476	11.3276	11.1054	11.0002	11.4909	chr6	+	49772728	49779506	49772728	NM_023456	NM_023456	Npy
10401138	Atp6v1d	0.858	0.0148	11.5287	11.4399	11.6109	11.3082	11.2486	11.3354	chr12	-	79943969	79962625	79962625	NM_023721	NM_023721	Atp6v1d
10402630	Stk30	0.858	0.121	7.81761	7.65027	7.76553	7.5074	7.41522	7.70436	chr12	-	112042180	112079149	112079149	NM_011973	NM_011973	Stk30
10346678	Wdr12	0.858	0.03	8.26945	8.29391	8.33399	8.09485	7.99215	8.10998	chr1	+	60155125	60207878	60155125	NM_139150	NM_021312	Wdr12
10461158	Snord22	0.858	0.091	6.62797	6.22843	6.64777	6.5249	6.29463	6.36741	chr19	+	8799831	8799899	8799831	AK051045	NR_004445	Snord22
10435415	Sema5b	0.858	0.155	8.2355	8.2248	8.08247	7.85867	7.9334	8.19389	chr16	+	35541448	35664692	35541448	NM_013661	NM_013661	Sema5b
10455948	Chsy3	0.858	0.131	8.87629	8.99948	8.77355	8.54909	8.56036	8.82524	chr18	+	59335341	59570090	59335341	NM_001081328	NM_001081328	Chsy3
10440216	Epha6	0.858	0.35	9.87284	9.87387	9.76605	9.50845	9.40864	10.0036	chr16	-	59653309	60605073	60605073	NM_007938	NM_007938	Epha6
10447848	Mas1	0.858	0.0585	7.13048	6.85639	6.75547	6.54661	6.59566	6.74059	chr17	-	13033943	13061009	13061009	NM_008552	NM_008552	Mas1
10511819	Klhl32	0.858	0.0324	8.43711	8.73292	8.68501	8.466	8.39054	8.52919	chr4	-	24544420	24778204	24778204	NM_001033531	NM_001033531	Klhl32
10455078	Pcdhb8	0.858	0.000151	7.48283	7.61148	7.55088	7.32086	7.33647	7.32584	chr18	+	37514925	37517264	37514925	NM_053133	NM_053133	Pcdhb8
10406426	Cetn3	0.858	0.0191	9.84214	9.69363	9.86173	9.61489	9.55588	9.65961	chr13	+	81922257	81936156	81922257	NM_007684	NM_007684	Cetn3
10466353		0.858	0.033	6.61353	6.51272	6.82026	6.33704	6.46822	6.33916	chr19	-	13375491	13375597	13375597	ENSMUST00000082890
10493267	Arhgef2	0.858	0.127	9.80054	9.80218	9.62917	9.55204	9.42668	9.72753	chr3	+	88425060	88450854	88425060	NM_008487	NM_008487	Arhgef2
10398382	Mir379	0.858	0.0469	5.1848	5.3143	5.39467	5.17687	5.05084	5.03121	chr12	+	110947270	110947335	110947270	mmu-mir-379	NR_029880	Mir379
10503116	Impad1	0.858	0.0924	7.56003	7.48129	7.5051	7.26568	7.16648	7.41495	chr4	+	4719765	4723404	4719765	AK052165	NM_177730	Impad1
10525134	Rasal1	0.858	0.224	8.69674	8.66879	8.60114	8.35223	8.27666	8.69224	chr5	+	121098831	121129606	121098831	NM_013832	NM_013832	Rasal1
10541683	C1rb	0.858	0.0509	6.74769	6.74755	6.56743	6.40667	6.54702	6.59127	chr6	+	124520448	124531062	124520448	NM_001113356	NM_001113356	C1rb
10594066	Loxl1	0.858	0.111	7.39476	7.34137	7.44301	7.00415	7.29229	7.19155	chr9	-	58135538	58161004	58161004	NM_010729	NM_010729	Loxl1
10513428	Mup2	0.858	0.772	5.48101	8.01222	6.39055	5.55962	5.43219	7.50924	chr4	-	60148804	60152769	60152769	NM_001045550	NM_008647	Mup2
10404649	Dsp	0.859	0.282	7.30541	7.48238	7.03052	7.0621	6.82403	7.34107	chr13	+	38243468	38290444	38243468	NM_023842	NM_023842	Dsp
10362442		0.859	0.46	5.76902	5.87654	5.75465	5.83127	5.06719	5.71996	chr10	+	33157524	33157553	33157524	ENSMUST00000095762
10563110	Snord35a	0.859	0.227	7.93428	7.81633	8.01126	7.55883	7.59423	7.96082	chr7	-	52381973	52382038	52382038	NR_002455	NR_000003	Snord35a
10498998	D930015E06Rik	0.859	0.0517	7.69901	7.51729	7.57867	7.32823	7.28599	7.45984	chr3	-	83702131	83844083	83844083	BC062940	NM_172681	D930015E06Rik
10424467	Phf20l1	0.859	0.166	9.93298	9.89706	10.008	9.89937	9.62148	9.58687	chr15	+	66409128	66455661	66409128	NM_001081409	NM_001081409	Phf20l1
10398432	Mir377	0.859	0.25	8.07996	7.53015	7.93212	7.87825	7.80937	7.4428	chr12	+	110978720	110978787	110978720	mmu-mir-377	NR_029878	Mir377
10574057	Mir138-2	0.859	0.062	8.27567	8.31584	8.25641	8.0321	7.95415	8.15082	chr8	+	96848211	96848281	96848211	mmu-mir-138-2	NR_029552	Mir138-2
10437575	Cldn26	0.859	0.136	7.4871	7.5233	7.21004	7.21704	7.12401	7.43059	chr16	-	8409019	8425229	8425229	BC027071	NM_029070	Cldn26
10423647	Kcns2	0.859	0.289	8.1966	8.14319	7.89901	7.83883	7.69473	8.21291	chr15	+	34767110	34772980	34767110	NM_181317	NM_181317	Kcns2
10405964	1700001L19Rik	0.859	0.00925	8.15789	8.16013	7.9265	7.94269	7.88872	7.94882	chr13	+	68736330	68752162	68736330	BC119515	NM_027035	1700001L19Rik
10397633	Flrt2	0.859	0.0847	10.2347	10.2898	9.94161	9.91493	9.95612	10.1432	chr12	+	96930455	97023416	96930455	NM_201518	NM_201518	Flrt2
10484227		0.86	0.19	8.58655	8.74259	8.89645	8.7311	8.39017	8.4324	chr2	-	77024610	77129163	77129163	NM_175465
10362424		0.86	0.043	4.92968	4.92936	5.266	4.63049	4.68447	4.79739	chr10	+	33052242	33052271	33052242	0
10362751		0.86	0.149	6.66253	6.55347	6.13088	6.26736	6.19909	6.51523	chr10	+	41142863	41153094	41142863	AK033800
10601235	Ogt	0.86	0.0303	11.7425	11.5	11.6515	11.4061	11.381	11.5098	chrX	+	98835403	98879690	98835403	NM_139144	NM_139144	Ogt
10460490	Bbs1	0.86	0.0334	7.02009	6.88134	6.73451	6.70319	6.68385	6.57853	chr19	+	4906931	4908161	4906931	AK015959	NM_001033128	Bbs1
10457380		0.86	0.0949	6.73733	6.52554	6.63999	6.48599	6.49632	6.27901	chr18	-	8227509	8227986	8227986	ENSMUST00000035950
10454944	Eif4ebp3	0.86	0.0248	7.85587	7.58215	7.78984	7.51751	7.55186	7.6423	chr18	+	36823714	36825571	36823714	NM_201256	NM_201256	Eif4ebp3
10600566		0.86	0.0186	5.91751	5.62308	5.94961	5.62692	5.69877	5.74158	chrX	+	74824826	74825052	74824826	0
10540233	Fam19a1	0.86	0.184	10.8734	10.76	10.5857	10.5904	10.3278	10.6871	chr6	+	96063148	96607191	96063148	NM_182808	NM_182808	Fam19a1
10398430	Mir154	0.86	0.0984	6.64987	6.31034	6.45632	6.37694	6.16791	6.16718	chr12	+	110977329	110977407	110977329	mmu-mir-496	NR_029564	Mir154
10447502	Adcyap1	0.86	0.0224	9.18555	8.81018	9.1138	8.8226	8.94469	8.91672	chr17	+	93598361	93605877	93598361	NM_009625	NM_009625	Adcyap1
10369890		0.86	0.122	7.28942	6.96042	7.2634	7.06066	7.18041	6.89179	chr10	-	71058634	71059877	71059877	XR_032121
10386705	Rnf112	0.86	0.035	9.99328	9.92271	9.87103	9.64068	9.6683	9.78378	chr11	-	61261944	61267431	61267431	NM_009548	NM_009548	Rnf112
10372807	Msrb3	0.86	0.138	7.79481	8.00022	7.95156	7.88361	7.58271	7.72985	chr10	-	120218156	120335963	120335963	NM_177092	NM_177092	Msrb3
10490970		0.86	0.149	5.97781	5.71662	5.94915	5.71502	5.90122	5.57071	chr3	+	19460253	19460416	19460253	ENSMUST00000083241
10359571	Fmo1	0.86	0.0886	8.94668	8.72413	9.00058	8.6764	8.62425	8.85528	chr1	-	164759688	164796679	164796679	NM_010231	NM_010231	Fmo1
10513497	Mup14	0.86	0.762	5.27826	7.40654	6.12682	5.33614	5.21549	7.16873	chr4	-	60961993	60964911	60964911	NM_001045550	NM_001199999	Mup14
10479463	Slc17a9	0.861	0.00749	6.92221	6.78856	6.37529	6.5285	6.60473	6.56103	chr2	+	180460084	180476983	180460084	NM_183161	NM_183161	Slc17a9
10564233	Mir344	0.861	0.167	9.3866	9.06442	9.24368	9.16219	9.08088	8.83261	chr7	-	69022656	69022750	69022750	mmu-mir-344-1	NR_029772	Mir344
10378765	Gemin4	0.861	0.0141	5.81009	5.78948	5.62606	5.51686	5.61808	5.56021	chr11	+	76031115	76032167	76031115	NM_021294	NM_177367	Gemin4
10439409		0.861	0.0252	6.93022	7.13078	7.17156	6.89248	6.85549	6.97423	chr16	-	38087688	38087874	38087874	AK169533
10409709	Mir7-1	0.861	0.23	8.01063	8.04616	7.99947	8.02811	7.67917	7.64145	chr13	-	58494140	58494247	58494247	mmu-mir-7a-1	NR_029825	Mir7-1
10502780	Lphn2	0.861	0.116	11.2436	11.2174	11.0878	11.0028	10.8509	11.1278	chr3	-	148553372	148617599	148617599	NM_001081298	NM_001081298	Lphn2
10403945	Hist1h4j	0.861	0.225	6.42558	6.58996	6.54958	6.38668	6.09501	6.51189	chr13	+	21826931	21827706	21826931	BC139425	NM_178210	Hist1h4j
10503036	Srsf11	0.861	0.0183	9.65575	9.45422	9.55959	9.34299	9.29122	9.39119	chr3	-	157673608	157699575	157699575	NM_001093752	NM_001093752	Srsf11
10368405		0.861	0.112	6.2081	6.28046	6.08235	5.87867	6.14256	5.92161	chr10	-	26102997	26103900	26103900	XR_004815
10553115	Lmtk3	0.861	0.173	10.5586	10.401	10.1725	10.0198	10.1344	10.3797	chr7	+	53039317	53059514	53039317	NM_001005511	NM_001005511	Lmtk3
10373374	Slc39a5	0.861	0.0949	7.29911	7.30683	7.09135	6.92256	7.15905	7.13668	chr10	-	127832987	127838241	127838241	NM_001136237	NM_028051	Slc39a5
10564237		0.861	0.0914	8.55174	8.35815	8.47749	8.36177	8.13436	8.28475	chr7	-	69239392	69354365	69354365	ENSMUST00000054860
10535372	Fbxl18	0.861	0.0628	8.82669	8.82364	8.68414	8.60159	8.5029	8.69712	chr5	-	143633468	143656896	143656896	NM_001033312	NM_001033312	Fbxl18
10546031	Aplf	0.861	0.0129	7.10148	7.12323	7.00192	6.86983	6.83487	6.91929	chr6	-	87578423	87622162	87622162	NM_024251	NM_001170489	Aplf
10352905	Cd34	0.861	0.0725	10.0722	10.1491	9.96599	9.91715	9.7286	9.88992	chr1	+	196765080	196787475	196765080	NM_001111059	NM_001111059	Cd34
10485068		0.861	0.00356	6.95315	6.99165	6.97214	6.77276	6.74365	6.74833	chr2	-	91760685	91761085	91761085	AK138202
10360391	Ifi203	0.861	0.19	6.15369	6.59139	6.46328	6.44191	6.22182	6.0743	chr1	-	175850531	175872623	175872623	NM_001045481	NM_008328	Ifi203
10366597	Grip1	0.862	0.103	8.43344	8.40719	8.3605	8.05343	8.18241	8.32146	chr10	+	118891090	119524316	118891090	NM_028736	NM_133442	Grip1
10554419	Vps33b	0.862	0.213	9.63959	9.59968	9.71613	9.41931	9.20582	9.61591	chr7	+	87414541	87436465	87414541	NM_178070	NM_178070	Vps33b
10504402	4930412F15Rik	0.862	0.241	9.71964	9.73168	9.42073	9.38649	9.34342	9.75524	chr4	+	43682195	43703224	43682195	NM_001085508	NM_175517	4930412F15Rik
10397230	Entpd5	0.862	0.011	7.64579	7.35722	7.62405	7.44442	7.3963	7.38119	chr12	+	85750064	85774730	85750064	NM_028377	NM_001026214	Entpd5
10373073	Arhgef25	0.862	0.0801	10.1222	10.0434	9.85234	9.80911	9.71741	9.93906	chr10	-	126619581	126627092	126627092	NM_028027	NM_001166413	Arhgef25
10397002	Sipa1l1	0.862	0.155	11.327	11.2735	11.1164	11	10.917	11.2384	chr12	+	83270433	83551261	83270433	NM_172579	NM_001167983	Sipa1l1
10583286	Gpr83	0.862	0.466	9.66719	9.44197	9.16851	8.90236	9.06436	9.69464	chr9	+	14664698	14673943	14664698	NM_010287	NM_010287	Gpr83
10398422	Mir382	0.862	0.163	9.30297	9.22901	9.15004	8.88138	9.20842	8.92996	chr12	+	110972349	110972419	110972349	mmu-mir-134	NR_029883	Mir382
10482434	Gtdc1	0.862	0.0874	9.40543	9.41876	9.3222	9.22876	9.05081	9.26304	chr2	-	44419932	44717142	44717142	NM_172662	NM_172662	Gtdc1
10486867	Mfap1a	0.862	0.162	9.53461	9.49438	9.66459	9.49438	9.25327	9.17871	chr2	-	121318417	121332392	121332392	NM_001081975	NM_026220	Mfap1a
10366593		0.862	0.109	5.7639	5.57932	5.33006	5.29919	5.51411	5.26082	chr10	+	118265022	118265113	118265022	ENSMUST00000122760
10357965	Lgr6	0.862	0.148	7.95331	7.60009	8.12285	7.81635	7.82334	7.54593	chr1	-	136882930	137001853	137001853	NM_001033409	NM_001033409	Lgr6
10454233		0.862	0.0613	7.29621	7.40303	7.01035	6.96987	7.06864	7.17348	chr18	+	22478040	22478432	22478040	ENSMUST00000073404
10400006	Ahr	0.862	0.0675	8.30864	8.3269	8.2364	8.03792	8.01151	8.20191	chr12	-	36182651	36219661	36219661	NM_013464	NM_013464	Ahr
10405693	Dapk1	0.862	0.242	10.7986	10.7532	10.571	10.4105	10.3897	10.7942	chr13	+	60703308	60864547	60703308	NM_029653	NM_029653	Dapk1
10540897	Pparg	0.862	0.0175	8.03688	8.26832	8.21016	7.94437	8.05371	7.9861	chr6	+	115310969	115440419	115310969	NM_001127330	NM_001127330	Pparg
10525989	Gpr133	0.862	0.201	7.62207	7.68165	7.43528	7.23972	7.32806	7.62374	chr5	+	129603046	129708431	129603046	NM_001081342	NM_001081342	Gpr133
10356886	Slco4c1	0.863	0.0132	6.88089	7.00973	7.03111	6.83003	6.77323	6.76238	chr1	-	98714308	98768748	98768748	NM_172658	NM_172658	Slco4c1
10499354	Bglap-rs1	0.863	0.073	7.6593	7.5789	7.27137	7.30539	7.48354	7.287	chr3	-	88172542	88173634	88173634	NM_031368	NM_031368	Bglap-rs1
10347669	Obsl1	0.863	0.186	8.84596	8.43724	8.64941	8.38001	8.2829	8.64349	chr1	+	75503652	75506929	75503652	NM_010564	NM_178884	Obsl1
10533090	Rfc5	0.863	0.00934	9.03569	9.10731	9.05639	8.8575	8.80503	8.86284	chr5	-	117829154	117839042	117839042	NM_028128	NM_028128	Rfc5
10453715		0.863	0.0709	7.13093	6.95697	7.1034	6.8948	6.98885	6.78108	chr18	+	7548985	7549588	7548985	GENSCAN00000031449
10545932	Snrnp27	0.863	0.0743	9.40063	9.51193	9.5636	9.40625	9.24495	9.22429	chr6	-	86625163	86634486	86634486	NM_025665	NM_025665	Snrnp27
10408200	Hist1h4f	0.863	0.0459	9.29551	9.45478	9.48808	9.20052	9.17463	9.32965	chr13	-	23643201	23643515	23643515	NM_175655	NM_175655	Hist1h4f
10362674	Gtf3c6	0.863	0.0389	6.49219	6.7096	6.72302	6.5671	6.43987	6.46169	chr10	+	39978273	39978484	39978273	NR_002842	NM_026113	Gtf3c6
10396867		0.863	0.0182	10.0537	9.9876	10.092	9.82521	9.78341	9.88261	chr12	+	81576756	81599109	81576756	NM_133798
10555718		0.863	0.254	6.73792	6.98042	6.97724	6.51199	6.98795	6.77965	chr7	+	109690452	109691381	109690452	ENSMUST00000098228
10568399	Tial1	0.863	0.0498	9.58513	9.43335	9.59346	9.432	9.27437	9.37638	chr7	-	135583291	135605027	135605027	NM_009383	NM_009383	Tial1
10406141	Trip13	0.863	0.026	9.1881	9.07863	9.13987	8.87667	8.89954	8.9978	chr13	+	74075286	74098343	74075286	NM_001024508	NM_027182	Trip13
10441680	Pde10a	0.863	0.409	11.2756	11.2509	11.0835	10.8359	10.8104	11.4442	chr17	+	8994610	9179513	8994610	NM_011866	NM_011866	Pde10a
10386703		0.863	0.163	5.77243	5.50468	5.81273	5.37678	5.72941	5.53913	chr11	-	61229904	61230320	61230320	ENSMUST00000121719
10461160	Snord22	0.863	0.147	6.37004	6.21169	6.49479	6.23402	6.23929	5.96549	chr19	+	8800084	8800150	8800084	ENSMUST00000083371	NR_004445	Snord22
10554778		0.863	0.206	11.7165	11.6436	11.6921	11.3924	11.335	11.7077	chr7	+	94750952	95279404	94750952	NM_001081414
10519857	Hgf	0.863	0.242	7.02579	7.02308	7.09633	6.88798	6.55244	6.96897	chr5	+	16059368	16125257	16059368	NM_010427	NM_010427	Hgf
10576835	Cd209f	0.863	0.0106	5.79395	5.91309	5.82252	5.61813	5.56873	5.63724	chr8	-	4102787	4105835	4105835	BC038121	NM_026956	Cd209f
10485445	Ehf	0.864	0.16	6.24047	6.26315	6.01854	5.85988	6.20324	5.9905	chr2	-	103103590	103143353	103143353	NM_007914	NM_007914	Ehf
10354229		0.864	0.29	8.90085	9.2042	8.86324	8.70199	8.41315	8.92175	chr1	-	42705223	42723757	42723757	BC058417
10561690	Catsperg1	0.864	0.112	6.53047	6.28143	6.58632	6.27846	6.19085	6.45477	chr7	-	29966553	29999054	29999054	BC022688	NM_001164658	Catsperg1
10503995	Dnaja1	0.864	0.0129	9.83739	10.0972	10.0859	9.86376	9.92107	9.83634	chr4	+	40669566	40681997	40669566	NM_008298	NM_008298	Dnaja1
10409486	Pdlim7	0.864	0.185	9.20509	9.12893	9.01937	8.73815	8.88318	9.11099	chr13	-	55597156	55614799	55614799	NM_001114087	NM_001114088	Pdlim7
10417807	Kcnk16	0.864	0.143	7.05967	7.15429	6.79726	6.65661	6.96814	6.88847	chr14	-	21080598	21088354	21088354	ENSMUST00000024155	NM_029006	Kcnk16
10346224	Tmem194b	0.864	0.0466	7.33588	7.32122	7.37477	7.19286	7.10795	7.0414	chr1	+	52687581	52708763	52687581	ENSMUST00000087708	NM_001142647	Tmem194b
10491897		0.864	0.113	7.3104	7.13254	7.13316	7.00645	6.98443	6.76875	chr3	+	48758644	48758807	48758644	ENSMUST00000083084
10398394	Mir494	0.864	0.104	6.48983	6.2026	6.40305	6.05548	6.19452	6.32216	chr12	+	110953528	110953612	110953528	mmu-mir-494	NR_030269	Mir494
10388847	Sarm1	0.864	0.0263	7.96025	7.96948	7.85295	7.70367	7.70004	7.81054	chr11	-	78286793	78311256	78311256	NM_172795	NM_001168521	Sarm1
10344653	Oprk1	0.864	0.418	7.82387	7.70826	7.32957	7.21287	7.34951	7.90392	chr1	+	5578574	5592947	5578574	NM_011011	NM_011011	Oprk1
10375463	Havcr1	0.864	0.00289	5.81203	5.74806	5.45574	5.49994	5.55126	5.53518	chr11	+	46553720	46593080	46553720	NM_134248	NM_001166632	Havcr1
10606792		0.864	0.142	5.76878	5.91374	5.92049	5.7907	5.52209	5.77221	chrX	-	132114094	132133316	132133316	NM_130888
10550345	Strn4	0.864	0.135	10.4863	10.4754	10.2802	10.2666	10.1032	10.3998	chr7	+	17401238	17426278	17401238	NM_001039878	NM_001039878	Strn4
10406614	Mtx3	0.864	0.105	8.43637	8.58375	8.64337	8.4183	8.45668	8.22125	chr13	+	93614742	93624057	93614742	ENSMUST00000076169	NM_001162945	Mtx3
10369295	Ascc1	0.864	0.00823	9.75065	9.59504	9.77356	9.55007	9.54034	9.49544	chr10	-	59450657	59465860	59465860	BC025117	NM_026937	Ascc1
10591114		0.864	0.362	8.98506	9.08789	8.80465	8.76538	8.44991	9.07272	chr9	-	15796564	15796760	15796760	NM_001080814
10579550		0.864	0.0653	9.55782	9.51737	9.41686	9.24744	9.2342	9.41432	chr8	-	74150642	74151508	74151508	BC058348
10593867	Lingo1	0.865	0.0797	10.3406	10.3119	10.0767	10.0845	9.9918	10.2083	chr9	-	56466282	56533060	56533060	NM_181074	NM_181074	Lingo1
10578703	Spcs3	0.865	0.0157	9.79198	9.78516	9.75998	9.59587	9.58891	9.51943	chr8	-	55605787	55615336	55615336	NM_029701	NM_029701	Spcs3
10520351	Dpp6	0.865	0.0626	7.65973	7.47554	7.43669	7.28301	7.33707	7.15337	chr5	+	27375933	27378670	27375933	NM_207282	NM_207282	Dpp6
10466901		0.865	0.175	6.11186	6.17046	6.16255	6.05863	5.75471	6.04175	chr19	-	28816649	28817041	28817041	ENSMUST00000087473
10503359	C430048L16Rik	0.865	0.401	7.99233	7.7101	8.28326	8.05588	7.86293	7.39561	chr4	+	12016514	12023418	12016514	NM_198957	NM_198957	C430048L16Rik
10357946		0.865	0.143	10.8252	10.6533	10.8218	10.5199	10.5079	10.7854	chr1	-	136739220	136739310	136739310	NM_001081307
10354792	9430016H08Rik	0.865	0.00982	8.03257	7.89832	8.12779	7.84642	7.79222	7.79956	chr1	-	57445088	57463529	57463529	NM_001037742	NM_001081181	9430016H08Rik
10368930	1700021F05Rik	0.865	0.165	9.72199	9.9186	9.87983	9.85601	9.57298	9.57592	chr10	-	43244927	43260800	43260800	BC013506	NM_026411	1700021F05Rik
10418244	Arf4	0.865	0.0535	6.87416	6.85531	6.6864	6.67639	6.54088	6.69531	chr14	-	27447893	27457668	27457668	AK076950	NM_007479	Arf4
10376455	Hist3h2bb-ps	0.865	0.195	11.3317	11.2375	11.4254	11.2005	11.237	10.8981	chr11	+	58768187	58770176	58768187	NM_178218	NM_206882	Hist3h2bb-ps
10439989		0.865	0.0948	7.98278	7.93769	7.98317	7.61661	7.83483	7.83729	chr16	-	56035866	56036000	56036000	ENSMUST00000083060
10380589		0.865	0.0383	5.59822	5.62516	5.67498	5.48443	5.37321	5.36541	chr11	+	95893992	95894205	95893992	ENSMUST00000082873
10579609		0.865	0.243	8.99674	9.03658	8.79796	8.63049	8.66206	9.03507	chr8	-	74232535	74245759	74245759	NM_028715
10426955	Scn8a	0.865	0.0749	10.6208	10.9402	10.8385	10.7145	10.5182	10.6481	chr15	+	100701114	100876360	100701114	NM_001077499	NM_001077499	Scn8a
10356329	Snora75	0.865	0.0935	6.4961	6.04218	6.24812	6.15587	5.93046	6.02293	chr1	-	88247744	88247876	88247876	AF357416	NR_028478	Snora75
10489759	Sulf2	0.865	0.0303	10.6195	10.6318	10.3735	10.3344	10.3931	10.4725	chr2	-	165898589	165981163	165981163	NM_028072	NM_028072	Sulf2
10532896	2610524H06Rik	0.866	0.016	9.62267	9.42698	9.67797	9.4072	9.4484	9.3569	chr5	-	115271946	115273477	115273477	NM_181075	NM_181075	2610524H06Rik
10442069	Lix1	0.866	0.179	9.98808	9.88714	10.0335	9.85159	9.57082	9.88621	chr17	+	17539636	17596351	17539636	NM_025681	NM_025681	Lix1
10440344	Robo2	0.866	0.154	10.7892	10.8343	10.9193	10.5962	10.472	10.7897	chr16	-	73892551	74411465	74411465	NM_175549	NM_175549	Robo2
10368045		0.866	0.0111	6.94736	6.89016	6.78926	6.70359	6.68257	6.63832	chr10	-	17731497	17731811	17731811	NM_028440
10486819	Catsper2	0.866	0.00937	6.98188	6.77736	7.02367	6.72692	6.75701	6.80549	chr2	-	121218368	121239345	121239345	NM_153075	NM_153075	Catsper2
10548729	Mansc1	0.866	0.0947	8.64341	8.9963	8.86827	8.77916	8.55609	8.64343	chr6	-	134559225	134582506	134582506	NM_026345	NM_026345	Mansc1
10520392		0.866	0.274	7.99824	7.77187	8.04634	7.9045	7.50643	7.92872	chr5	+	29522618	29552062	29522618	NM_021470
10556820	Tmem159	0.866	0.0307	8.65794	8.622	8.69522	8.50626	8.40776	8.40503	chr7	+	127245940	127264500	127245940	NM_145586	NM_145586	Tmem159
10466682	Smc5	0.866	0.225	9.24006	9.14646	9.27995	9.2516	8.93051	8.88157	chr19	-	23281404	23348367	23348367	NM_153808	NM_153808	Smc5
10496892	Dnajb4	0.866	0.0922	10.5826	10.3774	10.6094	10.4765	10.3641	10.2535	chr3	+	151873454	151899790	151873454	NM_057172	NM_027287	Dnajb4
10457820	Nol4	0.866	0.0909	9.58784	9.60408	9.57324	9.44813	9.24221	9.41921	chr18	-	22851680	23197157	23197157	NM_199024	NM_001161483	Nol4
10532669	2900026A02Rik	0.866	0.159	8.80277	8.83414	8.62656	8.4989	8.48052	8.7753	chr5	-	113517970	113592311	113592311	BC147338	NM_172884	2900026A02Rik
10533929		0.866	0.0614	8.66954	8.65324	8.45676	8.42199	8.3536	8.53847	chr5	-	125757460	125824887	125824887	NM_016741
10409526	Fam193b	0.866	0.0552	8.3429	8.16269	8.3436	8.04198	8.10603	8.22476	chr13	-	55640677	55672481	55672481	BC025483	NM_145382	Fam193b
10407570	Zmynd11	0.866	0.0124	10.7898	10.6474	10.7369	10.5423	10.486	10.5559	chr13	-	9684082	9764454	9764454	NM_144516	NM_001199141	Zmynd11
10599581	2610018G03Rik	0.866	0.359	7.09638	6.8924	7.01553	6.60096	6.65989	7.15935	chrX	+	48194613	48245038	48194613	NM_133729	NM_133729	2610018G03Rik
10406229	Pcsk1	0.866	0.0772	9.96917	9.74163	10.1556	9.82083	9.63373	9.79614	chr13	+	75227329	75269946	75227329	NM_013628	NM_013628	Pcsk1
10585703	Rpp25	0.866	0.0601	9.78644	9.90273	10.0869	9.59233	9.78808	9.6839	chr9	+	57351840	57353255	57351840	NM_133982	NM_133982	Rpp25
10474129	Pamr1	0.866	0.0799	8.74209	8.92701	8.71908	8.46483	8.45516	8.65106	chr2	+	102390207	102483198	102390207	NM_173749	NM_173749	Pamr1
10419814	Cdh24	0.867	0.167	7.94546	7.98531	7.75515	7.60638	7.92477	7.65653	chr14	-	55250068	55260155	55260155	NM_199470	NM_199470	Cdh24
10451039	Slc25a27	0.867	0.0859	9.13573	9.21111	9.34112	9.11374	8.90877	8.96998	chr17	-	43778840	43804131	43804131	NM_028711	NM_028711	Slc25a27
10473281	Itgav	0.867	0.0276	10.476	10.4936	10.5203	10.2845	10.338	10.2175	chr2	+	83564672	83643964	83564672	NM_008402	NM_008402	Itgav
10448016	Gm3417	0.867	0.0388	6.85806	7.00837	6.96491	6.70632	6.84544	6.72121	chr17	-	15132748	15178501	15178501	NM_001123367	NM_001123368	Gm3417
10422249	Dct	0.867	0.318	6.42549	6.34004	6.28152	6.18986	6.35805	5.82892	chr14	-	118412012	118451407	118451407	NM_010024	NM_010024	Dct
10438555	Thpo	0.867	0.0934	7.29838	7.18867	7.08109	6.93006	6.88561	7.10976	chr16	-	20724527	20734584	20734584	NM_009379	NM_009379	Thpo
10448023	Gm3417	0.867	0.0523	6.74024	6.90177	6.8167	6.59213	6.70172	6.53055	chr17	-	15164116	15178523	15178523	NM_001123367	NM_001123368	Gm3417
10524955	Tesc	0.867	0.22	9.43202	9.59718	9.65634	9.25241	9.6215	9.27872	chr5	+	118477820	118511887	118477820	NM_021344	NM_021344	Tesc
10402435	Serpina3c	0.867	0.0641	5.97505	5.51293	6.02265	5.66919	5.86702	5.73778	chr12	-	105385117	105392082	105392082	NM_008458	NM_008458	Serpina3c
10371296	Glt8d2	0.867	0.288	7.98164	8.00083	7.78111	7.81406	7.49814	7.98298	chr10	-	82113178	82153395	82153395	NM_029102	NM_029102	Glt8d2
10602925	Phka2	0.867	0.0476	9.3251	9.21488	9.24078	9.02456	8.95621	9.11672	chrX	+	156940139	157029654	156940139	NM_172783	NM_001177879	Phka2
10350473	B3galt2	0.867	0.0304	10.3426	10.2833	10.527	10.1541	10.0557	10.1652	chr1	+	145487873	145496960	145487873	NM_020025	NM_020025	B3galt2
10479852	Camk1d	0.867	0.289	10.3226	10.3191	10.2492	10.1172	9.85235	10.3479	chr2	-	5214503	5635710	5635710	NM_177343	NM_177343	Camk1d
10362434		0.868	0.0575	7.44006	6.94198	7.47455	7.17282	7.17309	7.33051	chr10	+	33083784	33083828	33083784	ENSMUST00000095762
10467508	Blnk	0.868	0.067	7.44197	7.63248	7.49664	7.34063	7.18457	7.34814	chr19	-	41003417	41069025	41069025	NM_008528	NM_008528	Blnk
10590389	Nktr	0.868	0.0844	9.74703	9.59989	9.7402	9.64065	9.43501	9.52059	chr9	+	121628294	121665959	121628294	NM_010918	NM_010918	Nktr
10499652	Ube2q1	0.868	0.0374	8.82777	8.69555	8.85963	8.68434	8.58949	8.56195	chr3	-	89571433	89577162	89577162	BC080683	NM_027315	Ube2q1
10497381	Cyp7b1	0.868	0.144	8.05517	8.29259	8.24807	8.12971	7.87252	8.12404	chr3	-	17971950	18143329	18143329	NM_007825	NM_007825	Cyp7b1
10516852	Oprd1	0.868	0.12	8.57961	8.68591	8.59153	8.28442	8.32587	8.54352	chr4	-	131666641	131700401	131700401	NM_013622	NM_013622	Oprd1
10476362	Trmt6	0.868	0.0948	6.77741	6.87382	6.96101	6.78124	6.56211	6.64251	chr2	+	132641930	132670005	132641930	NM_025676	NM_175113	Trmt6
10577240	Csmd1	0.868	0.221	9.58756	9.65966	9.41599	9.35383	9.1794	9.582	chr8	-	15895499	17535281	17535281	NM_053171	NM_053171	Csmd1
10464647	Tbc1d10c	0.868	0.0935	7.17271	7.17153	6.97874	6.82521	7.06714	6.98145	chr19	-	4183411	4191047	4191047	NM_178650	NM_178650	Tbc1d10c
10362513	Hs3st5	0.868	0.0109	7.73672	7.53231	7.7538	7.50679	7.56712	7.49282	chr10	+	36226625	36554195	36226625	NM_001081208	NM_001081208	Hs3st5
10495012	Phtf1	0.868	0.0219	8.67324	8.72336	8.75428	8.56456	8.47814	8.49194	chr3	+	103772033	103811413	103772033	NM_013629	NM_001163467	Phtf1
10581479	Smpd3	0.868	0.307	9.26062	9.24941	8.94756	8.88384	8.8897	9.34049	chr8	-	108776448	108861888	108861888	NM_021491	NM_021491	Smpd3
10350749	Gm5531	0.869	0.178	7.01451	7.02547	6.86167	6.64107	6.77102	6.99091	chr1	+	155721475	155724001	155721475	NM_001008426	NM_001008426	Gm5531
10495854	Prss12	0.869	0.178	8.35091	8.36468	8.33984	8.00528	8.07098	8.33649	chr3	+	123149831	123209521	123149831	NM_008939	NM_008939	Prss12
10544538	Mir704	0.869	0.00719	6.40337	6.16625	6.3404	6.12023	6.11662	6.17301	chr6	-	47753957	47754114	47754114	ENSMUST00000052129	NR_030485	Mir704
10456405	Slmo1	0.869	0.226	9.27766	9.31387	9.1337	9.06445	8.86168	9.26642	chr18	+	67624503	67640235	67624503	NM_144867	NM_144867	Slmo1
10438751		0.869	0.278	4.65256	5.02593	4.96862	5.03066	4.64388	4.61935	chr16	-	25702728	25702834	25702834	ENSMUST00000083399
10363007	Ascc3	0.869	0.0674	8.84971	8.9101	8.93532	8.79109	8.69597	8.60963	chr10	+	50312513	50571008	50312513	BC059917	NM_198007	Ascc3
10357948		0.869	0.183	10.383	10.271	10.39	10.1518	10.0044	10.3522	chr1	-	136762355	136762537	136762537	NM_001081307
10597900	Zfp445	0.869	0.0172	9.79856	9.74027	9.88312	9.58887	9.5383	9.62802	chr9	-	122760129	122775069	122775069	NM_173364	NM_173364	Zfp445
10394068	Sectm1a	0.869	0.204	6.19755	6.17183	5.88296	6.14958	5.78557	5.9499	chr11	-	120928717	120942453	120942453	NM_145373	NM_145373	Sectm1a
10357660	Mfsd4	0.869	0.212	9.60922	9.61215	9.40714	9.41181	9.19697	9.58039	chr1	-	133919383	133964522	133964522	NM_001114662	NM_172510	Mfsd4
10533401		0.869	0.0894	9.97725	10.0916	9.9796	9.84827	9.65086	9.82591	chr5	-	122308562	122308977	122308977	ENSMUST00000111752
10519344		0.869	0.0603	5.99633	6.18675	6.22278	5.86979	6.05972	5.99866	chr5	+	3561154	3561273	3561154	ENSMUST00000083110
10375214	Mir218-2	0.869	0.0957	6.23605	6.05659	6.11296	5.77684	6.02197	5.92638	chr11	+	35430318	35430427	35430318	mmu-mir-218-2	NR_029799	Mir218-2
10564618	Fam174b	0.869	0.0365	8.78628	8.57886	8.53916	8.3694	8.30074	8.43631	chr7	-	80883779	80885803	80885803	AK080460	NM_001162532	Fam174b
10463361	Scd4	0.869	0.0138	6.04598	5.93738	5.97336	5.71438	5.80401	5.79032	chr19	+	44407582	44421233	44407582	NM_183216	NM_183216	Scd4
10492826	Fbxw7	0.869	0.169	9.67186	9.843	9.74119	9.69984	9.38058	9.53125	chr3	+	84619400	84781606	84619400	NM_080428	NM_001177773	Fbxw7
10458764		0.869	0.00448	6.43541	6.11214	6.5296	6.19637	6.25268	6.21451	chr18	-	45665596	45666039	45666039	XM_001476513
10344939	Terf1	0.869	0.0884	7.80301	7.97678	8.09278	7.8874	7.69593	7.71773	chr1	+	15795739	15833512	15795739	NM_009352	NM_009352	Terf1
10493076	Sh2d2a	0.869	0.111	6.19013	6.16187	5.91213	5.81551	6.08414	5.95437	chr3	+	87650677	87659644	87650677	NM_001025571	NM_021309	Sh2d2a
10443091		0.869	0.259	11.122	11.0315	10.7928	10.7341	10.6531	11.0782	chr17	+	27093928	27094551	27093928	ENSMUST00000081285
10606366	Zcchc5	0.869	0.145	6.39682	6.39341	5.95497	6.01689	6.32917	6.20302	chrX	-	104032421	104035982	104035982	NM_199468	NM_199468	Zcchc5
10576692		0.869	0.0921	9.54198	9.54697	9.58513	9.44078	9.22424	9.34497	chr8	-	3153235	3154602	3154602	NM_010568
10479948		0.869	0.399	9.05453	9.04433	9.03284	8.80266	8.52146	9.17855	chr2	-	6460747	6462521	6462521	NM_001110228
10473349	Ypel4	0.869	0.147	9.89855	9.78719	9.98541	9.80295	9.52117	9.73165	chr2	+	84574361	84578034	84574361	NM_001005342	NM_001005342	Ypel4
10394534	Osr1	0.869	0.244	7.91918	7.58225	7.87387	7.63337	7.47597	7.9002	chr12	+	9581303	9587727	9581303	NM_011859	NM_011859	Osr1
10365469	Ascl4	0.87	0.0536	7.29083	7.23722	7.02594	6.98881	7.12765	6.96655	chr10	+	85391209	85391670	85391209	AK006781	NM_001163614	Ascl4
10563170	Dkkl1	0.87	0.231	9.0031	9.21088	8.91665	8.76858	8.59849	9.00587	chr7	-	52462895	52467221	52467221	NM_015789	NM_015789	Dkkl1
10550131	Pla2g4c	0.87	0.00954	6.03455	5.8745	6.00071	5.75299	5.83242	5.80864	chr7	+	13911016	13945292	13911016	NM_001004762	NM_001168504	Pla2g4c
10442087	Mir99b	0.87	0.258	8.44732	8.33596	8.44893	8.38084	7.9847	8.34085	chr17	+	17968028	17979973	17968028	ENSMUST00000052338	NR_029536	Mir99b
10434418	Vwa5b2	0.87	0.131	8.00542	7.95347	7.67851	7.57454	7.82471	7.83324	chr16	+	20590163	20598535	20590163	NM_182636	NM_182636	Vwa5b2
10373054	Slc26a10	0.87	0.186	7.79233	7.72208	7.48717	7.38998	7.43183	7.71821	chr10	-	126608449	126617638	126617638	BC089587	NM_177615	Slc26a10
10478355	Mybl2	0.87	0.069	7.20165	7.2642	6.88035	6.90527	6.96243	7.10122	chr2	+	162880371	162910423	162880371	NM_008652	NM_008652	Mybl2
10407742	Actn2	0.87	0.564	8.92074	8.99737	8.84684	8.42979	8.39864	9.29806	chr13	-	12361693	12432999	12432999	NM_033268	NM_033268	Actn2
10450800	Trim15	0.87	0.116	6.36751	6.23326	6.08339	5.86674	6.08666	6.11812	chr17	-	36997636	37004132	37004132	NM_001024134	NM_001024134	Trim15
10363312	Ccdc138	0.87	0.112	6.63825	6.53934	6.68455	6.36314	6.33985	6.57521	chr10	+	57960696	58038990	57960696	BC119028	NM_001162956	Ccdc138
10571922	Nek1	0.87	0.0636	8.78958	8.63212	8.82334	8.5962	8.47856	8.6563	chr8	+	63471992	63610141	63471992	NM_175089	NM_175089	Nek1
10456423	Seh1l	0.87	0.141	8.75447	8.44782	8.83023	8.69751	8.42461	8.50331	chr18	+	67934468	67955141	67934468	NM_001039088	NM_028112	Seh1l
10391254	Kcnh4	0.87	0.199	8.34908	8.12502	8.01911	7.78543	7.83051	8.13102	chr11	-	100602927	100620919	100620919	NM_001081194	NM_001081194	Kcnh4
10360972		0.87	0.376	9.45574	9.38063	9.07594	9.05376	8.9411	9.52272	chr1	-	191031809	191226015	191226015	NM_010607
10583203	Phxr4	0.87	0.195	6.49394	6.26779	6.49143	6.3941	6.07676	6.37361	chr9	+	13234581	13235971	13234581	BC107288	NR_028271	Phxr4
10487879	Rnf24	0.87	0.0569	9.40025	9.23904	9.29434	9.1835	9.04017	9.049	chr2	-	131124224	131178561	131178561	NM_178607	NM_178607	Rnf24
10529402	Tnip2	0.87	0.0782	7.71276	7.63041	7.55749	7.30158	7.45019	7.51488	chr5	-	34838736	34856628	34856628	NM_139064	NM_139064	Tnip2
10398350	Mir341	0.87	0.0604	9.92808	9.6867	9.7256	9.4207	9.61149	9.53595	chr12	+	110849710	110849805	110849710	mmu-mir-341	NR_029770	Mir341
10406334	Mctp1	0.87	0.223	9.9111	9.56593	9.84319	9.68358	9.4261	9.81323	chr13	+	76521993	77171071	76521993	NM_030174	NM_030174	Mctp1
10497501		0.871	0.0599	4.98602	4.79645	4.96483	4.85297	4.69182	4.74646	chr3	-	24682374	24682406	24682406	XM_910834
10599663	4930502E18Rik	0.871	0.0797	6.46014	6.4545	6.25322	6.12284	6.33413	6.2845	chrX	+	51028003	51041618	51028003	BC115663	NM_029142	4930502E18Rik
10419167	Ptgdr	0.871	0.0201	6.81212	6.48427	6.79258	6.55502	6.56583	6.65158	chr14	-	45470910	45479050	45479050	NM_008962	NM_008962	Ptgdr
10390502	Snora21	0.871	0.0596	8.25399	8.15984	8.28758	8.04781	8.12942	7.95258	chr11	-	97638857	97643687	97643687	NM_022891	NR_028078	Snora21
10428222	Ncald	0.871	0.129	10.5729	10.5188	10.4673	10.2529	10.2128	10.4707	chr15	-	37295930	37722162	37722162	NM_134094	NM_001170866	Ncald
10605784		0.871	0.166	7.67731	7.73952	7.6372	7.61555	7.30551	7.48078	chrX	-	92017955	92019373	92019373	ENSMUST00000118127
10603440	Was	0.871	0.0208	6.939	7.03524	6.6893	6.69807	6.79063	6.69551	chrX	-	7658579	7667578	7667578	NM_009515	NM_009515	Was
10381049		0.871	0.341	9.85434	9.86156	9.66906	9.54007	9.42912	9.96108	chr11	+	98701618	98714317	98701618	NM_001080925
10421172	Slc25a37	0.871	0.0858	8.70283	8.64968	8.49561	8.38681	8.37275	8.57	chr14	-	69859903	69903160	69903160	NM_026331	NM_026331	Slc25a37
10501218	Gstm3	0.871	0.0366	6.65434	6.76774	6.86539	6.58035	6.61428	6.48563	chr3	-	107766614	107772076	107772076	NM_010359	NM_010359	Gstm3
10468292		0.871	0.00686	6.57749	6.47501	6.52859	6.34864	6.32986	6.30192	chr19	-	47203441	47203827	47203827	AK086428
10463630	Mir146b	0.871	0.0381	6.22265	6.27518	6.00928	5.93192	6.08188	6.02437	chr19	+	46417252	46417360	46417252	mmu-mir-146b	NR_030468	Mir146b
10368970	Prdm1	0.871	0.0861	6.43771	6.55842	6.69277	6.24087	6.46962	6.34145	chr10	-	44156983	44178554	44178554	NM_007548	NM_007548	Prdm1
10563116	Flt3l	0.871	0.0135	7.60376	7.2937	7.46628	7.21312	7.2778	7.30379	chr7	-	52386558	52391802	52391802	NM_013520	NM_013520	Flt3l
10562192	Fxyd5	0.871	0.0121	10.3898	10.1496	10.4221	10.215	10.1674	10.1539	chr7	-	31817749	31827148	31827148	NM_001111073	NM_001111073	Fxyd5
10555174	Lrrc32	0.871	0.0389	7.71607	7.58346	7.39966	7.29428	7.38982	7.44464	chr7	+	105642742	105648506	105642742	NM_001113379	NM_001113379	Lrrc32
10590060	Ctdspl	0.871	0.239	8.7106	8.64048	8.71525	8.39385	8.36671	8.74216	chr9	+	118835594	118953116	118835594	NM_133710	NM_133710	Ctdspl
10457606	Kctd1	0.872	0.228	10.7722	10.7603	10.6142	10.5407	10.364	10.7608	chr18	-	15127194	15309955	15309955	NM_134112	NM_134112	Kctd1
10564235	Mir344-2	0.872	0.238	9.44106	9.0754	9.28863	9.26786	9.12864	8.87234	chr7	-	69084918	69085004	69085004	mmu-mir-344-1	NR_030557	Mir344-2
10506134	Atg4c	0.872	0.117	8.94403	9.0722	9.11442	9.00695	8.78829	8.80416	chr4	+	98860625	98926482	98860625	NM_175029	NM_175029	Atg4c
10595895	4930579K19Rik	0.872	6.24e-05	7.1249	7.10222	7.10488	6.89452	6.91215	6.90804	chr9	-	98462648	98464011	98464011	BC092140	NR_029444	4930579K19Rik
10389421	Ints2	0.872	0.074	8.12358	8.00806	8.14007	7.96015	7.80689	7.98013	chr11	-	86024185	86071070	86071070	NM_027421	NM_027421	Ints2
10353674		0.872	0.0243	5.84652	5.88485	5.91735	5.60913	5.71987	5.70921	chr1	-	28637144	28637619	28637619	NM_025520
10557853		0.872	0.131	6.72475	6.62333	6.74345	6.62103	6.36596	6.55934	chr7	+	135126593	135129215	135126593	BC094563
10427997	Ankrd33b	0.872	0.33	8.63226	8.83296	8.51251	8.46466	8.14065	8.66711	chr15	-	31226419	31297320	31297320	NM_027496	NM_001164441	Ankrd33b
10446589		0.872	0.036	7.40473	7.59436	7.37943	7.26025	7.18877	7.13907	chr17	+	69919781	69920524	69919781	GENSCAN00000029044
10472378		0.872	0.21	10.6385	10.708	10.6743	10.6392	10.2789	10.5064	chr2	+	65524841	65524904	65524841	NM_001099298
10444229	H2-DMa	0.872	0.347	9.01248	8.96653	8.71762	8.53093	8.6722	9.07945	chr17	+	34272573	34276046	34272573	NM_010386	NM_010386	H2-DMa
10443108		0.872	0.311	11.2888	11.1403	10.9269	10.8601	10.7265	11.2192	chr17	+	27098014	27098055	27098014	XM_915205
10352358	Cnih3	0.872	0.309	10.4283	10.2878	10.2517	10.0655	9.83854	10.3435	chr1	+	183282759	183390772	183282759	NM_028408	NM_001160212	Cnih3
10534718	Trip6	0.872	0.0979	6.98328	6.53592	6.8951	6.5673	6.81124	6.70682	chr5	-	137751126	137755469	137755469	NM_011639	NM_011639	Trip6
10429588	9030619P08Rik	0.872	0.0372	6.05383	5.98404	5.72228	5.72597	5.86118	5.74838	chr15	-	75258036	75262259	75262259	NM_001039720	NM_001039720	9030619P08Rik
10397604		0.872	0.0652	6.39985	6.39059	6.41369	6.2016	6.27682	6.09407	chr12	+	92040059	92040175	92040059	ENSMUST00000082614
10457091	Neto1	0.872	0.309	11.5726	11.5379	11.4201	11.208	11.1605	11.6263	chr18	+	86564344	86672223	86564344	NM_144946	NM_144946	Neto1
10586079	Itga11	0.872	0.215	6.90882	6.91047	6.76497	6.51358	6.68078	6.90488	chr9	+	62525667	62631776	62525667	NM_176922	NM_176922	Itga11
10482448	Gm13476	0.872	0.0624	10.7696	10.8259	10.8672	10.6728	10.522	10.6669	chr2	-	44839252	44968744	44968744	NM_015753	NM_001177395	Gm13476
10528031	Zfp804b	0.873	0.0148	7.36121	7.5983	7.63241	7.41993	7.35173	7.41053	chr5	-	6769040	7344368	7344368	GENSCAN00000044198	NM_001163223	Zfp804b
10498885	Gria2	0.873	0.141	11.6895	11.5808	11.6443	11.5246	11.2849	11.5279	chr3	-	80488858	80606713	80606713	NM_001039195	NM_013540	Gria2
10563191	Trpm4	0.873	0.0319	7.41125	7.41012	7.3084	7.1645	7.1678	7.27856	chr7	-	52558002	52589126	52589126	NM_175130	NM_175130	Trpm4
10369750		0.873	0.193	7.4994	7.76778	7.9348	7.74307	7.4056	7.54097	chr10	-	63389555	63389905	63389905	ENSMUST00000079279
10441706	1700010I14Rik	0.873	0.196	6.56395	6.56786	6.40302	6.22619	6.28013	6.56393	chr17	+	9181226	9201181	9181226	NM_025851	NM_025851	1700010I14Rik
10519270		0.873	0.13	9.64628	9.51902	9.45004	9.23712	9.23526	9.4755	chr4	-	155539397	155560000	155560000	NM_021604
10560399		0.873	0.0639	6.12895	6.06809	5.98848	5.9166	5.76558	5.91174	chr7	-	19330452	19330558	19330558	ENSMUST00000083434
10526038	Mmp17	0.873	0.479	10.1654	10.3061	9.98175	9.94398	9.57212	10.3582	chr5	+	130090089	130114088	130090089	NM_011846	NM_011846	Mmp17
10593832		0.873	0.054	6.05406	5.99117	6.21521	5.77496	5.94419	5.82093	chr9	-	55403429	55403519	55403519	ENSMUST00000082538
10504905	E130309F12Rik	0.873	0.512	9.19976	8.88256	9.00759	8.4699	8.6612	9.29783	chr4	+	49072334	49353133	49072334	NM_178756	NM_178756	E130309F12Rik
10461594	Ms4a4c	0.873	0.0949	5.28756	5.38935	5.3638	5.04607	5.16967	5.28234	chr19	+	11482172	11501519	11482172	NM_029499	NM_029499	Ms4a4c
10435015	Fbxo45	0.873	0.0347	7.57502	7.61327	7.61835	7.33777	7.48003	7.4098	chr16	+	32247372	32257165	32247372	NM_026898	NM_173439	Fbxo45
10446172	Dus3l	0.873	0.0422	9.07798	9.03916	9.06547	8.80351	8.84903	8.95202	chr17	+	56904201	56909516	56904201	NM_144858	NM_144858	Dus3l
10504218		0.873	0.144	9.50534	9.52893	9.51825	9.25256	9.21773	9.489	chr4	+	42962790	42971604	42962790	NM_019874
10391744		0.873	0.288	7.68984	7.63891	7.72351	7.74819	7.35265	7.34936	chr11	-	102397953	102398114	102398114	AK135410
10368635	Fam26d	0.873	0.151	6.10098	6.08879	5.78657	5.72947	5.88706	6.03851	chr10	-	33758985	33764112	33764112	NM_001081165	NM_001081165	Fam26d
10536405		0.873	0.0296	7.77023	7.33581	7.62115	7.45567	7.45761	7.35866	chr6	+	8901602	8901901	8901602	ENSMUST00000101672
10404356		0.873	0.0987	5.22358	5.06779	5.16212	4.82405	5.0481	5.02033	chr13	+	28928728	28929593	28928728	ENSMUST00000118838
10532956		0.873	0.111	8.30987	8.63774	8.73607	8.52499	8.30023	8.47668	chr5	-	115618955	115644246	115644246	NM_013879
10462613	Ifit2	0.873	0.126	7.07909	7.36383	7.26	7.18394	6.92901	7.0717	chr19	+	34625436	34651013	34625436	NM_008332	NM_008332	Ifit2
10493345		0.873	0.0484	6.27704	6.23412	6.08353	5.94153	6.1078	6.04238	chr3	+	88710433	88710550	88710433	ENSMUST00000083302
10395659	Coch	0.873	0.146	8.92295	9.0363	8.81622	8.74253	8.55921	8.845	chr12	+	52694344	52706760	52694344	NM_007728	NM_007728	Coch
10558687	1190003J15Rik	0.873	0.0337	6.95543	7.05207	6.70081	6.68609	6.7381	6.82197	chr7	+	148021178	148023867	148021178	NM_029821	NM_029821	1190003J15Rik
10468893		0.873	0.176	9.45693	9.16995	9.21089	8.95418	8.88465	9.2008	chr19	-	61300314	61303271	61303271	NM_009970
10350247	Kif21b	0.873	0.103	9.12946	8.96202	9.05584	8.91511	8.72702	8.93403	chr1	+	138027978	138074591	138027978	NM_001039472	NM_001039472	Kif21b
10410408	Adcy2	0.873	0.112	10.5906	10.6841	10.3829	10.3021	10.3164	10.5302	chr13	-	68758927	69138234	69138234	NM_153534	NM_153534	Adcy2
10567010	Dkk3	0.873	0.204	10.0726	10.3367	10.0422	9.95418	9.65956	9.98276	chr7	-	119259531	119302571	119302571	NM_015814	NM_015814	Dkk3
10379615	Slfn5	0.873	0.129	7.25803	7.04852	7.24426	7.1948	6.98134	6.96504	chr11	+	82765604	82776443	82765604	NM_183201	NM_183201	Slfn5
10485745		0.874	0.323	10.6972	10.5164	10.6021	10.3684	10.1693	10.6814	chr2	-	110498297	110498482	110498482	NM_001128103
10502565	Clca2	0.874	0.0573	6.13695	5.82396	6.01095	5.85871	5.72254	5.86398	chr3	-	144459533	144482450	144482450	NM_030601	NM_030601	Clca2
10527332	Nptx2	0.874	0.356	9.97283	10.0677	9.89922	9.61671	9.58851	10.0962	chr5	+	145306771	145318347	145306771	NM_016789	NM_016789	Nptx2
10603266	Nudt10	0.874	0.25	8.93745	8.96498	8.95819	8.64405	8.63458	9.00715	chrX	-	5745814	5750109	5750109	NM_001031664	NM_001031664	Nudt10
10538658		0.874	0.0764	10.7722	10.7265	10.8064	10.6665	10.4843	10.5491	chr6	+	58781883	58870394	58781883	NM_028705
10433776	Snai2	0.874	0.0828	6.68888	7.12952	6.84585	6.71175	6.70358	6.53451	chr16	+	14705952	14709478	14705952	NM_011415	NM_011415	Snai2
10564222		0.874	0.462	7.74129	7.82791	7.66482	7.80592	7.1164	7.68572	chr7	-	68234429	68366851	68366851	DQ656357
10467921	Chuk	0.874	0.167	8.5734	8.47598	8.72213	8.54076	8.25754	8.30369	chr19	-	44147826	44181959	44181959	NM_007700	NM_001162410	Chuk
10578042		0.874	0.101	7.65981	7.66916	7.45915	7.34267	7.44047	7.58184	chr8	-	32847526	32850235	32850235	XM_282816
10455578	Commd10	0.874	0.0111	8.75922	8.83926	9.00849	8.59029	8.67308	8.64685	chr18	+	47118529	47267242	47118529	NM_178377	NM_178377	Commd10
10524331	C130026L21Rik	0.874	0.347	7.20188	7.11703	7.11255	6.82498	6.69926	7.22722	chr5	+	112010442	112016965	112010442	BC094571	NR_015546	C130026L21Rik
10419850	Cebpe	0.874	0.0427	6.8597	6.87361	6.47325	6.654	6.72691	6.58237	chr14	-	55329200	55331011	55331011	NM_207131	NM_207131	Cebpe
10349771		0.874	0.0803	6.27992	5.99775	6.32433	6.15103	5.9672	6.10758	chr1	+	134181105	134181386	134181105	XM_987328
10604853	Slitrk4	0.874	0.0409	10.0079	9.84835	9.98406	9.85774	9.73315	9.77073	chrX	-	61522619	61530171	61530171	NM_178740	NM_178740	Slitrk4
10551431	Zfp607	0.874	0.233	6.07618	6.10054	5.97203	6.05745	5.67371	5.88374	chr7	+	28645604	28665844	28645604	NM_001024726	NM_001024726	Zfp607
10356771	Mterfd2	0.874	0.0558	7.3432	7.26255	7.39524	7.20909	7.0556	7.14814	chr1	-	95195788	95202447	95202447	NM_178051	NM_178051	Mterfd2
10542880	4833442J19Rik	0.874	0.108	6.58312	6.51093	6.47865	6.43366	6.28443	6.20996	chr6	+	149090096	149099700	149090096	BC048711	NM_177101	4833442J19Rik
10529156	Ift172	0.874	0.076	8.73936	8.79642	8.76786	8.67547	8.50091	8.54059	chr5	-	31555650	31593487	31593487	NM_026298	NM_026298	Ift172
10452419	Efna5	0.874	0.137	9.17309	9.37023	9.04712	8.9337	8.84863	9.12203	chr17	-	62953606	63230666	63230666	NM_010109	NM_010109	Efna5
10517513	C1qc	0.874	0.0587	9.6868	9.99761	9.5879	9.56484	9.40808	9.47264	chr4	-	136445717	136448829	136448829	NM_007574	NM_007574	C1qc
10416023	Scara5	0.874	0.251	7.11697	7.09403	6.80424	6.69721	7.12437	6.8537	chr14	+	66285264	66383663	66285264	NM_028903	NM_028903	Scara5
10583310		0.874	0.119	6.67774	6.63433	6.65569	6.59893	6.39662	6.38319	chr9	+	15118246	15118376	15118246	BC056964
10600057	Cnga2	0.875	0.0988	5.57592	5.44839	5.58778	5.24837	5.3855	5.48491	chrX	+	69237214	69255557	69237214	NM_007724	NM_007724	Cnga2
10361338		0.875	0.216	8.62238	8.66674	8.78462	8.55551	8.25461	8.58795	chr10	+	3294060	3456102	3294060	NM_001033391
10586781	Myo1e	0.875	0.0501	8.1249	8.34012	8.34692	8.15719	8.2062	8.05602	chr9	+	70055157	70247888	70055157	NM_181072	NM_181072	Myo1e
10404036	Hist1h2ae	0.875	0.00902	6.85669	6.75256	6.85323	6.62166	6.69346	6.64212	chr13	+	23663265	23663891	23663265	NM_178196	NM_178187	Hist1h2ae
10515729		0.875	0.173	8.52812	8.53557	8.33883	8.27185	8.1973	8.50597	chr4	-	118066051	118066221	118066221	ENSMUST00000075406
10539710	Tia1	0.875	0.105	9.58221	9.39442	9.58784	9.48071	9.2589	9.39567	chr6	+	86354308	86383399	86354308	NM_011585	NM_001164079	Tia1
10406626	Homer1	0.875	0.218	10.2553	10.2724	10.1784	10.0939	9.8501	10.2132	chr13	+	94074450	94174084	94074450	NM_011982	NM_147176	Homer1
10576924	Arglu1	0.875	0.0224	9.63392	9.27255	9.45615	9.23962	9.22313	9.32075	chr8	-	8666576	8690521	8690521	NM_176849	NM_176849	Arglu1
10511333	Plag1	0.875	0.0855	6.9443	7.09183	7.08527	7.00049	6.8591	6.81175	chr4	-	3829756	3865529	3865529	NM_019969	NM_019969	Plag1
10578709	Wdr17	0.875	0.292	9.19499	9.17999	9.04049	8.85606	8.82682	9.25373	chr8	-	55714966	55809721	55809721	NM_028220	NM_001172152	Wdr17
10571978	Cbr4	0.875	0.0483	8.12159	8.00147	8.21056	7.84267	7.9059	8.00368	chr8	+	63966581	63982283	63966581	NM_145595	NM_145595	Cbr4
10457331		0.875	0.0141	11.2105	10.6108	10.9407	10.7852	10.7308	10.7244	chr18	-	7043904	7044077	7044077	BC117005
10418905	Fam35a	0.875	0.0571	6.93426	7.07664	7.03683	6.93031	6.80614	6.78976	chr14	-	35050227	35123552	35123552	NM_029389	NM_029389	Fam35a
10429100	Lrrc6	0.875	0.354	7.46986	7.51778	7.37111	7.43335	6.94954	7.41646	chr15	-	66211420	66332423	66332423	NM_019457	NM_019457	Lrrc6
10599884		0.875	0.00262	7.74773	7.85017	8.16934	7.65973	7.6378	7.65313	chrX	+	63912280	63912595	63912280	AK141924
10553769	Gabrg3	0.875	0.131	7.44921	7.17969	6.81464	6.81719	7.04466	7.07575	chr7	+	64642674	64664249	64642674	ENSMUST00000085241	NM_008074	Gabrg3
10447120	Tmem178	0.875	0.165	10.6034	10.8114	10.9324	10.7827	10.5161	10.5353	chr17	+	81343972	81401150	81343972	NM_026516	NM_026516	Tmem178
10430145	Rbfox2	0.875	0.0424	10.1153	10.0734	10.119	9.97656	9.91315	9.8456	chr15	-	76912769	77137358	77137358	NM_001110827	NM_053104	Rbfox2
10350864	Sec16b	0.875	0.0921	6.78216	6.76694	6.68417	6.45189	6.6819	6.56547	chr1	+	159436941	159498556	159436941	NM_033354	NM_033354	Sec16b
10532711	Cmklr1	0.875	0.00226	7.17762	7.20595	7.061	6.97957	6.96048	6.97997	chr5	-	114062370	114100399	114100399	NM_008153	NM_008153	Cmklr1
10392822		0.875	0.115	6.41415	6.57581	6.54308	6.2036	6.38219	6.45817	chr11	-	114871649	114877507	114877507	ENSMUST00000106578
10550994	Ceacam10	0.876	0.0306	6.39743	6.24384	5.97295	6.05629	6.09744	5.98231	chr7	+	25562225	25569675	25562225	NM_007675	NM_007675	Ceacam10
10520950		0.876	0.012	8.80852	8.72721	8.87129	8.56575	8.60429	8.64892	chr5	+	32722373	32723345	32722373	NM_016861
10606835	Bex2	0.876	0.0837	9.06571	8.89163	8.90583	8.61617	8.69682	8.82763	chrX	-	132601103	132602649	132602649	NM_009749	NM_009749	Bex2
10446224	Crb3	0.876	0.0767	7.08133	7.11794	6.84522	6.88059	6.97547	6.77952	chr17	+	57201624	57205343	57201624	NM_177638	NM_177638	Crb3
10480842	Tmem141	0.876	0.0403	9.82136	9.95375	9.7216	9.67216	9.6373	9.54796	chr2	-	25475623	25477522	25477522	NM_001040130	NM_001040130	Tmem141
10438178	4930451C15Rik	0.876	0.0277	6.8646	6.87611	6.54125	6.59941	6.72424	6.66346	chr16	-	17545528	17561317	17561317	BC115678	NM_029053	4930451C15Rik
10390458	Pcgf2	0.876	0.231	7.82985	7.76511	7.713	7.47772	7.42773	7.79106	chr11	-	97551112	97561660	97561660	NM_009545	NM_001163307	Pcgf2
10348234		0.876	0.199	7.5425	7.56122	7.31858	7.24851	7.22683	7.54478	chr1	+	89340227	89494420	89340227	NM_015750
10351039	Mir5117	0.876	0.391	5.71487	5.58954	5.88992	5.8298	5.24041	5.47056	chr1	+	162967492	162967565	162967492	NR_002840	NR_039577	Mir5117
10482467	Orc4	0.876	0.238	8.78951	8.66529	8.95972	8.79143	8.56367	8.40915	chr2	-	48758372	48804754	48804754	NM_011958	NR_033442	Orc4
[truncated: 27,965 more rows]
